# Supplementary material for: Dynamic FMR1 granule phase switch instructed by m6A modification contributes to maternal RNA decay
Source: Nat Commun. 2022 Feb 14;13:859. doi: 10.1038/s41467-022-28547-7 (PMC8844045; doi:10.1038/s41467-022-28547-7)
Supplement: Supplementary file 4 — Supplementary Data 1 [file 41467_2022_28547_MOESM4_ESM.xlsx]

## Sheet: Degraded maternal mRNAs
2637_degraded_maternal_gene
Symbol	Gene_id	0-0.5h_FPKM	0.5-1h_FPKM	1-2h_FPKM	2-3h_FPKM	5-6h_FPKM
TwdlN	FBgn0039441	34.6991	51.5556	19.4834	0.0527346	0
CG10953	FBgn0034204	40.184	85.9389	43.2348	0.067175	0.0330649
Lcp65Ag3	FBgn0086611	38.5584	139.911	27.4805	0.0845948	0.269501
CG2129	FBgn0030008	27.4475	23.1391	9.31327	0.195401	0.548411
CG9926	FBgn0038190	32.6101	23.2382	2.83512	0.199185	0.0316067
CG15047	FBgn0030938	48.0087	28.9874	4.09913	0.22568	0.258113
CG31075	FBgn0051075	49.2832	27.3067	1.59221	0.304738	0.0742037
Tsp42Ef	FBgn0033127	55.4129	48.0422	12.5154	0.380357	0.922956
CG12123	FBgn0030039	36.7444	21.5628	5.29065	0.417569	0.340865
CG4476	FBgn0035969	92.3807	81.103	24.3674	0.486386	0.150657
Ork1	FBgn0017561	46.5912	46.1251	18.7134	0.51803	0.91212
CG9896	FBgn0034808	37.5212	34.8048	18.7445	0.525128	0.0620876
CG4842	FBgn0036620	47.8335	27.2473	4.3431	0.538801	0.0645534
CG2061	FBgn0027498	28.534	23.4007	8.22666	0.544653	0.501674
CG42514	FBgn0260388	29.6421	22.8236	5.9933	0.544894	0.851552
CR44704	FBgn0265915	35.584	24.7604	8.85489	0.56346	0.198231
CG7966	FBgn0038115	27.4457	18.8817	11.1981	0.56556	1.07402
CG15820	FBgn0035312	42.0186	30.1027	12.1824	0.588959	0.126363
CG3603	FBgn0029648	22.5702	15.9633	6.15096	0.639868	0.46486
CG3394	FBgn0034999	37.6148	30.5328	10.2911	0.645641	0.603101
Calx	FBgn0013995	43.8032	42.849	25.1886	0.673314	0.499295
Pld	FBgn0033075	44.2682	42.7336	12.199	0.71348	0.851074
ste14	FBgn0036336	21.1624	19.5942	13.7198	0.741275	0.130707
CG15093	FBgn0034390	59.3922	41.5109	10.3961	0.766059	0.122101
GstD3	FBgn0010039	62.5457	41.805	20.5788	0.802251	0.565947
wkd	FBgn0037917	36.6675	29.1308	10.294	0.896737	3.65174
fs(1)M3	FBgn0005390	27.8905	28.145	10.9785	0.912757	0.22464
Tsp74F	FBgn0036769	73.4627	71.0507	35.138	0.934101	0.21143
SREBP	FBgn0261283	46.8052	44.2404	15.8451	0.946246	2.57236
Mos	FBgn0033773	81.0967	64.8315	24.9545	0.94981	0.532206
CG2556	FBgn0030396	35.7388	30.5802	17.6374	0.952017	0.527852
fs(1)N	FBgn0004650	45.9227	48.6041	22.9015	0.975825	0.287947
cu	FBgn0261808	26.3587	23.1403	10.3671	1.01159	0.836582
stil	FBgn0003527	25.8085	21.4241	6.64744	1.02209	1.24887
bip1	FBgn0026263	53.5894	49.9143	22.1457	1.02349	0.999685
cbs	FBgn0086757	31.8697	26.7874	8.08413	1.04698	2.17936
clos	FBgn0261016	43.384	43.7054	17.8883	1.05743	0.864944
Coq2	FBgn0037574	37.1437	27.0216	7.76034	1.11198	2.11898
CG10344	FBgn0034729	39.7266	30.6813	11.1935	1.11229	0.162417
dmGlut	FBgn0010497	86.7538	71.6078	26.4811	1.1138	1.44452
CG17658	FBgn0034924	20.0797	18.9252	5.98344	1.13333	0.392146
CG10527	FBgn0034583	49.5053	29.6366	12.376	1.14612	0.10283
Snx1	FBgn0031534	43.9281	42.0419	20.857	1.15104	2.91572
Dhfr	FBgn0004087	68.2018	43.6364	10.4179	1.15414	4.53936
stet	FBgn0020248	97.4951	83.0457	42.7323	1.18334	0.705064
Bx	FBgn0265598	30.2289	26.339	17.406	1.21245	1.70928
CG13698	FBgn0036773	30.3478	26.5811	25.0605	1.21314	1.80916
Cht2	FBgn0022702	62.8661	45.0954	11.5884	1.2558	3.17447
CG10932	FBgn0029969	70.4762	50.7646	17.3587	1.25659	0.533852
CG13004	FBgn0030797	32.3204	29.4814	22.19	1.25954	0.307824
Duox	FBgn0283531	41.4262	45.4035	27.3441	1.26029	1.40824
CG14882	FBgn0038429	40.4079	35.7279	15.2961	1.26701	4.61067
Cyp6a19	FBgn0033979	291.363	237.166	43.1676	1.27571	0.319009
CG7091	FBgn0038099	61.2194	44.3783	16.4855	1.28494	0.0967352
CR44833	FBgn0266096	27.1073	21.8535	10.4191	1.30932	4.1875
CG6927	FBgn0029733	154.344	135.997	63.6961	1.36532	0.344302
beta4GalNAcTA	FBgn0027538	25.7131	22.3422	7.22676	1.36631	5.09701
CG16711	FBgn0036032	21.9422	22.0507	17.2338	1.4343	1.8812
CG34293	FBgn0085322	23.8719	23.0579	12.1358	1.4421	5.3512
CG3902	FBgn0036824	69.4558	54.6851	12.9363	1.44248	2.69153
CAHbeta	FBgn0037646	22.9933	16.867	9.57011	1.5442	0.539659
CG13741	FBgn0033374	140.169	123.608	50.1775	1.54614	0.723639
slif	FBgn0037203	135.12	119.364	56.0827	1.55998	0.611912
Mlc2	FBgn0002773	20.3596	82.5255	28.9953	1.56809	7.71455
CG9265	FBgn0032910	54.348	46.4491	24.6891	1.57493	2.0238
CG6638	FBgn0035911	50.8754	33.0613	9.3793	1.58599	2.54132
CG4594	FBgn0032161	35.9741	25.8869	14.6279	1.60123	0.731688
dl	FBgn0260632	56.9458	54.6795	33.0057	1.63264	0.523125
aft	FBgn0026309	28.5156	27.2112	10.2054	1.63797	2.89248
CG4991	FBgn0030817	291.431	227.004	77.2876	1.65771	0.437275
CG7322	FBgn0030968	23.8291	15.2475	4.69536	1.66661	1.38826
Alg10	FBgn0052076	37.9888	30.9531	13.2507	1.67252	5.46165
CG17896	FBgn0023537	75.4986	59.6731	14.7244	1.67793	5.99005
Synj	FBgn0034691	23.3719	21.4843	11.9715	1.67906	1.68402
Men-b	FBgn0029155	58.3729	50.7621	32.0168	1.69618	2.09483
Klp68D	FBgn0004381	34.6753	31.6107	14.7635	1.70308	3.32263
nmdyn-D6	FBgn0030573	25.0929	20.3623	15.3099	1.70324	1.37754
cdc14	FBgn0031952	22.8985	23.0107	9.02645	1.7173	9.00981
CG8001	FBgn0035268	32.1857	27.2226	14.8282	1.73198	2.69284
mus301	FBgn0002899	29.6214	29.1378	15.1251	1.76861	7.43518
shu	FBgn0003401	54.6263	43.8096	14.1329	1.78071	1.58393
CG8180	FBgn0034021	219.495	176.369	76.7315	1.81653	0.325533
Irk1	FBgn0265042	30.0178	25.2453	18.7237	1.83386	0.98895
rdgB	FBgn0003218	23.1633	25.7401	14.9605	1.87556	1.32822
CG2974	FBgn0030178	22.3146	15.8458	9.00923	1.90951	2.75164
CG13005	FBgn0030794	32.7695	23.9136	11.6716	1.92782	2.21891
Hnf4	FBgn0004914	39.5551	38.0912	25.4853	1.95282	2.60554
CG14721	FBgn0037942	35.2878	23.1935	9.72998	1.95933	4.49758
CG45071	FBgn0266441	44.615	29.9493	9.75856	1.99175	6.26729
CG6812	FBgn0036843	36.9234	28.8864	17.4003	2.01807	1.94778
CG3548	FBgn0035033	35.3483	33.478	20.3259	2.04249	5.29448
CG5194	FBgn0035955	104.296	75.276	21.9934	2.09258	0.913318
CG6613	FBgn0034694	22.8589	20.5027	9.97654	2.09615	5.69355
CG31689	FBgn0031449	64.5272	59.3508	40.0479	2.108	0.291764
CG42365	FBgn0259711	33.6266	26.8033	21.6674	2.11472	0.185303
aralar1	FBgn0028646	53.4364	46.0398	27.6411	2.13172	0.946967
CG3164	FBgn0025683	24.1846	27.4695	18.3139	2.13438	7.79841
CG4407	FBgn0030431	43.587	33.9834	19.1446	2.14822	1.26446
Mctp	FBgn0034389	34.0872	33.2252	25.8634	2.1495	0.151859
CG11178	FBgn0030499	29.5478	25.6505	15.0278	2.18113	4.72653
CG8399	FBgn0034067	44.2951	39.2483	24.6995	2.20322	0.616323
Evi5	FBgn0262740	28.4588	28.1127	14.4191	2.2077	7.36546
CycJ	FBgn0010317	45.4642	38.2589	18.7734	2.24087	1.08695
PGRP-LE	FBgn0030695	45.7913	35.8144	12.3918	2.24741	3.81036
CG3267	FBgn0042083	38.1325	33.1779	19.836	2.25225	3.86539
Adhr	FBgn0000056	24.6608	11.2372	5.29932	2.25275	1.40128
CG6967	FBgn0034187	75.0652	82.7596	59.6303	2.26099	0.646661
CG15362	FBgn0031378	37.1786	28.4865	16.5887	2.27992	4.07776
Cpr47Eg	FBgn0086519	67.8531	144.669	68.5643	2.28819	1.00646
Gclc	FBgn0040319	32.3669	33.3623	26.3045	2.30441	1.26635
CG13380	FBgn0036799	40.0626	23.5673	13.2433	2.37625	0.123478
CG12811	FBgn0037779	46.574	35.1572	10.1078	2.39894	3.71818
CG10688	FBgn0036300	26.6383	18.2867	8.48202	2.40357	5.68233
PCB	FBgn0027580	45.856	39.2645	17.608	2.40544	3.79481
CG5151	FBgn0036576	29.7239	25.8289	22.3395	2.42633	3.37146
bgm	FBgn0027348	92.3352	77.0077	25.9582	2.48654	8.65144
cyc	FBgn0023094	85.8067	67.9125	35.1857	2.49686	0.685772
yin	FBgn0265575	247.819	205.298	81.6011	2.49723	0.588813
Got2	FBgn0001125	234.062	162.378	38.904	2.50336	0.979962
CG14440	FBgn0029894	37.7996	33.393	27.0187	2.50771	0.784313
CG6293	FBgn0037807	89.5883	77.7587	50.354	2.53673	2.14212
CG2841	FBgn0003159	44.6876	47.5846	37.0219	2.55634	1.30393
2020-09-04	FBgn0259923	24.2338	23.3843	17.0103	2.55911	6.8217
CG9149	FBgn0035203	49.2401	39.0736	15.5326	2.5744	12.4169
CG10194	FBgn0032790	20.6262	19.938	12.799	2.62095	6.06849
Kap3	FBgn0028421	35.7953	31.7832	12.3497	2.64148	6.58761
orb	FBgn0004882	133.967	138.902	82.6434	2.69344	1.0618
Jheh2	FBgn0034405	76.3019	66.0349	33.9616	2.69884	1.32343
gammaTub37C	FBgn0010097	118.423	84.6729	24.4346	2.72385	3.00525
E23	FBgn0020445	67.7616	65.0487	51.4093	2.72961	0.630398
rgr	FBgn0267792	24.6368	23.6065	15.019	2.77749	5.50598
Cerk	FBgn0037315	40.5464	38.9909	23.5612	2.78355	5.13952
Efr	FBgn0029849	30.6332	28.4594	23.0167	2.79559	1.21399
GIIIspla2	FBgn0030013	49.7293	43.2046	30.8024	2.82211	3.84818
fs(1)Ya	FBgn0000927	163.845	114.453	40.4545	2.8527	0.259552
CG3630	FBgn0023540	34.8849	24.0346	10.5045	2.85303	3.26314
mxt	FBgn0031637	35.1487	31.8229	13.6073	2.88442	5.42156
snz	FBgn0029976	24.344	25.2201	13.6875	2.9822	10.0259
CG15011	FBgn0035518	23.359	20.8475	12.4945	2.98665	9.09728
CG6928	FBgn0036240	27.4701	25.1025	10.0708	3.05395	4.91844
Tspo	FBgn0031263	106	62.6144	25.5633	3.05988	1.41244
cbt	FBgn0043364	26.1291	25.1733	12.2797	3.16531	13.9532
Hr96	FBgn0015240	34.685	29.059	10.0705	3.18124	4.61344
CG8026	FBgn0033391	107.412	78.887	41.1859	3.21196	5.97297
Sply	FBgn0010591	56.4281	50.8719	31.0742	3.21851	2.34214
CG3529	FBgn0035995	23.1806	21.1749	10.4579	3.24073	6.73601
didum	FBgn0261397	36.6697	38.3738	23.6821	3.24343	7.65434
CG4238	FBgn0031384	29.5063	28.2453	21.046	3.29994	2.32929
TrpRS-m	FBgn0036763	32.8603	30.0392	14.8149	3.30074	6.27802
CG32795	FBgn0040384	62.7404	54.7534	34.2144	3.31091	13.2095
Gk2	FBgn0035266	64.093	61.2857	52.4625	3.31513	6.04635
dare	FBgn0015582	25.5154	22.0394	11.8479	3.32372	6.79312
p38a	FBgn0015765	34.8176	32.0971	25.4758	3.33649	3.18454
CG12024	FBgn0035283	64.6983	56.2896	40.2479	3.3415	13.1686
CG17292	FBgn0032029	47.0784	36.0207	24.9509	3.38083	1.1809
exu	FBgn0000615	376.592	295.185	72.9485	3.40635	1.20913
Pka-R2	FBgn0022382	40.399	35.8087	28.7747	3.40729	0.996297
CG1749	FBgn0030305	83.9032	65.4081	29.9072	3.41781	12.108
MetRS	FBgn0034401	44.4559	42.8453	22.137	3.42863	12.4375
egl	FBgn0000562	45.064	46.0123	34.6145	3.42906	5.56074
CG11309	FBgn0037070	21.7098	17.7483	11.9816	3.44116	3.35597
CG6276	FBgn0038316	45.1297	35.5467	27.3557	3.46191	1.40709
QC	FBgn0052412	169.117	126.408	50.7512	3.46946	0.681086
Hr39	FBgn0261239	24.8306	25.1791	12.1277	3.50449	15.562
AnxB10	FBgn0000084	54.8326	29.2653	23.2857	3.52681	0.548191
CG4267	FBgn0264979	45.2608	42.2242	25.1253	3.56055	0.797564
Ugt86Da	FBgn0040259	34.6856	31.3488	23.7297	3.57504	1.90915
l(2)k10201	FBgn0016970	28.0663	25.2225	16.4041	3.57654	3.99559
CG5377	FBgn0038974	22.2749	13.785	13.1532	3.58482	1.21268
CG14545	FBgn0040602	260.573	170.643	57.8796	3.59443	9.74482
Aldh	FBgn0012036	175.831	138.325	41.4057	3.59849	3.16777
Tpi	FBgn0086355	370.049	225.202	71.2746	3.62272	1.05348
l(2)gd1	FBgn0261983	24.0654	23.5771	17.0747	3.62412	9.16078
Fibp	FBgn0036911	46.0918	38.8788	14.9344	3.63097	12.8456
CG33977	FBgn0053977	40.2032	28.9985	12.4334	3.63276	4.10121
zyd	FBgn0265767	59.5062	55.4361	33.359	3.63903	3.26144
CG1665	FBgn0033451	37.6529	26.8042	12.304	3.6647	0.92471
5PtaseI	FBgn0259178	24.0169	23.5373	11.9758	3.68027	6.92767
CG14931	FBgn0032374	136.822	88.8557	15.379	3.6835	0.322565
CG6923	FBgn0037944	33.0567	31.3814	25.661	3.72246	5.19352
Pvf1	FBgn0030964	39.5001	33.6651	29.9026	3.72803	1.63898
Acox57D-d	FBgn0034629	29.0201	24.5447	17.3721	3.74176	0.482792
Galk	FBgn0263199	21.4635	20.2718	11.7547	3.74517	5.7995
CG32732	FBgn0052732	57.6242	49.4784	27.6689	3.74608	7.60503
CG12883	FBgn0039538	41.882	35.5087	12.1905	3.76784	4.7518
Hr78	FBgn0015239	41.6844	38.1129	27.2486	3.77703	7.57218
CG3709	FBgn0031227	27.1755	26.3131	12.1099	3.7964	9.02899
Ntmt	FBgn0033457	40.2517	30.1159	12.3294	3.80596	7.14626
Prestin	FBgn0036770	46.0837	50.8609	43.4911	3.81734	0.251306
CG31249	FBgn0051249	61.4057	50.0424	18.9293	3.82541	15.2047
Cep97	FBgn0031575	22.5294	21.7639	14.1493	3.82986	14.8562
wash	FBgn0033692	40.9105	32.484	13.112	3.85206	4.84878
CG43340	FBgn0263077	25.4719	27.7571	24.4597	3.85958	0.598387
CG2990	FBgn0030170	36.7165	35.8378	13.9434	3.86618	6.84704
CG7550	FBgn0035839	24.6553	16.4635	6.34399	3.91343	3.2559
CG30051	FBgn0050051	22.3393	17.9802	13.8145	3.9359	14.2734
CG10866	FBgn0035475	48.7167	42.5568	28.4898	3.95218	4.40567
Pex5	FBgn0023516	23.4035	20.6236	12.0458	3.95893	9.80516
CG8613	FBgn0033924	21.7211	21.6116	11.2602	3.96003	10.0075
Fdx1	FBgn0011769	27.0627	16.9407	10.9578	3.97695	1.91385
del	FBgn0086251	104.689	112.182	62.56	3.99828	0.978811
CR43430	FBgn0263378	100.528	89.8458	34.2659	4.01249	10.1344
Ady43A	FBgn0026602	35.3613	23.9933	6.43801	4.01929	0.321854
CG14618	FBgn0031189	32.7738	24.2688	15.3135	4.05081	8.69812
bbx	FBgn0024251	37.3089	34.4952	19.0477	4.06577	12.2614
CG32485	FBgn0052485	29.9798	21.6451	15.7265	4.10584	1.20283
CG11710	FBgn0031115	24.4778	19.3094	9.80334	4.1153	9.02552
CG34126	FBgn0083962	23.4845	25.1666	18.5833	4.11852	8.46875
Vps45	FBgn0261049	25.9583	25.0499	16.4894	4.11975	10.4279
CG5335	FBgn0034365	26.7019	21.6785	14.7659	4.14577	1.3473
CG8321	FBgn0033677	52.3354	38.1319	19.9114	4.17395	20.2264
Vps16B	FBgn0039702	23.9408	19.1558	11.1275	4.1744	7.51782
mus101	FBgn0002878	33.7773	34.1146	15.5908	4.18302	10.5
AcCoAS	FBgn0012034	33.8834	29.1873	26.3303	4.22409	5.43945
Nxf3	FBgn0263232	20.6605	26.2423	19.0632	4.2568	5.75044
CG4627	FBgn0033808	28.1787	19.6296	11.2924	4.28368	6.37119
tapas	FBgn0027529	74.0679	70.1213	42.6121	4.30048	1.47076
spn-B	FBgn0003480	20.0094	15.1856	11.602	4.30508	5.95056
CG17698	FBgn0040056	93.1031	90.9131	60.0776	4.32849	3.49878
CG12717	FBgn0030420	32.2348	34.4482	23.2272	4.33201	13.3198
CG5521	FBgn0039466	21.3022	25.06	20.3231	4.36015	14.1337
GstE6	FBgn0063494	146.165	116.475	26.1807	4.38076	22.7078
CG16972	FBgn0032481	24.9332	25.6229	20.2708	4.38617	10.7335
CG6984	FBgn0034191	28.1597	21.87	11.7251	4.39342	2.66971
mmy	FBgn0259749	67.0361	52.9099	22.3081	4.43724	10.9383
CG9706	FBgn0036662	23.9794	23.1128	16.0341	4.45064	8.33639
CG4610	FBgn0034735	25.3368	19.9345	10.5991	4.46785	8.2372
ZnT35C	FBgn0028516	45.4089	38.6286	25.5992	4.47425	8.54728
SerRS-m	FBgn0021750	31.55	21.8921	16.8988	4.48524	0.824617
CG8298	FBgn0033673	44.9754	41.2877	24.1722	4.48651	18.6993
Pgd	FBgn0004654	98.2626	66.1263	26.5238	4.49305	2.36487
fz4	FBgn0027342	45.5375	45.4781	27.8667	4.50289	12.1952
Adck	FBgn0035039	31.355	25.8347	17.3416	4.50974	7.79349
CG5776	FBgn0032450	31.5741	31.4036	14.3931	4.51568	9.71572
CG14516	FBgn0039640	141.506	143.922	91.5783	4.52589	0.858534
CG9986	FBgn0039589	39.8584	38.777	20.9578	4.52665	8.69527
Debcl	FBgn0029131	77.7708	61.5019	35.9198	4.53633	2.60022
CG13850	FBgn0038961	45.5833	39.5071	20.9166	4.53844	20.4182
Rim2	FBgn0031359	20.6888	18.9626	16.0601	4.62691	11.6108
CG3812	FBgn0030421	28.4499	25.7882	19.0281	4.68631	11.6155
wus	FBgn0030805	58.7038	49.4351	33.6334	4.68664	5.35212
Gs1l	FBgn0019982	67.271	40.3053	20.1806	4.716	2.47257
CG11403	FBgn0026876	33.0166	28.2982	13.9312	4.73487	17.0307
CG11070	FBgn0028467	34.1947	32.8856	19.0895	4.75467	13.3511
CG5966	FBgn0029831	30.7112	30.3446	27.5623	4.7702	0.792191
Nprl3	FBgn0036397	35.1142	32.9739	19.1981	4.78016	5.36347
png	FBgn0000826	107.964	71.2319	34.6582	4.78776	2.4855
CG1847	FBgn0030345	24.1883	20.7115	19.0046	4.79165	2.56728
CG30159	FBgn0050159	68.4305	52.597	22.115	4.79357	18.9432
CG10420	FBgn0039296	30.203	23.4431	16.2842	4.79792	6.15946
Surf1	FBgn0029117	30.289	19.754	12.1559	4.81627	2.54833
RhoGAP68F	FBgn0036257	61.8737	58.6002	42.9611	4.86334	5.31921
Ocrl	FBgn0023508	35.3054	33.4455	18.0709	4.87231	15.8225
CG13398	FBgn0032042	27.838	27.6473	14.7999	4.88137	4.61647
Atg12	FBgn0036255	42.2774	39.49	24.6567	4.88921	20.6185
Cf2	FBgn0000286	43.686	38.7768	23.9054	4.90302	10.0949
CG7627	FBgn0032026	138.405	145.47	81.6309	4.93211	10.9331
AspRS	FBgn0002069	29.4761	27.033	14.7613	4.9604	14.6041
Tpc1	FBgn0037852	28.8583	25.9283	14.375	4.96424	12.9776
CG10672	FBgn0035588	34.2517	22.7683	13.7316	4.97581	1.23474
CG12945	FBgn0037755	85.97	82.2838	62.0284	4.99154	15.8254
CG9609	FBgn0030787	63.9993	54.2017	19.7724	5.03801	13.411
CG6073	FBgn0039417	45.9608	40.3041	28.1444	5.046	8.60859
APC7	FBgn0029879	102.928	95.3478	65.8093	5.1042	0.205614
CG2118	FBgn0039877	55.2995	47.4765	31.8235	5.11482	12.2577
CG30377	FBgn0050377	44.0985	40.8513	36.776	5.14163	0.348984
GlcAT-S	FBgn0032135	28.761	28.7766	25.1006	5.21252	5.42158
SCAP	FBgn0033052	22.6547	24.578	19.1788	5.2378	8.77035
CG8032	FBgn0037606	36.9764	33.3548	25.7346	5.2478	4.82091
fray	FBgn0023083	83.0945	91.3336	65.6462	5.25296	3.13318
yl	FBgn0004649	234.876	209.028	102.34	5.25473	0.600671
Sin1	FBgn0033935	37.5488	29.8006	22.1862	5.2831	7.31309
CG31262	FBgn0051262	20.6236	23.7512	22.2299	5.31884	0.123955
CG5916	FBgn0038401	46.4165	42.757	31.5733	5.33275	7.63791
CG2694	FBgn0024991	66.6681	60.5841	45.1436	5.34708	11.8146
Rbcn-3A	FBgn0023458	20.3966	21.2387	22.509	5.36845	6.99697
CG14971	FBgn0035449	34.9592	34.8699	29.0343	5.36921	6.8575
CG1812	FBgn0031119	39.0741	40.8889	33.3136	5.37807	9.96231
Unc-76	FBgn0040395	34.164	33.6459	28.3267	5.46171	13.1724
CG17568	FBgn0032763	22.4968	22.0016	15.0097	5.46344	10.6044
CG4186	FBgn0040634	30.4091	28.0189	22.5773	5.47352	4.28809
CG30403	FBgn0050403	21.6745	19.0232	17.0656	5.49837	1.51476
CG8112	FBgn0037612	40.6463	29.3346	9.57264	5.507	2.65607
bs	FBgn0004101	31.222	25.0852	24.3957	5.55294	6.34501
Fic	FBgn0263278	45.3776	39.6439	33.1716	5.56168	8.12636
Seipin	FBgn0040336	21.3592	17.416	11.815	5.6093	10.2679
CG5844	FBgn0038049	57.984	47.7306	30.6618	5.62441	8.55428
CG3808	FBgn0036838	26.4203	26.6846	15.8368	5.64192	15.2722
Grip128	FBgn0026433	51.222	50.1677	34.4905	5.67081	10.8119
subdued	FBgn0038721	24.073	28.6495	29.29	5.7328	2.31943
p38b	FBgn0024846	34.8894	32.3429	22.6798	5.75017	6.74335
CG3011	FBgn0029823	106.254	75.7584	32.3464	5.7511	17.8582
Hira	FBgn0022786	37.9099	36.2891	24.8629	5.76671	17.5016
CG6745	FBgn0035901	28.5579	26.9727	17.0346	5.77147	9.99878
c11.1	FBgn0040236	23.6243	25.8117	21.8667	5.78901	4.80989
Pp2B-14D	FBgn0011826	71.3773	65.7653	47.7088	5.78931	2.75826
mlt	FBgn0265512	37.8574	33.4549	23.9381	5.78972	0.785363
CG7841	FBgn0036502	29.5097	28.2292	12.9646	5.80002	12.6219
olf186-M	FBgn0015522	101.897	82.654	67.2127	5.80027	0.441352
RhoGAP92B	FBgn0038747	45.879	47.2103	23.5109	5.80798	15.9052
CG45085	FBgn0266486	41.1756	48.5256	43.1981	5.82846	3.27483
CG5805	FBgn0039223	44.1973	42.5773	28.7891	5.84705	10.9268
CG11802	FBgn0030346	47.1768	34.6523	22.0108	5.86318	7.84417
ras	FBgn0003204	98.4168	79.1544	35.5447	5.88112	24.8882
mst	FBgn0020272	31.6213	25.709	15.2349	5.88535	10.6027
CG6178	FBgn0039156	75.587	66.0542	35.688	5.88947	10.6939
Sesn	FBgn0034897	49.3718	47.1298	38.2813	5.90015	27.9819
Myt1	FBgn0040298	48.5442	36.4006	27.9608	5.90057	12.5257
GlcT-1	FBgn0067102	46.0961	38.0285	27.7633	5.90417	10.0829
CG13933	FBgn0035270	20.8148	19.8538	13.534	5.91781	11.972
mtDNA-helicase	FBgn0032154	35.0602	29.1305	16.1008	5.94296	13.341
mim	FBgn0053558	51.2581	50.571	40.7913	5.96837	21.2155
inaE	FBgn0261244	36.2711	35.5765	36.9862	6.00554	1.44263
GlcAT-P	FBgn0036144	48.9952	43.0133	35.9462	6.04323	7.43711
CG9426	FBgn0032485	45.5309	43.536	33.0892	6.06662	6.52573
fu12	FBgn0026718	49.5369	51.5041	45.2804	6.09871	3.15959
ade5	FBgn0020513	61.6021	44.9864	23.7856	6.11679	18.9992
Sik3	FBgn0262103	22.9407	23.2527	25.2681	6.13052	8.79913
CG11902	FBgn0028647	22.3621	23.6207	16.4252	6.14263	11.6263
alphaTub67C	FBgn0087040	466.526	367.319	125.259	6.15426	1.61973
Amph	FBgn0027356	36.7144	37.3052	28.901	6.15952	10.3397
CG1575	FBgn0029999	32.889	29.0833	16.0921	6.16837	14.9607
Nhe1	FBgn0026787	31.3001	31.0514	26.9808	6.18837	15.0155
Treh	FBgn0003748	32.6265	33.6204	23.8627	6.19471	1.98974
CG30463	FBgn0050463	24.4477	28.6492	20.7567	6.20953	22.5417
Acox57D-p	FBgn0034628	45.2835	42.4604	35.6685	6.24515	4.91471
CG3160	FBgn0029789	21.8398	22.3734	14.8125	6.24923	11.0019
CG11851	FBgn0039293	50.8671	52.6711	34.1068	6.25058	13.0517
pigeon	FBgn0010309	29.0738	29.1033	22.7838	6.26008	15.5887
CG3408	FBgn0036008	43.8555	43.1336	40.5539	6.27699	4.17561
Nost	FBgn0259734	68.2287	66.8268	40.8124	6.28453	8.65983
CG11779	FBgn0038683	64.131	51.7679	26.1886	6.30453	13.6197
CG10960	FBgn0036316	138.21	114.129	48.8918	6.30547	30.1522
CR45175	FBgn0266685	33.8612	25.895	20.9883	6.30599	1.049
Wsck	FBgn0046685	21.1311	17.4572	14.1081	6.31513	10.9696
CG6950	FBgn0037955	58.0032	44.8212	18.753	6.38041	7.72402
DCTN4-p62	FBgn0033206	42.9335	34.1043	17.0125	6.38844	13.9566
CG3842	FBgn0029866	37.2509	29.5249	28.9915	6.41573	2.07908
Dhap-at	FBgn0040212	20.7404	21.973	14.5867	6.41783	15.7705
Rnp4F	FBgn0014024	35.7415	32.2223	22.2086	6.42003	22.2242
CG10979	FBgn0037379	57.5273	56.1742	33.9586	6.50524	5.04649
ken	FBgn0011236	30.0426	31.0962	16.1406	6.51742	0.722305
CR44351	FBgn0265451	25.3075	24.794	17.8534	6.53291	14.9478
CG8778	FBgn0033761	72.3861	53.8536	39.1711	6.56254	0.813303
CG34348	FBgn0085377	36.7138	35.6765	31.4129	6.57407	9.16754
CG5599	FBgn0030612	57.3971	55.328	35.8046	6.59555	4.30977
ade2	FBgn0000052	22.5968	22.0785	18.3116	6.65307	2.9495
AMPdeam	FBgn0052626	53.2889	45.5356	30.593	6.67616	6.21333
Csat	FBgn0024994	43.2447	37.5545	33.2728	6.67848	8.58729
CG3077	FBgn0031457	29.1224	24.006	20.2922	6.69619	6.16995
CG4199	FBgn0025628	63.2594	53.1269	37.8718	6.70034	6.29858
GstT2	FBgn0050005	46.9109	31.9498	22.8239	6.71834	0.7936
alpha-Man-IIa	FBgn0011740	30.4064	29.5117	21.7828	6.72415	23.2871
CG11899	FBgn0014427	86.5984	59.7542	32.0395	6.72424	0.916319
CG2202	FBgn0030240	27.1298	27.4567	16.4737	6.72449	16.3553
bves	FBgn0031150	28.3808	29.1549	22.9214	6.76823	14.9624
Shawn	FBgn0031039	24.0341	17.4775	11.5925	6.77852	7.53193
lap	FBgn0086372	64.4671	70.4134	42.2962	6.78202	26.4861
CG9578	FBgn0031094	61.2484	43.7444	26.9388	6.79941	2.13241
CG10494	FBgn0034634	20.9307	21.9823	17.7118	6.80917	8.21814
Ipk2	FBgn0031267	76.5866	57.5102	22.7619	6.83278	7.88491
CG4753	FBgn0036622	48.0309	43.7952	22.0336	6.84307	12.2738
rt	FBgn0003292	29.7433	28.1097	14.5545	6.87708	6.68374
DhpD	FBgn0261436	45.4675	36.5269	21.4239	6.88056	10.6332
CG7277	FBgn0031713	34.419	25.8261	16.8984	6.89133	9.45616
CG8111	FBgn0035825	32.6621	24.7646	20.2127	6.92298	5.66996
CG7857	FBgn0026738	57.8741	48.1053	34.0495	6.94143	6.10772
CG8319	FBgn0037722	66.9116	51.6397	40.9676	6.94631	9.07117
qua	FBgn0003187	70.0072	70.9464	54.8057	6.94766	1.74434
Syx17	FBgn0035540	28.83	24.9885	17.089	6.95811	11.12
POSH	FBgn0040294	54.2195	55.9987	46.9999	6.96614	17.4086
CR43685	FBgn0263768	34.0069	31.4101	29.2109	6.97115	15.5432
CG10274	FBgn0035690	24.3375	23.4087	14.7021	6.99362	16.8595
tut	FBgn0052364	37.0231	32.4082	33.5381	7.01668	0.103283
CG7609	FBgn0027518	33.5995	29.8231	18.3819	7.04072	16.8185
CG16717	FBgn0036028	35.9591	31.1575	14.1104	7.04308	10.4426
Klp64D	FBgn0004380	28.8712	29.0314	15.3447	7.07722	6.87453
CG13101	FBgn0032084	36.2989	32.6135	29.0983	7.07875	3.88314
HPS4	FBgn0034261	22.0505	24.0233	21.9184	7.0963	7.02743
armi	FBgn0041164	54.6015	63.0027	52.1385	7.16566	2.32143
Ets97D	FBgn0004510	44.332	37.7738	22.0424	7.20838	22.9945
foxo	FBgn0038197	35.4244	35.1064	33.6242	7.23112	3.8374
CG1792	FBgn0039860	38.6741	27.7479	18.9525	7.24873	16.5752
Plc21C	FBgn0004611	24.9048	26.7384	28.0131	7.28015	6.32384
CG12868	FBgn0033945	20.9274	16.5607	12.4179	7.32261	1.02712
Usp32	FBgn0036913	25.0241	28.4938	23.8129	7.35726	11.2462
CG7280	FBgn0030966	21.4635	20.212	17.7996	7.37442	0.909118
trbd	FBgn0037734	22.1293	22.9323	21.1415	7.38968	8.28515
sav	FBgn0053193	34.5926	26.6397	18.1764	7.39172	15.4856
mal	FBgn0002641	26.3743	26.2078	28.7381	7.39656	2.78066
CG1657	FBgn0030286	23.0989	27.2789	26.1784	7.40823	7.91767
CG8481	FBgn0037747	46.041	36.0571	27.7906	7.4123	12.1343
Ect4	FBgn0262579	21.0645	24.8816	26.2015	7.44473	2.83419
CG4705	FBgn0032339	22.4831	22.8995	17.14	7.45749	13.9891
CG4617	FBgn0029936	27.37	22.9223	16.582	7.47775	17.2966
CAH2	FBgn0027843	38.978	41.1736	39.3309	7.49606	0.378379
Sec15	FBgn0266674	37.5115	35.3368	24.4048	7.50608	14.5092
CG15771	FBgn0029801	125.453	110.656	57.6006	7.52368	16.4466
Ice2	FBgn0038860	22.9839	21.0688	20.0074	7.53385	8.65579
CG45069	FBgn0266439	23.481	10.7562	8.27783	7.54114	5.03971
Rabex-5	FBgn0262937	25.6983	23.2184	17.4943	7.55645	17.021
Pmi	FBgn0044419	153.253	114.865	51.0175	7.58156	12.9495
mfrn	FBgn0039561	48.6094	43.0675	21.4454	7.6079	12.463
Top3alpha	FBgn0040268	26.1749	28.3128	16.0402	7.60983	16.7535
CG6903	FBgn0029737	41.9517	32.5748	20.3812	7.61245	20.6115
bam	FBgn0000158	27.7307	21.9263	24.197	7.63802	1.64142
Hmgs	FBgn0010611	65.2435	54.9027	29.6454	7.64326	17.3758
Pde11	FBgn0085370	28.3988	31.6683	32.2268	7.67334	7.45312
CG10731	FBgn0034081	21.46	18.3829	17.2931	7.71539	3.53994
Pi3K21B	FBgn0020622	70.1466	71.7849	42.8881	7.71828	15.2844
CG7457	FBgn0035812	26.7268	27.9039	14.2038	7.72923	13.0685
P5cr	FBgn0015781	37.712	24.5973	15.558	7.73649	1.33078
Usp8	FBgn0038862	26.6092	27.1233	17.335	7.73996	11.806
CG12173	FBgn0037305	65.4837	40.455	20.9835	7.74917	13.8064
PNPase	FBgn0039846	21.1994	18.7279	15.273	7.75124	14.2792
scramb1	FBgn0052056	48.0394	43.4664	37.6566	7.76246	13.6933
CG17802	FBgn0038549	46.2652	35.4852	26.0898	7.8132	11.9767
Ucp4A	FBgn0030872	25.2052	18.546	14.9864	7.8727	11.5632
CanA-14F	FBgn0267912	75.0358	70.3011	47.5515	7.95227	1.8679
CG12236	FBgn0029822	52.6391	51.9772	37.8983	7.96659	19.1786
LeuRS-m	FBgn0027085	23.9836	23.9452	20.1722	7.99157	11.7605
Ercc1	FBgn0028434	31.7835	25.1357	22.1409	8.00451	0.686273
MFS17	FBgn0058263	60.4315	60.7553	61.1495	8.01389	3.29001
CG9391	FBgn0037063	71.6864	54.9006	36.5604	8.02006	1.87127
AGBE	FBgn0053138	77.194	65.0693	46.953	8.02033	1.43967
nopo	FBgn0034314	59.1529	49.7705	25.9392	8.0303	21.5275
l(3)02640	FBgn0010786	88.5528	83.409	45.5199	8.03557	15.1746
hppy	FBgn0263395	24.2075	24.3679	21.9623	8.05579	15.6196
CG3156	FBgn0023536	20.6016	18.4627	19.852	8.06564	11.7966
Vinc	FBgn0004397	30.8262	28.4525	26.6238	8.08155	2.139
CG15356	FBgn0031377	38.8719	38.9339	33.8536	8.11353	19.3622
Wnk	FBgn0037098	31.598	34.397	17.6153	8.16709	22.3449
Dhpr	FBgn0035964	47.106	33.1379	22.3035	8.18426	18.2254
IP3K1	FBgn0032147	36.3954	31.4018	22.094	8.1922	17.422
CG3356	FBgn0034989	40.1884	39.3548	25.2339	8.22953	31.4012
CG1890	FBgn0039869	194.189	122.197	38.0394	8.25063	20.7341
CG33969	FBgn0053969	33.3069	28.3907	21.731	8.26828	9.89341
CysRS	FBgn0027091	30.5019	29.3641	20.5952	8.2724	10.0678
CG11398	FBgn0040366	32.7897	27.5361	25.0126	8.31114	7.40669
CG10366	FBgn0032814	30.9228	24.1868	19.1905	8.31646	15.6007
CG8475	FBgn0031995	37.4933	40.3417	35.4172	8.33467	1.21787
pkaap	FBgn0040079	25.4821	24.3712	17.5447	8.3535	15.2991
SMSr	FBgn0052380	52.7724	47.9799	27.8263	8.3598	14.6759
Nprl2	FBgn0030800	35.4968	29.1316	21.9205	8.36715	8.32946
CG4901	FBgn0032194	46.5929	47.7941	30.2454	8.37649	16.7076
yem	FBgn0005596	65.3767	64.5162	49.1709	8.41646	11.8634
Fancl	FBgn0037781	24.4107	23.5897	16.1405	8.43899	10.8746
galectin	FBgn0031213	69.3499	62.0944	62.3048	8.51389	1.36812
CG45084	FBgn0266459	527.343	501.073	202.408	8.53118	0.936646
HDAC4	FBgn0041210	34.7492	33.5437	32.7625	8.53367	12.437
Ppat-Dpck	FBgn0035632	38.9173	30.7519	15.6427	8.53369	10.5558
CR43903	FBgn0264504	111.958	117.094	63.0606	8.55904	16.3249
CG15309	FBgn0030183	23.3818	23.3389	20.4229	8.56305	4.13888
CG3831	FBgn0034804	63.0757	52.5128	42.5876	8.57288	5.34283
CG3740	FBgn0023530	43.4651	27.4847	23.5162	8.60142	9.75104
abo	FBgn0000018	27.5614	25.2553	19.2983	8.61775	8.63879
Gasz	FBgn0033273	57.9656	52.8155	46.364	8.64726	1.80762
CG2126	FBgn0039876	37.4935	33.3231	28.2887	8.66667	26.82
GatB	FBgn0039153	26.4653	23.5391	24.3424	8.67537	7.46252
CG17019	FBgn0033783	39.719	39.1957	34.7342	8.68699	7.97523
Sara	FBgn0026369	22.9875	25.5129	19.1153	8.68879	15.5499
CG30392	FBgn0050392	53.7654	42.9418	25.2117	8.7333	5.41554
CG13760	FBgn0040375	33.3735	27.9002	24.2677	8.73577	3.77822
CG1640	FBgn0030478	99.0437	81.1691	53.375	8.74752	13.2745
att-ORFA	FBgn0067783	27.1637	21.1461	12.3784	8.77104	5.92881
CG4433	FBgn0038763	45.7905	42.8364	36.9947	8.78273	14.0679
CG1146	FBgn0035346	22.6261	17.8968	16.1855	8.79986	2.5149
psidin	FBgn0243511	37.7734	34.2443	23.2791	8.8015	16.4732
Cyp6u1	FBgn0033121	44.2705	35.6059	22.8808	8.8112	16.0182
CG30010	FBgn0050010	20.3552	16.7599	17.1292	8.81125	1.80252
CG18586	FBgn0035642	32.6532	32.4143	28.1736	8.81196	1.30279
CG11210	FBgn0033259	36.6886	39.7342	32.3891	8.81283	24.3576
CG7718	FBgn0038649	56.4783	41.717	30.0294	8.81302	10.9917
CG9003	FBgn0033639	41.5737	38.4512	28.6357	8.86054	13.8519
Acsl	FBgn0263120	85.8544	91.7554	58.8954	8.86959	26.0457
Klc	FBgn0010235	81.8011	73.539	60.8568	8.9058	10.4845
cnir	FBgn0243513	35.1638	34.0209	19.5506	8.90749	15.7937
Spn42Da	FBgn0265137	28.8896	23.319	19.341	8.923	5.66598
CG33506	FBgn0053506	54.7085	42.7826	24.6483	8.98267	17.8467
CG12279	FBgn0038080	36.5601	24.587	18.0879	9.03768	3.86438
Mps1	FBgn0000063	45.0259	43.4339	30.2481	9.05379	25.625
Irbp	FBgn0011774	65.4644	58.4496	33.1321	9.05569	12.5528
CG31344	FBgn0051344	23.843	21.0876	15.3315	9.07705	7.047
CG14613	FBgn0031188	66.7175	54.0157	42.8706	9.16914	2.48399
Rel	FBgn0014018	27.6637	26.8309	20.2213	9.18635	16.4999
Clbn	FBgn0259152	37.3728	40.5459	34.0323	9.21946	8.12642
Atg4b	FBgn0038325	36.5792	36.1116	34.3365	9.25504	17.7396
CG11576	FBgn0039882	26.7049	25.1432	20.1052	9.26812	13.6109
CG2023	FBgn0037383	28.819	19.5757	19.9288	9.27061	12.7449
Ranbp11	FBgn0053139	33.5092	35.1318	22.0114	9.27955	23.7657
CG17734	FBgn0037890	211.313	167.138	97.0167	9.2988	4.87291
grsm	FBgn0040493	111.558	94.3906	56.4237	9.30274	7.72442
Ppcs	FBgn0261285	28.1971	24.3443	19.6909	9.31046	11.6478
twf	FBgn0038206	56.0455	43.8852	26.3373	9.31819	19.3635
cana	FBgn0040233	45.0011	50.1592	49.3816	9.3204	6.821
WASp	FBgn0024273	30.0618	25.7809	22.0945	9.34431	18.4796
vib	FBgn0267975	94.5203	77.9315	31.8919	9.39158	32.2926
CG14043	FBgn0031659	38.6069	33.1773	26.8781	9.39638	9.96681
prel	FBgn0033413	46.1445	43.3008	29.4021	9.41641	18.6131
Ask1	FBgn0014006	26.6588	27.915	17.8778	9.4356	19.5369
CG7766	FBgn0030087	43.2273	47.4839	37.9077	9.48061	13.8893
PGAP5	FBgn0031997	29.7554	30.096	25.0224	9.49365	10.251
CG8027	FBgn0033392	24.8256	24.0552	23.9438	9.49504	7.43714
Scox	FBgn0262467	65.7474	54.1043	29.6626	9.51513	23.0263
Nhe3	FBgn0028703	37.5819	35.3516	32.281	9.54325	15.6045
CG9641	FBgn0031483	138.645	118.674	73.522	9.54931	13.4701
Rlip	FBgn0026056	25.4989	24.7722	22.9319	9.56582	13.4068
CG6287	FBgn0032350	200.919	140.85	75.0546	9.56873	0.887347
CG9384	FBgn0036446	33.2466	36.7139	36.3663	9.5689	16.3336
CG1582	FBgn0030246	26.1782	25.2063	18.5764	9.56967	20.9276
ORMDL	FBgn0037110	57.2669	42.9827	29.1389	9.60371	13.3735
Ric	FBgn0265605	61.9542	56.3725	50.7464	9.62138	11.6947
iPLA2-VIA	FBgn0036053	55.7345	56.6753	37.5312	9.66312	33.6417
CG31637	FBgn0051637	22.3046	19.9267	20.1631	9.68388	9.52733
Mdh2	FBgn0262559	357.845	239.269	85.7468	9.70951	2.89926
beta3GalTII	FBgn0033315	20.4159	16.26	14.6419	9.72073	10.4415
CG43313	FBgn0263005	35.6831	37.0697	42.5764	9.77013	7.29355
Bmcp	FBgn0036199	46.444	41.5264	38.4565	9.87051	9.70657
CG8607	FBgn0035760	25.651	18.117	19.3295	9.87916	2.24509
CG14322	FBgn0038532	20.3414	22.546	14.9739	9.89212	11.7845
Adh	FBgn0000055	488.968	367.264	133.397	9.89226	3.54585
CG13397	FBgn0014417	99.7361	92.157	66.5208	9.91216	5.57116
MtnA	FBgn0002868	62.6504	203.819	42.1766	9.91292	13.6623
nod	FBgn0002948	109.583	93.1262	34.064	9.94719	38.9612
vas	FBgn0283442	222.747	201.849	84.0767	9.95242	8.59506
CG3860	FBgn0034951	35.5049	35.5705	33.8298	9.97196	0.764075
CG9941	FBgn0030514	42.4977	43.5084	41.729	10.0017	24.7366
CG5498	FBgn0027565	47.4464	40.2041	28.4215	10.0537	26.1611
Snm1	FBgn0037338	36.4316	39.2966	35.0688	10.0551	9.37841
CG12822	FBgn0033229	22.7355	19.8775	16.4805	10.0813	16.2545
CG7101	FBgn0030963	41.8948	33.7614	29.0213	10.0858	7.96345
CG4552	FBgn0031304	27.6622	23.8865	19.2284	10.0892	15.5522
CG11110	FBgn0034535	53.2598	35.8083	30.3747	10.1118	4.92404
P5CDh1	FBgn0037138	53.3448	51.6256	34.6154	10.1252	2.45299
CG32536	FBgn0052536	55.8142	36.6359	22.1346	10.1646	17.6382
phr6-4	FBgn0016054	39.8814	35.8201	32.1305	10.1675	17.7378
CG34394	FBgn0085423	25.7485	28.0204	29.0814	10.1739	15.2786
CG34195	FBgn0085224	44.784	35.7317	27.3	10.1976	20.562
Rip11	FBgn0027335	66.5736	59.4552	50.4239	10.2018	35.6522
CG8273	FBgn0037716	47.8138	40.1247	40.7448	10.2272	14.5365
FKBP59	FBgn0029174	147.204	122.694	44.3794	10.2317	29.6206
SCAR	FBgn0041781	51.7626	46.6004	34.9369	10.2375	37.4515
LpR1	FBgn0066101	21.7305	21.502	21.5134	10.2453	0.360107
CG3967	FBgn0035989	35.2619	32.6659	26.2834	10.2572	5.36686
betaggt-I	FBgn0015000	52.8334	42.5471	30.401	10.2954	22.2677
Shark	FBgn0015295	34.8848	33.4004	25.644	10.3236	20.3071
Glut1	FBgn0264574	29.9098	27.6591	22.2368	10.3324	2.53044
Larp7	FBgn0260771	65.4677	54.9484	45.7517	10.3623	24.7641
eIF2B-delta	FBgn0034858	43.4238	35.0646	20.566	10.3631	19.1046
CG5555	FBgn0038686	39.8359	37.2178	27.8952	10.3911	12.4017
CG6726	FBgn0039049	22.3232	19.8169	15.5152	10.4074	1.59604
ast	FBgn0015905	23.2506	20.8233	18.9827	10.4801	13.0702
CG32109	FBgn0052109	23.0387	19.3535	20.4603	10.5412	0.451471
CG11007	FBgn0034455	47.6557	39.1201	25.7872	10.5761	24.3563
Irp-1B	FBgn0024957	52.0889	47.413	43.2748	10.6002	1.04342
CG14074	FBgn0036818	22.3401	20.3382	15.6478	10.6093	15.5815
CG43346	FBgn0263051	38.8425	18.2898	19.3414	10.6121	2.46513
norpA	FBgn0262738	24.7017	25.7078	26.8422	10.6292	0.991373
CG14615	FBgn0031184	21.2477	17.7975	15.7945	10.6446	7.08323
brun	FBgn0261787	37.1943	39.4684	34.0594	10.6552	18.8484
spir	FBgn0003475	54.9289	52.777	51.3783	10.6905	4.02776
CG13890	FBgn0035169	72.755	58.4011	44.6266	10.6938	10.4747
Marcal1	FBgn0031655	25.5706	25.4373	24.3496	10.7458	20.1761
Swip-1	FBgn0032731	54.567	50.4905	34.9512	10.7698	33.8327
CG10254	FBgn0027512	202.706	198.833	101.955	10.7751	21.4176
vret	FBgn0263143	32.7369	33.1165	29.4781	10.7812	9.01586
CG31360	FBgn0051360	26.5567	21.313	24.0059	10.822	9.48008
APP-BP1	FBgn0261112	43.719	41.4988	30.9703	10.8614	15.8313
CG12159	FBgn0033232	66.3339	42.7202	25.9888	10.8917	19.146
Ggt-1	FBgn0030932	206.57	178.016	136.285	10.8983	1.31292
CG16989	FBgn0025621	25.9509	22.8991	17.6958	10.8992	18.919
Zwilch	FBgn0061476	42.0264	40.8048	36.3492	10.9056	17.5626
Pfk	FBgn0003071	36.8902	36.9433	30.3701	10.9105	1.84763
Rad9	FBgn0025807	25.8989	21.5451	15.9305	10.9181	13.318
CG8043	FBgn0037610	36.7051	30.8414	25.5793	10.9185	16.1492
CG11807	FBgn0033996	65.9822	62.2515	50.3698	10.9295	20.3569
rad50	FBgn0034728	35.0336	35.6621	24.4936	10.9403	18.7939
fh	FBgn0030092	23.6479	16.4044	12.9837	10.9538	4.8646
CG5273	FBgn0040382	40.1516	34.6527	32.7313	10.9568	7.29933
CG7806	FBgn0032018	28.1888	30.7623	29.5174	10.9846	18.8199
CASK	FBgn0013759	39.9665	41.2788	32.7659	11.0095	17.3212
CG6565	FBgn0032513	45.1001	40.85	35.8505	11.0148	16.4827
krimp	FBgn0034098	86.5601	72.5252	58.1006	11.0434	0.976153
MFS18	FBgn0025684	44.994	42.041	32.247	11.0554	25.5678
CG2187	FBgn0017448	38.5508	30.1599	34.7425	11.0627	1.41157
CG33722	FBgn0064126	58.1562	49.6981	34.2766	11.0915	15.0442
Afti	FBgn0038223	34.1384	36.0299	33.8804	11.0941	17.3525
CG2658	FBgn0024992	31.3234	29.5144	24.2107	11.1193	12.1106
CG17260	FBgn0031498	24.3631	18.7962	20.7403	11.1199	2.30943
LeuRS	FBgn0053123	58.528	57.3117	34.5923	11.1473	27.0454
CG8239	FBgn0030683	41.8448	36.3953	23.2125	11.1875	12.7266
CG42668	FBgn0261550	30.8734	33.1782	35.4088	11.1994	7.39528
Ide	FBgn0001247	26.8337	28.8036	19.2403	11.2098	23.3522
blp	FBgn0038387	43.9308	28.2516	26.5662	11.2188	8.95198
Ice1	FBgn0034853	36.087	35.6267	21.8662	11.2218	10.4771
Ero1L	FBgn0261274	47.7856	43.3149	24.0578	11.2301	21.2155
Grip84	FBgn0026430	97.3815	83.7689	34.0106	11.2358	32.0536
Usf	FBgn0029711	27.1049	23.7686	21.966	11.2769	18.8593
CG11342	FBgn0035537	26.5879	22.571	16.4886	11.2843	9.97861
CG4042	FBgn0037018	44.3801	33.5615	34.2606	11.2877	21.9717
CkIIalpha-i3	FBgn0025676	24.6545	21.7794	18.056	11.3402	8.35814
CG4854	FBgn0038766	22.9289	15.221	17.9001	11.4153	10.432
fbp	FBgn0032820	21.3368	19.8846	17.4067	11.4641	8.11955
cher	FBgn0014141	20.7906	25.5854	23.6029	11.4716	12.8361
CG8712	FBgn0033258	47.1474	43.0795	28.5554	11.5056	26.2271
CG10795	FBgn0034626	66.5264	44.5318	30.7389	11.5093	17.404
Mnn1	FBgn0031885	36.2475	37.3456	41.109	11.5176	15.3498
CG8199	FBgn0037709	31.2175	26.2032	21.9415	11.535	8.33601
CG12118	FBgn0030101	45.9257	33.6383	24.2522	11.5562	10.2536
CG12795	FBgn0031535	130.158	107.575	39.2667	11.5593	19.4315
CG33655	FBgn0250824	34.1963	29.9239	32.7175	11.5789	5.81164
Arfip	FBgn0037884	45.0427	39.6674	32.8417	11.5865	14.4866
l(1)G0045	FBgn0026702	21.8196	18.3078	17.4794	11.6062	15.2176
CG13907	FBgn0035173	54.4385	55.2083	45.6049	11.6155	33.3337
CG6175	FBgn0036152	29.529	30.5583	29.6092	11.6339	1.5828
Tango9	FBgn0260744	51.2746	38.878	33.5078	11.6349	11.7644
mRpL3	FBgn0030686	67.3898	54.3919	25.0943	11.6387	16.9342
CG13126	FBgn0032168	20.7728	20.658	19.7425	11.6641	8.15251
CG5707	FBgn0026593	29.7258	24.4406	27.1648	11.6859	0.0788089
CG2453	FBgn0030460	30.6573	22.5033	19.8586	11.7063	6.99406
CG11474	FBgn0034688	47.0306	38.577	38.8829	11.7087	2.4858
GstD1	FBgn0001149	1471.02	845.932	189.221	11.73	21.0753
Tsp39D	FBgn0032943	26.4921	29.5656	28.9059	11.7311	21.7473
Argk	FBgn0000116	192.93	146.818	72.8951	11.7417	28.3761
Atf-2	FBgn0265193	32.7607	25.4726	19.526	11.7418	16.0053
PI4KIIIalpha	FBgn0267350	23.9753	24.3776	21.8606	11.7441	21.7391
Grip71	FBgn0032705	79.2188	69.6209	55.4974	11.7615	18.7938
Ipp	FBgn0016672	59.4322	40.9311	31.8615	11.7795	22.4615
mus304	FBgn0002901	26.4223	26.349	28.2911	11.7826	4.62686
Socs44A	FBgn0033266	38.3015	30.8173	22.0697	11.7901	22.6527
Alr	FBgn0031068	61.0053	43.348	37.3156	11.8012	12.7011
CG5087	FBgn0035953	25.2841	27.2896	26.6464	11.804	13.5842
Cdc7	FBgn0028360	84.7902	84.0673	60.7277	11.8175	19.2952
Cdc23	FBgn0032863	20.8877	17.9243	15.9922	11.8394	10.2217
Mitf	FBgn0263112	139.216	157.175	131.789	11.8594	2.0511
Orc3	FBgn0005654	40.1128	37.2531	28.7402	11.8736	18.9562
COQ7	FBgn0029502	72.3044	48.7913	31.7818	11.8761	23.1613
galla-1	FBgn0034543	36.6625	31.2517	31.7888	11.8922	13.6896
CR44989	FBgn0266324	20.2759	18.4525	21.585	11.9031	10.037
Msh6	FBgn0036486	74.5219	76.9114	47.8627	11.9432	39.6519
Fadd	FBgn0038928	23.3324	18.506	19.1843	11.9706	7.96302
CG6191	FBgn0027581	28.1136	27.9264	20.6073	11.9931	13.1647
usp	FBgn0003964	88.1483	70.7714	51.5022	11.9939	20.3699
Chmp1	FBgn0036805	52.0865	43.0148	28.0532	11.9974	25.5658
CG1529	FBgn0031144	29.6951	28.7838	22.171	12.0281	25.0554
Tango13	FBgn0086674	36.0837	35.9541	34.2947	12.0293	29.9604
ana2	FBgn0027513	59.436	52.201	39.3764	12.0536	9.77951
CR44816	FBgn0266051	56.9056	42.1667	40.1628	12.0709	24.8065
AP-2alpha	FBgn0264855	83.2699	86.8139	59.4196	12.0726	39.3675
MESK2	FBgn0043070	56.3307	49.449	42.6826	12.0778	17.9081
CG7458	FBgn0037144	49.8225	47.2032	42.5537	12.1212	11.3582
ana3	FBgn0266111	34.7543	38.1608	25.5802	12.1231	27.5553
GAPcenA	FBgn0035879	23.2335	24.6077	17.2462	12.1335	15.6773
CG42258	FBgn0259143	42.962	40.988	29.6038	12.2059	9.69983
CG4658	FBgn0032170	43.6921	38.653	32.1493	12.2148	26.4892
RecQ4	FBgn0040290	41.629	44.2962	30.852	12.2349	24.9972
tos	FBgn0015553	74.4866	73.6322	52.0151	12.2903	19.609
pie	FBgn0005683	37.9279	37.3416	33.7027	12.3028	11.2677
mTerf5	FBgn0038584	35.5075	30.7763	27.0035	12.3114	20.851
Ctf4	FBgn0033890	56.5179	53.0811	35.6218	12.312	21.2045
CG14814	FBgn0023515	219.374	195.416	81.7438	12.312	26.9332
CG16787	FBgn0034940	27.8552	20.2907	18.2613	12.3441	5.87926
PIG-C	FBgn0035435	30.2936	23.0252	11.8771	12.3913	8.23794
Dip-B	FBgn0000454	170.903	131.226	69.3725	12.3965	3.38708
CG7510	FBgn0036741	31.7241	32.4734	34.2755	12.3984	10.5771
CG17186	FBgn0038741	26.1807	22.8778	20.7413	12.4002	12.0157
D12	FBgn0027490	26.3962	27.6003	22.4168	12.4068	20.4387
srl	FBgn0037248	148.871	151.577	81.0003	12.4176	50.3505
CG8152	FBgn0034008	38.2029	35.3289	33.0707	12.422	11.9682
boi	FBgn0040388	35.9996	34.1935	27.3883	12.4398	30.1858
CG9945	FBgn0034527	42.8114	41.8497	32.5682	12.4642	34.1107
CG6195	FBgn0038723	46.3511	38.2834	24.5275	12.4665	21.8314
CG9855	FBgn0037242	69.5849	59.8432	43.9215	12.468	50.6086
Myo31DF	FBgn0086347	31.8563	33.9665	35.09	12.4814	18.4075
CG14435	FBgn0029911	33.3329	31.9686	30.4341	12.4945	2.66484
CG10874	FBgn0031395	23.2449	18.4882	20.2013	12.4997	16.1523
CG6084	FBgn0086254	410.496	332.377	183.168	12.5199	1.22119
Dic1	FBgn0027610	21.718	20.3077	17.6462	12.5274	4.14672
CG9917	FBgn0030740	133.404	112.972	104.868	12.5681	1.40525
CG6420	FBgn0039451	31.7414	30.7187	34.5738	12.5696	8.03801
CG13917	FBgn0035237	28.5681	31.104	24.0191	12.588	22.7921
CG7639	FBgn0033989	28.1531	24.6359	23.2952	12.5974	18.2221
CG5705	FBgn0032486	23.4117	20.1116	19.3069	12.6021	10.1889
UGP	FBgn0035978	105.081	95.1273	79.6355	12.6326	8.64437
CG7369	FBgn0037188	30.0718	32.424	27.7811	12.6742	16.5967
HDAC6	FBgn0026428	35.5252	32.1822	29.6101	12.7024	13.1792
CG10646	FBgn0036292	20.5985	15.285	16.2045	12.7046	9.58461
PTP-ER	FBgn0016641	30.7294	31.5437	29.89	12.7082	13.6588
cag	FBgn0017414	21.388	16.0561	18.1083	12.7911	13.5175
CG10383	FBgn0032699	23.5477	25.6606	26.2192	12.8228	4.73727
LPCAT	FBgn0052699	50.2085	46.0475	32.299	12.921	25.9616
CG7600	FBgn0064766	25.6881	25.3459	24.2552	12.9682	20.7757
Daxx	FBgn0031820	50.4719	55.4438	56.7021	13.0217	29.4678
Tango14	FBgn0031312	81.0662	50.5277	28.2004	13.0265	15.5493
Nnf1b	FBgn0051658	40.3809	25.8255	22.1517	13.0334	16.2753
stmA	FBgn0086784	39.2093	36.8251	33.1491	13.0635	14.9993
CG6664	FBgn0036685	57.2349	50.8816	42.8786	13.0976	16.1123
regucalcin	FBgn0030362	30.5446	22.3561	15.6093	13.1021	4.28097
ranshi	FBgn0037620	21.0438	19.9019	19.9836	13.1084	0.82151
CG5913	FBgn0039385	46.9091	43.3434	34.2314	13.1086	14.8112
CR43463	FBgn0266428	25.4816	20.1466	20.9028	13.1416	19.5042
CG5872	FBgn0036991	48.4861	47.6941	35.3171	13.147	26.6927
Blm	FBgn0002906	35.6691	39.7206	37.8649	13.1927	17.0398
ovo	FBgn0003028	79.4252	79.4379	61.7774	13.2177	50.2146
magu	FBgn0262169	32.7399	30.0799	36.6846	13.2279	18.4882
osk	FBgn0003015	577.808	494.93	233.661	13.2485	1.59679
spas	FBgn0039141	39.3695	39.2431	28.7559	13.2503	18.712
Men	FBgn0002719	64.6218	65.0662	39.8016	13.2568	22.2983
CG7987	FBgn0038244	50.46	53.008	34.3979	13.269	19.9809
MCPH1	FBgn0260959	77.2697	74.9786	42.1671	13.3034	48.3118
Pex10	FBgn0035233	29.1527	23.8846	17.6953	13.3255	13.4857
ATP7	FBgn0030343	27.4613	28.28	23.7944	13.3615	13.2779
frj	FBgn0031815	43.2293	41.7913	37.3254	13.3926	14.4129
gkt	FBgn0260817	39.7022	32.8795	27.8533	13.4349	15.1084
CG6454	FBgn0039187	30.3413	34.2311	31.4335	13.4389	22.485
rno	FBgn0035106	29.3087	35.2722	32.7836	13.4814	25.4243
CR46147	FBgn0267826	75.7481	56.8612	45.0077	13.4981	5.11301
Act57B	FBgn0000044	79.533	328.485	109.41	13.5378	77.0503
CG17270	FBgn0038828	37.4296	32.0183	33.6018	13.5485	1.91871
CG4398	FBgn0034126	24.8783	21.2251	19.4365	13.559	1.56612
CG10671	FBgn0035586	36.3472	31.4737	27.1908	13.5621	10.0613
CG10209	FBgn0033971	23.2072	19.8057	18.5109	13.5942	8.55703
hng3	FBgn0035160	20.5485	12.9507	13.5791	13.597	3.70779
puc	FBgn0243512	25.6888	24.1368	27.7036	13.6646	21.79
CG3552	FBgn0035999	28.8839	25.3245	24.7533	13.6722	17.1961
CG5010	FBgn0260747	259.488	156.407	63.5298	13.7123	21.0456
Usp30	FBgn0029819	49.7173	44.8538	42.5928	13.7164	16.8436
Usp20-33	FBgn0033916	45.8982	48.8173	35.2181	13.7193	23.9197
CG3815	FBgn0029861	38.7389	36.8128	34.3383	13.7524	24.202
CG7492	FBgn0035807	56.6719	56.5394	51.8675	13.7756	28.4307
CG13197	FBgn0062449	70.5115	67.2725	41.7429	13.7831	26.4995
CG11737	FBgn0037592	43.2766	40.9458	44.2535	13.7928	8.7127
CDC45L	FBgn0026143	141.712	111.653	52.229	13.8587	46.1013
CG4908	FBgn0032195	22.7212	19.9921	17.0807	13.8916	12.2796
CG3894	FBgn0035059	41.2322	32.6778	24.4113	13.9049	21.6175
CG16833	FBgn0026147	72.3111	71.6913	47.4567	13.9139	42.9995
spz	FBgn0003495	84.1802	85.5061	72.275	13.9406	1.71287
pelo	FBgn0011207	58.3495	59.3895	48.4443	13.9841	28.1326
CG32772	FBgn0052772	64.025	59.2672	48.6831	14.0322	24.2045
slgA	FBgn0003423	76.807	67.808	60.2721	14.0404	5.22292
amx	FBgn0000077	32.2671	29.7038	29.2653	14.0451	9.50798
CG8833	FBgn0036386	20.0331	21.5482	18.4135	14.088	14.5557
pgant5	FBgn0031681	39.6844	42.4128	35.4525	14.1465	35.6259
Archease	FBgn0038893	21.4923	18.7768	18.2319	14.1491	9.29347
CG10616	FBgn0036286	46.0337	37.8371	31.366	14.2104	27.5718
CG7208	FBgn0038575	129.231	98.8789	79.1235	14.2796	1.98692
pes	FBgn0031969	116.22	107.418	71.4055	14.2877	32.8069
TBCD	FBgn0027509	25.578	26.915	20.7624	14.3036	20.1555
dx	FBgn0000524	63.516	67.8129	54.7863	14.3202	33.9446
CG11739	FBgn0037239	60.5145	46.9787	41.068	14.3253	3.79446
CG18870	FBgn0042180	81.0116	71.9535	67.2558	14.4042	13.8504
CG6406	FBgn0034269	49.8583	48.0077	42.358	14.4174	18.3176
Pms2	FBgn0011660	44.5493	48.0181	47.8104	14.4267	15.9427
CG7504	FBgn0035842	41.211	43.6956	40.5167	14.4312	20.1644
Grip91	FBgn0001612	42.151	43.8573	42.7571	14.4595	17.0882
Mat1	FBgn0024956	63.7386	52.9554	38.6886	14.4789	19.5352
adp	FBgn0000057	35.052	31.4192	31.3536	14.4822	9.16764
Rab23	FBgn0037364	98.2173	84.4413	65.7329	14.518	28.1852
GstE8	FBgn0063492	32.9474	30.0362	24.6567	14.527	4.55379
CG7878	FBgn0037549	59.6577	54.7539	34.1761	14.5318	37.0589
CG30109	FBgn0050109	98.5591	65.6885	48.3873	14.554	14.3615
Pym	FBgn0034918	95.8789	67.9807	46.3964	14.5599	21.7665
CG5569	FBgn0034919	72.5836	55.7469	38.0735	14.5902	7.36707
sll	FBgn0038524	36.9088	36.776	33.6692	14.6085	24.5058
Vha100-2	FBgn0028670	125.989	124.657	108.513	14.6217	15.5628
CG15743	FBgn0030465	46.75	33.9635	35.7083	14.6485	22.0565
CG17328	FBgn0028895	25.3779	21.9106	20.4642	14.7115	12.825
CG8866	FBgn0037679	26.7284	24.9203	20.1849	14.7275	18.1774
lama	FBgn0016031	40.0948	44.8523	43.9076	14.7287	16.2596
l(2)37Bb	FBgn0002021	33.5205	28.8657	25.5442	14.7397	19.2555
scat	FBgn0011232	34.6684	32.4216	22.1747	14.7418	18.7461
Chd3	FBgn0023395	64.6929	65.5792	39.9316	14.7943	33.9371
IKKbeta	FBgn0024222	36.0125	36.1714	32.1584	14.8023	21.8737
CG5734	FBgn0032191	51.2267	41.9198	28.9583	14.8142	24.1935
CG33156	FBgn0053156	163.229	124.873	95.8791	14.8185	1.78554
Vsp37A	FBgn0016038	51.5202	41.5611	35.9967	14.8487	21.5137
poe	FBgn0011230	26.0345	32.8848	29.4838	14.9005	23.7301
CG6272	FBgn0036126	28.7523	28.2158	30.0522	14.9332	27.1232
Sse	FBgn0035627	30.1629	31.5844	30.6495	14.9517	22.529
CG18135	FBgn0036837	27.5745	32.7328	33.3664	14.9569	4.74922
mus81	FBgn0040347	50.9483	45.6613	49.2495	14.958	1.98446
CG13344	FBgn0033884	55.6105	47.3777	37.2566	14.9597	21.238
CG12942	FBgn0033569	42.8175	38.8843	24.1828	14.9754	16.9925
CG6236	FBgn0038318	44.1719	40.0165	39.5932	14.9818	24.6043
Phf7	FBgn0031091	66.8311	58.946	33.7673	14.9959	21.9812
CG6404	FBgn0027615	90.5263	71.5826	43.0922	14.9986	23.1909
Dgkepsilon	FBgn0020930	22.7713	19.4785	18.4464	15.0131	16.6605
CG5287	FBgn0032477	21.0355	19.4836	19.8457	15.0243	16.2278
CG42727	FBgn0261680	20.7796	19.8613	16.2798	15.0265	11.2338
tam	FBgn0004406	20.521	23.562	25.0127	15.0303	13.717
CG15118	FBgn0034418	37.9328	35.3254	29.6475	15.0323	26.0848
CG4935	FBgn0028897	23.7998	19.9312	19.0832	15.0718	7.27005
CG8839	FBgn0033717	41.4942	34.5594	34.5474	15.0756	3.40299
PyK	FBgn0267385	425.719	317.997	178.584	15.136	7.05055
CG15436	FBgn0031610	31.3135	30.4369	32.7673	15.1492	8.04512
Spred	FBgn0020767	46.5767	41.8401	40.1067	15.2172	29.2872
Pcd	FBgn0024841	102.195	69.1043	38.3269	15.2199	4.90675
CG14667	FBgn0037317	36.2022	30.7581	24.832	15.2336	20.0729
cdi	FBgn0004876	53.8367	53.7421	56.1909	15.2405	38.6753
CG15456	FBgn0040650	29.5222	18.3983	13.9347	15.2515	7.381
CG9590	FBgn0038360	26.2336	22.6674	21.1809	15.2574	14.5624
CG7837	FBgn0039696	31.5917	30.0458	25.6333	15.2616	23.3713
CG13601	FBgn0039126	72.6491	52.1543	46.1283	15.2675	9.39849
CG2147	FBgn0030025	96.9187	72.2912	54.507	15.2841	26.5969
l(2)tid	FBgn0002174	44.5265	34.9466	29.0717	15.2868	13.2243
DCTN1-p150	FBgn0001108	36.0712	36.0379	26.8467	15.3464	18.9785
Liprin-alpha	FBgn0046704	26.4649	31.9512	31.9194	15.3513	25.4196
CG11836	FBgn0039272	59.2618	47.544	41.2822	15.3809	7.50096
CG1662	FBgn0030481	41.3362	33.9397	30.1606	15.4006	7.63141
Trx-2	FBgn0040070	300.191	221.169	84.2097	15.4019	72.1
CG4707	FBgn0035036	23.0187	22.1355	22.9398	15.4647	20.9962
X11L	FBgn0026313	31.9515	35.8071	36.7593	15.5132	11.2914
CG16868	FBgn0034498	31.3906	33.5698	35.8978	15.5434	22.2012
CG44303	FBgn0265362	38.688	21.5509	18.619	15.5449	4.20016
tamo	FBgn0041582	28.1591	28.5192	34.1775	15.5533	3.83793
CG10638	FBgn0036290	66.7525	55.8185	45.4084	15.5671	14.8407
CG30389	FBgn0050389	40.177	43.4126	31.7909	15.5779	36.5632
hoe1	FBgn0041150	73.8395	70.4829	62.6058	15.6018	1.89445
babo	FBgn0011300	41.6324	43.4181	30.0915	15.6177	33.0442
CG2678	FBgn0014931	24.5729	22.965	27.0828	15.6245	1.95601
Taz	FBgn0026619	45.1379	36.6631	33.9628	15.6252	12.3308
CG18549	FBgn0038053	52.9951	50.2804	34.3727	15.6256	32.2743
CG5780	FBgn0032446	20.972	18.9929	18.9874	15.6348	12.8756
Pgk	FBgn0250906	192.65	126.97	60.2364	15.6579	16.7664
CG12316	FBgn0036483	57.6133	54.7349	36.4353	15.6748	29.9499
CR45141	FBgn0266634	86.3544	71.248	40.3344	15.6777	35.8628
DnaJ-H	FBgn0032474	78.2238	60.0595	58.8498	15.7144	7.92305
CG11722	FBgn0037777	43.0347	24.7549	23.66	15.7164	7.50361
btz	FBgn0045862	62.4652	60.688	50.4286	15.7846	42.4653
trc	FBgn0003744	81.223	71.5534	44.6263	15.8057	54.2696
CG1239	FBgn0037368	88.9062	61.6095	19.6684	15.8085	10.92
alpha-PheRS	FBgn0030007	63.3738	52.2995	33.834	15.8338	26.7179
ico	FBgn0263133	31.278	33.8832	32.9137	15.8999	19.1123
Tab2	FBgn0086358	65.0753	63.5591	65.0695	15.9228	11.1147
kz	FBgn0001330	27.8546	25.0981	26.0253	15.9293	23.6451
CG4404	FBgn0030432	91.5557	66.2076	61.9189	15.9916	1.22113
CG4953	FBgn0032204	36.3577	34.2373	31.8304	15.9976	12.6027
CG8765	FBgn0036900	27.2313	27.005	26.5587	16.0058	9.20162
Nop17l	FBgn0033224	54.6229	54.5658	44.9954	16.0258	42.5552
PMP34	FBgn0052250	59.0163	48.6889	35.3628	16.0485	17.618
Las	FBgn0029158	41.0887	28.6505	27.4907	16.0594	15.459
CG2371	FBgn0030323	53.7155	40.2937	39.5915	16.0714	12.83
CG12012	FBgn0035444	52.1403	40.3752	36.8596	16.0845	14.0763
CG3530	FBgn0028497	26.5313	24.2613	26.4621	16.1224	11.5624
CG14117	FBgn0036331	38.0537	30.1099	32.156	16.1226	11.546
CG18659	FBgn0027561	46.5425	43.3147	37.0108	16.1344	24.0241
fal	FBgn0028380	65.6613	70.4918	62.9641	16.1344	7.13641
Lerp	FBgn0051072	20.6206	19.7885	23.7777	16.1675	2.40308
CG5004	FBgn0260748	44.4325	48.8413	43.9173	16.1907	21.3795
CG11089	FBgn0039241	55.4349	48.352	39.7487	16.2054	31.3716
Gnf1	FBgn0004913	92.8408	91.6834	53.3261	16.2401	44.6519
CG7488	FBgn0038106	34.8446	29.5491	25.5354	16.2815	22.8465
Lkb1	FBgn0038167	38.6048	34.525	28.3262	16.3209	17.3022
Sp7	FBgn0037515	24.517	21.9243	24.2403	16.3361	0.407744
Myd88	FBgn0033402	33.6821	27.5907	31.3075	16.3614	4.55659
CG34449	FBgn0085478	29.4638	28.7418	32.7032	16.3754	27.5336
cert	FBgn0027569	33.1912	34.039	34.1265	16.3787	16.9545
Nf-YC	FBgn0029905	61.9979	53.7069	47.4244	16.3895	28.3759
sicily	FBgn0030352	37.2046	24.5995	22.2136	16.4094	15.827
CG6144	FBgn0032259	20.4414	19.0477	22.0304	16.4224	4.42306
CG12935	FBgn0033547	32.0524	27.433	24.1064	16.4768	13.4547
Npl4	FBgn0039348	103.017	80.4384	50.4229	16.484	36.9971
CG15435	FBgn0031608	31.3625	27.3652	16.7175	16.4888	12.5865
CG34133	FBgn0083969	48.6737	50.933	40.2791	16.5221	22.4497
P58IPK	FBgn0037718	53.7314	47.7587	36.9705	16.5757	43.4414
CG33090	FBgn0028916	42.8902	44.6745	45.9866	16.5967	9.1188
mahj	FBgn0034641	43.832	46.445	37.4135	16.622	32.5831
Rad17	FBgn0025808	31.6894	30.9645	35.4451	16.6454	7.4625
CG6325	FBgn0037814	35.7207	38.325	34.4627	16.7147	13.4211
Miga	FBgn0030037	55.0752	52.1408	40.9746	16.7349	17.1686
CG2258	FBgn0029997	23.8576	24.0636	27.9623	16.8262	2.15335
CG8915	FBgn0030833	39.1223	37.7427	37.8367	16.8325	6.93099
CG10338	FBgn0032700	22.6445	23.9524	25.6098	16.8468	14.5937
CG2747	FBgn0037541	23.9911	29.074	31.7016	16.8919	19.5571
CG4585	FBgn0025335	95.3885	74.2283	66.2172	16.903	22.0309
Uba3	FBgn0263697	51.4891	42.3069	31.6298	16.908	13.8348
CG8814	FBgn0031478	60.765	52.6783	34.2709	16.9321	19.1372
CG1620	FBgn0033183	87.299	81.0947	43.9303	16.9347	27.5905
CG3534	FBgn0038463	31.0634	27.0706	28.1929	16.9601	14.8034
Efa6	FBgn0051158	24.0687	27.8072	29.9981	16.9646	22.7577
CG32365	FBgn0052365	39.0836	37.2449	39.7194	16.9969	2.61383
fok	FBgn0263773	131.119	99.8785	54.1679	17.037	30.5068
RagA-B	FBgn0037647	41.7855	38.7643	36.4153	17.1241	27.1747
CG9422	FBgn0033092	59.1015	41.2037	42.3558	17.1456	28.6981
CG10462	FBgn0032815	42.5469	45.2568	43.6416	17.1721	20.0996
out	FBgn0259834	44.7282	44.677	49.2405	17.1899	25.4819
l(3)72Dn	FBgn0263605	48.8368	47.0572	32.1333	17.208	38.6947
CG17322	FBgn0027070	34.9832	26.2334	31.3615	17.2355	1.03677
CG11248	FBgn0037117	20.9382	22.5983	26.8805	17.2356	10.2143
Sym	FBgn0037371	38.4105	39.7975	27.5367	17.2523	32.4671
CG15535	FBgn0039764	34.7483	28.3872	30.6968	17.2739	22.8785
CG14352	FBgn0031351	36.3612	28.9786	30.9065	17.2773	3.08353
Smox	FBgn0025800	46.5445	47.1393	41.5634	17.3112	15.5547
RhoGAP18B	FBgn0261461	27.7905	27.6935	29.7497	17.3182	15.3049
ZnT86D	FBgn0037875	56.6417	46.3805	44.2294	17.324	26.2888
alpha-Man-Ib	FBgn0039634	62.2969	64.6753	55.3793	17.3396	31.4863
Taldo	FBgn0023477	181.114	122.736	61.6252	17.3463	39.9952
mei-P26	FBgn0026206	74.7733	79.4604	69.5704	17.3598	19.7361
CG8668	FBgn0031988	68.0002	64.9761	55.2296	17.3954	28.098
Gapdh2	FBgn0001092	1452.77	1030.36	352.448	17.4468	6.67006
CG10778	FBgn0029980	41.7619	28.675	24.9571	17.4515	17.7467
CG2059	FBgn0029942	57.8264	46.4522	41.1781	17.4833	13.7091
ValRS	FBgn0027079	39.8842	38.4528	37.696	17.4933	23.3858
sky	FBgn0032901	79.4022	76.3467	63.3757	17.4988	33.7268
CG4553	FBgn0039336	23.3393	18.2634	17.3952	17.5046	12.0136
CG8841	FBgn0033713	47.8394	44.5919	49.1666	17.5207	4.6603
CG3342	FBgn0029874	24.5983	22.9075	24.1229	17.5547	11.7603
CG10188	FBgn0032796	32.3587	33.6867	26.9755	17.5865	24.818
CG10222	FBgn0036356	31.1114	27.2411	26.8884	17.6327	11.088
Mgat1	FBgn0034521	40.6528	37.0738	36.9836	17.638	34.1059
CG4049	FBgn0034976	27.6322	32.5266	34.7757	17.6432	24.574
CG7777	FBgn0033635	246.144	180.637	125.007	17.6655	0.73546
pn	FBgn0003116	25.7355	21.6089	26.6959	17.6685	6.74902
CG32758	FBgn0052758	34.1929	36.532	30.8948	17.6759	23.6366
pgant3	FBgn0027558	22.2122	21.6505	23.4991	17.6927	17.1543
Reph	FBgn0021800	39.5802	41.218	41.442	17.7053	8.38472
CG11590	FBgn0030545	36.1829	25.4123	24.7611	17.7124	10.4995
CG7168	FBgn0038586	30.8863	20.2305	22.4687	17.7214	13.5907
beta-Man	FBgn0037215	27.4167	27.3728	27.576	17.7517	18.2525
CG31098	FBgn0051098	25.573	23.3344	20.3003	17.7716	1.66744
CG12404	FBgn0032465	60.6944	51.193	35.887	17.8047	34.0939
piwi	FBgn0004872	104.358	115.993	79.6956	17.8178	2.48006
CG11436	FBgn0029713	32.0599	31.6747	31.7522	17.8431	23.764
CG4860	FBgn0037999	31.35	20.8959	17.5306	17.8714	1.9793
CG5412	FBgn0038806	55.0398	38.4916	31.5267	17.9019	23.517
CG10055	FBgn0037482	62.6216	58.3579	53.7348	17.9219	14.4328
AIF	FBgn0031392	83.7499	72.5025	40.8182	17.9693	30.1308
beg	FBgn0036691	36.4807	24.9343	22.5328	18.0035	17.3992
GlyRS	FBgn0027088	64.443	57.387	42.3958	18.074	39.935
CG17565	FBgn0038424	42.6592	35.0228	34.8394	18.0847	16.14
mxc	FBgn0260789	48.2423	53.7557	56.3125	18.1015	44.9475
CG12384	FBgn0033624	169.172	116.14	72.2846	18.1275	68.9453
rost	FBgn0011705	85.5123	75.3836	81.0545	18.1792	3.25102
CG12576	FBgn0031190	87.9345	75.6757	61.0755	18.2219	29.2868
CG40006	FBgn0058006	33.3085	35.9699	41.9069	18.2326	2.15061
IntS10	FBgn0035462	24.7273	24.4729	25.6022	18.2351	7.84065
CG1309	FBgn0035519	50.8135	42.7477	38.4108	18.2558	26.1697
CG8516	FBgn0037757	46.0635	48.1157	46.363	18.2871	22.1512
Roe1	FBgn0014877	116.105	89.9125	40.1084	18.3006	28.8058
ssh	FBgn0029157	52.9167	56.4017	46.9694	18.4044	21.3691
CR43683	FBgn0263766	32.8283	30.0242	32.6478	18.4679	20.9516
AdSL	FBgn0038467	55.2232	43.8431	36.1076	18.4748	32.6527
CG9536	FBgn0031818	51.6711	47.2857	39.2037	18.48	28.7405
CG7326	FBgn0030970	68.2708	58.1467	48.7003	18.4905	18.3752
Den1	FBgn0033716	34.9142	29.4894	24.6743	18.5101	20.7121
CG34228	FBgn0085257	87.9415	63.9127	38.7107	18.5141	28.7294
CG32103	FBgn0052103	65.4509	62.0895	49.1505	18.5251	26.2762
rush	FBgn0025381	47.3654	40.1593	38.5069	18.5351	30.2074
CG5850	FBgn0032172	32.4281	30.502	36.1035	18.638	13.9537
Xpd	FBgn0261850	33.6269	31.8244	31.5675	18.6406	13.5253
CG9684	FBgn0037583	79.619	82.8182	79.619	18.6408	17.6374
Vps54L	FBgn0034271	40.5409	42.7111	43.7904	18.6486	21.6927
CG9272	FBgn0032907	30.2369	30.2256	33.7938	18.6579	8.78745
CG3876	FBgn0031284	28.1556	24.7074	28.4709	18.698	3.01036
LRR	FBgn0033212	27.0147	28.7131	31.8653	18.7249	20.7616
CG7601	FBgn0027583	30.1399	27.3255	29.5554	18.7297	16.8205
rho-7	FBgn0033672	36.9697	31.3517	27.6863	18.7517	26.1943
CG11537	FBgn0035400	42.9581	38.4363	37.6676	18.7751	31.8017
CG2701	FBgn0024973	23.7725	19.5754	22.4568	18.8151	17.6992
CG10098	FBgn0037472	55.7787	42.5951	39.6863	18.83	11.0929
Dh44-R2	FBgn0033744	30.3582	30.509	33.1577	18.8647	1.52761
CG4884	FBgn0039565	96.6349	72.9663	60.7231	18.8665	25.0583
CG14883	FBgn0038432	61.1081	57.5001	57.8597	18.8709	11.1772
dgo	FBgn0086898	20.1274	20.3227	22.2622	18.9566	18.5277
Dlg5	FBgn0032363	23.5618	30.0248	34.1802	18.9819	16.1331
pps	FBgn0082831	33.513	37.814	38.5932	19.063	29.642
DUBAI	FBgn0033738	34.6288	36.3785	37.8368	19.066	18.7583
ash1	FBgn0005386	36.6995	45.8622	37.7462	19.0877	26.8348
CG33228	FBgn0261373	56.0801	38.7089	20.4018	19.129	12.3573
CG33054	FBgn0053054	20.3003	14.81	18.0145	19.1364	8.62515
G9a	FBgn0040372	106.518	109.34	78.9314	19.1712	27.6904
CG3407	FBgn0031573	27.3595	24.592	26.6578	19.18	14.6159
CG14073	FBgn0036814	31.9198	35.2814	38.4102	19.1966	26.2263
Mul1	FBgn0035483	30.6386	23.6231	20.2968	19.2349	14.7866
IntS12	FBgn0039459	41.9183	33.3026	34.5242	19.2517	12.4721
CG6833	FBgn0036405	42.1061	33.0285	28.9994	19.2674	28.166
Cks85A	FBgn0037613	49.7265	34.897	31.0449	19.3144	16.4747
Sec10	FBgn0266673	22.1758	21.7602	24.871	19.3728	21.9156
CG6985	FBgn0039017	25.0568	24.9838	26.8048	19.3746	13.0983
CG7730	FBgn0036689	72.8189	71.9226	70.8314	19.4435	1.64737
CG4210	FBgn0038302	34.1849	24.9721	22.5237	19.4615	2.90802
LIMK1	FBgn0283712	23.0757	24.8188	29.3625	19.4664	14.973
trem	FBgn0038767	41.0687	33.6037	31.8481	19.4904	33.2544
MICAL-like	FBgn0036333	49.9839	55.8731	55.9365	19.4907	6.91315
CG5645	FBgn0036254	29.3684	31.089	30.064	19.5082	21.0557
p53	FBgn0039044	24.9098	22.1355	23.9814	19.6173	18.1
fdl	FBgn0045063	47.4219	43.7094	46.0362	19.6398	29.18
CG5877	FBgn0030625	23.5849	25.8116	30.4789	19.6442	16.5135
CG10803	FBgn0029666	31.3118	32.3861	32.0868	19.6451	22.0001
DCAF12	FBgn0037980	39.5197	34.3507	30.7998	19.6461	20.6477
xmas-2	FBgn0028974	35.6322	43.6343	44.652	19.6939	19.8742
APC4	FBgn0052707	26.6115	25.8585	28.4852	19.6968	15.7319
Usp5	FBgn0035402	73.1033	61.9552	44.6165	19.7068	54.4952
CG31898	FBgn0051898	22.5621	23.1757	29.8694	19.7268	6.16084
CG5339	FBgn0034925	64.9577	48.4438	44.447	19.7726	15.5402
CG12863	FBgn0033948	27.4351	25.2204	22.7324	19.7927	13.0439
CG10171	FBgn0036353	23.7194	20.3519	25.5219	19.8276	15.0444
sni	FBgn0030026	33.1068	22.6747	21.3779	19.8709	5.78481
CG31635	FBgn0051635	37.2266	40.1487	41.122	19.8838	29.1121
CG2982	FBgn0266570	164.112	153.954	102.55	19.904	44.6787
Meics	FBgn0025874	31.7399	31.5595	30.5039	19.9075	13.3467
CG9921	FBgn0030743	91.5224	65.8561	55.9906	19.9121	23.4447
CG12746	FBgn0037341	30.8113	25.8682	24.9825	19.9668	6.23948
Ppox	FBgn0020018	28.0063	25.5172	25.3113	19.9701	2.64231
dos	FBgn0016794	49.0979	47.1038	42.4597	19.9831	40.9843
Mekk1	FBgn0024329	46.4617	53.0404	55.8185	19.987	4.67176
Ext2	FBgn0029175	20.6555	23.657	27.7869	19.9923	13.6744
CG13605	FBgn0039150	41.857	36.4803	38.9752	20.0011	26.2712
CG5131	FBgn0032644	30.9924	22.0077	23.2758	20.0061	8.97617
Csk	FBgn0262081	43.0477	42.0419	42.3394	20.0288	37.0717
Dlic	FBgn0030276	114.095	108.385	96.2317	20.0334	19.1418
CG3065	FBgn0034946	58.7757	50.5467	46.6278	20.0498	49.1803
CG13663	FBgn0039291	40.7931	35.5363	32.2519	20.086	19.152
CG7706	FBgn0038640	21.4122	18.352	18.144	20.093	12.9603
Pbp95	FBgn0037540	24.6012	24.384	27.4412	20.1257	7.95706
CG42554	FBgn0260756	23.591	19.6148	19.9459	20.1357	14.3928
CG31495	FBgn0051495	21.7143	18.8171	20.8787	20.1521	6.17434
sgll	FBgn0051472	47.6018	41.7326	39.3228	20.2091	12.234
CG8067	FBgn0033891	26.0599	20.6226	23.0225	20.2122	14.6698
CG11753	FBgn0037603	43.5309	34.2522	35.5493	20.2163	13.0468
CG7156	FBgn0038588	34.7286	38.2305	42.8621	20.2741	6.98723
CG3939	FBgn0040396	103.029	63.8575	47.276	20.3001	9.90363
CG14969	FBgn0035440	42.1883	36.842	39.8583	20.3044	16.9927
sds22	FBgn0028992	56.2057	45.3852	40.2398	20.3193	23.49
Hph	FBgn0264785	89.1083	82.4076	60.9573	20.3246	33.0781
CR43973	FBgn0264704	32.8012	30.7584	25.294	20.3598	3.24327
Madm	FBgn0027497	26.8198	24.5153	23.5782	20.3807	21.0881
Dgp-1	FBgn0027836	23.3168	22.189	24.6222	20.3946	21.0572
CdsA	FBgn0010350	61.2012	61.7578	63.5601	20.3948	17.2023
CG9186	FBgn0035206	86.3542	69.1353	51.8894	20.395	13.9827
CG16734	FBgn0037667	22.7918	22.7084	20.6465	20.4173	11.0236
CG3632	FBgn0030735	29.6591	34.2202	35.8493	20.4364	29.5394
Mipp2	FBgn0026060	32.1413	27.3436	30.2273	20.4494	7.85191
laccase2	FBgn0259247	21.0618	26.1868	28.9518	20.4526	1.50748
Br140	FBgn0033155	43.9579	44.2814	50.5609	20.5491	20.4192
l(3)76BDm	FBgn0260655	20.041	21.9815	23.9587	20.5562	19.3247
CR44886	FBgn0266180	24.1828	133.019	21.7309	20.5779	29.1431
Ire1	FBgn0261984	48.0224	53.6548	52.1062	20.6076	28.8327
Rab30	FBgn0031882	28.0644	26.1981	28.4126	20.6077	11.8296
CG11593	FBgn0035488	52.5386	48.4542	34.4134	20.6151	37.6823
alc	FBgn0260972	47.4767	37.7847	38.6347	20.651	16.6044
Use1	FBgn0035965	50.1156	44.6779	36.8141	20.6895	18.9324
CG33786	FBgn0061361	34.7926	26.0947	27.2118	20.7016	16.0679
CHMP2B	FBgn0035589	37.0939	29.52	30.3853	20.7083	12.0131
eIF4G2	FBgn0260634	41.2945	48.3474	42.1778	20.722	27.3974
CG6852	FBgn0036820	70.7241	56.7146	50.5998	20.7516	30.963
CG7979	FBgn0035848	29.6879	27.5992	29.8926	20.7776	5.4884
Zip99C	FBgn0039714	61.6304	50.3494	42.0124	20.8017	21.6582
Tsp66E	FBgn0035936	126.17	118.282	113.048	20.8068	3.17399
ntc	FBgn0035461	26.1407	26.3603	24.8915	20.8251	5.26687
Coprox	FBgn0021944	86.05	61.7825	34.7223	20.8254	20.5384
CG8132	FBgn0037687	26.0798	22.0919	19.9291	20.8272	15.4172
CG5056	FBgn0032231	76.7047	61.1555	46.0031	20.8317	25.1556
eco	FBgn0035766	70.0098	68.8695	52.1075	20.8777	38.8245
CG13773	FBgn0042092	56.6699	50.6639	41.2467	20.8895	28.5133
SP2637	FBgn0034371	37.8104	29.1779	32.8512	20.8945	12.0947
GstO1	FBgn0035907	74.7859	62.7152	43.6982	20.9005	2.18124
CG1105	FBgn0037465	27.8081	24.6316	28.6731	20.9125	12.1348
CG4089	FBgn0037838	22.3184	21.2109	25.4237	20.9134	9.18349
CG5098	FBgn0034300	41.7149	43.1889	43.4344	20.9223	21.4711
CG7632	FBgn0037071	45.1596	40.4019	41.0551	20.958	18.1262
sle	FBgn0037810	106.208	111.979	73.3712	20.9787	80.2939
sowah	FBgn0036302	24.0631	21.0617	24.7959	20.9986	21.1468
alpha-Est1	FBgn0015568	23.2262	21.4117	23.2168	21.0097	2.61388
otu	FBgn0003023	231.821	235.191	198.401	21.0102	1.30027
Nse1	FBgn0031848	55.5023	45.7782	41.8558	21.0396	31.4636
Osbp	FBgn0020626	39.6028	43.4728	43.6256	21.0569	33.8393
RYBP	FBgn0034763	70.8955	55.8877	53.1026	21.0606	42.5634
CG7206	FBgn0030892	41.7243	34.7925	32.2791	21.063	34.4169
CG4558	FBgn0029914	51.0774	42.9837	45.5321	21.1146	24.1679
crq	FBgn0015924	112.274	109.997	92.3916	21.1289	70.7442
Ranbp21	FBgn0031051	48.0228	53.6601	57.6332	21.1754	15.8651
Arp8	FBgn0030877	32.5123	26.029	32.8794	21.2556	22.4352
Scm	FBgn0003334	69.9637	69.3135	57.1572	21.26	34.0728
pcm	FBgn0020261	28.1664	29.7739	32.1092	21.2632	25.7586
CG42498	FBgn0260224	81.355	63.7758	42.8668	21.3039	23.7516
phol	FBgn0035997	86.2794	88.007	74.2704	21.3103	33.3446
Dcr-2	FBgn0034246	29.5619	34.6289	38.1156	21.3271	23.0917
CG11414	FBgn0035024	56.3025	49.3482	36.6398	21.3379	29.889
ClC-b	FBgn0033755	29.1018	31.7712	33.8375	21.3464	15.7343
Hsp60A	FBgn0015245	271.848	234.639	132.598	21.3838	45.5007
CG17359	FBgn0036396	34.122	28.5548	30.2958	21.4274	10.9468
Gem3	FBgn0011802	36.1267	38.4807	41.4	21.4311	15.852
CG5199	FBgn0036994	89.9098	71.7149	59.4415	21.4413	34.7392
Plap	FBgn0024314	43.8746	38.4229	31.1182	21.4703	21.8454
CG9436	FBgn0033101	58.4325	43.3267	43.4677	21.4744	4.99086
Ptpa	FBgn0016698	27.6902	24.6631	24.95	21.5418	15.9295
CG17068	FBgn0031098	30.4214	27.8176	31.0489	21.5449	16.8241
lace	FBgn0002524	73.48	72.793	74.9298	21.5617	20.5572
Syx6	FBgn0037084	56.3314	52.8339	50.6395	21.5643	20.3062
Idh	FBgn0001248	320.723	270.358	181.048	21.6431	5.80027
l(1)G0255	FBgn0028336	181.795	136.925	84.6388	21.6468	19.4972
CG9515	FBgn0032077	29.079	24.0494	23.9573	21.6655	14.5211
CG5823	FBgn0038515	85.4612	79.1297	70.1114	21.6694	27.3548
Sec8	FBgn0266672	33.5685	31.5082	32.7374	21.6797	21.006
CG14450	FBgn0037184	29.3214	27.8308	27.6563	21.6906	18.0577
spn-A	FBgn0003479	51.5636	37.0949	35.9935	21.7173	23.4547
Sec24AB	FBgn0033460	54.8117	55.1564	52.0645	21.7216	38.7948
Vps53	FBgn0031598	21.6588	23.5428	25.0908	21.7495	21.4401
CG9951	FBgn0036671	39.924	34.0907	34.5205	21.769	17.0779
Etf-QO	FBgn0033465	53.4137	46.6271	42.2262	21.8066	2.74035
CG10584	FBgn0037045	35.9377	34.0175	29.8194	21.8443	10.1474
XRCC1	FBgn0026751	31.4935	28.0089	31.3332	21.8551	14.2578
dgt5	FBgn0033740	34.5477	33.116	31.8642	21.8573	25.5636
Es2	FBgn0023506	43.5405	38.3837	39.9818	21.8867	15.0671
Vti1a	FBgn0260862	42.488	34.5365	38.1276	21.8969	14.936
CG5828	FBgn0031682	58.5885	45.2263	42.1195	21.9739	26.3472
Tom70	FBgn0032397	67.0159	62.0675	54.2073	21.9812	24.7955
CG31224	FBgn0051224	50.9565	55.7333	50.1416	21.9858	41.8445
papi	FBgn0031401	27.1962	25.2483	29.5138	22.0135	17.6795
RecQ5	FBgn0027375	45.2275	49.7215	48.1878	22.0387	39.4976
Cyp4e2	FBgn0014469	48.5685	45.051	45.5043	22.0876	19.7418
Fdx2	FBgn0035529	107.727	86.1289	51.9898	22.1544	26.5919
frc	FBgn0042641	56.6319	52.001	38.8995	22.1765	27.5586
CG14712	FBgn0037924	59.8216	60.5514	54.3697	22.1776	28.0427
312	FBgn0029514	36.9907	27.6915	26.3899	22.2043	20.1743
CG11755	FBgn0037611	30.698	24.4171	28.0138	22.2178	22.3668
CG7453	FBgn0030991	76.774	67.9673	59.8411	22.2726	19.5513
CG7218	FBgn0038569	54.2725	52.272	51.2	22.2833	25.0209
Gcn2	FBgn0019990	22.5399	25.3404	29.8162	22.3324	8.05842
CG5068	FBgn0035951	44.2265	36.5929	33.7111	22.3381	27.8917
CG1532	FBgn0031143	111.919	88.3068	68.0423	22.3434	14.4943
CG15908	FBgn0033085	34.8594	23.662	20.3768	22.3538	11.853
CG13630	FBgn0039219	54.6077	38.9016	30.9616	22.3554	10.5216
pdgy	FBgn0027601	51.7589	48.1071	47.712	22.4054	21.7631
CG15439	FBgn0031606	32.6956	31.1619	29.0655	22.4165	24.5274
CG8679	FBgn0032934	31.5481	30.4788	33.3543	22.4308	15.4737
CG13366	FBgn0025633	113.238	119.58	75.4762	22.4493	63.0911
bor	FBgn0040237	46.3445	43.4023	42.9111	22.4866	16.0285
muc	FBgn0283658	61.4971	58.9009	53.5378	22.5011	29.1128
CR43836	FBgn0264384	26.7605	26.4268	33.2486	22.5235	1.69312
CG10075	FBgn0035722	50.2734	35.4974	37.1104	22.5366	19.1464
mRpL21	FBgn0036853	68.7468	52.9201	37.6478	22.5628	25.6968
CG12499	FBgn0038968	44.6033	48.2519	42.6245	22.6024	41.675
CG31457	FBgn0051457	34.1184	30.0569	31.0858	22.7183	19.3832
mub	FBgn0262737	129.696	128.478	118.665	22.7513	36.6128
CG32452	FBgn0052452	44.2073	40.9279	41.2989	22.7644	27.761
Krn	FBgn0052179	29.8584	25.1014	25.881	22.7702	16.6447
CG7787	FBgn0032020	56.084	43.464	36.6541	22.7787	35.6015
stai	FBgn0266521	275.168	248.483	230.099	22.79	5.80089
dnc	FBgn0000479	47.518	42.2218	47.2171	22.8405	2.89275
CG10444	FBgn0034494	42.3692	42.4142	44.8167	22.8866	7.98217
Hex-A	FBgn0001186	100.608	80.9041	79.0718	22.9005	4.20664
CG42748	FBgn0261802	26.0795	25.2741	25.451	22.9886	15.7031
CG4951	FBgn0039563	97.5745	68.0787	48.2055	23.0049	38.8611
spn-E	FBgn0003483	64.3288	68.5235	60.2241	23.0464	11.7249
temp	FBgn0027296	32.5048	30.2157	34.4859	23.0469	10.6104
CG11880	FBgn0039637	53.206	54.0834	53.9475	23.0658	6.46616
a6	FBgn0023130	34.1118	30.7081	33.5526	23.0934	24.727
CG1882	FBgn0033226	43.3064	34.3189	32.6505	23.1639	14.2848
CG11679	FBgn0030678	31.0578	24.1553	26.3343	23.1837	9.96898
CG9636	FBgn0037556	66.481	68.2845	55.1878	23.1957	31.1777
CG6966	FBgn0038286	85.6557	76.7619	81.9464	23.2432	18.5192
CG7029	FBgn0039026	33.0796	35.6697	39.6696	23.2489	23.3177
CG7650	FBgn0036519	59.1073	50.2183	56.0684	23.251	39.2946
gry	FBgn0035416	32.0448	34.0617	36.3278	23.2615	30.4904
CG5726	FBgn0034313	60.6148	63.708	64.8758	23.2866	10.2488
olf186-F	FBgn0041585	62.7816	57.4277	57.5985	23.2922	38.9288
Pex13	FBgn0033812	72.9106	58.6445	55.3855	23.2969	22.9747
Lsm10	FBgn0033554	52.7798	30.7099	28.5058	23.3037	18.8822
Sk2	FBgn0052484	38.3959	34.8217	37.8564	23.3398	11.7725
CG2765	FBgn0035087	65.4783	63.4987	61.1353	23.3872	24.8839
CG5674	FBgn0032656	23.4458	22.4508	27.2507	23.4145	17.362
CR45202	FBgn0266729	26.1055	21.5576	27.7855	23.4656	16.8321
CG8311	FBgn0034141	54.1207	45.2027	42.7646	23.4821	1.20404
CG5276	FBgn0037900	22.9315	20.1591	22.2541	23.5397	16.0569
Tango10	FBgn0030330	51.8717	48.8025	51.6247	23.549	23.4997
JTBR	FBgn0025820	48.8639	32.3059	36.2275	23.551	14.5102
CG17597	FBgn0032715	21.9106	18.756	18.1975	23.5512	13.2705
CG3770	FBgn0035085	20.4491	13.4283	16.1731	23.5746	7.90787
CG3558	FBgn0025681	36.7357	36.0076	33.1647	23.6053	32.4342
CG3651	FBgn0032974	51.1451	56.8017	54.2988	23.6106	27.1778
CG6091	FBgn0036180	44.8062	42.5096	36.8635	23.6731	29.6896
CG18643	FBgn0037898	21.3203	16.763	18.1491	23.6762	7.93057
PhKgamma	FBgn0011754	79.2854	69.5624	44.6911	23.7217	38.9924
Rab40	FBgn0030391	61.6332	53.9853	53.2813	23.7269	16.3477
GABPI	FBgn0031495	33.0667	27.4252	31.8498	23.8005	13.2247
Vrp1	FBgn0243516	44.0521	41.4975	47.2205	23.8105	23.0895
SmydA-1	FBgn0033917	41.2443	31.7462	31.1595	23.8393	13.7783
Vps24	FBgn0037231	63.9587	46.8865	48.0927	23.8508	28.2437
CG13392	FBgn0032033	61.0298	38.0133	32.6535	23.8914	16.9131
CG7694	FBgn0038627	25.7203	18.972	23.3511	23.93	2.26649
CG7943	FBgn0039741	64.3587	55.0354	53.6287	23.9344	12.4135
Socs16D	FBgn0030869	45.2958	45.1838	48.7426	23.9415	9.25063
lin	FBgn0002552	47.7627	44.7018	37.5635	23.9448	36.0489
CG33107	FBgn0053107	37.676	31.3206	29.4519	23.95	16.8154
Clp	FBgn0015621	45.0085	36.8436	29.5332	23.951	23.457
veli	FBgn0039269	63.0747	53.7325	39.9204	23.9806	33.6892
qm	FBgn0019662	25.0242	26.3947	29.7311	23.9844	9.45063
asrij	FBgn0034793	54.2174	36.9217	30.3041	24.0063	22.3389
dsd	FBgn0039528	33.1471	35.5262	38.3098	24.0255	23.8163
fu2	FBgn0029173	44.3929	45.7369	48.1882	24.0346	22.2533
CG42813	FBgn0261995	63.9087	41.2732	34.8832	24.0378	2.14842
CG7772	FBgn0030883	76.2091	50.381	51.1826	24.0721	7.67201
Rbf	FBgn0015799	103.557	97.0607	65.7086	24.1141	67.2496
hep	FBgn0010303	33.3602	34.2104	36.2505	24.1825	25.3643
CG32549	FBgn0052549	42.5664	37.9928	35.0853	24.1969	34.7348
Hsc70-5	FBgn0001220	105.955	101.846	69.2021	24.2207	77.8158
CG5292	FBgn0038491	39.1505	27.5592	19.2079	24.2311	13.4115
g	FBgn0001087	50.9624	50.2293	54.767	24.2538	4.89189
dgrn	FBgn0037384	88.9313	75.306	63.4993	24.3257	34.4779
CG2921	FBgn0034689	40.6978	35.9771	38.0423	24.333	12.1364
Cfp1	FBgn0030121	39.2033	36.5623	32.4116	24.3463	23.3525
CG7115	FBgn0027515	78.1739	73.058	67.6936	24.3664	11.4635
CG6412	FBgn0032646	84.2668	68.8418	51.1325	24.3761	19.7346
csw	FBgn0000382	49.6251	53.2914	57.8375	24.3802	6.03916
CR30055	FBgn0050055	46.0465	38.6497	36.6719	24.4191	9.82659
Traf6	FBgn0265464	23.8931	22.3997	27.3254	24.4872	13.3376
Spt20	FBgn0036374	24.8954	26.8147	33.8914	24.4991	19.2475
spag	FBgn0015544	61.7345	55.6244	57.8171	24.5014	33.9267
CG11399	FBgn0037021	86.6152	85.494	84.2319	24.5519	24.4656
CG15877	FBgn0035337	42.296	37.317	34.4392	24.6112	28.3294
Tina-1	FBgn0035083	182.876	137.443	106.715	24.6258	16.7475
hng2	FBgn0037634	31.6926	27.7754	30.8304	24.6708	23.617
lilli	FBgn0041111	27.7881	30.2388	38.837	24.6775	22.854
Dsor1	FBgn0010269	90.1066	67.9908	53.3124	24.7241	26.5729
Hmg-2	FBgn0026582	24.2515	17.4724	23.5806	24.7537	7.86305
CR15345	FBgn0040928	35.3117	26.9792	30.3151	24.8048	8.97639
Jafrac2	FBgn0040308	53.1929	36.7059	32.7554	24.8273	23.3064
CG11367	FBgn0037185	36.9139	33.9472	36.185	24.8299	10.94
CG5886	FBgn0039379	52.7461	46.7332	51.0955	24.8337	24.3717
IntS6	FBgn0261383	37.7992	43.8833	51.1806	24.8359	24.8539
CG3437	FBgn0035998	50.6746	43.9581	36.6628	24.8549	22.0136
fliI	FBgn0000709	31.1879	34.7487	39.5836	24.8784	24.3203
Reps	FBgn0032341	39.0292	40.9839	44.2552	24.8822	13.6184
gnu	FBgn0001120	452.412	372.51	279.16	24.9125	10.8732
l(1)G0334	FBgn0028325	183.081	159.817	135.323	24.9302	23.0768
Cenp-C	FBgn0266916	63.3603	69.9032	68.7963	24.9438	54.3101
Claspin	FBgn0052251	59.1678	59.7158	44.0983	24.9457	40.2661
l(2)dtl	FBgn0013548	100.667	87.2196	68.928	24.9833	26.0179
Arfrp1	FBgn0030088	34.2668	29.0984	31.754	25.0751	12.3385
None	FBgn0035411	56.6255	62.2945	66.6179	25.1061	40.2619
RabX1	FBgn0015372	34.7587	31.4506	36.4668	25.1073	12.7087
wge	FBgn0051151	47.8756	48.9996	55.828	25.178	26.0663
CG5704	FBgn0026570	25.3083	23.5354	27.0625	25.2425	1.57471
mtSSB	FBgn0010438	210.043	144.237	70.0024	25.2447	52.7134
CG7382	FBgn0031708	50.0711	40.5312	35.2288	25.245	23.4545
opm	FBgn0264389	119.495	90.6361	67.7191	25.2725	40.2726
asun	FBgn0020407	21.7898	21.1658	24.0975	25.3518	16.9115
Crtc	FBgn0036746	29.8966	29.6737	36.4854	25.3775	15.9728
CG10321	FBgn0034643	44.1496	45.5828	39.312	25.4071	41.8824
CG12084	FBgn0043458	42.9142	41.7892	50.3456	25.4118	27.5418
mld	FBgn0263490	45.3707	51.4028	52.9521	25.4244	17.7454
nos	FBgn0002962	319.781	265.722	161.521	25.4351	2.36075
CG8155	FBgn0034009	25.3281	28.7505	31.1524	25.4536	16.2851
CG2211	FBgn0035211	27.1201	22.5601	23.0878	25.4808	15.6851
CG3045	FBgn0034703	26.5618	23.8726	28.4081	25.4913	3.35083
Taf8	FBgn0022724	58.6332	45.9338	45.7536	25.509	33.2897
Ogg1	FBgn0027864	26.1435	25.3879	26.4197	25.624	12.4889
CG12728	FBgn0029825	27.7875	25.9258	35.8119	25.6498	24.7223
Sec31	FBgn0033339	34.1256	34.8206	37.4269	25.6784	31.3562
CG14100	FBgn0036889	34.0687	30.6624	34.7689	25.6903	8.54603
Lst8	FBgn0264691	49.6712	47.0321	48.9355	25.7004	29.8603
CG14881	FBgn0038425	26.1944	21.4967	20.1326	25.7414	6.08178
fog	FBgn0000719	45.0368	45.4968	49.6517	25.7673	23.8624
Flo2	FBgn0264078	20.2924	22.0276	26.3158	25.8141	9.74418
CG33298	FBgn0032120	39.3277	45.9702	47.162	25.8346	25.2501
Graf	FBgn0030685	45.0577	47.7683	51.9821	25.8538	21.2333
Phax	FBgn0033380	59.7483	47.2585	42.2742	25.8979	24.1408
CG3281	FBgn0260741	26.0052	23.2083	25.3737	25.902	11.8869
CG2025	FBgn0030344	38.3283	39.5111	42.4781	25.9166	22.4022
nrv1	FBgn0015776	173.725	164.95	144.873	25.9435	20.1965
CG8726	FBgn0033244	48.9347	48.1151	53.245	25.962	6.71099
CG12219	FBgn0043796	43.5504	36.2143	36.7428	25.9801	18.9433
Thd1	FBgn0026869	32.5526	39.2757	43.3802	25.9843	6.23779
DNApol-iota	FBgn0037554	31.0152	31.3092	32.9438	26.0309	17.7089
CG6770	FBgn0032400	1910.35	1245.44	345.942	26.1114	14.9592
tub	FBgn0003882	59.0583	59.0319	65.5464	26.1163	15.4461
CG15312	FBgn0030174	49.1355	41.4531	43.3048	26.1242	1.32401
CG5168	FBgn0032246	69.9279	61.8239	50.904	26.1284	24.536
Tob	FBgn0028397	36.5981	37.7497	43.4121	26.14	4.86993
Dhit	FBgn0028743	23.9811	22.9168	22.6698	26.1423	2.23398
CG14647	FBgn0037244	74.8819	61.4008	46.1267	26.1469	32.981
CG7456	FBgn0032258	20.781	21.003	24.1358	26.1669	11.7608
CG17996	FBgn0032595	73.4034	42.7012	29.0462	26.1741	13.7822
spel1	FBgn0015546	43.1107	43.1458	42.5661	26.2205	33.3841
CG9376	FBgn0036893	53.0459	45.0926	38.7637	26.2555	17.3152
CG10425	FBgn0039304	38.6246	31.8023	36.4904	26.2756	5.75545
Tim8	FBgn0027359	205.232	125.408	94.063	26.308	56.1642
CG7407	FBgn0037134	39.6982	27.9172	29.5344	26.3211	12.4442
CG6357	FBgn0033875	21.257	20.2273	22.5321	26.3385	1.28705
CG4406	FBgn0023545	49.0364	41.9729	36.4711	26.3892	28.5358
rdgBbeta	FBgn0027872	51.6248	49.7317	51.2942	26.4	18.8108
esc	FBgn0000588	69.9272	58.7948	54.6104	26.4849	32.4762
CanB2	FBgn0015614	202.827	172.055	134.126	26.5216	2.24391
wun	FBgn0016078	32.1884	31.2523	30.1878	26.5328	19.1284
CG11263	FBgn0036330	24.0208	20.4279	23.8393	26.5644	1.4838
cal1	FBgn0038478	85.7759	90.7549	85.1921	26.5981	41.2467
Sec16	FBgn0052654	41.5093	46.9136	51.5729	26.6246	20.9672
CG1603	FBgn0033185	30.9721	30.6916	30.268	26.6281	24.8589
CG12341	FBgn0033550	32.2998	28.9529	29.9622	26.6377	18.4215
AMPKalpha	FBgn0023169	51.6822	45.7349	49.2865	26.6488	39.9277
enc	FBgn0004875	53.3694	59.5497	62.9613	26.679	16.205
CG8414	FBgn0034073	66.2892	64.818	50.7367	26.6947	29.983
raptor	FBgn0029840	36.4244	41.9367	52.9447	26.7005	21.5371
CG2200	FBgn0030447	36.9823	26.2876	25.5975	26.7739	15.5058
Hsc20	FBgn0263606	23.2017	22.2204	21.245	26.8242	4.58906
CG11284	FBgn0030056	145.809	128.666	117.022	26.8795	28.5021
MME1	FBgn0031881	24.6093	22.6458	20.9891	26.9072	14.6354
CG2224	FBgn0039773	21.1102	22.0625	24.356	27.0006	8.84826
Nelf-E	FBgn0017430	32.0333	30.8223	32.4093	27.0107	25.593
CG14997	FBgn0035515	21.2257	18.0861	19.4506	27.0653	1.38085
tra2	FBgn0003742	59.0684	52.3561	49.4046	27.2324	39.9518
CG1951	FBgn0039623	47.7468	49.7183	49.8119	27.2568	22.493
ari-2	FBgn0025186	55.9864	51.7079	56.9887	27.2681	37.6247
GalNAc-T1	FBgn0034025	47.1598	47.4568	46.7057	27.306	23.901
U4-U6-60K	FBgn0036733	49.2545	43.4884	41.5272	27.3465	31.5283
ric8a	FBgn0028292	34.4265	31.0677	34.4285	27.3702	22.352
CG8735	FBgn0033309	69.216	55.7396	57.3609	27.3858	13.0253
CG3021	FBgn0040337	34.4998	27.319	30.8198	27.3895	3.19473
mtd	FBgn0013576	126.572	127.499	116.043	27.4165	47.7653
CG9601	FBgn0037578	31.1505	30.0792	27.6408	27.4389	25.3232
Fur2	FBgn0004598	96.3995	103.463	112.769	27.4411	6.21548
Tap42	FBgn0051852	60.0303	51.7559	46.6172	27.4448	11.3429
CG9940	FBgn0030512	44.4274	45.2215	49.1571	27.4555	7.74124
stas	FBgn0030850	116.639	108.554	93.7152	27.5202	61.6966
CG11560	FBgn0036249	36.7559	29.1375	32.0997	27.5729	25.442
Rpi	FBgn0050410	119.584	84.1316	55.6496	27.609	9.60698
CG10863	FBgn0027552	89.3208	80.7315	70.3819	27.6201	1.67952
CG9715	FBgn0036668	39.0595	41.7151	39.2419	27.6448	37.4588
pico	FBgn0261811	64.5595	62.4992	66.9528	27.6486	38.7036
CG12818	FBgn0037809	38.5246	33.2835	35.1368	27.6497	23.5265
CG32164	FBgn0042177	54.2325	56.3774	54.6452	27.6684	11.0104
Vps39	FBgn0038593	20.6934	20.1519	25.9403	27.7019	4.43653
disp	FBgn0029088	27.1868	29.5376	31.4048	27.7081	27.382
Dip-C	FBgn0000455	28.94	21.5576	26.9415	27.7725	14.5014
dob	FBgn0030607	41.4677	32.4873	37.176	27.8229	1.87011
Oxp	FBgn0034255	36.8264	27.5713	26.9705	27.9011	7.71399
CG4686	FBgn0038739	50.4034	39.4016	39.2227	27.9707	23.0102
CG3309	FBgn0029756	28.4722	28.1902	32.7528	27.9904	12.7001
flr	FBgn0260049	106.787	101.521	100.966	28.0157	18.5019
CG3655	FBgn0040397	35.7795	35.982	41.5548	28.0427	32.1562
aurA	FBgn0000147	82.3187	71.5626	60.1895	28.1273	53.8144
CG30467	FBgn0050467	33.2147	29.9322	33.5131	28.146	2.64618
rumi	FBgn0086253	41.7834	34.1065	38.1523	28.1991	15.0467
CG17985	FBgn0033199	25.2194	22.0707	24.9207	28.2415	2.06669
pll	FBgn0010441	41.4562	33.2273	38.3469	28.2444	15.0181
Syx18	FBgn0039212	62.3687	48.642	47.3489	28.3055	39.5098
CG5880	FBgn0039489	21.2893	19.9337	25.6389	28.3697	1.6449
LSm-4	FBgn0067622	30.5202	28.5629	34.1122	28.389	20.6944
ECSIT	FBgn0028436	31.2322	23.8933	25.7728	28.4298	11.0359
EndoB	FBgn0034433	39.6638	36.6269	37.4176	28.4579	8.49484
Tango5	FBgn0052675	44.6106	39.0044	38.9084	28.4649	32.3263
CG10237	FBgn0032783	226.581	173.554	136.722	28.4881	3.11033
CG11906	FBgn0034425	31.0428	29.0534	33.3002	28.5266	22.322
Rop	FBgn0004574	41.3394	38.6401	37.1583	28.5584	35.1772
eas	FBgn0000536	42.0638	43.995	47.4261	28.6545	18.1365
dmt	FBgn0278604	92.6672	94.0403	60.6793	28.6703	64.1153
CG11696	FBgn0030314	34.3549	29.1787	30.4347	28.7361	27.8031
CG31875	FBgn0051875	33.3368	22.6214	24.4093	28.7403	14.3814
Tasp1	FBgn0263602	47.3957	42.3471	44.3058	28.7822	22.455
CG2911	FBgn0037350	31.2537	21.957	21.5872	28.8257	7.82287
mtrm	FBgn0010431	725.821	519.008	317.171	28.8297	2.88109
Rcp	FBgn0030801	28.3323	24.4799	26.1075	28.9769	14.8454
CG6321	FBgn0036117	25.2635	24.0664	29.0597	29.0146	3.52739
Best1	FBgn0040238	41.3625	39.7291	27.5866	29.0211	18.9382
CG13163	FBgn0033712	26.744	25.3868	28.9907	29.0681	11.7262
Nufip	FBgn0036812	32.1462	26.3037	30.8571	29.0867	15.2734
CG4447	FBgn0035980	31.5347	24.7082	24.3899	29.1416	5.13436
Ras64B	FBgn0003206	60.9545	56.6536	52.993	29.2278	28.8884
CG4338	FBgn0038313	59.2608	41.6016	40.5246	29.298	27.906
CG6364	FBgn0263398	48.3539	43.8873	44.2284	29.3306	42.7695
CG4709	FBgn0032169	25.5239	22.9344	27.7208	29.3575	18.5863
Baldspot	FBgn0260960	50.0644	50.9343	54.8793	29.3901	24.5279
Lap1	FBgn0033984	41.8852	45.6843	50.9945	29.3961	25.905
SoYb	FBgn0051755	25.8482	32.304	37.6017	29.6467	2.19548
Pi4KIIalpha	FBgn0037339	42.8745	44.4695	46.3853	29.6622	15.2406
CG4612	FBgn0035016	91.5656	81.609	75.9732	29.6934	26.7905
CG7384	FBgn0032262	50.2839	47.0243	49.6166	29.9426	2.61233
Past1	FBgn0016693	63.5289	56.0331	59.347	29.9463	17.5623
mRpL40	FBgn0037892	53.7068	42.5621	35.3907	29.9756	26.7617
l(2)37Cd	FBgn0086445	25.1785	21.5837	25.6163	30.0168	12.7626
CG1647	FBgn0039602	21.748	22.1316	27.1367	30.0168	17.9771
CG9947	FBgn0030752	51.4278	44.357	39.5552	30.0561	28.8618
schlank	FBgn0040918	87.7665	81.977	64.6482	30.0852	46.9801
GATAd	FBgn0032223	62.7166	68.894	72.4976	30.0879	35.688
CG7789	FBgn0039698	50.9413	38.9651	34.7346	30.0902	13.6157
CG8389	FBgn0034063	41.1501	35.003	37.5641	30.2085	20.842
jvl	FBgn0263929	48.278	50.7449	55.4578	30.2113	32.8952
Papst2	FBgn0036695	30.8286	30.6243	33.8739	30.22	8.39147
CG2608	FBgn0032870	52.8143	50.5418	55.5212	30.238	21.6069
Orc1	FBgn0022772	116.186	105.377	84.8388	30.2901	40.6677
eIF5B	FBgn0026259	58.5098	54.7505	53.055	30.2934	46.4107
CG6145	FBgn0033853	38.5552	35.7016	36.4398	30.3173	20.3406
shep	FBgn0052423	98.3811	97.9013	92.6519	30.3501	48.6792
GPHR	FBgn0033995	33.0446	32.9987	37.5942	30.3864	17.2388
Parg	FBgn0023216	45.1761	42.9623	48.4853	30.3992	10.6926
l(3)73Ah	FBgn0002283	103.615	79.6055	55.111	30.4408	39.9679
Tbc1d15-17	FBgn0031233	43.4027	44.5402	49.0211	30.4907	8.92346
CG11141	FBgn0033177	33.4053	32.977	38.6999	30.5331	12.8701
CalpB	FBgn0025866	33.7904	34.4084	39.3716	30.6013	12.1787
CG32039	FBgn0052039	53.4399	45.0064	47.1829	30.604	6.36321
AsnRS	FBgn0086443	82.5636	71.1994	63.9303	30.6162	26.7349
unc-13	FBgn0025726	30.4166	37.9904	43.6291	30.6172	15.6465
swa	FBgn0003655	214.447	189.439	178.287	30.6201	2.74234
Rep	FBgn0026378	27.3688	23.4697	28.3593	30.6856	17.4759
B4	FBgn0023407	38.5715	43.4636	49.337	30.7138	10.1809
Gyc76C	FBgn0266136	35.6622	42.4761	48.9734	30.7146	12.7405
ZnT49B	FBgn0033762	40.5171	36.9123	43.3369	30.7234	1.9553
slpr	FBgn0030018	51.7783	50.7517	62.1241	30.7305	28.5109
CG8420	FBgn0037664	37.549	31.5745	39.935	30.7371	7.29495
CG15107	FBgn0041702	76.0488	56.6715	59.0836	30.7678	38.0096
CG33213	FBgn0053213	47.1923	38.4497	41.7993	30.8143	34.0706
CG30022	FBgn0050022	25.8451	19.6158	23.6954	30.8981	5.00537
Thiolase	FBgn0025352	185.861	129.654	96.6685	30.9408	2.26958
grau	FBgn0001133	26.666	24.9732	28.4904	30.9823	22.8656
CG14442	FBgn0029893	68.3022	67.6649	67.9864	31.0971	40.9824
fbl	FBgn0011205	27.8549	27.3118	33.7527	31.1874	14.3703
CG4586	FBgn0029924	68.3285	59.0695	60.6661	31.2546	2.40108
Pis	FBgn0030670	63.1881	50.0247	49.2562	31.2985	31.8871
Drep1	FBgn0024732	23.7079	24.8984	24.0203	31.331	0.734976
CG6621	FBgn0037855	30.9803	27.7202	34.304	31.3403	18.0713
CG7246	FBgn0030081	40.4321	32.919	38.4086	31.3676	29.3909
Su(dx)	FBgn0003557	57.9557	60.5822	57.6689	31.441	48.1414
GlyP	FBgn0004507	210.31	191.327	135.774	31.4852	4.17429
CG7920	FBgn0039737	81.2247	72.6176	49.6415	31.5183	14.3973
Fmr1	FBgn0028734	100.573	106.191	90.1445	31.5815	29.3791
CG5112	FBgn0039341	50.0648	44.0513	42.4472	31.6293	8.29379
GstE11	FBgn0034354	59.4898	40.3631	30.5499	31.641	4.50005
Prosap	FBgn0040752	36.0384	37.3492	52.0823	31.6445	31.2742
CG13192	FBgn0033653	48.5534	42.2217	43.0973	31.668	27.8362
CG9925	FBgn0038191	77.9622	76.7132	75.6258	31.6732	2.88627
CG32243	FBgn0052243	51.6086	53.2213	60.4924	31.6787	5.80465
Pgm	FBgn0003076	102.289	86.876	67.0244	31.6984	5.72313
CG17361	FBgn0036395	53.4815	40.7244	47.4374	31.7168	16.8233
Ho	FBgn0037933	47.8962	40.8951	44.8292	31.7292	18.2589
pre-mod(mdg4)-V	FBgn0261844	27.4892	23.1058	28.3836	31.8669	19.0083
FLASH	FBgn0033806	21.4089	23.0022	23.828	31.935	16.3989
mge	FBgn0035473	210.893	155.115	118.819	32.0052	90.2442
CG6683	FBgn0035902	31.8581	25.8	32.2195	32.1067	14.4938
Raf	FBgn0003079	47.5099	46.256	50.6192	32.1148	34.4267
Pmp70	FBgn0031069	52.8464	51.0255	51.5647	32.185	39.6512
MKP-4	FBgn0031044	34.6398	33.168	36.5175	32.21	13.3197
lqfR	FBgn0261279	76.9047	72.732	69.5891	32.2219	30.1205
CenB1A	FBgn0039056	44.6472	47.4417	49.3627	32.2283	30.1034
RhoGAP54D	FBgn0034249	49.6236	48.9462	49.4799	32.2358	46.9016
pds5	FBgn0260012	55.0714	57.4444	57.7524	32.2505	42.6336
CG9992	FBgn0030744	72.7456	58.9839	63.7747	32.2942	18.6312
AP-1gamma	FBgn0030089	51.8244	56.7117	63.1827	32.3045	21.2625
CG8635	FBgn0033317	96.3647	74.6639	59.0265	32.3556	46.1946
CG5608	FBgn0038058	24.4049	26.2272	30.485	32.3892	2.16494
GlnRS	FBgn0027090	63.7051	60.106	51.997	32.4134	21.8855
CG9114	FBgn0030628	29.3247	25.3245	29.7406	32.4551	9.19018
mop	FBgn0036448	33.3242	38.16	42.4196	32.4853	9.34259
CG12207	FBgn0038220	82.8244	75.2174	79.4862	32.5891	41.8765
CG9213	FBgn0030655	23.5874	22.3919	28.1414	32.5989	16.4173
alpha4GT1	FBgn0031491	48.3434	44.235	49.4089	32.6225	18.0305
rig	FBgn0250850	79.0376	78.1244	81.8332	32.636	2.33285
Acph-1	FBgn0000032	88.1619	90.4245	97.4509	32.6767	3.45343
CG9948	FBgn0035721	35.0706	26.9388	32.8916	32.7149	18.3836
Bub1	FBgn0031696	36.1682	37.9594	40.8767	32.7701	22.3282
Rala	FBgn0015286	113.874	103.598	76.3267	32.7793	64.5623
CG10347	FBgn0030342	25.9193	23.628	28.6839	32.8286	18.4938
GstE12	FBgn0027590	59.0662	45.6077	34.46	32.9498	26.4432
CG14230	FBgn0031062	51.5778	46.2154	48.9927	32.9677	22.8339
mahe	FBgn0029979	74.4096	82.5826	69.6534	32.9685	40.6047
Strip	FBgn0035437	38.4486	38.3344	41.9455	32.99	34.4426
elg1	FBgn0036574	77.0331	83.248	79.5458	33.0065	34.5384
CG15881	FBgn0036909	71.2324	55.8041	50.5196	33.0245	23.0648
ema	FBgn0038427	38.2511	40.1441	42.8646	33.0249	28.726
Cul5	FBgn0039632	47.1332	46.9862	46.6562	33.0352	33.3891
CG7044	FBgn0038854	25.5614	24.54	30.2229	33.0542	11.0932
zpg	FBgn0024177	220.633	208.777	171.014	33.098	4.62766
yip2	FBgn0040064	210.682	166.382	99.7555	33.1028	3.21613
CG5535	FBgn0036764	42.693	45.1555	46.0062	33.1222	7.66005
CG34261	FBgn0085290	47.5598	34.1988	39.8833	33.1569	6.03494
CG2991	FBgn0031474	39.6825	42.0444	47.6188	33.1654	25.6174
bru1	FBgn0000114	660.431	566.91	442.589	33.168	5.58916
CG3618	FBgn0037028	22.4808	22.5693	25.6061	33.1978	1.95312
lili	FBgn0027539	49.998	52.6939	60.208	33.2225	42.1608
CG40178	FBgn0058178	25.0067	27.1696	28.519	33.2247	4.81664
CG32147	FBgn0047178	35.5221	27.8092	32.6647	33.2253	12.4896
Trc8	FBgn0039668	33.2679	32.638	39.1806	33.2379	20.8547
glec	FBgn0015229	125.659	127.271	114.323	33.3308	106.932
Topors	FBgn0267351	38.8883	44.8036	51.2612	33.3618	22.9765
Nipsnap	FBgn0030724	105.525	97.918	88.692	33.3686	36.315
spin	FBgn0086676	63.6935	64.7111	69.5752	33.4125	21.0121
CG7737	FBgn0033584	21.4578	21.5435	25.0888	33.4223	1.39388
clt	FBgn0000326	20.6589	17.8219	22.4277	33.4265	3.6196
Su(P)	FBgn0004465	60.3863	48.8389	43.9843	33.437	37.5246
CG6650	FBgn0036402	28.6575	28.9982	33.3361	33.4634	9.94061
CG10435	FBgn0037539	44.2963	40.7526	44.9191	33.5348	23.3158
Cas	FBgn0022213	176.783	188.2	165.819	33.6009	51.2565
sigmar	FBgn0034894	73.3428	71.9363	77.5504	33.71	25.3618
CG6051	FBgn0039492	41.4253	40.5647	51.5304	33.7102	25.3684
CG6000	FBgn0039145	70.1325	51.03	42.5715	33.7391	14.2332
Rab4	FBgn0016701	73.4545	61.3263	61.7964	33.7525	38.3357
CG3587	FBgn0023521	34.2988	25.0017	27.7231	33.7675	18.0481
CG32638	FBgn0052638	45.9962	42.5562	49.9198	33.822	38.2917
Alg-2	FBgn0086378	48.4379	36.4288	40.4469	33.8261	33.9664
Marf	FBgn0029870	76.5722	75.6958	73.7026	33.9054	29.7902
CG2076	FBgn0030263	84.6881	61.4839	54.5726	33.9193	14.5997
Hrs	FBgn0031450	34.6033	32.3895	37.4529	33.9219	11.27
Tbce	FBgn0033055	32.8238	33.3078	37.0463	33.9345	25.0547
CG9646	FBgn0034184	30.9688	28.7118	33.5524	33.9361	8.80253
CG33523	FBgn0053523	66.9013	58.0646	51.4501	33.9694	25.8975
Vha68-2	FBgn0263598	265.47	242.285	194.925	33.972	13.9246
PIG-V	FBgn0265174	62.8591	55.9132	57.7898	33.9803	17.6679
mino	FBgn0027579	70.6461	67.0825	65.9078	33.9931	7.93027
Atg16	FBgn0039705	31.5097	29.9823	36.1074	34.0471	14.8093
CG2247	FBgn0030320	67.268	72.6453	64.891	34.0523	34.2312
RIOK1	FBgn0036187	47.6388	41.3633	47.087	34.1197	16.0172
CG4080	FBgn0035983	43.3042	42.0965	45.8181	34.1523	24.2687
Pur-alpha	FBgn0022361	28.2986	24.7847	30.4826	34.1667	5.23793
CG31517	FBgn0047199	35.5825	31.173	32.5205	34.2955	3.02088
Trxr-1	FBgn0020653	255.626	196.487	134.685	34.3391	10.9821
Ttd14	FBgn0050118	128.041	116.481	83.1538	34.358	93.045
CG10600	FBgn0032717	63.84	63.7887	60.7467	34.3601	34.8844
Ge-1	FBgn0283682	48.6677	52.859	58.6271	34.3696	47.1885
arx	FBgn0036826	36.7442	28.8137	29.6638	34.3792	19.5933
CG32590	FBgn0052590	27.3713	30.1605	29.353	34.4073	16.6329
cnc	FBgn0262975	102.277	99.3414	102.655	34.5647	34.7072
CG44286	FBgn0265313	36.8568	32.2167	26.4326	34.5687	19.185
Pez	FBgn0031799	34.8607	37.2103	44.4084	34.6089	21.0301
Ilk	FBgn0028427	57.6388	50.8897	54.9624	34.7455	32.7794
mute	FBgn0085444	67.9418	72.6884	55.5215	34.7591	59.6735
Atx2	FBgn0041188	54.6239	51.7319	53.403	34.7724	43.5396
CG14967	FBgn0035420	22.7824	26.7882	32.5634	34.778	11.4111
CG6005	FBgn0038672	28.7205	25.2094	30.584	34.8007	15.7657
CG14463	FBgn0037535	53.7768	41.0469	41.3827	34.8246	12.426
Dbp21E2	FBgn0086130	23.789	21.8498	23.7348	34.8272	5.20144
CG33635	FBgn0053635	54.6226	41.1923	47.0471	34.8576	21.6403
CG5359	FBgn0037773	35.7163	30.2794	33.6791	34.8853	17.8001
BicD	FBgn0000183	77.7242	75.7184	84.6259	34.9571	5.18118
ck	FBgn0000317	27.0057	35.4026	42.7336	34.9715	13.6761
godzilla	FBgn0037442	40.7421	40.7582	41.9655	35.002	31.693
dop	FBgn0267390	28.566	31.6064	40.2065	35.0364	19.7669
Opa1	FBgn0261276	56.1652	55.8618	60.3942	35.0416	27.6022
Vta1	FBgn0035251	64.4084	51.9422	54.7772	35.0703	35.4472
CG4972	FBgn0032217	119.893	110.449	81.9475	35.1516	89.5939
Pkn	FBgn0020621	39.7072	44.7275	50.886	35.1762	38.0814
nudC	FBgn0021768	94.9577	78.3139	54.7343	35.1836	39.4032
CG6425	FBgn0039449	39.2416	35.5157	41.7929	35.2811	18.096
bcd	FBgn0000166	108.132	92.5335	106.951	35.3606	5.24188
CG42308	FBgn0259204	45.5199	36.6879	28.5784	35.4512	18.7805
CG4730	FBgn0039355	27.3786	25.6563	28.1276	35.4569	5.34247
ear	FBgn0026441	38.1788	38.539	43.5933	35.4982	20.462
vimar	FBgn0022960	49.3359	49.3907	54.8913	35.5036	45.1961
Spn	FBgn0010905	42.2636	47.3863	61.2529	35.5764	15.5264
Mon1	FBgn0031640	35.5542	30.9955	38.9193	35.6447	19.5896
tyf	FBgn0026083	73.2836	77.0176	73.4241	35.7636	36.9262
mRpL17	FBgn0035122	79.3503	60.2579	45.8126	35.8095	34.4658
mof	FBgn0014340	31.8909	30.6494	35.5859	35.8171	27.9175
GstT3	FBgn0031117	52.6072	32.4863	36.3101	35.8543	2.38457
CG14621	FBgn0031183	70.5159	69.3428	72.351	35.9192	30.3038
Syx13	FBgn0036341	75.3997	63.0729	63.2437	36.0306	13.9889
Jwa	FBgn0032704	133.688	106.782	101.73	36.0896	40.4998
128up	FBgn0010339	113.18	92.8742	69.9115	36.094	55.3826
crm	FBgn0000376	61.3968	60.9109	67.5632	36.1138	24.5949
CG34213	FBgn0085242	23.1203	25.5725	20.4897	36.1995	9.89175
cm	FBgn0000330	33.5631	29.9175	34.4746	36.202	21.6394
CG10265	FBgn0033990	49.8569	47.3863	44.3447	36.2091	35.122
mRpL20	FBgn0036335	97.665	59.2131	53.5494	36.2136	22.9679
m-cup	FBgn0038488	33.563	33.3803	39.0275	36.2358	20.7618
Gmer	FBgn0267823	54.0425	41.5677	44.0428	36.2666	17.7809
cN-IIIB	FBgn0034988	21.9729	21.6365	24.6721	36.3384	6.07385
SdhA	FBgn0261439	90.5792	84.0272	66.787	36.3762	43.6835
Hsl	FBgn0034491	66.5587	66.7039	76.5031	36.3783	3.23112
TfIIEalpha	FBgn0015828	82.0504	67.3537	47.5086	36.3817	34.5913
CG8485	FBgn0033915	58.2027	58.3399	57.5484	36.4122	55.2291
dgt4	FBgn0026085	59.0611	34.8574	35.9015	36.4266	24.7442
CG10702	FBgn0032752	25.4051	24.5655	29.4432	36.4453	6.62677
Vha36-1	FBgn0022097	157.628	115.605	100.589	36.4794	30.9189
CG4282	FBgn0034114	39.8348	38.0516	40.8542	36.4995	30.0403
parvin	FBgn0052528	62.7897	52.7642	58.5165	36.5034	27.1289
MED1	FBgn0037109	52.5976	54.7777	60.0398	36.5225	43.8023
CG17162	FBgn0039944	74.2277	80.623	85.975	36.5319	24.7743
muskelin	FBgn0033757	164.843	158.779	149.626	36.5512	10.4613
phtf	FBgn0028579	31.4911	31.8789	35.1096	36.6047	15.8874
CG6659	FBgn0030946	30.4016	28.6733	34.0093	36.7477	20.2218
CG3008	FBgn0031643	33.4944	31.156	37.1976	36.8	16.9001
Khc	FBgn0001308	86.425	88.8951	88.0071	37.0214	30.2499
Ns4	FBgn0032882	48.1967	42.4253	49.5201	37.0467	19.7001
RhoGAP5A	FBgn0029778	27.341	21.4795	28.1037	37.158	3.57772
ssp3	FBgn0032723	23.7126	29.5586	36.1529	37.1667	12.6283
Tbp	FBgn0003687	80.6761	64.1632	61.3091	37.2275	46.9393
Actn	FBgn0000667	57.6284	61.8598	59.2784	37.2336	44.9155
CG17163	FBgn0039942	153.732	126.76	124.737	37.234	9.67999
CG2790	FBgn0027599	41.6702	37.2865	42.1975	37.2556	18.8581
CG8578	FBgn0030699	41.4735	38.8195	43.5938	37.2722	31.5438
Top3beta	FBgn0026015	49.3211	44.7569	44.5876	37.2966	40.7883
tor	FBgn0003733	62.9591	66.8264	70.9549	37.3191	2.35501
Wee1	FBgn0011737	53.3008	46.4459	54.942	37.3255	30.0499
spd-2	FBgn0027500	129.427	120.424	95.551	37.3372	83.1606
CG13865	FBgn0039965	102.39	90.55	62.3339	37.3623	48.0234
Hydr2	FBgn0014906	87.6977	85.2292	86.9111	37.4096	32.1784
CG3744	FBgn0039240	48.8397	50.7894	57.1395	37.6384	23.4074
Gdi	FBgn0004868	224.268	174.282	110.097	37.6472	103.449
CG17490	FBgn0040009	23.3742	29.4236	37.1715	37.6649	9.13803
CG6951	FBgn0036959	27.3206	25.1908	26.8265	37.8385	12.7117
CG8010	FBgn0031008	32.2522	26.7134	29.7476	37.9859	19.6965
Cand1	FBgn0027568	37.4625	37.7921	41.0477	37.994	35.965
Arl4	FBgn0039889	128.723	107.278	99.6857	38.0727	91.2346
CG5938	FBgn0046247	64.4685	55.2308	58.4961	38.137	31.6673
Usp1	FBgn0028476	52.2469	56.5099	66.3646	38.2196	22.2362
DAAM	FBgn0025641	35.604	37.6816	49.3246	38.2301	12.4614
CycH	FBgn0022936	100.75	79.2858	70.992	38.3149	69.2212
l(3)mbt	FBgn0002441	38.5833	39.9661	44.2028	38.403	25.4488
rhi	FBgn0004400	33.351	29.1547	36.389	38.4798	12.4485
spn-F	FBgn0086362	68.7273	58.2468	62.3483	38.5422	21.4401
BTBD9	FBgn0030228	57.6862	58.9116	65.0466	38.5627	11.0707
Tsp86D	FBgn0037848	48.0194	43.6891	48.1728	38.614	35.8492
CG3925	FBgn0037780	28.3296	25.815	31.64	38.6142	19.3673
GC1	FBgn0260743	112.697	97.1682	104.306	38.6311	20.4781
HIP	FBgn0260484	35.4922	30.852	38.7451	38.639	3.32379
Der-2	FBgn0038438	80.3589	69.7508	73.0992	38.6435	7.16455
CG42797	FBgn0261931	37.0359	36.2525	45.2277	38.8239	24.6328
CG8569	FBgn0033752	29.514	26.6004	31.9497	38.8432	14.4178
Nedd4	FBgn0259174	101.349	102.844	101.394	38.9083	46.1285
BtbVII	FBgn0263108	101.656	97.2868	98.3248	38.9135	50.57
l(1)G0196	FBgn0027279	34.392	36.3514	41.0994	38.9142	7.4922
CG43295	FBgn0262987	36.6132	28.2987	28.847	38.9227	12.8919
Rme-8	FBgn0015477	34.138	40.2924	48.9073	38.9737	19.2767
alpha-Man-IIb	FBgn0026616	34.6905	42.2807	49.9544	38.9989	21.8613
CG6512	FBgn0036702	47.9144	46.4926	49.8659	39.1128	32.5492
LpR2	FBgn0051092	68.2988	78.6734	85.0036	39.1392	1.22548
HIPP1	FBgn0037027	93.7145	95.7908	95.468	39.1551	83.6958
step	FBgn0086779	116.926	116.153	94.9316	39.2253	64.1574
S6KL	FBgn0283473	32.2237	34.5723	38.3245	39.3084	15.3901
Spt-I	FBgn0086532	46.2111	42.8966	49.6265	39.3612	42.7274
mu2	FBgn0002872	41.0903	46.468	51.4971	39.3998	42.5748
Hip14	FBgn0259824	53.9887	53.915	59.6846	39.4346	24.1231
CG8223	FBgn0037624	26.4368	26.8724	32.8954	39.5397	14.6841
Hip1	FBgn0036309	24.6949	28.546	34.9329	39.565	14.9613
CG5946	FBgn0036211	60.1855	50.3245	57.8886	39.5812	14.5993
CG10336	FBgn0032698	91.5426	68.0889	65.3468	39.5871	39.2189
CG10428	FBgn0032724	35.645	34.4892	38.5039	39.6342	20.5994
CG12253	FBgn0026148	48.8515	43.4677	42.2372	39.6759	26.4003
Naa60	FBgn0036039	47.4912	47.1671	51.2383	39.6983	15.2342
CG12288	FBgn0032620	60.0895	53.12	56.5197	39.7123	45.3284
CG41378	FBgn0085638	47.4092	41.4203	38.7312	39.8199	4.75446
dgt6	FBgn0039638	43.9341	40.7129	45.6938	39.8398	27.0424
mr	FBgn0002791	35.3966	33.5481	40.8599	39.8475	28.8339
CG5028	FBgn0039358	100.532	101.686	82.6557	39.8573	52.015
CG1074	FBgn0037250	57.8247	54.3177	55.6702	39.9173	38.6439
Syx5	FBgn0011708	78.5743	72.9857	67.8902	39.9525	36.1792
RnrL	FBgn0011703	223.701	220.256	153.663	39.9863	82.5043
CG18769	FBgn0042185	91.3136	72.9185	83.2158	40.0026	3.63273
CG14434	FBgn0029915	69.7142	49.6919	45.9352	40.0155	5.93573
E(var)3-9	FBgn0260243	106.204	101.246	97.0919	40.1197	32.7383
CG42375	FBgn0259721	42.994	39.2892	38.5288	40.1719	25.5962
Mppe	FBgn0259985	37.802	39.3937	47.5744	40.1822	24.5316
Fnta	FBgn0031633	47.5858	38.705	37.2152	40.229	28.6159
CG5568	FBgn0035641	78.8674	74.0517	79.8547	40.2949	2.99452
CG5789	FBgn0039207	50.3029	56.2262	58.571	40.3497	2.50922
MED4	FBgn0035754	35.935	25.1104	31.043	40.3645	17.01
fu	FBgn0001079	28.7568	25.3824	31.9372	40.3774	19.1913
Cyp6a22	FBgn0013773	63.4317	59.276	63.6846	40.391	2.80379
tth	FBgn0030502	78.5504	73.1695	76.5427	40.3945	42.4447
CG17129	FBgn0035151	31.492	36.665	41.1067	40.4613	14.091
Pi3K68D	FBgn0015278	37.5104	39.3531	45.6745	40.4695	25.9213
dbr	FBgn0067779	39.9471	43.1333	52.4409	40.5442	41.1249
Mer	FBgn0086384	52.041	46.096	47.5916	40.5546	41.2038
gpp	FBgn0264495	50.0221	51.1843	64.2002	40.5691	46.7105
UBL3	FBgn0026076	102.295	96.2833	77.456	40.614	65.068
CG12171	FBgn0037354	80.5451	60.1167	55.0361	40.6617	8.09647
MYPT-75D	FBgn0036801	35.4463	39.0362	47.0834	40.7307	23.3483
Diap2	FBgn0015247	56.5923	50.6827	55.5644	40.7481	36.0253
Bdbt	FBgn0038857	54.7653	40.5986	49.4826	40.783	8.30451
Pex16	FBgn0037019	39.2466	33.6879	42.0662	40.8713	19.1492
Deaf1	FBgn0013799	52.6391	48.7488	56.4808	40.8862	35.3374
CG7394	FBgn0036173	62.2113	43.4358	44.7485	41.0082	34.1213
CG31342	FBgn0051342	103.59	103.666	90.0574	41.0108	62.1727
Rpn8	FBgn0002787	170.117	141.426	92.9836	41.0414	106.942
Atpalpha	FBgn0002921	159.091	172.017	127.092	41.067	126.551
Hrd3	FBgn0028475	46.1227	49.1171	57.3443	41.1268	34.9431
CG5991	FBgn0026576	66.6254	67.192	73.1224	41.1269	16.243
CG8258	FBgn0033342	224.008	185.345	99.347	41.1461	80.3353
RAF2	FBgn0036624	35.905	40.7618	47.5513	41.1957	27.5145
su(sable)	FBgn0003575	27.4293	30.485	36.8885	41.2046	22.2547
CG14710	FBgn0037920	42.6651	37.6471	43.4392	41.2506	23.0465
CG45086	FBgn0266487	71.9937	73.5695	80.5122	41.2721	41.874
Chd1	FBgn0250786	61.1496	71.025	69.1004	41.2818	53.9842
CG32512	FBgn0052512	47.4074	44.9673	53.4853	41.3895	6.77139
Atg1	FBgn0260945	47.1776	51.2859	57.8423	41.3938	32.1185
CG11601	FBgn0031244	31.4787	29.1465	33.4116	41.406	10.7456
CG9581	FBgn0031093	34.6167	28.2042	31.9071	41.5025	13.5617
Mnt	FBgn0023215	99.5545	101.086	100.978	41.5095	30.5529
gwl	FBgn0260399	171.296	165.089	148.405	41.5314	44.5949
mdlc	FBgn0038772	62.9956	60.9722	71.0566	41.5476	11.4699
CG1738	FBgn0030291	61.6446	54.008	62.3342	41.5522	39.7238
Su(var)2-HP2	FBgn0026427	47.4497	51.8119	60.4667	41.5569	48.8084
CG11134	FBgn0030518	41.378	30.1614	30.7239	41.586	16.9717
Cdk4	FBgn0016131	42.9125	39.7821	43.4892	41.5913	34.6449
Nek2	FBgn0029970	45.409	39.9994	38.8215	41.6072	31.4376
ALiX	FBgn0086346	42.7637	39.4738	45.7396	41.6479	24.494
CG42380	FBgn0259726	59.4327	57.122	57.0731	41.6521	35.196
Nf-YA	FBgn0035993	39.5658	37.1293	43.4683	41.6754	35.2872
CG14036	FBgn0031677	444.637	271.712	100.614	41.7995	3.70645
CG1444	FBgn0029975	91.0997	76.023	69.8896	42.0117	19.3535
CG14438	FBgn0029899	33.6163	38.465	53.918	42.0831	32.3437
CG14818	FBgn0026088	69.2119	44.5151	46.1844	42.1124	21.1099
PIP4K	FBgn0039924	125.027	115.266	100.948	42.1779	75.6641
Jafrac1	FBgn0040309	1281.26	881.763	437.072	42.2297	10.4247
CG42542	FBgn0260659	75.5123	72.5701	75.5231	42.242	62.3228
Lnk	FBgn0028717	37.8913	38.9196	45.7036	42.2745	30.6619
CG31510	FBgn0051510	33.8423	39.0949	48.4959	42.2842	21.4351
Cyp6v1	FBgn0031126	90.8891	72.9957	81.143	42.3146	1.81285
CG7785	FBgn0038564	40.813	36.2636	45.3156	42.3221	13.389
SamDC	FBgn0019932	48.9999	44.842	58.4629	42.3487	18.3897
ZnT63C	FBgn0035432	61.8595	57.8614	60.1465	42.4468	57.735
CG32521	FBgn0052521	45.3557	37.1493	43.7455	42.5042	9.86977
Klp10A	FBgn0030268	128.434	127.185	127.742	42.5162	78.2735
Mkp3	FBgn0036844	52.0038	46.2924	38.8679	42.5371	24.9641
wdn	FBgn0005642	72.9806	67.0627	69.3227	42.5463	41.4547
GCC88	FBgn0037881	29.8756	26.2414	33.9567	42.6645	19.7447
MESR6	FBgn0036846	36.5776	32.4591	39.9029	42.7683	7.86162
CG40160	FBgn0058160	48.7145	48.1274	57.7363	42.8981	7.95959
ND-51	FBgn0031771	108.203	88.6413	71.0843	42.9243	70.7158
CG44005	FBgn0264747	114.653	99.9294	100.04	42.9649	2.9993
mi	FBgn0261786	57.6679	58.1922	62.9788	42.9873	52.0292
PAPLA1	FBgn0031990	27.3023	33.1243	40.8236	43.0196	19.0517
mRpL10	FBgn0031231	102.237	74.6879	74.9753	43.03	12.9511
Fsn	FBgn0043010	82.0576	66.0469	63.9859	43.0863	43.1017
Atg13	FBgn0261108	49.6922	52.4354	60.2704	43.1585	35.9545
CG9773	FBgn0037609	59.0436	46.338	48.0059	43.2674	30.1071
gdl	FBgn0001099	31.0561	27.6317	33.4725	43.2714	12.8853
Mgstl	FBgn0025814	57.4919	49.6217	49.7476	43.2717	5.64186
CG3376	FBgn0034997	38.1013	34.1029	39.9227	43.3426	3.11264
CG9132	FBgn0030791	71.5802	64.2248	63.8341	43.35	6.47716
Jabba	FBgn0259682	656.732	519.357	350.528	43.3539	3.58831
CG9248	FBgn0032923	40.7842	38.541	40.6925	43.3648	20.5863
CG42709	FBgn0261674	33.765	27.1479	32.9387	43.3857	2.06647
chb	FBgn0021760	40.0151	47.3428	52.6018	43.4305	40.6162
hop	FBgn0004864	45.7056	50.413	60.2602	43.5212	29.0481
nes	FBgn0026630	73.7094	74.6366	82.2051	43.5575	49.3307
mre11	FBgn0020270	40.9259	36.3612	40.6494	43.6784	24.4924
NaPi-III	FBgn0260795	109.391	108.802	104.816	43.7046	39.293
GalNAc-T2	FBgn0030930	41.3069	41.4233	50.7684	43.876	25.2035
CG7379	FBgn0038546	82.3843	67.0521	71.2897	43.8965	52.2443
alpha-Est5	FBgn0261393	26.4062	21.8856	29.3042	43.9193	6.27421
Corp	FBgn0030028	55.3939	43.7505	41.9012	43.9661	23.6013
pst	FBgn0035770	47.3537	51.3682	56.4463	43.9844	5.95321
CG7324	FBgn0037074	48.6843	53.8386	64.0256	44.0254	34.2649
TBCC	FBgn0051961	55.5653	49.0826	56.178	44.1145	15.3994
CG11562	FBgn0031247	65.4834	47.9804	43.1545	44.1202	13.3327
CG12237	FBgn0031048	77.4042	56.3893	57.2457	44.1372	19.4464
CG8177	FBgn0036043	75.9583	79.7778	95.141	44.1771	5.40885
S2P	FBgn0033656	47.8495	44.0883	50.8663	44.2119	3.04479
galla-2	FBgn0036107	97.3011	67.4431	61.1918	44.2369	45.8803
Tcp-1eta	FBgn0037632	233.01	201.903	136.709	44.2912	83.3439
bif	FBgn0014133	146.851	145.803	149.168	44.2916	52.1945
CG1907	FBgn0039674	57.9303	42.3672	48.0048	44.2936	12.6075
CG4360	FBgn0038787	62.9341	63.6779	69.8061	44.3929	56.8341
kraken	FBgn0020545	69.9837	59.6071	58.6802	44.4316	10.7697
PP2A-B'	FBgn0042693	121.784	115.498	115.914	44.4573	32.7794
CR44599	FBgn0265810	35.9236	30.6598	36.0246	44.5474	23.3822
CG3679	FBgn0027521	112.359	112.643	119.016	44.5526	19.0609
RhoGAP1A	FBgn0025836	59.0919	70.5211	80.2143	44.7266	43.1329
uri	FBgn0035025	52.276	49.2903	59.0746	44.7791	10.3911
CG10802	FBgn0029664	34.6587	30.0192	37.9475	44.881	17.9745
Snap24	FBgn0266720	44.0258	43.3117	53.7252	44.9674	27.5322
alpha-Man-Ia	FBgn0259170	53.4491	52.6497	62.905	44.9767	39.2001
CG5525	FBgn0032444	186.683	152.723	88.3481	44.9999	74.2072
sced	FBgn0013732	69.1742	71.3542	79.6827	45.0847	21.4402
upSET	FBgn0036398	41.4953	49.3899	64.8549	45.1679	46.0135
CG9795	FBgn0037234	51.1271	52.4429	61.1981	45.1707	24.8588
CG6878	FBgn0036488	106.761	87.9379	79.5943	45.182	28.3663
CG10939	FBgn0010620	42.1486	39.2191	43.0876	45.2555	7.45266
Pxt	FBgn0261987	446.967	411.995	335.897	45.3019	2.80866
CG16940	FBgn0035111	66.376	70.8726	73.0865	45.4454	47.4414
GILT3	FBgn0039098	77.6436	55.1993	54.2978	45.4584	37.2187
CG8405	FBgn0034071	29.9274	35.8544	42.3555	45.4938	20.5744
mib2	FBgn0086442	46.5266	48.0684	55.5812	45.5013	26.7249
Su(var)3-3	FBgn0260397	37.853	39.9921	46.6059	45.6066	22.9663
CG5919	FBgn0038876	36.2568	32.0418	31.6426	45.6166	17.6496
Lsd-2	FBgn0030608	697.124	654.983	557.702	45.9324	22.0477
CG11412	FBgn0024362	64.7034	60.4503	63.4943	46.0065	43.2936
oxt	FBgn0015360	46.9072	46.4397	54.4663	46.0121	17.4157
elm	FBgn0037358	73.6581	57.0949	58.3968	46.0595	33.7423
PpV	FBgn0003139	71.893	70.0018	74.4926	46.0993	35.998
CG12054	FBgn0039831	82.8345	79.1804	76.3803	46.1096	53.8089
Set2	FBgn0030486	34.4963	42.673	53.6362	46.1246	18.8454
Trf4-2	FBgn0039251	94.6494	72.9658	82.4767	46.1658	4.02926
CG2604	FBgn0037298	77.42	60.8861	62.467	46.213	6.50003
CG9849	FBgn0034803	49.1843	41.1437	45.633	46.3144	26.5761
CG18508	FBgn0028746	66.0119	52.9927	53.0682	46.4705	14.566
CHORD	FBgn0029503	45.2199	41.7456	37.2717	46.4707	29.0134
Sherpa	FBgn0035207	43.2344	44.5658	55.1625	46.6243	25.3205
CG8176	FBgn0037702	56.1813	58.5244	68.7072	46.6701	44.8008
GstZ1	FBgn0037696	31.9752	31.1074	31.6899	46.8861	7.66096
GAPsec	FBgn0035916	40.4648	34.4804	42.3116	46.8897	21.4293
CG3797	FBgn0036842	57.3616	57.9749	66.7421	46.9218	41.5413
CG13625	FBgn0039210	45.5329	39.4897	46.0484	46.9716	30.5821
sea	FBgn0037912	60.6098	55.4149	52.0102	47.0116	7.74628
CG8617	FBgn0033925	41.715	37.1372	40.4794	47.0374	18.94
Atox1	FBgn0052446	90.9186	70.7286	70.5654	47.2128	32.6234
EfTuM	FBgn0024556	101.722	80.5423	70.7662	47.2333	59.8194
Brms1	FBgn0030434	88.6425	68.8453	67.7911	47.2696	61.958
cad	FBgn0000251	179.782	144.739	138.973	47.3062	11.4252
Kat60	FBgn0040208	51.7002	47.5248	52.292	47.3322	45.0093
CG34135	FBgn0083971	28.5935	27.0503	34.4188	47.3738	15.8997
bin3	FBgn0263144	81.0389	81.9672	85.1394	47.41	33.6636
gcl	FBgn0005695	172.696	162.915	167.668	47.4313	35.389
CG8490	FBgn0033715	62.6467	52.5048	55.4049	47.4405	16.6564
MESR4	FBgn0034240	53.6416	67.2312	69.7028	47.4541	45.1634
Gos28	FBgn0044871	72.7714	57.8035	66.8816	47.465	20.7717
SLIRP1	FBgn0064117	72.5489	64.9621	67.1936	47.5658	47.1002
Pglym78	FBgn0014869	379.15	260.75	184.158	47.584	6.90303
CG2034	FBgn0015359	109.078	76.678	70.6248	47.5986	4.4461
Mtch	FBgn0027786	89.2588	74.8911	69.7715	47.6298	56.9075
CG4287	FBgn0038388	54.5639	53.5732	62.9603	47.6666	18.0366
Pcl	FBgn0003044	90.329	89.3162	59.597	47.6956	49.4844
CG5757	FBgn0034299	150.923	121.036	78.1067	47.7082	59.8419
Gga	FBgn0030141	51.731	47.1884	52.416	47.7338	2.71933
CG12104	FBgn0035238	55.6069	50.1701	53.6906	47.7551	34.1219
Nse4	FBgn0032251	43.7689	43.5961	45.8608	47.763	27.2007
CG30440	FBgn0050440	32.0959	37.1171	46.7528	47.7957	3.44095
Cdk7	FBgn0263237	71.8941	61.0273	63.5537	48.1922	19.601
Rassf	FBgn0039055	48.2083	49.364	56.973	48.1998	20.2528
Fgop2	FBgn0031871	60.8184	48.839	57.4283	48.2032	25.6468
stwl	FBgn0003459	36.5433	37.9422	45.3989	48.4003	30.0412
Dnz1	FBgn0027453	45.3837	39.8946	49.0276	48.4538	23.7912
msl-3	FBgn0002775	64.6771	56.9946	62.0342	48.5134	49.2728
CG14965	FBgn0035414	34.076	37.8139	44.7974	48.6599	23.8077
Hsp26	FBgn0001225	1742.25	1171.64	475.993	48.6921	54.2018
Stam	FBgn0027363	35.5116	34.0551	41.294	48.8552	14.7368
CG16865	FBgn0028919	49.262	40.7336	46.439	48.863	32.6702
CG18812	FBgn0042135	124.13	116.1	122.986	48.8824	11.0497
Eaf	FBgn0033166	47.9071	44.6842	51.425	48.8833	45.0449
CG12713	FBgn0036536	37.1337	36.7413	47.3347	48.957	9.08536
Taf7	FBgn0024909	43.1073	36.9407	43.0239	49.0406	31.0145
CG14803	FBgn0023513	29.2428	30.9097	40.4972	49.1382	15.9883
CG12773	FBgn0024365	40.0755	40.6056	47.1088	49.3676	23.459
vari	FBgn0250785	36.5775	36.6511	39.4002	49.5203	6.44769
Dok	FBgn0029944	60.882	66.2401	74.2955	49.6047	28.2392
CG32176	FBgn0052176	47.5227	45.7489	52.0758	49.6665	31.6698
Art4	FBgn0037770	110.894	105.671	94.6465	49.6757	65.6994
faf	FBgn0005632	50.8925	63.6892	76.5224	49.6926	4.09956
Spn88Ea	FBgn0028984	67.1481	57.0367	65.6537	49.7278	3.08177
sra	FBgn0086370	78.4318	67.614	74.7685	49.7294	18.4917
CG8671	FBgn0032938	52.7318	57.0815	68.2757	49.7415	48.3421
CG31694	FBgn0051694	119.075	109.384	89.0665	49.7689	74.5809
Tcp-1zeta	FBgn0027329	249.879	217.47	151.322	49.7732	84.9199
CG11790	FBgn0039265	73.6105	63.1043	57.6834	49.8531	14.3924
4EHP	FBgn0053100	102.236	88.8736	82.3124	50.0391	65.2038
CG4615	FBgn0029935	42.832	41.897	49.7151	50.0731	26.5274
CG33181	FBgn0053181	67.9643	66.3061	76.8793	50.1047	4.73066
mei-38	FBgn0260986	93.799	68.4475	68.72	50.203	46.1528
qkr54B	FBgn0022987	34.8689	35.6474	41.5282	50.2661	7.02624
CG2116	FBgn0030003	48.142	43.5114	46.6079	50.5511	30.2707
HisRS	FBgn0027087	78.3566	62.9735	67.1043	50.5824	24.9767
asp	FBgn0000140	82.6094	92.5793	74.9033	50.6628	69.5319
Vha44	FBgn0262511	137.61	113.178	96.0587	50.6655	26.8294
snRNA:U11	FBgn0083987	78.1187	28.6495	33.9609	50.7194	6.39966
CG32442	FBgn0052442	38.7123	32.7207	36.175	50.7435	18.9446
ea	FBgn0000533	46.7759	37.0844	44.1567	50.7712	2.61884
roq	FBgn0036621	60.3274	65.45	73.5816	50.7972	43.9802
l(2)35Cc	FBgn0259982	53.3271	43.597	47.5436	50.8844	19.7934
CG8931	FBgn0030717	54.5076	50.7724	54.1241	50.92	23.4431
dbo	FBgn0040230	56.614	52.0745	61.2093	50.9311	44.2686
GlcAT-I	FBgn0066114	61.0301	51.8883	58.6687	51.0446	24.8853
CG14903	FBgn0038446	84.2284	58.6811	70.2237	51.0905	31.752
CG18213	FBgn0038470	41.6216	49.3131	60.3009	51.1804	30.3513
CG8336	FBgn0036020	52.1922	46.4546	50.108	51.1921	27.4944
CG4495	FBgn0031893	46.372	42.8271	50.673	51.2041	20.7019
Hmt4-20	FBgn0025639	78.8966	88.1542	90.9762	51.2202	64.4302
RASSF8	FBgn0261986	51.6129	57.2455	67.1661	51.2389	16.9531
CG7536	FBgn0030890	45.7333	48.5577	57.0188	51.3837	22.4788
Sac1	FBgn0283500	66.4122	59.9358	59.3317	51.3922	45.2707
sima	FBgn0266411	74.3817	74.5368	62.7824	51.3937	56.1336
Vps4	FBgn0283469	70.9034	57.4568	62.2768	51.4024	58.6556
fend	FBgn0030090	46.6933	44.9305	56.1999	51.4215	37.792
CG8498	FBgn0031992	216.621	164.935	97.8655	51.424	46.824
l(3)psg2	FBgn0035617	40.4565	45.0442	59.1022	51.4498	26.6835
ssp2	FBgn0036389	80.9087	80.3994	81.0445	51.5455	65.4105
mRpS23	FBgn0260407	104.409	83.2433	62.1947	51.5947	32.0839
CG32095	FBgn0052095	40.7588	37.0621	43.6544	51.6144	30.8871
CG16953	FBgn0038809	65.272	66.779	75.1989	51.6735	50.8143
Pngl	FBgn0033050	55.8949	53.3409	64.4623	51.7353	21.1616
Sptr	FBgn0014032	61.3158	52.894	52.155	51.74	3.07876
CG2938	FBgn0029685	56.5484	61.5482	69.3637	51.7515	5.25678
Ssl1	FBgn0037202	54.7069	43.2947	49.2428	51.8479	28.4818
pgc	FBgn0016053	721.417	553.133	341.373	51.8485	5.11071
Hop	FBgn0024352	270.247	250.237	151.998	51.9085	107.76
Oatp30B	FBgn0032123	32.9511	36.5189	46.1031	51.9231	25.9596
Aef1	FBgn0005694	137.494	131.114	146.453	51.9507	14.8805
mRpL54	FBgn0034579	79.5427	58.4936	56.359	51.9946	24.6064
primo-1	FBgn0040077	69.9034	50.0393	51.1923	52.092	26.9328
foi	FBgn0024236	87.6354	87.8666	59.5356	52.1261	45.7769
mnd	FBgn0002778	62.0063	58.2062	65.2684	52.1723	17.0144
Syx7	FBgn0267849	70.4499	63.7984	72.72	52.4507	39.0992
CG17593	FBgn0031544	98.9782	86.2161	88.7093	52.4844	47.1668
CG32803	FBgn0052803	54.1491	42.8303	50.6489	52.5702	27.4338
Uch	FBgn0010288	385.446	273.734	177.747	52.6321	16.5525
Surf4	FBgn0019925	135.188	118.162	121.882	52.7475	77.5939
wapl	FBgn0004655	80.2644	85.637	105.358	52.777	38.5498
Gpdh	FBgn0001128	140.977	133.26	135.427	52.8876	38.5887
Tif-IA	FBgn0032988	139.128	132.244	131.217	52.9136	113.97
Spn27A	FBgn0028990	36.2593	29.3211	36.6342	52.9144	13.5737
CG12877	FBgn0039544	42.2906	44.16	54.0775	52.935	25.1854
CaMKII	FBgn0264607	55.2637	55.964	63.0081	52.9857	51.6246
CG4069	FBgn0036301	43.7559	38.4321	45.3783	53.2158	29.5227
sws	FBgn0003656	65.8575	68.1721	77.9922	53.2318	35.1962
CG2970	FBgn0034936	64.8627	53.2468	52.3622	53.4494	35.5694
oaf	FBgn0011818	62.0851	62.7167	64.0791	53.4681	53.5191
Hexim	FBgn0038251	75.7468	60.1024	65.9999	53.482	10.3432
CG14229	FBgn0031059	71.9927	56.3441	59.8268	53.4925	23.4181
pasha	FBgn0039861	31.3951	32.1169	38.9255	53.5198	20.2621
CG8788	FBgn0028955	48.9228	44.1264	51.84	53.5782	40.7449
CG1172	FBgn0264712	74.0275	68.0963	77.2498	53.6922	29.5808
Sps2	FBgn0032224	41.3022	36.9232	38.3317	53.7354	24.1341
CG8520	FBgn0033734	41.0973	35.799	42.2783	53.7386	26.0903
Glg1	FBgn0264561	54.2118	54.0803	63.8698	53.8227	45.0614
stck	FBgn0020249	70.264	62.1465	63.3299	53.8884	44.0227
Desat1	FBgn0086687	300.693	255.066	196.764	53.9105	25.3157
Hsf	FBgn0001222	104.653	105.591	93.9422	53.9354	56.0591
CG5180	FBgn0043457	68.0557	54.4895	56.2077	53.9546	46.1908
SuUR	FBgn0025355	43.3918	50.0715	58.4694	53.9552	25.3948
svr	FBgn0004648	52.5782	60.6656	65.303	54.0136	34.0549
Atg5	FBgn0029943	51.0518	45.6904	52.4414	54.0258	20.7115
CG31729	FBgn0051729	48.1184	54.777	64.9073	54.2334	30.106
CG11652	FBgn0036194	51.4203	44.3037	54.0399	54.3435	23.049
bbc	FBgn0033844	81.6969	77.1512	85.3469	54.3804	48.0829
CR45102	FBgn0266549	81.6438	86.4088	91.1671	54.3811	43.9117
CG46280	FBgn0283438	63.9591	54.9589	63.5752	54.3875	57.7787
CG15812	FBgn0035405	55.6959	51.2215	56.1467	54.4241	49.4061
CG13484	FBgn0036406	51.2113	43.6491	45.3176	54.445	30.5602
slmb	FBgn0283468	108.478	105.267	94.3989	54.5036	98.5619
Rab32	FBgn0002567	96.683	90.8968	99.8944	54.5068	4.57055
Adi1	FBgn0052068	59.2593	54.0951	53.6154	54.54	23.8961
CG32425	FBgn0052425	77.0452	64.1492	72.9983	54.5818	6.51672
Pect	FBgn0032482	95.5791	87.7795	102.193	54.6046	73.9964
Glycogenin	FBgn0265191	40.8427	42.4646	48.3701	54.6206	8.61991
CG14005	FBgn0031739	57.3395	47.1088	53.4773	54.653	15.128
CG31673	FBgn0051673	47.6405	34.063	37.807	54.6633	3.09161
CG9231	FBgn0036887	146.934	104.434	104.149	54.7674	9.91646
Rbf2	FBgn0038390	66.9835	67.1742	66.7353	54.7712	45.1326
ClC-c	FBgn0036566	50.083	55.6793	66.4495	54.8055	38.1894
CG11771	FBgn0039252	52.3542	49.4535	58.1995	54.8205	19.6989
UK114	FBgn0086691	156.78	104.596	72.1296	54.8318	7.93274
CG5027	FBgn0036579	38.4362	35.1097	43.064	54.8524	14.5573
CG6171	FBgn0026737	73.5995	61.6555	71.5817	54.9848	22.4745
CG2698	FBgn0037536	40.0731	43.1695	49.0759	55.0271	28.2857
CG12299	FBgn0032295	46.0937	45.6872	57.9172	55.0462	28.1974
CG5903	FBgn0038400	145.931	101.949	72.6916	55.154	40.2878
CG9005	FBgn0033638	71.8644	75.5607	87.9333	55.1801	51.22
dhd	FBgn0011761	5776.14	4290.01	892.62	55.2187	6.50385
CG11504	FBgn0039733	59.4714	53.3951	57.3262	55.2605	45.8149
tun	FBgn0034046	44.8028	41.2702	49.6667	55.4046	4.30958
CG1227	FBgn0037491	45.3139	40.9108	48.7682	55.465	17.6305
CG7461	FBgn0034432	76.4891	72.8184	66.2849	55.5362	55.8918
CG8944	FBgn0030680	46.1381	51.4606	60.76	55.5599	29.5953
CG17841	FBgn0028480	68.3356	61.7551	63.2456	55.8194	50.6304
twin	FBgn0011725	141.823	133.277	135.664	55.9148	87.5529
CG11417	FBgn0024364	52.3378	51.4016	58.6847	56.0057	40.6227
CG12081	FBgn0030053	38.6455	33.5296	43.4111	56.0453	26.2384
CG12128	FBgn0033473	56.8376	53.0398	59.2293	56.0515	40.4911
Cct5	FBgn0010621	218.321	171.326	129.078	56.0745	59.2993
SrpRbeta	FBgn0011509	81.8538	66.2909	64.9388	56.1295	50.228
CG10424	FBgn0036848	46.9781	33.446	43.288	56.2705	8.60564
Phb2	FBgn0010551	304.425	262.064	214.457	56.3177	32.7803
egh	FBgn0001404	67.5942	63.8801	80.9044	56.4101	33.0138
CG7033	FBgn0030086	427.474	322.945	160.651	56.4583	87.3147
CG1815	FBgn0039863	40.1702	45.4229	57.7683	56.5036	28.0538
Jarid2	FBgn0036004	69.5656	74.8695	86.6968	56.625	39.5719
GalT1	FBgn0053145	46.2089	48.3369	54.9569	56.681	24.8241
Alh	FBgn0261238	76.9277	75.0647	68.7759	56.7145	65.5105
e(y)3	FBgn0087008	76.4138	79.7403	98.2348	56.8377	69.6864
CG14407	FBgn0030584	97.9142	64.1113	65.0638	56.8783	34.3023
Mob3	FBgn0259482	85.2599	70.8145	78.2956	56.8971	50.1888
CG11665	FBgn0033028	99.2483	101.843	101.573	57.1388	94.8514
spri	FBgn0085443	26.795	25.3293	24.8045	57.2412	8.04937
rpk	FBgn0022981	41.3352	44.3405	50.7578	57.3485	11.7594
H	FBgn0001169	57.1368	57.2368	72.1947	57.4473	35.0395
AlkB	FBgn0065035	36.806	33.8119	41.2213	57.4728	19.4213
Pnn	FBgn0037737	72.9917	67.0046	79.5085	57.6257	57.2358
Rpn2	FBgn0028692	160.379	140.408	103.052	57.689	91.6145
Gclm	FBgn0046114	159.523	122.596	123.823	57.7057	22.1324
CG44194	FBgn0265083	94.1405	61.8048	57.6958	57.7529	45.2704
Cpsf160	FBgn0024698	44.0174	52.3722	62.4683	57.8202	30.2407
PIG-U	FBgn0032052	66.0824	59.3123	69.0433	57.8256	61.3427
CG31109	FBgn0051109	78.3349	61.5751	64.2849	57.8264	36.9501
Tsc1	FBgn0026317	43.6039	48.6892	58.5887	57.9222	11.8708
Gapdh1	FBgn0001091	532.439	387.461	280.856	57.9304	6.38397
plu	FBgn0003114	83.2188	62.5638	73.2406	58.0378	4.05096
tws	FBgn0004889	238.772	239.759	230.667	58.0505	54.1838
tant	FBgn0028980	57.6795	46.7299	54.9936	58.4064	37.8563
bys	FBgn0010292	69.5427	59.9564	64.4705	58.5698	60.546
Dak1	FBgn0028833	74.3416	65.2393	62.9658	58.5967	50.6279
CG31705	FBgn0028490	37.2173	30.355	37.0129	58.6172	13.2902
CG4497	FBgn0031895	69.1379	65.613	76.667	58.6968	28.0296
Fdh	FBgn0011768	249.879	174.763	121.253	58.7879	23.1787
Nup58	FBgn0038722	68.8662	54.7672	61.8919	58.8006	27.911
CG15814	FBgn0030873	62.3947	58.5938	64.5201	58.8155	55.4864
CG3609	FBgn0031418	50.2243	39.812	40.6812	58.8725	18.5298
CG4511	FBgn0037843	196.672	173.307	170.265	59.06	56.4483
Ate1	FBgn0025720	64.0968	57.5289	67.0697	59.1208	26.8108
Fs(2)Ket	FBgn0262743	252.395	249.828	223.836	59.2571	79.3154
mRpL50	FBgn0028648	82.0706	54.446	52.225	59.4127	40.6912
CG14806	FBgn0029594	71.2847	54.9401	64.5813	59.5064	37.515
CG5969	FBgn0036998	85.9999	68.554	67.1584	59.5243	49.0402
wek	FBgn0001990	41.3672	37.5839	46.7093	59.5796	25.1452
CG40191	FBgn0058191	126.594	124.786	124.392	59.6463	84.7693
CG3071	FBgn0023527	68.4157	58.2683	63.9722	59.7689	53.0034
CR45164	FBgn0266657	39.0138	51.8241	62.5122	59.8969	16.6085
Pka-R1	FBgn0259243	62.9439	66.1009	70.7343	59.9076	23.781
CG9399	FBgn0037715	70.4718	50.0657	59.8659	60.0127	14.958
[truncated: 639 more rows]

## Sheet: Stable maternal mRNAs
2118_stable maternal genes
Symbol	Gene_id	0-0.5h_FPKM	0.5-1h_FPKM	1-2h_FPKM	2-3h_FPKM	5-6h_FPKM
Abl	FBgn0000017	32.7688	36.8062	46.8992	41.9939	54.2673
Act5C	FBgn0000042	1913.69	1675.78	1976.98	2892.4	2239.22
Adf1	FBgn0000054	63.7443	58.8332	54.857	86.9739	144.789
AnxB9	FBgn0000083	87.0829	78.0484	84.5221	111.263	62.3589
RpLP0	FBgn0000100	1087.5	731.648	713.958	1147.96	914.101
Aprt	FBgn0000109	21.3154	16.4945	19.8709	31.4345	16.1747
Arl1	FBgn0000115	93.9614	74.742	90.1646	116.2	90.3939
bic	FBgn0000181	1057.08	792.642	787.657	929.992	799.188
brn	FBgn0000221	14.2804	10.6842	12.0429	12.1285	9.58926
car	FBgn0000257	22.6926	20.8714	18.8662	15.5774	20.3428
CkIIbeta	FBgn0000259	267.06	236.457	146.681	102.38	223.23
cg	FBgn0000289	130.305	130.946	146.318	134.126	170.537
chif	FBgn0000307	64.833	73.0878	90.0872	88.6805	87.4673
Dab	FBgn0000414	20.477	25.4977	30.906	27.5994	28.8743
SmF	FBgn0000426	359.594	226.114	289.518	482.681	291.146
Lar	FBgn0000464	13.5002	14.7841	19.3909	17.1663	17.7324
dor	FBgn0000482	15.0615	13.8906	17.9953	19.8939	27.4448
dwg	FBgn0000520	26.1156	22.9464	23.1498	19.0842	24.5197
E(bx)	FBgn0000541	120.647	146.606	139.487	101.975	167.231
ecd	FBgn0000543	26.4575	21.5703	20.9369	22.0205	24.6424
EcR	FBgn0000546	39.6957	41.5594	51.0624	43.6	40.2591
Eip71CD	FBgn0000565	42.124	27.7476	11.0256	30.8756	17.6321
E(Pc)	FBgn0000581	49.0206	58.9798	71.1937	58.599	57.5639
e(y)1	FBgn0000617	49.8941	35.822	46.7196	80.7286	68.2453
e(y)2	FBgn0000618	67.1797	44.0278	67.8249	108.374	67.8648
E(z)	FBgn0000629	36.4183	32.4483	13.0665	21.8915	36.5015
fl(2)d	FBgn0000662	83.8861	85.7182	100.939	120.329	107.824
fs(1)K10	FBgn0000810	36.7439	36.3441	44.6382	59.0786	57.5085
dup	FBgn0000996	180.315	177.431	209.869	172.958	198.321
fy	FBgn0001084	19.4375	16.9883	14.5469	12.2342	14.3013
fz	FBgn0001085	55.2305	50.5061	67.7534	66.5375	59.9873
Gbeta13F	FBgn0001105	202.408	184.813	229.838	324.954	279.379
hay	FBgn0001179	29.1478	26.575	29.2541	35.9848	25.5285
hb	FBgn0001180	104.138	96.3483	88.701	118.038	74.5785
hfw	FBgn0001189	20.84	20.9572	21.9093	19.5893	21.6513
hook	FBgn0001202	23.9261	25.3773	31.8356	31.6616	24.3007
Hsp22	FBgn0001223	43.4808	30.2155	35.2783	41.4709	102.909
ix	FBgn0001276	77.4956	61.4213	72.2566	96.1139	50.8129
Jra	FBgn0001291	56.1256	38.942	9.20864	14.6173	18.9371
klar	FBgn0001316	29.2293	33.8069	37.5671	30.9238	63.0183
Hlc	FBgn0001565	110.227	100.286	119.538	173.027	99.4941
Arpc1	FBgn0001961	67.9297	51.6946	54.2398	60.027	51.8187
Sos	FBgn0001965	21.5758	22.2288	11.655	17.1868	31.1978
CIAPIN1	FBgn0001977	28.7735	23.3886	25.397	36.389	28.6156
ND-B17	FBgn0001989	124.111	86.8721	100.777	132.245	101.538
dre4	FBgn0002183	96.0569	102.385	77.5269	38.4781	106.12
l(3)87Df	FBgn0002354	36.66	24.6158	11.5417	12.4742	11.5881
hyd	FBgn0002431	60.7029	76.9534	97.5348	97.1625	89.3669
lds	FBgn0002542	88.4839	85.723	41.8542	22.2104	61.1395
RpLP1	FBgn0002593	2902.82	1795.34	2117.5	4283.78	3148.84
RpL19	FBgn0002607	2796.79	2203.01	2640.74	4147.1	3748.14
RpS3	FBgn0002622	1777.03	1235.75	1494.83	2484.65	2060.96
mei-S332	FBgn0002715	36.0983	33.4558	39.3786	42.5856	44.2561
Myb	FBgn0002914	75.8603	78.2058	95.1941	109.556	135.59
ncd	FBgn0002924	85.8321	78.5954	96.4134	108.467	123.345
numb	FBgn0002973	60.9554	58.4607	64.9947	52.106	75.7147
okr	FBgn0002989	22.0983	20.581	22.2425	24.7904	24.2836
or	FBgn0003008	45.3507	38.6191	46.9233	64.0422	36.0059
Pc	FBgn0003042	55.6685	48.3145	30.3115	27.3372	41.5078
pcx	FBgn0003048	14.3762	17.6449	21.0629	14.7529	24.5395
phr	FBgn0003082	41.1676	31.745	12.9819	14.0007	43.9622
polo	FBgn0003124	313.955	320.039	369.204	453.809	370.525
raw	FBgn0003209	24.5454	20.7865	15.6005	6.54974	29.3283
Rm62	FBgn0003261	411.513	393.117	481.447	649.141	680.225
rod	FBgn0003268	25.9975	29.7374	21.723	11.3161	42.7639
RpLP2	FBgn0003274	3490.23	2090.18	2605.12	4932.33	3748.57
RpII215	FBgn0003277	69.7321	76.8749	100.526	107.118	120.781
RpI135	FBgn0003278	14.5009	16.4246	16.7693	15.3355	34.5894
RpL4	FBgn0003279	1907.91	1335.41	1666.98	2814.78	1970.8
rux	FBgn0003302	23.1463	18.236	11.9103	9.60899	34.6725
S	FBgn0003310	41.8067	41.6929	47.4787	40.5609	94.3184
sax	FBgn0003317	64.4883	67.2813	75.8833	63.9891	79.6825
sbr	FBgn0003321	59.0899	59.2495	61.1737	49.3531	62.4799
Sce	FBgn0003330	46.3707	34.3997	43.1101	65.5952	50.6504
sesB	FBgn0003360	1219.45	1057.06	1285.84	1886.43	928.179
skd	FBgn0003415	51.7719	56.8043	72.1949	34.7666	54.9508
sl	FBgn0003416	23.6649	30.1393	33.9758	35.5022	26.2896
snf	FBgn0003449	185.901	140.081	177.803	298.912	234.276
sol	FBgn0003464	22.3553	19.9847	14.0948	7.56695	19.4342
Btk29A	FBgn0003502	99.5919	105.544	133.75	161.138	137.346
Sry-beta	FBgn0003511	37.5177	28.8629	33.0319	59.1006	30.9023
Sry-delta	FBgn0003512	44.0146	37.2982	46.8058	70.6152	68.4973
sta	FBgn0003517	1925.43	1360.21	1593.18	2672.26	2351.17
stau	FBgn0003520	79.5138	82.9188	103.949	117.338	145.317
stg	FBgn0003525	333.238	294.107	295.539	151.237	326.766
sub	FBgn0003545	68.3086	63.3477	79.8059	95.8389	81.8746
su(w[a])	FBgn0003638	51.1437	49.3427	55.1219	41.6033	53.7701
Syb	FBgn0003660	147.999	127.688	145.683	226.026	204.709
tkv	FBgn0003716	58.1716	59.8754	69.6402	64.3724	138.22
Tm1	FBgn0003721	287.663	295.151	333.18	456.891	293.618
trx	FBgn0003862	18.2868	22.1353	17.3064	20.1407	33.6008
ttk	FBgn0003870	68.2268	63.8722	48.6781	31.4016	132.776
tud	FBgn0003891	37.9716	45.2584	29.3725	14.3571	35.9949
RpL40	FBgn0003941	3186.55	2243.36	2467.36	4286.74	3595.14
Ubi-p63E	FBgn0003943	136.608	119.806	153.702	65.0853	172.205
vap	FBgn0003969	41.4639	46.3934	53.2566	44.8943	63.1612
vls	FBgn0003978	41.1501	31.446	32.7562	51.5947	57.8307
yrt	FBgn0004049	48.6893	52.7271	64.5777	62.0645	59.8511
z	FBgn0004050	41.2513	39.7243	43.2971	56.7346	48.8548
Cdk1	FBgn0004106	307.358	250.353	336.282	486.442	313.164
boca	FBgn0004132	79.6334	57.4812	74.8686	124.64	81.9658
Csp	FBgn0004179	171.262	166.402	207.113	259.005	184.039
Hrb87F	FBgn0004237	232.327	227.043	277.677	374.173	489.977
T48	FBgn0004359	16.3018	12.9325	11.5131	11.2741	10.2924
Ptp4E	FBgn0004368	23.6637	26.8311	28.3047	23.6975	33.563
Ptp99A	FBgn0004369	15.9412	15.0611	14.7622	8.42137	30.6988
fwd	FBgn0004373	55.7569	66.3595	77.9041	66.4708	69.4853
neb	FBgn0004374	20.534	21.1353	20.6071	25.5641	34.8901
Klp61F	FBgn0004378	45.3812	49.1711	57.0585	64.7352	93.4325
Klp67A	FBgn0004379	51.0449	47.7038	52.1298	47.1616	65.362
Klp98A	FBgn0004387	22.0163	22.6605	20.2845	9.01195	20.5986
RasGAP1	FBgn0004390	42.3103	45.6553	53.387	39.7821	51.8691
shtd	FBgn0004391	21.5756	24.3041	25.4276	18.5563	23.2303
unk	FBgn0004395	48.3634	47.278	59.8292	75.9974	48.3629
RpS14a	FBgn0004403	1210.81	776.213	970.115	1908.9	1377.4
RpS14b	FBgn0004404	873.087	512.103	650.629	1230.44	972.952
Fur1	FBgn0004509	27.934	28.9668	35.3273	37.9955	27.9012
Dbp73D	FBgn0004556	30.1798	30.2729	38.406	46.3597	33.5185
CycC	FBgn0004597	46.8579	41.2755	51.9159	75.4475	50.3402
zfh1	FBgn0004606	24.1314	24.241	24.3771	13.8529	42.9829
Zw10	FBgn0004643	90.0769	76.7278	28.1692	18.1691	49.6136
mys	FBgn0004657	44.5068	47.1197	55.8836	71.4854	72.6347
mdy	FBgn0004797	14.0503	15.7243	17.3927	7.75596	17.1006
Hrb27C	FBgn0004838	547.964	536.74	670.769	836.153	835.392
RpII15	FBgn0004855	100.171	74.6292	93.7627	161.548	91.6486
RpS2	FBgn0004867	2880.28	1878.06	2196.22	3833.77	3021.95
Prat	FBgn0004901	66.2423	51.3825	22.5883	20.3396	75.0945
Rb97D	FBgn0004903	45.3098	43.9997	42.2346	28.8916	44.7676
14-3-3zeta	FBgn0004907	383.934	360.992	419.741	485.408	460.449
Arl2	FBgn0004908	30.0094	21.3267	19.1751	19.7359	43.1507
eIF-2beta	FBgn0004926	292.101	188.538	87.1161	112.389	209.898
Su(fu)	FBgn0005355	50.8407	40.4542	50.8472	74.862	52.4619
ewg	FBgn0005427	20.7626	21.4854	19.0686	10.0316	27.2299
Mbs	FBgn0005536	38.4479	41.7477	41.3556	18.3588	44.6809
Eip63E	FBgn0005640	40.4503	40.294	48.7297	52.4112	52.8634
PCNA	FBgn0005655	486.602	362.94	292.581	475.129	518.26
GluProRS	FBgn0005674	56.5136	49.9433	24.7309	20.4623	56.5176
DNApol-alpha73	FBgn0005696	68.8	56.3879	22.5254	25.3935	33.5115
betaCOP	FBgn0008635	38.5909	36.9865	31.5662	22.4726	85.5762
RpA-70	FBgn0010173	185.417	184.279	126.64	56.8076	188.397
Ssrp	FBgn0010278	110.45	99.3856	78.5026	48.2162	96.4823
TfIIFalpha	FBgn0010282	119.811	99.0768	130.497	202.931	79.5908
Trf	FBgn0010287	28.2994	21.1378	23.5514	30.265	29.5386
brat	FBgn0010300	154.464	164.549	160.855	96.8261	183.412
corto	FBgn0010313	84.871	76.1629	100.499	142.078	152.453
Cks30A	FBgn0010314	162.442	147.194	103.691	94.4096	185.319
dap	FBgn0010316	134.19	133.47	93.231	52.1189	216.179
woc	FBgn0010328	101.756	104.534	107.205	62.3523	125.441
Rac1	FBgn0010333	130.736	114.902	141.983	197.856	125.141
140up	FBgn0010340	25.7885	21.1251	11.0792	8.67066	14.392
Taf5	FBgn0010356	35.7654	35.7863	43.062	46.8588	43.5955
Akt1	FBgn0010379	79.4164	76.2701	71.9095	63.2096	103.09
AP-1-2beta	FBgn0010380	57.4404	56.224	66.2868	62.7984	63.2185
Gtp-bp	FBgn0010391	47.1051	36.047	15.2606	5.83815	28.0457
Lrr47	FBgn0010398	21.042	18.1872	10.796	6.74252	10.3419
RNaseX25	FBgn0010406	57.5871	59.3816	68.1712	86.698	69.8613
RpL18A	FBgn0010409	3249.4	2261.47	2436.65	4430.4	3476.23
RpS19a	FBgn0010412	2898.74	1702.02	2078.46	4255.74	3068.27
TfIIS	FBgn0010422	81.6166	66.0545	76.4325	118.251	85.4616
NAT1	FBgn0010488	201.952	180.905	74.3361	95.426	156.679
kermit	FBgn0010504	21.5031	18.4491	20.9432	20.8023	41.4785
Bka	FBgn0010520	65.041	54.3039	60.8345	68.6449	49.3666
sbb	FBgn0010575	51.2549	51.5526	77.5528	72.141	62.1349
dock	FBgn0010583	35.5764	35.5109	43.7708	54.3317	45.99
lwr	FBgn0010602	304.09	231.534	296.266	491.1	381.061
l(2)05714	FBgn0010607	66.9513	61.785	70.918	90.3434	77.6535
DCTN3-p24	FBgn0010622	28.2575	18.5248	23.0617	35.8372	29.0344
Sec61beta	FBgn0010638	219.011	178.522	123.64	183.767	410.298
Nup214	FBgn0010660	52.4447	60.1419	72.6361	68.129	77.8874
l(3)01239	FBgn0010741	239.49	171.368	188.531	269.083	114.223
simj	FBgn0010762	42.129	42.2594	50.4141	46.5493	58.9591
ppan	FBgn0010770	49.2648	42.7856	53.363	79.6944	58.9338
TrpRS	FBgn0010803	64.6037	51.8467	32.174	15.0569	43.1393
l(3)03670	FBgn0010808	113.303	87.4741	99.3694	160.249	83.7774
unc-45	FBgn0010812	16.5542	15.4585	6.59608	4.35146	11.2975
Gug	FBgn0010825	54.5061	52.1197	81.1147	82.7577	69.811
l(3)04053	FBgn0010830	45.1394	33.2239	14.05	9.24198	19.1306
SsRbeta	FBgn0011016	234.187	174.818	149.879	121.608	340.991
Sas-4	FBgn0011020	40.2939	36.6573	16.1841	13.1698	43.338
dia	FBgn0011202	27.7366	31.2526	28.4388	23.6425	33.2319
ox	FBgn0011227	86.1282	60.8525	87.307	117.813	62.7492
cbx	FBgn0011241	40.8923	33.8484	37.844	41.2317	34.8086
RpS4	FBgn0011284	2514.25	1838.28	2229.57	3715	3134.67
TfIIA-L	FBgn0011289	103.551	95.6212	118.856	170.817	111.519
Taf12	FBgn0011290	104.717	80.077	96.516	143.033	82.6837
Taf11	FBgn0011291	35.2466	28.0495	34.461	49.6906	35.1777
l(2)not	FBgn0011297	20.3918	14.3694	8.30338	4.71327	7.83014
l(3)j2D3	FBgn0011335	52.8206	47.1568	56.5989	56.9417	56.8213
ND-SGDH	FBgn0011455	254.272	187.651	218.521	325.534	213.853
PR-Set7	FBgn0011474	88.9254	88.328	94.2957	63.1705	123.204
l(3)neo43	FBgn0011476	75.3758	50.5162	39.7893	49.6636	35.6309
cpb	FBgn0011570	102.828	84.3398	76.9911	65.1637	98.238
Cdc37	FBgn0011573	109.496	84.8299	92.7112	124.89	97.1527
Trp1	FBgn0011584	52.4057	50.0965	53.0434	47.5	78.8068
Klp3A	FBgn0011606	47.5753	47.7559	33.4839	21.575	73.5775
La	FBgn0011638	172.607	133.227	40.8794	41.3211	139.842
Med	FBgn0011655	31.6615	30.0817	37.3186	34.675	43.1445
Mef2	FBgn0011656	24.048	23.6839	23.7462	12.2493	56.6994
Mlh1	FBgn0011659	24.3175	20.0992	10.6833	10.288	30.43
msi	FBgn0011666	66.8085	57.964	59.4138	85.8966	111.59
Mvl	FBgn0011672	57.4484	53.0479	34.9486	15.3059	47.4932
pav	FBgn0011692	78.0108	76.4873	91.2412	82.5536	134.242
RnrS	FBgn0011704	595.45	475.093	182.368	286.739	558.517
Snr1	FBgn0011715	141.107	113.145	139.691	237	164.352
tsr	FBgn0011726	1445.04	1085.64	1229.09	1925.8	1156.8
wts	FBgn0011739	25.31	26.3921	20.4053	13.5492	29.1392
Arp1	FBgn0011745	93.6712	67.8622	44.201	24.068	58.7401
Dp	FBgn0011763	134.127	118.571	108.4	135.839	259.537
E2f1	FBgn0011766	92.4051	89.6574	94.6615	120.618	166.12
Hem	FBgn0011771	29.9412	27.9927	14.2856	31.2848	66.5738
Tis11	FBgn0011837	108.855	102.923	127.865	125.127	179.179
Cdc27	FBgn0012058	48.7004	46.8963	43.1869	35.4641	52.9288
FK506-bp1	FBgn0013269	467.877	406.126	493.043	723.897	468.669
Nmda1	FBgn0013305	74.5237	68.9746	80.4433	95.8906	101.05
RpL11	FBgn0013325	1563.19	1080.25	1360.28	2474.25	2094.83
bcn92	FBgn0013432	57.7207	48.2101	52.245	68.1753	36.7222
Cdc2rk	FBgn0013435	23.0307	18.0219	20.3206	21.8742	20.6255
MED20	FBgn0013531	31.1758	26.7249	21.897	14.3672	28.9992
nuf	FBgn0013718	74.9517	73.9445	85.4044	64.6069	81.5821
pck	FBgn0013720	58.5234	49.1847	59.8402	87.5228	121.466
Bgb	FBgn0013753	68.674	59.0649	74.913	97.3627	113.48
Cdk5	FBgn0013762	26.9122	21.5613	14.2475	13.1387	23.0197
Idgf6	FBgn0013763	220.496	194.361	231.597	353.155	147.383
cnn	FBgn0013765	55.3427	61.9924	77.8972	89.5177	96.8026
Cp1	FBgn0013770	512.275	366.957	234.924	160.987	279.723
imd	FBgn0013983	17.5232	16.6612	7.3555	7.97078	15.7832
Pdi	FBgn0014002	350.673	294.418	363.846	569.255	477.997
Rac2	FBgn0014011	34.7841	28.5876	36.0582	54.069	49.0444
mRpL47	FBgn0014023	64.433	45.5567	14.2087	23.0936	26.5621
RpL7A	FBgn0014026	2054.99	1499.6	1794.86	3170.29	2557.14
Su(Tpl)	FBgn0014037	102.476	105.897	129.546	128.148	99.2333
Ugt	FBgn0014075	50.3403	53.7861	60.4189	50.3846	66.3288
barr	FBgn0014127	79.0183	72.4868	69.767	63.1677	130.076
Oda	FBgn0014184	445.802	371.277	448.83	680.69	584.08
prod	FBgn0014269	64.9706	55.5284	71.6795	108.069	104.792
sun	FBgn0014391	667.913	394.781	429.912	589.861	263.366
Mcm2	FBgn0014861	123.92	118.44	98.3976	67.931	143.861
CG2846	FBgn0014930	25.0652	17.4593	14.9251	12.0218	18.6611
CkIIalpha-i1	FBgn0015025	16.9876	13.714	10.3181	9.84956	13.1519
Ddx1	FBgn0015075	27.706	22.6391	15.3594	12.5679	22.2446
Fer1HCH	FBgn0015222	349.363	266.467	327.544	557.156	338.554
Orc2	FBgn0015270	55.3577	51.0632	18.2568	12.6354	33.8154
Orc5	FBgn0015271	51.605	46.1582	34.307	32.4126	41.9093
Pi3K92E	FBgn0015279	34.7113	38.6726	35.1456	19.197	58.5462
Rpt2	FBgn0015282	257.198	189.517	142.603	100.793	144.64
Rpn10	FBgn0015283	220.635	150.538	87.1918	60.5086	110.198
RpL22	FBgn0015288	1288.42	857.037	1094.89	1808.11	1494.98
Shc	FBgn0015296	44.1035	37.9389	24.0684	25.1233	54.7625
Srp19	FBgn0015298	86.1663	67.3171	65.5172	86.1664	56.0095
Ssb-c31a	FBgn0015299	283.001	142.456	42.111	56.6966	187.007
CG5861	FBgn0015338	100.53	73.4803	72.9557	69.4983	95.5166
CG14906	FBgn0015351	16.8704	12.3844	8.10653	10.9854	13.8661
chn	FBgn0015371	65.3922	66.5557	61.9254	63.5216	152.736
cutlet	FBgn0015376	21.9639	19.5412	7.26477	5.71772	18.771
dod	FBgn0015379	75.4284	54.3379	60.9742	74.6837	68.9761
glu	FBgn0015391	72.4047	81.6823	102.947	105.483	82.639
hoip	FBgn0015393	645.821	343.925	59.0822	117.461	362.373
jumu	FBgn0015396	89.8706	91.4274	76.2932	100.019	149.765
ksr	FBgn0015402	26.9367	31.6953	35.4231	29.8159	28.9497
BEAF-32	FBgn0015602	135.669	114.826	128.133	145.874	146.267
SMC3	FBgn0015615	51.7811	54.9534	39.6758	24.22	57.6174
Cdk8	FBgn0015618	22.2134	18.1195	9.74887	22.1944	23.8495
Cnx99A	FBgn0015622	117.534	109.58	95.057	70.9089	200.472
RpL9	FBgn0015756	1994.27	1456.9	1826.15	3056.7	2521.32
Nak	FBgn0015772	39.2218	41.215	28.9411	23.9535	29.3166
Rab14	FBgn0015791	94.9093	76.932	93.9501	105.774	68.2016
Rab19	FBgn0015793	33.4957	29.8154	16.1618	10.5217	22.6455
Rab18	FBgn0015794	38.4594	25.7626	14.337	6.74935	24.1969
Rab7	FBgn0015795	94.9258	85.7015	73.4659	63.4345	133.837
Rab6	FBgn0015797	64.2918	52.1994	40.0043	33.4968	83.1779
RtGEF	FBgn0015803	32.8719	33.3576	39.0767	51.9602	39.7291
ScpX	FBgn0015808	31.0805	23.4454	8.57989	7.5794	14.495
Spx	FBgn0015818	77.1361	62.1564	82.9087	120.669	76.1824
Vang	FBgn0015838	35.145	35.6162	43.6346	38.1854	72.3263
apt	FBgn0015903	100.403	100.973	112.322	87.9551	176.902
csul	FBgn0015925	67.5218	63.54	72.4678	93.3578	51.399
dpa	FBgn0015929	134.123	127.79	81.557	75.5278	185.953
Sema-1b	FBgn0016059	86.7576	87.4297	98.708	68.1978	115.05
ATPsynCF6	FBgn0016119	784.948	509.938	565.169	964.235	309.986
CaMKI	FBgn0016126	58.9965	60.388	53.8994	30.639	88.5999
Nlp	FBgn0016685	780.294	614.218	688.77	1050.93	620.306
Nurf-38	FBgn0016687	256.049	204.335	116.176	73.5496	112.473
ATPsynO	FBgn0016691	381.671	257.043	300.532	514.687	178.463
Rab1	FBgn0016700	141.607	119.729	135.8	153.606	199.064
sba	FBgn0016754	10.351	11.1103	5.49924	4.16741	13.5022
snRNP-U1-70K	FBgn0016978	52.598	45.5751	59.1807	78.1917	80.4947
smid	FBgn0016983	123.414	127.82	157.363	208.852	125.559
sktl	FBgn0016984	65.7506	68.3943	42.9807	33.9131	42.1056
CG5989	FBgn0017429	32.67	26.9848	12.9554	11.3731	10.3022
Rga	FBgn0017550	58.7358	56.9968	68.1273	82.7941	78.9692
Rca1	FBgn0017551	104.425	81.4157	61.0656	29.998	99.5944
ND-75	FBgn0017566	66.0373	60.9259	70.0334	71.4405	59.8057
ND-23	FBgn0017567	128.457	90.5174	89.7773	120.749	80.5202
Mo25	FBgn0017572	53.1888	46.0461	54.4858	77.6909	49.1513
Mcm5	FBgn0017577	154.56	137.881	104.81	77.7786	157.123
Lk6	FBgn0017581	237.779	238.78	286.393	335.231	241.504
COX5A	FBgn0019624	502.482	349.365	369.333	593.424	446.324
ATPsynB	FBgn0019644	260.12	186.598	218.902	315.474	154.674
colt	FBgn0019830	87.0333	62.5714	74.5385	107.561	51.9143
Letm1	FBgn0019886	43.3365	42.1917	29.6618	46.5475	37.3851
RpI1	FBgn0019938	31.2016	32.7737	22.4855	17.4288	53.5286
Cdk9	FBgn0019949	35.6961	31.0316	38.0902	58.4282	38.5011
ND-42	FBgn0019957	103.737	84.4799	107.998	167.554	73.0269
Mitofilin	FBgn0019960	45.8522	44.1372	45.1862	45.7958	60.7153
Khc-73	FBgn0019968	20.2511	23.9747	19.5475	34.118	28.0605
ATPCL	FBgn0020236	59.4867	58.5995	42.6744	27.0493	85.5182
Ran	FBgn0020255	898.971	744.165	938.784	1335.87	959.56
drongo	FBgn0020304	41.6005	40.4796	44.5897	67.6006	88.7318
dbe	FBgn0020305	65.0442	55.0751	64.3247	92.0137	71.5381
dom	FBgn0020306	117.437	149.945	184.271	129.141	151.301
crol	FBgn0020309	55.9296	54.3663	39.1098	16.1448	81.1268
CG4050	FBgn0020312	32.9883	32.9955	20.5787	22.8895	50.7194
Dredd	FBgn0020381	11.1546	8.86431	7.62299	7.62266	11.5134
Gcn5	FBgn0020388	42.3815	40.7806	51.5905	60.8282	56.5142
Papss	FBgn0020389	20.3082	17.7661	9.3032	9.33627	22.0408
JIL-1	FBgn0020412	47.6884	53.3873	67.0294	55.6545	93.5545
Fak	FBgn0020440	29.4055	35.7796	35.1143	21.3365	35.5139
emb	FBgn0020497	124.006	135.192	166.47	203.633	213.64
CLIP-190	FBgn0020503	24.757	26.4971	27.4795	13.393	34.9685
Abi	FBgn0020510	58.2473	54.6122	66.8462	77.2677	96.5258
SA	FBgn0020616	38.3796	34.5682	11.5033	23.2294	61.4307
Rack1	FBgn0020618	1640.73	1268.53	1468.73	2443.87	1983.16
KrT95D	FBgn0020647	22.7003	23.0924	20.7085	9.8943	22.2483
Alas	FBgn0020764	38.231	27.6817	12.0325	8.68185	14.994
Su(z)12	FBgn0020887	51.8888	52.7009	29.0783	43.2525	55.4002
Rtc1	FBgn0020909	45.7953	38.7582	39.3897	58.8318	41.9618
Nup154	FBgn0021761	76.8724	81.9878	91.5145	70.3421	101.002
Tapdelta	FBgn0021795	223.256	141.997	62.0665	72.6085	297.182
Tor	FBgn0021796	20.1741	23.9366	20.4968	13.5211	27.0908
Vps28	FBgn0021814	43.5812	30.8444	21.5359	33.9635	50.9068
cnk	FBgn0021818	31.5801	37.9352	43.4101	44.7002	41.9618
DCTN2-p50	FBgn0021825	56.8984	46.5296	54.1271	75.3688	45.5482
l(2)k14710	FBgn0021847	25.2746	21.8919	14.1181	9.60115	16.5235
l(2)k14505	FBgn0021856	56.0043	45.5437	50.5089	68.5566	43.9686
Xbp1	FBgn0021872	76.8057	64.6431	52.983	35.6284	88.0356
Zfrp8	FBgn0021875	17.402	12.8337	7.03311	16.4323	31.1071
RFeSP	FBgn0021906	207.523	139.412	142.675	226.744	130.382
ND-PDSW	FBgn0021967	257.2	162.913	168.238	308.979	143.757
Vps25	FBgn0022027	60.6886	42.3395	44.2078	49.4987	47.089
l(2)k01209	FBgn0022029	44.4634	42.7156	47.1019	47.6755	51.0893
l(2)k05819	FBgn0022153	37.4765	37.0204	11.4771	9.26203	26.745
l(2)09851	FBgn0022288	74.5661	61.4902	69.3265	75.4634	67.5055
CG3760	FBgn0022343	195.615	130.454	63.8371	42.7542	111.777
CG10340	FBgn0022344	55.9206	44.1683	15.6579	10.2299	43.3398
D19B	FBgn0022699	19.942	18.8601	23.8634	30.6913	31.6317
Sin3A	FBgn0022764	89.502	109.299	125.03	100.975	127.237
Pp2C1	FBgn0022768	48.6704	54.1098	67.5792	45.7067	60.7225
D19A	FBgn0022935	27.0839	22.8537	7.03545	3.43385	15.0342
Cbp20	FBgn0022943	122.908	90.4527	102.093	160.75	84.7947
yps	FBgn0022959	186.419	162.226	176.526	205.697	298.167
gek	FBgn0023081	26.0685	29.073	28.259	21.4382	37.5752
bon	FBgn0023097	49.7005	54.3634	49.503	25.2141	54.7941
aay	FBgn0023129	80.4168	60.8839	68.8503	91.6055	93.3303
SmD3	FBgn0023167	262.462	177.384	194.009	269.804	232.711
rnh1	FBgn0023171	41.1343	34.8017	41.3427	52.4465	36.3012
RhoGEF2	FBgn0023172	31.2966	29.1122	18.751	13.5684	36.5095
Orc6	FBgn0023180	55.4328	50.7886	36.2004	30.4309	31.283
Orc4	FBgn0023181	58.5038	48.5023	21.6149	14.3735	52.9687
eIF4G	FBgn0023213	147.017	175.641	177.238	144.062	223.883
Dap160	FBgn0023388	27.8049	27.8315	16.3393	17.1009	21.2637
fus	FBgn0023441	35.6295	33.2007	31.843	17.6236	59.6555
Rbcn-3B	FBgn0023510	14.6759	15.8211	10.2074	8.48866	14.2869
Edem1	FBgn0023511	16.4565	17.1577	20.0257	24.1007	27.2506
eIF2B-epsilon	FBgn0023512	26.4668	23.2858	21.6173	15.4649	27.0174
trr	FBgn0023518	17.7329	20.9544	26.6997	19.9791	29.1958
mRpL16	FBgn0023519	66.3039	43.2752	51.9145	68.3836	45.3803
CG3857	FBgn0023520	11.5488	11.3496	11.4552	10.5165	16.3548
CG2865	FBgn0023526	100.837	82.136	89.559	68.9958	121.315
CG2918	FBgn0023529	94.6883	93.6258	79.7213	59.7486	142.158
Nmd3	FBgn0023542	36.8411	30.4624	17.4518	22.5167	58.9516
syd	FBgn0024187	15.1597	18.0668	15.8091	13.2916	19.597
rasp	FBgn0024194	37.0109	29.9055	10.0915	11.7683	27.4145
robl	FBgn0024196	122.569	78.7073	84.1599	140.514	113.807
Hs2st	FBgn0024230	44.6429	39.3183	13.8994	14.8864	17.8888
Fim	FBgn0024238	67.5284	63.7012	54.6481	22.101	70.2499
chico	FBgn0024248	22.9623	25.6735	28.3824	26.0427	25.9515
trio	FBgn0024277	23.878	26.1647	34.0885	33.9043	34.6221
Sirt1	FBgn0024291	93.4953	98.5169	109.205	72.9253	104.926
Mkk4	FBgn0024326	70.3674	65.5177	60.8124	47.8051	69.5172
MED6	FBgn0024330	44.2295	37.358	44.5822	52.4015	42.8415
Mcm3	FBgn0024332	95.4776	78.1165	49.804	58.6142	116.374
CG11418	FBgn0024360	24.7147	18.011	5.59591	3.16589	9.50848
E2f2	FBgn0024371	135.351	102.482	49.1706	54.9062	100.84
Sec13	FBgn0024509	118.97	92.1607	75.5379	54.9416	101.47
PRL-1	FBgn0024734	139.311	154.708	185.54	168.058	136.945
Flo1	FBgn0024754	22.354	15.9047	21.0083	35.548	25.5579
DIP2	FBgn0024806	40.5265	47.3045	49.9554	38.0203	48.572
Crk	FBgn0024811	138.927	135.243	158.395	180.446	151.3
kin17	FBgn0024887	39.5979	28.5159	40.9952	63.9573	48.3366
Ts	FBgn0024920	89.0089	67.2817	45.4879	26.7423	56.1131
NitFhit	FBgn0024945	39.9361	34.1777	40.724	56.2209	29.5338
Irp-1A	FBgn0024958	18.7092	18.3588	21.2743	31.0846	20.5671
CG2712	FBgn0024975	20.5276	16.3125	10.1526	7.11655	9.97344
CG4293	FBgn0024983	41.2043	33.7531	35.6182	39.8858	29.357
CG11448	FBgn0024985	26.6802	22.3544	11.6596	6.65842	16.0345
CG3719	FBgn0024986	67.9216	47.9701	52.4189	67.1545	51.7375
CG2662	FBgn0024993	39.1174	28.8154	17.9391	9.83332	14.4141
eIF2B-beta	FBgn0024996	43.0209	32.3337	28.5599	29.5438	42.699
CG2685	FBgn0024998	44.7615	35.5998	38.9759	44.8215	34.0887
Bem46	FBgn0025109	33.3677	27.9414	28.9516	31.6648	32.3531
az2	FBgn0025185	25.087	23.1415	12.2021	8.95184	18.5592
RpL31	FBgn0025286	4599.02	3054.46	3456.56	6520.37	5196.26
CG4882	FBgn0025336	65.6896	45.7908	26.4121	24.3361	39.4069
Rab27	FBgn0025382	14.2856	8.24233	8.20889	6.13633	7.283
CG12179	FBgn0025388	22.7304	27.5956	33.0792	25.2633	28.4416
inc	FBgn0025394	41.2	43.3243	53.3944	62.1385	72.5933
CycT	FBgn0025455	78.2952	76.8509	59.6571	78.6697	71.9681
slv	FBgn0025469	31.3482	22.1608	23.3858	14.7585	34.7314
CG4101	FBgn0025558	60.6658	34.9957	38.7532	61.1669	55.8758
Pli	FBgn0025574	72.2411	65.8162	68.4495	67.8833	137.405
CG4045	FBgn0025629	41.8198	33.0255	36.3641	48.8438	26.867
Rtca	FBgn0025630	11.755	7.29111	4.50498	5.28391	16.9149
CG13367	FBgn0025634	41.6746	27.3803	13.5021	11.7312	28.6761
Roc1a	FBgn0025638	312.385	226.638	266.509	450.853	354.831
CG13369	FBgn0025640	27.7592	23.4525	28.408	42.9441	19.3336
CG5885	FBgn0025700	142.472	103.832	80.7391	71.9662	286.633
Bap55	FBgn0025716	94.6323	78.3451	93.5625	152.272	181.479
beta'COP	FBgn0025724	40.6167	36.9896	36.6692	30.4319	71.3088
alphaCOP	FBgn0025725	35.1322	34.209	23.45	20.6573	62.4366
PlexA	FBgn0025741	103.667	127.623	152.994	166.094	167.352
mtm	FBgn0025742	29.1845	23.7833	8.71447	10.9372	54.3636
Sbf	FBgn0025802	12.1734	13.8482	8.09885	6.70811	16.5922
Mcm6	FBgn0025815	111.279	106.686	106.927	102.243	177.495
IntS8	FBgn0025830	22.061	21.7901	15.4862	18.9698	29.3225
Fen1	FBgn0025832	62.2943	45.306	18.2687	15.8388	62.6215
ND-B14.5A	FBgn0025839	154.288	76.6264	58.7117	71.7044	58.5995
Inos	FBgn0025885	54.7606	44.0033	21.8039	20.8915	53.5911
Eph	FBgn0025936	87.6571	102.321	131.171	138.464	206.264
Tip60	FBgn0026080	41.6895	35.5449	43.5537	44.3218	38.5771
Adar	FBgn0026086	37.9322	39.9293	43.9737	30.54	44.3169
CG14812	FBgn0026090	56.2169	43.7215	53.3467	80.9018	56.5842
CBP	FBgn0026144	156.973	146.497	120.948	100.088	274.234
BCL7-like	FBgn0026149	91.7168	73.9542	83.1846	64.2111	83.4124
Rok	FBgn0026181	30.9951	34.0908	39.242	34.5249	37.9344
nop5	FBgn0026196	265.084	197.843	197.777	281.446	335.691
eIF-1A	FBgn0026250	262.986	230.876	245.67	244.133	313.737
bonsai	FBgn0026261	104.741	87.4992	59.701	52.8459	63.2048
bip2	FBgn0026262	88.2255	91.5085	100.11	144.551	170.104
RpII33	FBgn0026373	65.494	47.4715	60.0062	107.54	71.3553
Rgl	FBgn0026376	26.7784	32.2843	35.3416	44.1632	35.2701
Nipped-B	FBgn0026401	89.8879	106.166	116.48	129.303	102.069
NiPp1	FBgn0026402	45.2757	40.0285	21.38	20.3074	41.2741
Mpcp	FBgn0026409	365.397	309.034	332.542	457.974	340.266
Hus1-like	FBgn0026417	13.7607	8.90404	10.3174	18.9531	26.2908
Grip163	FBgn0026432	16.1924	16.2041	17.1353	8.01629	15.6008
Drp1	FBgn0026479	65.7956	59.2217	32.3833	14.2552	55.4612
ADD1	FBgn0026573	54.8752	56.9826	66.394	48.6459	57.916
CG8677	FBgn0026577	52.2804	51.8328	60.2709	57.0078	66.9797
Axn	FBgn0026597	48.9029	51.5728	63.3834	76.3777	54.7109
tacc	FBgn0026620	80.0763	84.0267	75.9767	27.8386	107.29
ldlCp	FBgn0026634	36.2294	31.0779	17.7486	10.8171	26.1927
MagR	FBgn0026666	34.8412	22.1218	7.44912	13.1903	26.2831
IntS4	FBgn0026679	25.0029	23.9952	23.8226	15.4524	30.8815
drosha	FBgn0026722	26.9622	30.0787	36.3111	41.8307	27.5295
mRpL18	FBgn0026741	57.8407	41.8157	39.1995	46.7275	40.5131
Yippee	FBgn0026749	42.6774	40.8398	43.0921	49.4356	65.1317
Trap1	FBgn0026761	48.7234	43.8568	30.9322	18.2024	41.7045
Rad1	FBgn0026778	23.9507	20.0339	8.29572	7.38456	12.8914
MED18	FBgn0026873	54.5911	38.1841	37.6566	35.7864	68.3418
TyrRS	FBgn0027080	87.2174	70.5954	80.9685	125.331	85.9438
ArgRS	FBgn0027093	55.7318	49.6943	35.1427	18.2955	48.3252
AlaRS	FBgn0027094	83.554	75.0532	36.4517	19.789	34.4214
Manf	FBgn0027095	124.245	89.2418	91.8066	108.828	175.759
Kmn1	FBgn0027259	50.9849	35.3476	40.7158	59.4297	68.223
l(1)G0020	FBgn0027330	21.9962	16.9151	6.65446	14.5338	50.7936
l(1)G0004	FBgn0027334	46.1747	28.1366	29.5789	42.226	47.4233
fz3	FBgn0027343	14.2619	12.19	5.21356	4.27048	20.984
Tim9b	FBgn0027358	30.6907	23.8089	20.1895	13.4313	19.556
Tim10	FBgn0027360	306.405	199.597	156.406	140.068	163.567
wdb	FBgn0027492	131.235	126.045	136.302	71.7051	138.18
AdSS	FBgn0027493	134.302	116.926	139.328	220.293	155.779
epsilonCOP	FBgn0027496	49.5853	34.9788	38.6683	51.5829	46.8183
wde	FBgn0027499	44.6816	44.5464	47.9323	44.176	66.6577
CG11970	FBgn0027503	25.6021	31.6275	37.6515	39.8811	40.0799
CG8878	FBgn0027504	56.4144	60.9482	69.9078	65.332	64.5186
Tnks	FBgn0027508	16.4334	19.2039	22.2559	21.9038	19.3584
CG3909	FBgn0027524	63.2014	48.9516	55.5244	80.2562	45.9832
CG7139	FBgn0027532	44.5649	47.7871	59.3305	71.885	43.7537
nito	FBgn0027548	90.9361	94.912	111.986	87.4893	106.089
NELF-B	FBgn0027553	37.112	33.9551	37.9104	45.5877	57.4646
CG8042	FBgn0027554	21.7664	20.0793	23.6503	21.8769	21.4266
CG3149	FBgn0027564	16.2371	13.1258	13.7245	15.0157	20.7568
CG8108	FBgn0027567	197.239	188.675	230.399	319.463	209.777
CG5815	FBgn0027574	25.3629	27.2006	29.9134	27.7265	26.0583
CG6230	FBgn0027582	47.1343	53.3504	57.4886	46.7977	98.1334
drpr	FBgn0027594	25.2701	26.007	21.5528	16.7133	50.7427
CG17712	FBgn0027597	32.7166	22.9363	10.2556	8.30543	27.8071
cindr	FBgn0027598	39.3139	37.7559	32.6492	26.1497	62.6267
CG8611	FBgn0027602	22.142	23.6622	28.4743	30.7588	36.8808
CG8230	FBgn0027607	34.939	33.6438	19.098	13.3322	44.2896
morgue	FBgn0027609	32.722	23.9627	8.15346	9.84604	28.5391
Adam	FBgn0027619	124.828	102.325	61.975	50.8638	124.526
Acf	FBgn0027620	95.7419	106.203	107.638	56.4477	115.343
blot	FBgn0027660	65.1613	62.9246	49.3333	47.6992	49.5487
Prp18	FBgn0027784	30.4019	24.7502	30.1272	42.7291	29.8763
NP15.6	FBgn0027785	164.561	107.702	128.166	220.261	163.043
O-fut2	FBgn0027791	30.8328	18.9789	12.6261	9.32958	20.8196
CstF-64	FBgn0027841	44.939	29.4769	34.6189	62.7105	39.0257
Tsp96F	FBgn0027865	64.7843	73.0556	83.9629	71.1341	76.6512
Nup107	FBgn0027868	45.1062	42.78	43.2926	39.2148	68.0558
Cpsf100	FBgn0027873	30.6475	30.2622	35.9033	38.7997	38.3249
ball	FBgn0027889	106.111	97.1752	113.681	147.086	111.263
CG12018	FBgn0027903	71.8502	52.6339	24.1391	10.4083	28.0616
ppl	FBgn0027945	59.4111	47.1568	29.4849	24.4259	81.3405
msps	FBgn0027948	79.7844	94.1608	59.9239	27.2308	98.3757
MBD-like	FBgn0027950	56.6692	49.073	61.7702	86.4944	76.0117
MTA1-like	FBgn0027951	78.0436	80.4355	99.3682	109.388	130.95
l(1)G0320	FBgn0028327	169.045	136.922	130.957	111.101	228.41
ATPsyndelta	FBgn0028342	296.732	217.15	265.84	447.29	161.122
cyp33	FBgn0028382	38.5889	26.9934	24.355	49.2905	61.9809
chm	FBgn0028387	34.6828	35.5961	37.8686	20.2543	38.6202
Sin	FBgn0028402	33.8493	28.586	13.0018	18.8465	41.3546
Nxt1	FBgn0028411	202.006	146.766	199.088	338.108	193.439
JhI-1	FBgn0028426	13.2112	14.4775	9.73683	10.6654	13.9475
CG4119	FBgn0028474	41.9321	45.8127	56.9939	61.4424	54.8358
Rich	FBgn0028500	21.5442	21.855	21.681	18.9348	26.4174
CG3793	FBgn0028507	26.6005	20.0576	18.7417	15.4921	18.4294
CenG1A	FBgn0028509	22.3723	22.8437	24.2077	9.47119	22.3687
EndoGI	FBgn0028515	42.1385	33.6698	14.7909	5.85574	14.1363
mTTF	FBgn0028530	22.7129	17.2538	21.3542	33.1764	18.7722
Sec71	FBgn0028538	14.9124	16.0233	9.90394	9.51717	21.2584
TM9SF4	FBgn0028541	50.4948	46.8263	26.5632	27.4015	70.1938
gammaSnap1	FBgn0028552	16.8046	13.2229	7.76875	11.843	34.8202
sut1	FBgn0028563	92.1818	73.7057	19.7778	12.5818	37.1071
lqf	FBgn0028582	50.3426	50.0107	49.6532	38.8805	68.434
VhaM9.7-c	FBgn0028664	50.5942	40.0375	53.2715	74.2012	34.661
Vha100-1	FBgn0028671	55.7293	55.441	67.6352	85.7525	57.8562
spt4	FBgn0028683	239.884	176.213	215.181	303.375	188.579
Rpt5	FBgn0028684	169.141	141.292	86.2072	51.1357	104.667
Rpt4	FBgn0028685	171.15	130.989	153.54	230.812	87.5011
Rpt3	FBgn0028686	177.507	132.445	107.384	67.089	111.048
Rpn7	FBgn0028688	174.039	132.428	56.7681	50.0399	107.502
Rpn9	FBgn0028691	213.606	169.863	126.517	78.2442	137.064
Rpn11	FBgn0028694	225.355	170.289	70.5927	51.2026	104.797
Rpn1	FBgn0028695	154.759	133.646	78.2129	54.3625	140.288
Ef1beta	FBgn0028737	1424.33	940.483	1169.14	2123.85	1212.55
CG16890	FBgn0028932	20.8432	16.5825	14.5552	10.3491	13.8348
Kebab	FBgn0028952	16.6364	15.7438	18.3241	21.4978	19.729
CG14478	FBgn0028953	175.419	165.176	200.586	186.982	200.535
A16	FBgn0028965	52.267	38.0629	18.5433	25.2814	44.872
gammaCOP	FBgn0028968	49.0614	43.8869	37.6668	25.8443	61.9065
deltaCOP	FBgn0028969	55.426	49.3726	36.4351	27.1608	93.4009
nmdyn-D7	FBgn0028997	39.7296	34.1386	17.764	10.9911	30.9049
Smurf	FBgn0029006	71.2606	75.9472	89.4214	106.159	71.2685
asf1	FBgn0029094	165.422	128.962	69.6725	76.6778	103.12
Uba2	FBgn0029113	148.255	143.527	180.382	251.992	145.668
Sras	FBgn0029121	30.4877	23.3306	25.0389	30.2915	21.6718
REG	FBgn0029133	185.951	162.288	196.952	215.108	225.67
NHP2	FBgn0029148	187.159	112.961	125.991	278.823	312.291
Ef1gamma	FBgn0029176	1123.47	901.501	1080.8	1749.22	1153.02
CHES-1-like	FBgn0029504	18.5981	20.2833	13.034	6.37912	21.1959
Aos1	FBgn0029512	233.655	177.938	195.248	264.859	159.842
CG18273	FBgn0029525	25.5369	26.4487	31.4995	34.6821	38.2945
CG13365	FBgn0029529	51.8878	30.9115	42.0931	43.47	29.956
eIF3ga	FBgn0029629	227.743	158.499	209.272	370.095	306.655
CG14270	FBgn0029665	70.0581	57.1085	64.401	98.9543	43.0818
Vap33	FBgn0029687	219.018	194.696	236.44	273.105	267.694
lva	FBgn0029688	17.8364	21.3223	19.4111	9.7466	30.2537
CG6379	FBgn0029693	18.373	15.7901	10.6969	13.646	45.6402
CHOp24	FBgn0029709	72.3811	55.8981	64.2265	95.8402	105.056
CG3527	FBgn0029714	65.9728	53.9518	63.1325	77.0487	55.7051
CG11444	FBgn0029715	182.536	134.456	168.279	260.448	85.088
mRpL30	FBgn0029718	165.166	102.713	97.9575	74.8696	103.902
CG4041	FBgn0029736	25.2802	20.2449	16.449	11.3547	18.1392
Sirt4	FBgn0029783	12.0413	7.95868	2.36007	3.26908	4.54651
lin-52	FBgn0029800	84.5272	73.308	56.4877	38.7771	56.4101
GAA1	FBgn0029818	44.2584	35.1937	14.4153	15.4172	43.6942
MCTS1	FBgn0029833	121.206	90.0191	100.8	149.293	96.3132
CG3781	FBgn0029853	22.0274	13.7746	5.77362	12.8895	20.3125
wuho	FBgn0029857	32.4586	26.069	20.2855	19.7881	23.8044
CG15891	FBgn0029860	51.9053	36.3065	25.6495	16.4533	39.4299
ND-B16.6	FBgn0029868	216.421	151.271	146.598	207.454	118.433
CG3918	FBgn0029873	59.7811	54.848	63.4181	76.091	48.0034
CG3226	FBgn0029882	225.368	160.341	94.6938	69.338	81.8948
CG3224	FBgn0029885	72.4205	52.4546	56.8548	63.6712	55.1301
CG3198	FBgn0029887	17.9325	15.8856	20.6433	29.3289	32.9902
ND-ASHI	FBgn0029888	116.079	80.5993	97.0545	167.841	108.375
CG3184	FBgn0029892	12.7171	6.35027	2.7024	5.95161	9.26706
RpL17	FBgn0029897	1892.28	1258.66	1606.57	2847.25	2110.53
xit	FBgn0029906	21.5882	16.2686	20.3314	27.9434	16.7146
CG3040	FBgn0029925	38.0613	30.4079	18.1647	12.1061	28.1145
CG8300	FBgn0029937	37.2429	26.8767	26.4723	20.4709	54.4195
CG12155	FBgn0029957	36.4617	32.5687	26.5359	16.2014	34.8492
Pdp	FBgn0029958	48.1382	30.1712	8.65599	11.3179	27.1865
Rab39	FBgn0029959	45.5302	37.756	28.5943	38.0185	50.7616
ND-MNLL	FBgn0029971	375.03	244.711	243.984	327.331	156.165
Upf2	FBgn0029992	12.4178	13.6399	16.7069	20.3647	20.1193
CG17982	FBgn0030006	16.0916	11.7363	13.6898	22.3423	18.3037
CG10555	FBgn0030034	35.7233	31.3983	46.8301	55.2642	40.1839
CG2004	FBgn0030060	56.1488	44.337	52.5797	89.342	47.4873
CG1785	FBgn0030061	62.1229	55.1317	60.0298	56.6635	68.8444
CG1789	FBgn0030063	90.705	65.6222	72.8603	104.494	56.7408
Rbm13	FBgn0030067	88.6398	70.9045	79.8618	95.2964	71.8473
HP1b	FBgn0030082	91.2404	76.0531	99.9898	154.671	79.1354
Bap111	FBgn0030093	89.1647	74.433	113.574	145.608	95.8276
Zpr1	FBgn0030096	34.9877	28.5153	30.6141	39.2085	31.033
CG12121	FBgn0030109	61.4884	63.312	78.091	101.522	70.5534
CG17754	FBgn0030114	23.5488	20.095	18.0191	12.6215	22.9551
CG16892	FBgn0030122	61.9482	49.5687	57.392	75.5661	40.1717
RpS28b	FBgn0030136	2818.43	1755.93	2195.74	4122.94	3313.46
CG15317	FBgn0030137	24.3062	19.7259	6.39147	4.97095	10.7079
CG1354	FBgn0030151	138.474	114.396	112.542	121.582	127.242
CG2972	FBgn0030177	54.6756	45.4501	40.5679	46.0784	40.3473
Psf3	FBgn0030196	38.6607	32.7099	24.9603	20.7989	31.8813
CG2889	FBgn0030206	12.4714	9.36421	3.43151	3.51186	14.4024
CG17333	FBgn0030239	67.1661	40.2321	31.2996	23.1932	28.0697
feo	FBgn0030241	137.573	110.744	113.841	90.3647	114.425
sofe	FBgn0030242	44.4166	37.7233	12.6635	9.27994	33.4203
CG2186	FBgn0030243	30.4244	31.1943	43.1027	46.7002	33.4296
Lint-1	FBgn0030274	35.8358	29.3642	13.1548	13.1624	24.0179
GCS1	FBgn0030289	22.9132	19.1657	10.4267	12.3688	39.5247
CG11752	FBgn0030292	115.434	77.0289	77.2651	104.899	73.4391
CG1737	FBgn0030293	79.2378	89.2882	103.527	63.0016	106.082
Pa1	FBgn0030294	51.1764	42.796	36.2527	16.8114	44.4398
CG11699	FBgn0030311	81.7479	43.5362	18.8956	20.395	53.5817
CG11695	FBgn0030316	14.8971	11.6003	5.46325	5.14191	10.3903
CG1703	FBgn0030321	79.2712	69.0003	55.2732	35.7553	63.9803
FucT6	FBgn0030327	28.5926	25.0627	16.9751	14.9971	41.2105
prtp	FBgn0030329	96.9275	83.7083	90.7107	95.8094	126.902
p24-1	FBgn0030341	78.1263	56.8169	50.0573	27.4416	70.9746
SelG	FBgn0030350	15.2187	11.9592	12.1967	16.2565	36.2481
Upf1	FBgn0030354	26.6774	29.7569	20.8247	13.5722	42.1532
CG1492	FBgn0030361	10.7116	8.39941	3.18234	5.83934	13.0722
CG15735	FBgn0030364	148.657	135.994	133.747	119.726	153.014
CG11138	FBgn0030400	53.2032	45.5823	43.3217	21.4738	51.747
CG1824	FBgn0030403	23.2182	18.3619	14.6531	14.5409	27.9577
mRpL49	FBgn0030433	67.0972	45.0377	42.2983	58.1622	38.8011
CG4645	FBgn0030435	50.5672	36.4171	26.2762	26.9812	52.6612
CG15717	FBgn0030451	73.2214	51.3752	21.7029	11.3574	34.9298
CG12096	FBgn0030457	35.6123	32.9899	31.4902	17.8154	39.9999
CG1764	FBgn0030467	20.5774	15.7814	14.8403	8.06404	18.2049
CG15747	FBgn0030474	16.5428	12.611	17.3975	24.6413	18.531
Tim9a	FBgn0030480	117.56	96.182	114.884	190.27	106.333
Ndc80	FBgn0030500	34.8588	30.5503	15.9545	18.3213	49.3006
BthD	FBgn0030501	125.521	99.4108	118.425	167.972	129.844
Tango2	FBgn0030503	22.0575	19.0473	22.8948	36.4852	20.1043
CG2691	FBgn0030504	57.4728	65.6284	81.8586	95.9605	59.4017
NFAT	FBgn0030505	24.685	27.1062	35.4743	41.0987	48.5561
CtsB1	FBgn0030521	146.081	117.807	135.413	171.815	320.783
CG11103	FBgn0030522	32.4915	24.7179	25.921	31.9882	18.2241
Clic	FBgn0030529	84.8743	82.0618	90.0474	102.347	115.326
jub	FBgn0030530	37.5194	32.5886	18.8423	15.8193	40.1458
mRpL38	FBgn0030552	50.9419	37.0826	10.8674	15.5934	40.1278
Fbxl4	FBgn0030555	17.5285	16.0529	17.3149	11.3648	19.9727
CG14414	FBgn0030571	25.2041	22.242	27.8641	35.7997	39.8338
mRpS25	FBgn0030572	79.1638	45.2654	15.1517	23.1747	56.3777
CG14411	FBgn0030582	55.8307	48.7717	29.7678	14.6192	34.9659
ND-B18	FBgn0030605	130.464	86.7492	99.0474	185.776	99.8257
CG15027	FBgn0030611	24.0548	18.2238	19.8738	33.3186	36.8609
CG9123	FBgn0030629	13.4049	8.91483	10.7999	14.518	10.0803
CG12608	FBgn0030630	47.4802	37.5025	47.9232	79.4418	46.4745
CG6308	FBgn0030645	15.2252	9.0185	2.76029	2.84444	7.28102
CG6340	FBgn0030648	47.9644	38.7558	20.8682	38.1066	85.788
cerv	FBgn0030657	24.6891	20.8971	26.9515	38.734	25.8664
CG9215	FBgn0030659	28.5588	21.3322	8.50666	11.3339	23.0556
CG8097	FBgn0030660	32.8078	26.181	8.31101	14.2874	25.2906
CG12708	FBgn0030666	12.0826	8.55537	4.77025	6.03856	18.2661
CG9240	FBgn0030669	24.2611	16.2003	21.8889	35.9219	25.7338
CG9281	FBgn0030672	206.471	184.329	157.83	141.869	165.784
CG15601	FBgn0030673	16.0087	13.4892	13.1671	15.3563	21.6093
CG17209	FBgn0030687	14.9792	10.7756	2.01172	2.84612	9.48343
CG8974	FBgn0030693	45.0547	46.3075	53.8918	63.7202	43.2945
CG15602	FBgn0030694	39.1567	31.9537	13.4367	9.42523	20.5836
CG16952	FBgn0030701	36.8673	37.9359	35.9938	23.135	47.9055
ND-20	FBgn0030718	108.219	78.5257	92.7492	137.806	81.1991
Mfe2	FBgn0030731	16.2338	14.0354	15.8654	18.9402	35.8073
UQCR-14	FBgn0030733	186.631	138.733	171.92	288.604	219.092
CG9911	FBgn0030734	98.271	70.6395	36.2219	14.7128	36.2763
AnxB11	FBgn0030749	40.6032	35.8696	41.8926	62.1267	64.1489
rngo	FBgn0030753	77.2433	72.7571	69.6558	44.9677	79.8665
CG13014	FBgn0030759	22.8627	12.7956	4.63078	4.44836	6.97375
CG9784	FBgn0030761	21.1011	18.4492	10.1536	9.6343	13.4701
mthl1	FBgn0030766	25.523	24.2202	20.1377	24.812	28.9335
CG9723	FBgn0030768	43.7314	36.4464	45.2902	51.4755	66.7788
mRpL22	FBgn0030786	81.512	50.8238	22.0804	40.5887	63.9536
Sap30	FBgn0030788	92.8291	82.5777	94.6414	135.613	99.4293
Rrp45	FBgn0030789	40.6461	34.7492	22.4335	17.1728	31.8713
CG4789	FBgn0030792	72.061	49.2022	16.3485	7.92885	29.1307
CG9125	FBgn0030793	28.8842	21.7311	9.12261	9.26836	33.2853
CG13001	FBgn0030806	24.8732	17.709	19.3066	24.9886	45.5371
RhoGAP15B	FBgn0030808	16.6669	18.8569	18.8922	11.734	17.8675
Ubr1	FBgn0030809	41.814	53.3313	65.165	49.4992	52.7956
CG8675	FBgn0030834	47.4033	34.5318	40.6017	47.5936	30.9113
CG8326	FBgn0030851	29.5779	26.8467	31.7621	42.1468	28.8842
ND-24	FBgn0030853	74.499	59.8093	48.5172	47.6664	65.8071
CG5800	FBgn0030855	38.5135	39.4092	47.2924	53.2463	42.8838
IntS2	FBgn0030858	26.493	25.8326	21.0504	20.396	23.6997
CG8142	FBgn0030871	62.6772	46.4263	28.024	22.0991	39.602
Spt7	FBgn0030874	27.4015	21.6134	23.9242	43.4748	21.008
CG6769	FBgn0030878	35.6699	26.1895	20.7855	18.2171	31.0437
Ada3	FBgn0030891	38.3046	33.1883	42.4788	48.468	42.4227
CG6179	FBgn0030915	46.8853	35.1646	45.5671	74.5641	34.091
CG6617	FBgn0030944	110.798	66.7961	80.4365	112.801	95.4068
Ing3	FBgn0030945	19.064	15.4847	15.6482	19.9584	16.2374
CG7556	FBgn0030990	39.4809	32.8154	18.8863	15.0465	46.0429
CG7889	FBgn0031003	53.2421	37.2974	20.1126	10.9036	27.3074
rictor	FBgn0031006	28.9688	30.6826	21.4372	11.1833	32.6971
NAA15-16	FBgn0031020	99.2898	88.7479	36.3731	22.9822	55.8648
ND-18	FBgn0031021	103.593	63.894	57.3185	72.303	50.8313
CG12204	FBgn0031022	32.7459	23.0668	19.5587	20.7927	20.1579
CG14200	FBgn0031023	20.5557	15.1187	7.58002	3.06388	11.6466
CG14220	FBgn0031036	31.5644	26.3113	30.4263	27.2951	34.4685
CG14207	FBgn0031037	74.3925	66.6328	71.6792	90.6973	64.3238
CG14210	FBgn0031040	86.582	66.2271	88.9615	113.302	99.9519
NAA20	FBgn0031043	119.511	99.3973	128.044	191.378	77.1232
Rcd-1	FBgn0031047	120.55	102.165	114.898	129.757	151.557
Arp10	FBgn0031050	27.1948	19.6104	18.5745	21.9485	20.5277
CG14215	FBgn0031052	33.2026	38.5646	50.1221	56.1663	34.9666
Ssu72	FBgn0031054	38.1007	27.7177	29.4245	25.7616	41.3419
CG14231	FBgn0031060	21.706	15.153	11.0851	8.98508	10.6534
CG14232	FBgn0031061	26.228	21.4542	10.4913	10.5648	25.2805
COX6B	FBgn0031066	509.361	376.519	416.903	648.877	435.541
CG12702	FBgn0031070	25.8586	23.1405	30.6711	40.9325	51.4797
Nup205	FBgn0031078	35.8945	38.1254	48.5234	50.0981	53.4242
CG9577	FBgn0031092	52.7456	34.7109	13.9952	8.29242	21.3875
CG17065	FBgn0031099	10.1018	5.48895	3.81741	3.00129	6.57609
Syx16	FBgn0031106	31.9165	19.7246	6.71139	3.90014	13.7262
RhoGAP19D	FBgn0031118	27.0117	28.1967	39.356	36.8361	30.356
Ntf-2	FBgn0031145	346.296	319.227	365.617	584.275	393.919
CG1486	FBgn0031174	23.1269	24.281	26.5855	19.8228	32.8151
Usp2	FBgn0031187	33.5723	37.3796	43.3798	47.1566	51.8115
Cp110	FBgn0031191	26.0824	23.7454	16.9231	14.8696	26.0312
CG17598	FBgn0031194	39.3273	37.7342	31.6459	15.2844	36.9094
CG17600	FBgn0031195	40.4925	24.4931	22.1073	15.8295	25.9921
CG11377	FBgn0031217	57.9678	50.569	26.3942	13.3015	40.2794
CG11454	FBgn0031224	56.8125	39.6388	44.023	56.6538	45.3389
ND-15	FBgn0031228	168.667	140.414	164.721	258.645	177.669
CG3436	FBgn0031229	140.443	112.47	122.507	151.919	124.424
CG3645	FBgn0031238	38.059	28.4924	24.917	32.5518	34.8579
Ent1	FBgn0031250	12.0673	11.9209	6.98398	5.55238	12.551
CG13690	FBgn0031252	112.725	87.3873	100.019	126.772	89.5011
CG11885	FBgn0031253	68.0584	48.7912	54.1841	80.5716	43.6875
shv	FBgn0031256	93.0508	79.2931	97.3312	132.659	94.3175
cold	FBgn0031268	95.5399	84.9185	93.2095	79.7286	103.005
CG13689	FBgn0031270	30.5157	31.015	35.4907	47.7489	38.9632
Saf6	FBgn0031281	15.9376	14.4438	18.4381	25.5865	16.7235
Pex12	FBgn0031282	14.3361	10.6729	2.80134	3.50288	4.68712
CG3862	FBgn0031286	15.6564	12.4636	5.37563	6.50819	6.61416
CG4291	FBgn0031287	25.0192	18.5778	13.7843	16.0173	24.6529
Atg4a	FBgn0031298	34.3601	29.5762	36.4504	54.9184	34.1361
Vps29	FBgn0031310	72.0568	45.0066	55.4507	84.351	41.0435
IntS14	FBgn0031314	27.0047	21.9072	25.6016	31.9943	21.343
CG5118	FBgn0031317	21.2228	19.2825	10.9852	5.93894	24.1004
CG4896	FBgn0031319	15.6109	15.7874	8.53532	10.8809	19.2518
CG5126	FBgn0031320	31.5509	24.0107	13.641	9.97451	23.5709
Tgt	FBgn0031321	22.5946	17.2534	6.61681	9.68578	23.5207
CG7420	FBgn0031344	13.3737	9.92451	5.19335	5.73495	7.46405
CG17660	FBgn0031356	38.7352	33.7088	13.9782	16.8224	40.8971
mRpL48	FBgn0031357	63.5882	40.6784	34.9395	31.6699	30.8985
CG17652	FBgn0031361	24.3812	19.2676	23.8416	30.6569	23.0441
Wdr62	FBgn0031374	34.3935	37.5193	45.6135	22.9395	37.0607
CG7289	FBgn0031379	31.0825	27.3367	15.5749	7.55444	23.3863
CG11723	FBgn0031391	47.561	37.8331	40.3472	44.0566	34.4422
CG15387	FBgn0031403	89.3719	65.3227	39.2847	48.7186	163.088
CG15390	FBgn0031419	10.6973	6.43719	7.02158	11.1409	4.51621
Atxn7	FBgn0031420	16.8619	17.9064	22.4661	27.1307	16.0255
ND-B17.2	FBgn0031436	182.76	118.579	102.601	150.122	173.81
Arpc5	FBgn0031437	96.6931	75.8058	81.7696	122.973	95.8255
Cwc25	FBgn0031452	74.477	56.0534	72.0516	118.262	47.9548
CG2862	FBgn0031459	328.965	211.442	206.406	307.551	121.456
Prx6005	FBgn0031479	34.0491	22.7593	27.2775	43.708	24.6959
CG3165	FBgn0031484	71.9756	63.0931	41.1172	37.1609	54.2523
CG9643	FBgn0031485	28.7352	21.5703	22.9839	36.9759	38.6957
CG3542	FBgn0031492	46.8172	39.9303	49.4945	55.146	49.5912
SerRS	FBgn0031497	86.5963	67.8946	46.9675	23.9406	53.7418
CG17221	FBgn0031500	14.5106	12.0922	8.79278	6.96383	12.3608
ND-B14.5B	FBgn0031505	171.855	115.74	146.844	229.93	120.859
CG9662	FBgn0031529	64.9758	57.063	72.6922	105.325	44.4041
CG3238	FBgn0031540	52.855	52.7609	63.1715	78.536	50.9493
Spindly	FBgn0031549	26.2598	25.3334	15.1506	18.1252	44.4274
CG2818	FBgn0031566	33.5774	30.9387	35.7333	37.0222	50.7633
CG3702	FBgn0031590	94.629	89.3505	53.9276	41.3979	118.911
CG3652	FBgn0031600	75.4429	47.4511	9.7253	14.7949	45.5183
Dim1	FBgn0031601	77.5682	59.4396	68.3492	93.2198	96.5605
Elp3	FBgn0031604	42.7193	35.7176	24.4466	15.8761	26.0748
CG15443	FBgn0031609	46.9649	35.8908	42.8178	53.9111	35.993
tank	FBgn0031635	54.9385	51.4384	46.4949	32.9191	66.6948
CG11927	FBgn0031638	30.147	25.9947	33.2949	49.3539	28.0252
mRpS2	FBgn0031639	51.4789	37.8244	19.0328	20.3715	31.9122
jet	FBgn0031652	13.1238	10.244	7.96285	6.77021	9.65176
CG3756	FBgn0031657	28.052	21.3733	14.5194	8.88591	34.3701
Gmd	FBgn0031661	43.9874	38.7718	40.6739	35.1106	57.9027
CG3792	FBgn0031662	45.1434	42.577	16.8209	14.9293	45.4037
CG8892	FBgn0031664	50.0436	39.3245	28.238	25.469	54.0703
CG31917	FBgn0031668	103.099	80.8605	102.794	169.657	104.544
senju	FBgn0031676	37.885	35.4129	12.4778	8.48265	18.7583
CG4230	FBgn0031683	17.6927	18.1065	21.373	29.288	24.0459
ND-13A	FBgn0031684	140.169	103.499	113.529	193.127	96.0865
Ncoa6	FBgn0031698	37.3169	41.057	52.007	33.2953	43.8689
CG6907	FBgn0031711	80.5414	67.9967	81.9842	116.812	51.9729
CG11030	FBgn0031736	43.2049	37.5361	47.1872	50.9224	56.7139
CG7239	FBgn0031740	31.8694	25.2704	18.151	30.4439	38.3296
CG9044	FBgn0031752	14.01	14.5238	8.11978	6.56516	14.1059
CG9135	FBgn0031769	218.005	183.836	160.461	115.337	293.157
CG13994	FBgn0031772	91.6146	60.6012	79.1316	101.999	59.744
CG9147	FBgn0031774	15.0658	12.9108	15.5143	19.4823	16.4059
CG9154	FBgn0031777	12.8327	6.38284	10.4767	15.8104	17.2552
CG9175	FBgn0031779	24.3799	22.2482	21.9901	9.95595	21.906
WDR79	FBgn0031782	27.2641	24.1684	24.7213	36.2155	26.0452
CG9527	FBgn0031813	11.1434	9.97612	10.8258	8.24112	11.4446
retm	FBgn0031814	30.0226	29.4479	23.3425	15.0005	41.3914
CG9531	FBgn0031817	16.0142	10.4371	5.47533	2.30955	4.83163
CG9548	FBgn0031822	191.284	144.208	177.702	317.807	214.972
COX5B	FBgn0031830	363.276	257.479	298.255	521.926	323.314
CG9596	FBgn0031832	36.8973	30.5879	25.1737	24.924	41.8618
CG13766	FBgn0031834	19.5803	19.5521	7.56452	4.7665	11.0872
CG11050	FBgn0031836	71.6333	67.7283	81.3943	118.338	89.4418
Tango1	FBgn0031842	34.6272	37.3893	40.9758	28.4855	45.1426
Aatf	FBgn0031851	33.7683	32.6121	37.1799	36.7859	37.098
ihog	FBgn0031872	27.8504	25.7835	21.2789	19.4777	55.7491
CG3430	FBgn0031875	75.3527	66.2279	42.96	26.0035	42.3816
Atac1	FBgn0031876	18.9703	15.4314	18.1608	29.5715	15.0638
CG5149	FBgn0031904	49.415	49.44	59.1702	44.4067	74.4774
CG5181	FBgn0031909	44.8999	41.2401	47.8432	72.8357	30.1917
CG7154	FBgn0031947	75.7096	67.9296	83.4186	79.2689	86.032
Herp	FBgn0031950	49.0411	43.5586	27.0155	14.8055	30.9765
Sirup	FBgn0031971	42.6597	23.0575	28.0267	20.1196	42.943
baf	FBgn0031977	194.761	159.68	172.554	278.025	389.526
RpL36A	FBgn0031980	2488.47	1841.31	2067.24	3258.79	2902.39
mon2	FBgn0031985	19.3548	21.8346	20.864	13.8077	26.3342
CG8372	FBgn0032000	73.6774	60.4117	74.3035	120.164	51.5353
CG8360	FBgn0032001	18.0961	10.9445	4.64309	3.17901	9.15608
Ostgamma	FBgn0032015	75.2536	61.0076	60.2493	75.6705	138.604
CG7818	FBgn0032016	55.3724	43.3982	50.8821	63.1237	51.0103
CG7810	FBgn0032017	19.3997	15.9336	13.3952	9.63504	15.9168
Wdr82	FBgn0032030	59.8465	52.7939	67.2587	88.4865	70.3789
CG13390	FBgn0032031	12.2074	8.11537	3.5555	3.46654	6.02172
Rcd4	FBgn0032034	81.8942	53.8695	63.0431	91.5796	38.4831
CG13384	FBgn0032036	26.0888	26.4166	32.1879	44.0725	52.3926
CG13088	FBgn0032047	19.174	15.3362	7.04458	3.02652	10.6632
mRpL51	FBgn0032053	60.722	45.5232	50.4624	92.4098	74.2373
Uba4	FBgn0032054	32.7767	25.8094	28.7238	28.8419	25.4537
C1GalTA	FBgn0032078	38.1102	34.6594	30.1081	9.86883	55.2638
CG31886	FBgn0032079	24.1976	26.817	26.9582	15.591	45.8475
CG9586	FBgn0032101	64.5378	53.4011	65.8469	88.9505	54.4015
CG3838	FBgn0032130	28.5876	28.0174	34.4764	40.4782	30.8632
CG13123	FBgn0032150	11.3866	9.59495	11.9467	12.0917	19.807
CG4537	FBgn0032153	46.3532	41.4747	33.9937	52.6971	36.6525
Etl1	FBgn0032157	66.0232	62.1118	36.9311	19.3185	64.7701
CG4598	FBgn0032160	97.6776	75.6708	40.5763	19.3743	40.3786
CG4619	FBgn0032166	20.3049	19.8123	20.7388	15.3318	22.6654
CG5846	FBgn0032171	29.5754	16.3545	2.56019	7.46855	12.8997
CG5727	FBgn0032193	33.0458	29.7492	35.0405	37.0527	28.4141
eEF1delta	FBgn0032198	453.833	372.224	467.611	699.322	263.857
CG5676	FBgn0032200	135.916	99.2057	128.184	219.104	162.827
CG4957	FBgn0032205	36.6905	23.4575	8.74016	8.32563	15.1018
CG5045	FBgn0032229	78.7624	54.1334	58.91	115.895	67.1861
mRpS7	FBgn0032236	183.813	152.262	171.168	232.337	122.087
CG17768	FBgn0032240	88.3702	65.3881	70.1548	69.2834	110.293
CG5355	FBgn0032242	121.945	120.79	148.827	199.65	136.026
RfC3	FBgn0032244	76.0898	51.8205	24.3411	25.6191	54.3607
CG5188	FBgn0032247	12.6591	10.3062	10.5108	14.7058	11.5281
Bug22	FBgn0032248	56.5058	52.9359	64.3847	92.3201	51.6113
holn1	FBgn0032250	51.4669	48.0542	59.3523	73.5988	48.6568
CG6094	FBgn0032261	38.3411	25.0607	15.5456	10.6946	24.6689
Dpy-30L1	FBgn0032293	96.5083	67.9265	91.9006	144.233	79.5907
CG6729	FBgn0032296	11.8438	10.1105	5.04457	9.37223	15.5989
Csl4	FBgn0032346	56.0588	34.3972	42.4537	53.0943	43.5332
CG4788	FBgn0032354	79.8362	60.2854	75.4061	96.2727	46.6038
Ppt2	FBgn0032358	32.6236	26.8767	31.9031	49.3995	41.6129
CG6488	FBgn0032361	12.7428	9.11715	5.52909	8.05317	15.1195
CycY	FBgn0032378	53.0379	51.6731	63.3828	88.4495	52.8748
dgt2	FBgn0032390	60.7404	47.5986	24.1968	21.0285	59.3774
CG12264	FBgn0032393	44.6541	29.2483	9.03822	11.9437	23.3917
CG6746	FBgn0032394	42.6604	30.8565	19.9784	17.3796	56.3748
CG6766	FBgn0032398	47.2141	43.5877	48.8683	61.7798	62.1623
Pex19	FBgn0032407	48.7722	38.9692	44.0193	48.6962	44.717
CG6712	FBgn0032408	69.8604	57.2544	67.0759	111.099	91.4122
CG6583	FBgn0032420	75.0738	63.88	70.3566	68.5417	74.4946
CG6388	FBgn0032430	12.2964	10.6258	6.48347	7.50192	22.8343
CG6153	FBgn0032445	55.2552	38.7984	21.3365	16.4734	19.3059
spict	FBgn0032451	47.7739	40.3589	13.8183	17.421	23.8127
CG9934	FBgn0032467	43.0263	48.3714	54.4708	39.8955	59.6787
CG16974	FBgn0032479	77.9225	85.1251	102.692	118.904	153.397
Edem2	FBgn0032480	24.2693	26.9172	23.995	13.2982	29.9781
Ski6	FBgn0032487	36.2828	26.4186	28.6346	41.6046	44.6929
CG16812	FBgn0032488	51.8599	50.5711	62.699	87.1561	53.6918
Uvrag	FBgn0032499	14.0048	12.1545	7.42656	6.50981	15.8263
CG6523	FBgn0032509	159.098	117.446	154.573	264.1	233.568
CG9305	FBgn0032512	24.7153	24.7851	19.3261	10.0159	26.6226
CG9302	FBgn0032514	80.3487	76.2613	94.0714	117.827	88.1168
loqs	FBgn0032515	19.9246	18.3964	22.2088	28.4479	19.4895
CG9293	FBgn0032516	56.9518	43.0567	54.1289	56.7073	53.9701
RpL24	FBgn0032518	1054.41	716.037	823.84	1471.12	1138.13
CG7110	FBgn0032521	36.2017	36.3762	41.2018	30.0188	54.3998
CG9267	FBgn0032524	16.5293	13.7223	15.9192	22.6937	38.16
CG17904	FBgn0032597	40.3849	34.6051	37.6614	54.0186	36.8792
Lrch	FBgn0032633	31.7917	31.5524	25.0511	34.6788	64.539
Rpb11	FBgn0032634	134.568	102.075	134.869	224.945	160.22
Sgt	FBgn0032640	105.669	90.6741	112.5	173.168	97.2854
CG5110	FBgn0032642	63.3298	40.2491	44.0061	48.7707	36.4968
GCS2beta	FBgn0032643	63.0205	53.3683	62.0854	60.3003	68.9085
CG7200	FBgn0032671	29.1049	24.624	27.151	30.9466	31.6431
bsf	FBgn0032679	38.3938	38.0664	25.9209	17.6766	38.0457
CG15160	FBgn0032688	39.7793	39.8686	39.4732	29.5848	49.2733
Atac2	FBgn0032691	13.4231	12.7819	7.97182	17.1263	32.5026
CG10376	FBgn0032702	32.8239	32.2346	37.2451	48.445	45.5307
mRpL13	FBgn0032720	117.861	78.2179	84.6842	128.543	61.5175
Nedd8	FBgn0032725	156.617	121.199	150.73	233.641	83.2554
CG10639	FBgn0032729	16.2783	14.4188	14.4874	16.0737	14.4086
CG10470	FBgn0032746	141.992	108.82	87.5703	96.6022	78.015
CG10495	FBgn0032750	26.6758	21.6187	10.3651	5.39445	12.1013
RtcB	FBgn0032781	46.1565	33.3215	15.7887	8.50512	22.677
CG10195	FBgn0032787	10.4334	8.34199	6.86303	5.6327	9.54608
CG10166	FBgn0032799	66.5202	42.5009	14.2576	31.1093	75.2123
CG10165	FBgn0032801	15.2947	11.8075	12.2077	18.4172	19.8767
CG10268	FBgn0032811	18.678	15.8232	15.5498	18.322	15.7565
Hakai	FBgn0032812	38.3822	30.3293	34.9033	46.7829	38.0785
Nf-YB	FBgn0032816	38.5321	28.9902	34.8692	54.1337	48.7992
CG10628	FBgn0032818	28.5069	26.2922	27.272	35.7164	24.1122
CG10463	FBgn0032819	13.8636	12.6003	11.1619	13.4777	19.9941
CdGAPr	FBgn0032821	32.4989	35.8685	42.4121	23.1332	52.9508
CG10466	FBgn0032822	44.8075	33.7659	33.6047	53.3396	48.8996
COX4	FBgn0032833	387.3	263.047	286.867	433.629	291.362
CG10721	FBgn0032846	11.6092	8.40328	11.2817	11.3347	14.0503
Taf13	FBgn0032847	102	76.3055	94.0055	155.344	96.0863
nesd	FBgn0032848	20.3994	15.0278	8.61573	27.6952	50.466
CG10949	FBgn0032858	18.474	14.7607	10.1771	13.2114	17.2178
CG2493	FBgn0032864	69.2638	55.4121	69.753	113.465	86.4207
CG2611	FBgn0032871	30.529	25.0028	28.5223	49.0446	42.549
CG2614	FBgn0032873	35.4904	32.0713	16.1468	6.93626	36.5106
TM9SF2	FBgn0032880	72.3875	81.3067	86.0486	61.4413	143.196
CG9323	FBgn0032883	28.5207	23.7929	9.61249	6.22124	21.83
CG9331	FBgn0032889	38.7221	30.4458	17.0552	9.5209	23.6905
CG12050	FBgn0032915	55.6993	49.6926	58.5286	52.7889	68.9139
CG9257	FBgn0032916	49.0696	43.4998	23.4278	12.563	24.1563
Mpp6	FBgn0032921	51.1681	38.6211	40.2849	47.2747	33.8804
Nbr	FBgn0032924	70.7212	63.2581	27.0672	10.4003	36.2468
CG2201	FBgn0032955	113.223	109.531	103.786	98.3106	124.018
Cul2	FBgn0032956	78.8813	81.6957	92.8188	56.4851	86.0154
Clamp	FBgn0032979	129.419	139.74	170.129	160.803	158.263
CG3262	FBgn0032986	105.779	91.2252	96.9324	105.222	95.6666
Atf6	FBgn0033010	47.9359	59.9471	67.3225	70.5057	49.7182
Not3	FBgn0033029	83.0414	92.5311	92.2146	77.3219	175.922
CG7791	FBgn0033038	11.9878	10.5425	9.38927	9.65287	16.6252
CG7849	FBgn0033060	14.1299	12.8306	15.2163	20.6157	15.5854
geminin	FBgn0033081	319.429	242.526	304.539	372.529	347.564
CG9410	FBgn0033086	20.308	14.8195	9.20293	5.29381	13.1564
Hsepi	FBgn0033087	16.5714	15.6078	7.90225	7.79739	11.4432
PGAP3	FBgn0033088	32.3461	27.0133	15.1156	13.0928	17.6159
CG17266	FBgn0033089	64.543	40.6784	37.6144	44.9513	38.5182
CG15237	FBgn0033104	82.3553	60.4311	66.4685	93.3063	72.8662
CG3358	FBgn0033117	31.503	26.926	25.3837	25.8847	24.0086
CG17002	FBgn0033122	41.4805	31.9426	41.8614	65.2864	31.7312
CG11127	FBgn0033178	25.27	18.2872	26.1985	42.3135	42.6589
p47	FBgn0033179	97.416	76.122	47.0852	22.3947	52.187
CG12736	FBgn0033184	26.9116	22.0009	27.3221	40.1691	16.4372
CG2144	FBgn0033187	21.3407	19.6052	15.4174	11.296	28.6472
CG1598	FBgn0033191	70.0094	46.9122	13.1979	12.2218	48.4799
mRpL52	FBgn0033208	109.933	76.5377	82.7818	103.052	54.8182
CG12107	FBgn0033209	195.969	148.444	69.4523	30.2944	88.6414
U2A	FBgn0033210	64.5386	38.9387	10.5131	21.6451	58.5072
CG1550	FBgn0033225	20.0651	14.9369	13.7743	23.432	30.6336
CG8728	FBgn0033235	64.0855	49.873	27.7065	13.6342	26.6392
Nup44A	FBgn0033247	81.259	54.9686	51.2157	54.5667	57.8866
Cul4	FBgn0033260	46.7777	47.4384	52.3502	48.1316	60.2481
udd	FBgn0033261	43.0199	34.2916	38.6837	58.0958	48.2361
Nup50	FBgn0033264	138.913	119.728	143.547	200.315	112.223
RagC-D	FBgn0033272	60.3275	45.6359	19.0348	16.3953	33.5097
CG13751	FBgn0033340	68.2071	42.5708	62.0534	101.376	42.9756
MrgBP	FBgn0033341	81.1455	52.6473	62.4108	89.6274	62.208
CG8243	FBgn0033349	81.9994	68.9484	59.1679	41.2419	63.6263
CG8237	FBgn0033350	31.4088	26.3464	29.9958	37.9307	28.7312
AIMP1	FBgn0033351	78.1772	48.8432	17.3352	12.2291	31.1146
Tom7	FBgn0033357	347.202	195.874	242.279	505.645	369.936
CG8080	FBgn0033373	21.9923	13.8814	3.81588	2.06149	9.01661
Mys45A	FBgn0033379	50.0443	43.7417	50.4483	65.4064	80.8231
GstE13	FBgn0033381	69.7509	55.5107	62.5905	102.777	47.2185
Hydr1	FBgn0033382	30.6547	28.7836	33.6905	31.5427	31.5452
CG2063	FBgn0033400	50.1809	40.288	51.4766	78.0443	71.1789
CG1968	FBgn0033401	30.8109	26.8037	15.9087	12.2963	23.5184
Smyd4-1	FBgn0033427	13.0718	11.8341	14.3466	21.5285	9.44073
Updo	FBgn0033428	67.3893	47.9261	28.0927	23.9515	49.4546
CG12929	FBgn0033429	25.8452	17.0432	16.3396	20.1757	22.2298
CG1902	FBgn0033434	32.9104	34.5572	38.1935	44.0665	61.0185
CG1663	FBgn0033449	33.5789	24.2182	6.05889	4.22401	14.0438
CG1671	FBgn0033454	25.1319	22.7711	14.444	20.7665	48.2311
CG18446	FBgn0033458	92.9155	94.7496	97.6868	77.8991	152.777
CG1513	FBgn0033463	33.0667	34.7616	41.7346	46.0047	32.7022
CG1418	FBgn0033468	42.5087	34.9905	25.3302	24.7972	44.6624
CG12134	FBgn0033471	38.6479	31.8392	36.9402	42.6363	40.4243
CG1407	FBgn0033474	56.3055	53.4275	44.0465	16.3076	58.9423
oys	FBgn0033476	84.4058	85.7072	45.2151	64.3429	80.1994
mRpL42	FBgn0033480	208.289	121.193	111.037	207.745	93.7576
CG1371	FBgn0033482	50.4173	53.7763	47.6888	34.3543	62.5692
RpLP0-like	FBgn0033485	97.685	75.1721	81.1623	159.567	148.581
dmpd	FBgn0033486	64.3607	56.523	37.5505	55.1011	92.2589
CG12909	FBgn0033507	59.1549	48.766	61.3857	96.4256	75.0678
CG12895	FBgn0033523	49.3092	37.2476	51.3557	83.433	30.441
CG11777	FBgn0033527	73.7037	52.7007	63.2149	105.601	74.9587
trsn	FBgn0033528	69.4858	43.7533	31.9316	42.7255	101.938
Git	FBgn0033539	41.1261	39.7164	48.3986	63.1382	62.9304
mms4	FBgn0033549	32.1538	23.046	10.6905	14.2468	24.437
CG12325	FBgn0033557	26.1486	27.7765	28.7222	18.9579	39.6473
CG18004	FBgn0033566	78.6039	62.7853	77.1188	123.827	56.7718
ND-B14	FBgn0033570	116.174	78.0588	86.6816	143.345	56.8733
CG9067	FBgn0033605	35.1036	25.3409	28.521	38.2655	20.5061
Fbl6	FBgn0033609	33.2288	33.7458	27.2742	15.6978	52.7893
CG7741	FBgn0033615	30.6266	27.5903	33.8886	42.4598	49.0431
CG13185	FBgn0033661	10.0246	11.9386	10.109	6.29205	18.9005
PI31	FBgn0033669	93.5986	71.7973	67.5921	69.8231	69.3782
EndoG	FBgn0033690	27.6283	23.0682	7.78747	9.43896	12.8387
CG8525	FBgn0033735	13.5169	8.88722	11.2605	20.8632	13.6195
Dyb	FBgn0033739	17.2887	16.571	15.535	13.1596	28.4026
CG8818	FBgn0033751	37.4018	28.6415	24.228	27.7774	60.7858
Ak6	FBgn0033754	30.3132	20.0533	16.7173	20.505	46.9887
CG8771	FBgn0033766	35.4248	39.3149	39.832	26.4291	50.4986
SCCRO3	FBgn0033784	51.3868	48.3762	33.0991	21.9812	45.8477
CG4646	FBgn0033810	49.4867	31.7233	16.8246	24.0124	33.5905
fsd	FBgn0033813	18.0682	12.8533	6.51882	9.90578	14.0476
CG4679	FBgn0033816	43.062	36.928	20.8574	15.1441	33.1967
mars	FBgn0033845	86.7642	84.191	95.1456	66.6966	89.0359
mip120	FBgn0033846	55.4611	54.5942	42.7182	31.483	46.0017
fand	FBgn0033859	27.3453	27.9545	30.0387	45.841	47.4359
CG6701	FBgn0033889	73.2221	70.3468	79.8692	90.753	73.2429
CG13016	FBgn0033899	33.5025	32.4539	28.9114	21.2509	35.9435
CG8331	FBgn0033906	191.602	142.508	49.2521	27.9347	110.496
mRpS16	FBgn0033907	131.423	79.2801	88.3072	121.387	95.2134
CG8531	FBgn0033918	62.7522	56.0264	44.7304	21.9057	59.4935
Arc1	FBgn0033926	67.782	60.9113	70.7096	104.094	78.1136
Tfb1	FBgn0033929	76.8597	65.9675	57.2603	42.4894	64.2729
CG17385	FBgn0033934	94.2747	79.8238	98.2063	131.618	74.3217
CG10139	FBgn0033951	81.6296	59.8117	79.7281	132.717	78.3636
ND-B15	FBgn0033961	197.883	129.466	151.183	243.769	122.466
Ciao1	FBgn0033972	39.0824	28.7641	36.235	54.0279	30.5688
pcs	FBgn0033988	113.75	93.9847	83.5195	79.0024	75.0481
CG7544	FBgn0033994	26.368	22.1773	9.8857	8.47257	9.34253
mRpL41	FBgn0034001	54.0497	33.6736	34.7176	38.616	27.4129
CG8079	FBgn0034002	19.7647	17.3879	17.3978	13.2555	21.4688
eIF2B-gamma	FBgn0034029	35.9977	29.7219	22.5182	18.5704	29.4067
CG8195	FBgn0034032	26.6801	29.0364	29.6169	13.1643	28.9881
CG8204	FBgn0034033	36.275	26.6149	28.1584	38.9146	22.5604
CG8297	FBgn0034050	31.1488	21.7515	19.6415	29.9972	35.3686
Mlf	FBgn0034051	145.159	134.469	164.706	225.679	143.515
CG8366	FBgn0034054	28.1103	22.9762	16.5717	12.719	28.7482
CG8314	FBgn0034057	58.328	44.5248	52.2539	69.5176	51.6987
Pex11	FBgn0034058	71.9669	51.3793	14.0852	14.1685	42.4546
CG8320	FBgn0034059	33.6018	26.6402	10.9926	8.93199	30.7395
CG8386	FBgn0034061	50.1301	30.9336	32.955	52.761	71.9816
CG8388	FBgn0034062	14.9897	14.2768	11.7813	19.2192	11.6833
Rrp42	FBgn0034065	17.6439	13.1677	13.4724	26.1042	31.8453
CG8397	FBgn0034066	123.928	87.8104	104.276	157.428	59.6501
casp	FBgn0034068	81.1567	73.3282	55.2946	29.2094	79.1749
CG8435	FBgn0034084	54.5544	43.6721	55.0507	88.8799	30.3312
CG8441	FBgn0034086	59.5411	49.2972	58.5072	95.1545	64.964
clu	FBgn0034087	29.4255	34.0491	29.8012	20.3797	44.8982
CG7747	FBgn0034109	24.6428	23.9869	27.7482	41.8699	24.431
Atg9	FBgn0034110	16.6817	14.4607	14.7137	23.3592	22.0614
CG7997	FBgn0034117	33.9969	32.4747	40.7409	50.6668	38.6511
CG5522	FBgn0034158	58.4526	61.2655	75.3912	89.0298	110.196
ste24a	FBgn0034176	101.051	88.3833	80.8781	66.9479	99.7153
CG6805	FBgn0034179	23.7595	23.7638	29.5028	37.6105	24.4404
CG6568	FBgn0034210	41.1319	33.1732	10.5377	10.7225	27.7593
Lhr	FBgn0034217	16.0466	13.0068	16.1311	15.9415	19.5424
Tes	FBgn0034223	39.3643	37.4563	40.8005	28.0211	39.4141
CG4853	FBgn0034230	23.4294	22.5336	12.6324	8.11885	21.1739
APC10	FBgn0034231	36.2727	25.8556	22.8431	14.7604	28.9702
CG4866	FBgn0034232	63.563	54.7735	64.5765	105.921	67.7251
CG14480	FBgn0034242	68.5689	50.4719	59.3717	91.4923	86.4357
Ns2	FBgn0034243	49.4135	43.2631	54.4621	77.4779	102.698
UQCR-6.4	FBgn0034245	259.819	168.77	84.2094	168.907	258.384
P32	FBgn0034259	191.747	112.897	19.6935	27.1828	76.1043
Snx16	FBgn0034265	38.1296	32.2146	17.2007	9.56212	20.1731
CG4975	FBgn0034266	16.8946	16.1417	19.0163	19.0352	17.4848
CG6401	FBgn0034270	13.9395	12.1465	8.44968	4.54496	13.9584
Mapmodulin	FBgn0034282	383.269	391.697	458.511	636.118	940.282
CG5742	FBgn0034304	16.7922	16.4105	12.4922	7.69712	19.0087
CG10914	FBgn0034307	14.9547	11.8752	6.75852	13.0128	12.6487
CG10915	FBgn0034308	38.6504	34.7072	30.8654	17.1827	36.0644
Nup75	FBgn0034310	49.3132	41.6594	27.7963	31.8066	60.8505
CG5721	FBgn0034315	62.511	43.2086	14.694	13.5683	53.9614
CG12263	FBgn0034346	23.1296	24.0448	27.1157	22.1769	38.1927
CG5190	FBgn0034351	38.1193	31.8257	31.8163	38.1331	25.9189
mRpS28	FBgn0034361	47.5092	39.2633	40.1227	45.5172	43.7622
CG5482	FBgn0034368	59.4422	61.3809	70.2003	75.8431	75.6905
Gint3	FBgn0034372	46.9007	44.4008	53.9698	59.8375	65.3108
CG15073	FBgn0034379	11.3777	10.4247	6.50252	4.08124	12.3314
Vps51	FBgn0034380	16.8667	16.5612	18.5889	21.2713	18.0272
MFS15	FBgn0034392	18.3223	18.4487	12.6162	18.1157	30.82
CG15111	FBgn0034419	36.3752	32.7723	37.1969	36.4886	37.1348
CG7137	FBgn0034422	37.5285	36.9839	41.7053	53.7732	45.1869
mip40	FBgn0034430	55.2286	47.5118	56.3856	91.9317	70.9714
CG7744	FBgn0034447	126.493	108.456	38.2648	25.1888	44.849
CG11208	FBgn0034488	90.8495	63.95	30.8617	55.2632	37.1456
CG11788	FBgn0034495	19.2867	11.8784	11.1835	7.7607	11.3307
CG9143	FBgn0034496	38.5685	33.4339	39.932	51.7076	26.119
CG11200	FBgn0034500	13.6999	11.8142	6.44078	10.3613	24.7906
MED8	FBgn0034503	51.8952	38.5426	37.0721	42.2367	41.4633
CG18065	FBgn0034519	10.3277	8.27121	8.60188	9.84408	7.56629
CG11180	FBgn0034528	57.6714	47.2898	57.9839	73.1206	50.5217
DMAP1	FBgn0034537	72.2164	67.6258	81.9694	112.321	75.5843
Fem-1	FBgn0034542	36.005	34.9984	22.7702	9.27491	31.6262
CG9344	FBgn0034564	130.836	101.082	39.8842	50.5523	165.233
dgt3	FBgn0034569	25.4397	21.5625	19.8162	17.3742	25.5937
CG10543	FBgn0034570	26.7903	29.3775	38.0395	26.5529	50.5694
CG3295	FBgn0034573	40.4483	33.9333	27.9816	28.0321	56.5606
ND-B14.7	FBgn0034576	113.483	77.3678	93.0856	140.841	89.4563
cpa	FBgn0034577	80.0173	71.784	74.5875	62.2264	105.812
Rbpn-5	FBgn0034585	34.746	28.9732	12.8882	4.63067	15.1297
Magi	FBgn0034590	21.3287	21.4089	27.5853	29.9444	36.029
CG4266	FBgn0034598	45.3949	47.8538	67.0988	69.0258	84.2719
hng1	FBgn0034599	27.4036	22.4834	19.7829	23.0735	23.7391
CG9752	FBgn0034614	81.0864	64.4703	54.2861	40.7358	54.3736
Panx	FBgn0034617	36.5758	31.3867	39.7033	54.1444	28.581
TAF1C-like	FBgn0034631	20.2674	21.3446	23.1357	25.5651	28.7341
ND-B12	FBgn0034645	321.711	209.392	232.736	428.734	305.132
Rae1	FBgn0034646	101.739	79.5431	83.8198	124.904	82.5365
NC2alpha	FBgn0034650	97.5593	70.5396	33.0481	29.0944	46.6612
LBR	FBgn0034657	107.72	111.565	143.644	182.459	240.795
CG9304	FBgn0034674	35.5456	35.4939	39.8463	30.7866	43.6967
CG6758	FBgn0034704	12.1309	10.3797	8.49621	5.95409	10.1169
CG11170	FBgn0034705	19.2178	11.6115	8.32997	8.35299	8.94091
MED16	FBgn0034707	18.2127	15.2452	17.0736	28.8773	27.3803
Rtf1	FBgn0034722	71.2118	76.5903	87.4072	52.3104	76.7424
Mes4	FBgn0034726	93.2602	67.226	43.5201	47.5317	54.3645
mRpS29	FBgn0034727	53.888	45.9011	29.5698	18.354	27.0045
CG4554	FBgn0034734	13.2606	13.883	8.30654	12.6946	28.672
CG4294	FBgn0034742	13.7005	15.0637	19.4288	21.2	26.4436
Vps20	FBgn0034744	79.3933	62.1078	39.6125	24.5251	50.3761
CG17807	FBgn0034748	12.0475	10.7164	12.1148	17.9847	17.8155
CG3732	FBgn0034750	53.9215	45.2172	56.9642	76.5658	60.868
CG3499	FBgn0034792	59.1379	49.9986	53.8175	53.6117	63.3761
CG9890	FBgn0034814	26.3095	21.0452	24.4581	33.2035	16.365
Art7	FBgn0034817	18.4444	13.7082	6.66523	7.29563	14.7711
CG3500	FBgn0034849	49.3365	34.9978	16.3752	18.5854	45.9865
Golgin245	FBgn0034854	19.1461	20.7204	18.5852	10.6261	22.1257
wmd	FBgn0034876	87.0128	71.6107	88.9057	120.376	83.4513
levy	FBgn0034877	696.728	438.007	377.508	521.005	447.601
pita	FBgn0034878	78.1335	70.238	83.3179	79.4195	77.6663
Rrp4	FBgn0034879	41.004	27.3933	16.7377	31.589	67.7053
mRpL43	FBgn0034893	39.7019	22.8195	7.60773	14.2174	32.7803
CG5532	FBgn0034902	89.1067	60.9581	71.1465	114.434	67.138
Snap29	FBgn0034913	46.7281	38.4301	32.9526	26.965	41.5512
eIF6	FBgn0034915	99.1659	72.1246	43.6696	40.5579	79.5945
DCP1	FBgn0034921	39.0835	32.7701	38.6239	40.1177	36.2978
Upf3	FBgn0034923	25.4026	21.8423	24.6571	36.1392	22.3043
CG3803	FBgn0034938	18.5103	16.8849	12.2721	14.8654	20.8243
CG10904	FBgn0034945	33.611	27.7077	34.6349	34.7397	30.7212
CG3163	FBgn0034961	28.2124	23.3266	22.3242	27.8337	46.9316
Not11	FBgn0034963	42.0341	30.0254	10.5251	13.5936	32.8066
IntS1	FBgn0034964	23.2271	22.5915	7.34767	12.2452	27.8382
eIF-5A	FBgn0034967	2065.49	1480.7	1929.41	3089.69	2660.6
RpL12	FBgn0034968	2122.26	1428.22	1695.96	3016.36	2320.91
yki	FBgn0034970	75.0705	62.5828	48.2594	28.9838	77.1605
CG3209	FBgn0034971	53.282	46.3913	50.2488	45.4376	54.0301
CG4065	FBgn0034982	30.6551	25.3781	8.88929	12.3355	39.4524
mRpS17	FBgn0034986	75.2205	53.6087	60.1662	78.0108	50.2776
Slik	FBgn0035001	45.3968	57.6413	79.4752	73.7022	72.8008
CG13585	FBgn0035020	50.0263	40.9457	44.3328	71.0998	39.2712
CG4622	FBgn0035021	38.2753	32.4518	40.5331	51.7972	29.084
Fcp1	FBgn0035026	34.013	32.4248	13.6358	9.59206	22.4087
ATPsynF	FBgn0035032	661.971	437.143	470.454	664.828	274.128
CG3570	FBgn0035035	59.5944	38.9864	22.6079	11.8391	23.5034
CG3663	FBgn0035044	38.7582	26.9993	12.1251	7.73238	16.6469
Pof	FBgn0035047	41.6968	35.4702	21.1435	21.0191	19.7993
Eps-15	FBgn0035060	32.3824	36.0461	29.6574	15.0716	38.8916
CG3594	FBgn0035063	33.5052	27.2306	31.6302	41.709	30.734
TyrRS-m	FBgn0035064	16.5144	13.312	10.0134	7.2551	11.9386
CG3776	FBgn0035088	66.5998	60.0206	75.4455	104.61	71.0469
CG7049	FBgn0035102	20.7179	16.2319	21.3937	26.6579	17.463
mri	FBgn0035107	65.0962	53.4735	57.4252	75.1813	60.544
thoc7	FBgn0035110	90.4561	65.7092	93.703	150.568	68.3988
wac	FBgn0035120	89.5324	66.221	68.6379	63.0671	83.7121
CG1233	FBgn0035137	16.2676	15.0058	5.74717	8.61918	14.9649
Cypl	FBgn0035141	52.7902	38.037	46.9029	88.7991	50.5171
MED14	FBgn0035145	32.4141	36.5966	34.9426	24.2245	39.5774
CG3402	FBgn0035148	81.2228	70.9144	58.2109	40.6494	90.1579
MED30	FBgn0035149	28.3903	19.6393	10.2829	19.5536	26.3748
Rev1	FBgn0035150	18.6584	19.5267	10.0055	6.54601	17.4753
CG13896	FBgn0035159	15.5398	12.193	14.147	12.3194	23.3032
CG13901	FBgn0035164	31.903	20.4573	28.2334	34.5707	18.7176
CG9205	FBgn0035181	74.4035	55.1485	44.337	37.607	44.7714
Psf1	FBgn0035194	43.7992	34.8958	33.3337	34.0492	34.6739
CG2277	FBgn0035204	35.5682	31.3677	35.0092	45.3991	29.9432
CG2469	FBgn0035205	60.8345	62.0127	71.4617	80.6154	86.6314
msd5	FBgn0035210	37.2376	30.4632	32.5733	52.9181	34.3575
Iml1	FBgn0035227	13.1088	12.6718	11.2024	11.5324	20.7332
CG12091	FBgn0035228	91.4741	71.9599	41.2003	30.9714	76.6753
pns	FBgn0035229	34.0103	33.1376	13.1999	15.94	19.155
CG12099	FBgn0035232	28.565	27.237	30.8703	32.3813	48.5219
CG12004	FBgn0035236	83.6581	73.1094	41.5318	65.9787	73.711
CG13926	FBgn0035243	36.1309	23.113	22.4896	18.6029	22.6036
ABCB7	FBgn0035244	25.8069	21.9982	12.63	10.6754	16.8818
metl	FBgn0035247	39.6617	28.7275	37.4192	62.403	40.258
CG13919	FBgn0035248	20.7851	15.3713	11.6373	20.0851	23.7626
CG7970	FBgn0035252	132.978	117.993	133.506	207.472	85.1884
CG7974	FBgn0035254	24.2268	21.3438	26.8827	32.7974	23.8078
CG13921	FBgn0035267	22.8028	21.6746	24.1143	26.0583	46.3976
CG2021	FBgn0035271	114.292	88.0022	97.5899	178.75	118.377
mRpL46	FBgn0035272	64.1431	44.1645	19.0139	18.9892	27.5661
Cnb	FBgn0035295	20.1334	13.6774	5.7029	13.42	42.2754
CG13807	FBgn0035323	28.0845	21.6961	22.5048	45.6083	30.1362
CG1317	FBgn0035333	25.1904	28.3054	27.8004	27.4799	36.2193
mRpL23	FBgn0035335	85.312	67.6386	67.6479	57.1072	79.5572
CG16985	FBgn0035355	18.351	14.627	18.2322	23.9792	14.6667
CG16986	FBgn0035356	16.6493	14.4625	13.2606	7.8676	19.8242
CG9977	FBgn0035371	53.1665	49.5594	47.0277	34.6187	74.0104
CG12093	FBgn0035372	36.3057	28.7601	15.2641	15.5918	30.88
mRpS35	FBgn0035374	61.748	43.581	25.5417	22.0446	34.306
pgant6	FBgn0035375	31.8415	31.6239	27.6727	17.2122	54.233
CPT2	FBgn0035383	23.2696	21.3424	25.8666	32.9651	17.6683
CG2162	FBgn0035388	72.0169	68.5534	61.3687	46.3593	68.35
scramb2	FBgn0035390	72.8523	63.4398	46.0965	41.8111	80.6661
CG16753	FBgn0035393	50.8409	46.7019	44.8071	80.9693	38.673
CG11486	FBgn0035397	149.337	140.265	177.743	233.262	159.466
CG1291	FBgn0035401	30.9216	23.7087	28.0799	45.889	33.899
Asciz	FBgn0035407	28.6817	22.378	9.80861	9.12907	12.2646
CG14966	FBgn0035415	41.8054	29.4398	45.256	67.1593	85.3003
CG17737	FBgn0035423	434.757	279.51	230.798	308.081	434.215
CG11505	FBgn0035424	54.2057	55.8617	24.7474	20.2833	37.6979
CG12010	FBgn0035443	18.3675	16.358	6.51678	8.95812	15.567
CG14977	FBgn0035469	102.714	71.5386	90.7823	130.09	79.5392
CG14995	FBgn0035497	16.8598	18.7363	20.3736	19.5669	25.4984
CG1265	FBgn0035517	29.1836	23.8812	21.0214	18.8254	30.249
CG11586	FBgn0035520	44.718	38.9768	47.2512	68.5366	43.6279
CG11583	FBgn0035524	100.389	80.8138	99.7185	165.01	101.558
CG15014	FBgn0035532	61.5103	46.7801	11.2987	14.1904	22.1133
Cip4	FBgn0035533	41.1046	43.5656	50.9824	55.8643	61.6428
mRpS6	FBgn0035534	78.1624	48.7714	53.9565	107.919	37.5735
CG15019	FBgn0035541	146.668	112.445	89.5293	103.434	210.216
Prpk	FBgn0035590	17.2079	11.3494	14.291	14.7382	12.5466
CG4611	FBgn0035591	15.8745	15.7611	18.1569	24.5288	15.7807
CG10674	FBgn0035592	161.488	111.482	73.4905	53.6161	76.0203
CG4603	FBgn0035593	62.2375	42.33	20.4675	20.9065	48.1533
Cyt-c1	FBgn0035600	167.835	130.485	157.611	272.081	116.635
TM9SF3	FBgn0035622	43.5595	46.1978	55.2901	66.1896	63.0019
Eaf6	FBgn0035624	53.2039	40.136	47.7684	63.5807	44.2662
Txl	FBgn0035631	174.138	130.412	92.5865	99.9771	121.496
kri	FBgn0035639	97.9164	80.7587	91.0752	121.585	65.5817
DNApol-epsilon58	FBgn0035644	40.3017	35.858	18.1582	12.2097	24.4734
CG13295	FBgn0035674	12.7805	9.73377	3.49621	6.23934	11.8826
CG6610	FBgn0035675	78.473	48.9987	63.0865	122.63	57.164
CG10467	FBgn0035679	22.4386	17.5841	20.0934	27.5215	16.657
CG10289	FBgn0035688	43.5718	38.6826	20.1549	33.4837	57.2926
CG7376	FBgn0035689	13.1562	13.0816	10.2335	13.1396	20.9192
CG8270	FBgn0035703	18.4226	15.2056	7.03303	6.7187	11.1086
CG8368	FBgn0035707	34.3986	33.4838	41.2539	49.6684	36.2615
CG8549	FBgn0035714	49.0052	38.9678	19.6412	17.3374	17.2676
CG10103	FBgn0035715	47.9207	38.5723	45.0511	51.8654	43.846
CG10077	FBgn0035720	123.779	132.315	148.916	170.149	198.481
Mis12	FBgn0035725	39.4195	30.1696	5.19917	14.4776	29.5451
RpL18	FBgn0035753	2511.33	1473.16	1939.19	3686.59	2760.87
Rint1	FBgn0035762	14.3466	11.2953	3.22955	4.08061	17.031
CG8602	FBgn0035763	73.1418	69.2628	88.1605	111.177	95.9083
CTCF	FBgn0035769	54.2087	55.1818	49.26	21.4199	69.2562
Sec63	FBgn0035771	78.861	73.7014	80.9106	51.3977	92.1485
Sh3beta	FBgn0035772	69.8997	60.3782	68.4982	97.2826	170.727
CG7546	FBgn0035793	48.3426	52.3474	64.7561	74.5724	53.107
CG7506	FBgn0035805	49.8775	40.4823	46.2931	73.3178	31.9349
CG8281	FBgn0035824	10.8371	10.5324	6.15357	10.3415	16.8805
Srp9	FBgn0035827	109.671	80.7367	95.768	111.315	72.1218
HP4	FBgn0035829	209.531	153.98	203.156	355.917	285.33
CG8209	FBgn0035830	86.9645	64.7246	67.831	69.3048	120.405
CG8038	FBgn0035831	56.2167	40.6719	36.401	37.0354	35.5395
ERR	FBgn0035849	19.2869	17.5877	7.67181	7.80209	20.4109
MED24	FBgn0035851	23.2381	25.4459	28.7335	36.1085	29.2238
CG13671	FBgn0035867	20.3192	16.9781	8.6595	3.91961	11.46
BI-1	FBgn0035871	112.372	101.151	125.317	186.503	74.8284
CG7185	FBgn0035872	123.926	119.301	142.003	112.558	138.862
CG7083	FBgn0035877	22.1178	21.8027	22.6228	25.9376	23.77
CG7182	FBgn0035878	132.488	106.444	116.322	132.41	113.087
mkg-p	FBgn0035889	38.3778	36.7553	25.6584	18.9677	44.3005
CG6983	FBgn0035896	36.9626	33.9415	29.2927	23.3419	38.4913
ZC3H3	FBgn0035900	11.4147	9.46789	11.7841	18.4073	19.8074
CG5021	FBgn0035944	68.6281	45.938	24.1945	10.8223	31.9281
Srp68	FBgn0035947	83.3421	77.5374	59.2754	30.9917	74.6367
CG3689	FBgn0035987	134.958	99.5427	49.2037	50.5102	132.931
pall	FBgn0036005	51.5472	47.7205	56.1602	58.1507	52.859
path	FBgn0036007	263.939	235.775	91.583	69.0297	160.251
CG3335	FBgn0036018	34.2476	31.5489	39.3679	55.0766	41.7441
CG14174	FBgn0036036	11.8504	11.4323	11.7187	15.6188	22.6805
defl	FBgn0036038	15.3094	14.7112	11.1906	13.0449	13.9332
CG10809	FBgn0036052	27.5556	23.8128	22.9348	20.2942	39.9373
CG6674	FBgn0036063	23.2802	18.5305	19.8582	24.3594	15.9065
CG8009	FBgn0036090	73.9359	61.1508	73.4835	106.997	48.5481
CG8003	FBgn0036096	56.3456	49.0588	38.8226	37.4054	93.5898
FoxK	FBgn0036134	53.0189	59.8724	71.4618	88.2676	71.2346
mRpL2	FBgn0036135	37.5339	27.9862	25.8441	33.9245	43.1129
Ufd1-like	FBgn0036136	66.3739	47.741	29.6782	18.6009	40.0787
chrb	FBgn0036165	85.0939	85.8189	97.9837	53.7912	169.803
CG7339	FBgn0036188	40.829	30.9218	23.2083	18.8274	50.7091
CG14135	FBgn0036193	20.4786	16.1309	20.0738	23.7027	13.0298
crim	FBgn0036198	88.0567	57.5597	25.6751	45.4297	114.334
RpL10Ab	FBgn0036213	1416.06	1066.03	1261.42	2250.94	1910.91
thoc6	FBgn0036263	57.8129	51.5556	61.0025	69.0529	48.7567
Pbgs	FBgn0036271	22.4755	19.5097	8.87091	9.75245	28.5984
CG10418	FBgn0036277	223.957	140.771	158.011	300.092	180.165
CG10654	FBgn0036294	29.9859	26.1769	23.7853	17.7678	49.2154
Tsf2	FBgn0036299	50.0682	47.9263	45.8881	32.9679	112.713
CG10984	FBgn0036305	45.8981	43.129	51.4333	62.909	45.07
CG10973	FBgn0036306	39.1056	40.5224	44.7289	53.8311	37.9221
CG10948	FBgn0036317	16.4924	17.6386	11.1352	12.3078	22.2492
Wbp2	FBgn0036318	24.369	21.6004	23.32	24.2962	20.163
AdenoK	FBgn0036337	71.9842	50.8178	54.2102	49.1922	64.482
CG11279	FBgn0036342	37.1966	31.0337	32.8473	23.0037	43.3001
cmb	FBgn0036365	16.4027	18.0418	22.1088	22.9919	16.8175
Tgi	FBgn0036373	39.169	31.9161	22.9473	18.8171	25.0876
Tdrd3	FBgn0036450	42.5791	39.7312	24.6182	35.3613	34.5424
CG5114	FBgn0036460	41.8867	30.8485	21.9145	20.7008	56.1844
mRpL39	FBgn0036462	76.4088	55.5019	59.2019	71.3368	41.3213
sstn	FBgn0036476	22.0049	24.9142	31.1146	32.1982	31.6307
Prp31	FBgn0036487	27.1081	24.339	31.5689	45.5063	42.0726
CG7255	FBgn0036493	19.1074	20.0235	19.473	10.4916	42.8051
CG16979	FBgn0036512	27.581	24.9511	21.6799	15.7137	38.1729
CG12301	FBgn0036514	38.7151	36.142	43.7229	59.665	36.5568
CG7656	FBgn0036516	53.5119	46.3166	31.8248	46.5269	98.6566
RhoGAP71E	FBgn0036518	68.47	63.233	82.5598	114.377	67.1414
DCP2	FBgn0036534	79.7006	87.8478	94.1677	79.4257	103.432
CG18081	FBgn0036537	175.093	116.006	194.008	291.575	174.384
GXIVsPLA2	FBgn0036545	41.3242	36.6012	21.3452	19.3548	19.1821
CG5830	FBgn0036556	31.4736	32.8977	31.7443	43.8074	66.2248
mRpS31	FBgn0036557	36.4222	30.2911	25.0428	27.9442	35.0515
CG5235	FBgn0036565	66.7386	74.431	90.6577	91.9212	89.8801
IntS9	FBgn0036570	25.7768	22.8638	26.1472	36.447	19.6522
Strumpellin	FBgn0036571	10.5074	9.88356	7.04083	4.12064	14.5994
PDCD-5	FBgn0036580	201.233	137.221	158.59	195.25	103.498
MED10	FBgn0036581	94.1493	72.4488	87.2959	134.053	68.8239
CG4729	FBgn0036623	55.2145	50.2663	55.2266	56.878	49.3653
Smn	FBgn0036641	161.643	122.721	155.168	232.887	91.8213
Syx8	FBgn0036643	23.4485	16.4505	8.55188	13.7013	17.2896
CG4098	FBgn0036648	25.7693	13.7179	4.41152	8.57161	15.3794
CG13025	FBgn0036660	55.6748	46.4196	28.5226	65.9227	51.5101
TSG101	FBgn0036666	65.386	56.0691	62.6519	62.7409	66.3914
CG9669	FBgn0036667	218.132	142.361	202.559	287.11	223.928
CG3764	FBgn0036684	26.3858	27.5439	13.6772	13.2403	25.673
Fit2	FBgn0036688	25.6161	25.9906	14.4729	9.56271	18.5469
CG14057	FBgn0036696	56.2864	46.4417	44.5217	85.1335	59.4919
QIL1	FBgn0036726	112.296	92.2615	118.09	175.377	84.4451
UQCR-Q	FBgn0036728	542.413	345.964	366.312	580.341	391.638
Vps60	FBgn0036740	55.4	43.915	43.3033	43.5319	52.7936
CG7484	FBgn0036745	80.1299	53.8118	49.6378	47.8516	100.433
MED19	FBgn0036761	106.897	89.0528	65.2825	41.0925	87.306
CG5290	FBgn0036772	11.9999	11.5943	9.68658	4.92896	10.971
mRpS26	FBgn0036774	80.3339	56.4163	41.5796	39.9491	45.3717
Sgf11	FBgn0036804	54.8453	36.4627	42.3591	65.3366	24.919
Atg3	FBgn0036813	58.9279	47.362	42.4804	73.2003	71.5484
HipHop	FBgn0036815	165.316	118.85	61.1327	23.5298	79.0773
Indy	FBgn0036816	95.7388	100.678	117.531	93.7334	141.268
RpL26	FBgn0036825	1507.19	967.802	1206.18	2164.68	1838
CG6843	FBgn0036827	70.7117	61.991	75.0629	96.5619	52.8802
CG6841	FBgn0036828	21.9003	23.902	23.5476	18.5321	27.0548
CG9666	FBgn0036856	65.505	51.7404	58.2363	83.1978	50.7873
CG9300	FBgn0036886	33.2778	30.6539	37.9482	49.8027	55.2937
CG9330	FBgn0036888	62.9516	57.1031	40.9439	32.4302	56.3685
Lon	FBgn0036892	35.0276	39.5	49.5817	51.7628	36.8634
CG8786	FBgn0036897	38.2426	33.9488	28.6113	20.4701	30.7137
Prp3	FBgn0036915	48.665	42.2476	51.8799	75.0308	54.457
Mtr3	FBgn0036916	29.1852	24.3549	29.4732	48.9461	46.5609
CG7770	FBgn0036918	165.103	121.87	87.0777	95.2523	109.233
Grasp65	FBgn0036919	53.6639	43.7039	50.1918	35.823	48.3672
CG8004	FBgn0036920	42.9923	35.3737	40.6787	63.5899	25.2437
CG14182	FBgn0036922	27.7737	23.3574	20.3743	16.4482	23.384
Tom20	FBgn0036928	217.253	174.068	190.166	273.157	134.611
CG14184	FBgn0036932	68.4983	57.1524	67.2426	89.8681	48.1227
CG17233	FBgn0036958	50.8237	52.3508	34.12	38.2853	76.4987
FRG1	FBgn0036964	40.2156	27.1967	28.201	44.4527	65.1028
CG5274	FBgn0036987	24.9055	19.0816	16.7925	13.6306	21.1312
CG5262	FBgn0036988	28.4474	27.8896	24.7335	9.87434	26.3988
isoQC	FBgn0036999	28.505	26.3408	16.1836	9.55482	19.2676
ND-39	FBgn0037001	103.621	81.5025	89.0065	121.623	63.3782
CG5104	FBgn0037009	39.9887	32.9977	40.1469	44.3845	45.6299
CG4858	FBgn0037011	26.5475	20.1227	17.9331	34.3261	36.3239
CG4074	FBgn0037017	19.4054	17.805	9.44971	14.35	11.657
Pex14	FBgn0037020	62.8328	54.7215	59.9288	77.6562	62.0619
Spc105R	FBgn0037025	30.6165	34.0046	28.1908	18.8596	77.0826
CG3634	FBgn0037026	38.0097	34.244	35.5378	19.9202	34.9725
CG10585	FBgn0037044	31.764	33.536	20.1471	15.7499	22.2104
CG12975	FBgn0037061	67.2287	49.0967	27.4525	24.0327	50.2659
Tsr1	FBgn0037073	66.8754	64.8623	73.6363	91.9205	63.3502
ebd2	FBgn0037076	23.9581	20.7321	12.5337	11.6261	10.3824
barc	FBgn0037081	57.4222	52.8231	51.0528	33.2699	56.6211
CG7519	FBgn0037087	112.976	77.4397	90.0795	124.337	50.9153
CRIF	FBgn0037102	85.6785	70.9722	77.2823	109.742	62.0558
S1P	FBgn0037105	15.0515	15.1289	8.0683	9.26265	11.65
CG11306	FBgn0037108	42.8863	41.3668	30.3701	27.7819	78.3795
CG11247	FBgn0037120	29.1166	30.9211	26.49	13.1053	27.7522
Rpb8	FBgn0037121	114.9	78.663	67.3513	100.685	131.292
DNApol-eta	FBgn0037141	33.6547	20.6889	4.72787	5.66403	17.4721
CG7130	FBgn0037151	36.7169	26.0311	10.562	13.8222	25.1469
CG11137	FBgn0037199	249.462	186.524	209.817	313.695	132.114
CG11109	FBgn0037200	28.4184	20.2313	13.3664	15.0485	27.4036
Mes2	FBgn0037207	75.5321	67.0931	55.3492	40.6888	117.923
CG1103	FBgn0037235	77.9983	68.8504	81.0435	91.0117	97.613
CG14646	FBgn0037241	29.6093	28.0771	30.6127	30.1279	37.6705
CG14650	FBgn0037252	49.6792	51.5608	64.2588	77.3169	60.66
CG9769	FBgn0037270	201.774	175.594	217.106	335.628	256.523
CG1129	FBgn0037279	32.1884	30.3398	32.6146	24.7572	50.0853
CG14657	FBgn0037282	27.5988	26.0481	30.4168	39.7878	35.3169
CG12007	FBgn0037293	19.3119	15.9468	10.1182	14.8498	18.0473
CG1116	FBgn0037297	32.6165	24.7043	19.0805	14.5409	21.5751
Vps37B	FBgn0037299	33.0917	25.8805	29.4526	42.0611	30.2228
Mms19	FBgn0037301	25.9223	26.2701	30.3324	31.8055	39.466
CG1161	FBgn0037313	78.095	59.0277	68.0901	83.5599	96.4687
POLDIP2	FBgn0037329	42.5075	33.2253	37.2945	42.947	38.6016
mRpL44	FBgn0037330	55.3611	42.1945	40.3404	50.7987	51.439
CG2519	FBgn0037336	37.2017	41.9728	45.5184	39.9825	46.9737
CG14671	FBgn0037340	43.398	30.0526	34.9422	45.8911	28.3182
CG2931	FBgn0037342	67.3163	46.5073	35.5994	34.171	40.4041
CG2926	FBgn0037344	61.8942	67.9286	93.9776	100.17	79.0245
CG1427	FBgn0037347	16.7369	16.0311	18.2213	16.2086	29.8162
RpL13A	FBgn0037351	2760.73	1780.68	2214.99	3889.21	2981.63
CG12170	FBgn0037356	28.8528	20.2967	9.63358	8.67425	10.7879
CG2182	FBgn0037360	128.728	99.7835	50.8398	73.8223	63.9381
CG2046	FBgn0037378	116.734	75.2706	22.4763	19.778	44.4516
CG18048	FBgn0037435	14.1711	8.13814	1.65884	1.88184	9.4333
CRAT	FBgn0037440	16.9539	15.7871	20.0124	28.1294	25.3893
Dmtn	FBgn0037443	27.7217	28.7435	36.3986	39.6344	38.3155
Zif	FBgn0037446	64.0472	53.9691	64.7674	95.8783	94.6599
CG1965	FBgn0037466	23.2525	26.0629	30.1332	26.9687	24.3778
CG1943	FBgn0037468	780.374	617.104	763.39	1211.18	445.31
Dpck	FBgn0037469	30.6695	22.8619	28.7454	50.123	58.3878
CG10068	FBgn0037473	31.0016	26.9309	20.5752	13.151	21.7127
CG2656	FBgn0037478	21.8773	18.7032	21.9418	26.6305	25.2392
MAGE	FBgn0037481	72.5843	57.646	73.1446	116.484	36.7955
CG10050	FBgn0037492	15.1292	12.1877	5.88967	3.77984	8.9616
mRpS9	FBgn0037529	69.998	59.058	70.5312	106.085	48.7574
CG3223	FBgn0037538	39.0339	32.7829	41.3183	65.7528	38.9785
CG10903	FBgn0037543	27.7553	22.9606	27.0395	40.4821	33.3854
CG9630	FBgn0037561	17.9571	14.9233	7.27778	11.0415	23.7036
DppIII	FBgn0037580	144.73	109.388	32.1621	17.1503	46.1736
mRpL19	FBgn0037608	51.4775	39.9472	43.3926	50.6963	36.0067
CG8202	FBgn0037622	22.5121	21.6393	18.3728	11.0062	24.7268
CG9821	FBgn0037636	676.282	599.862	737.935	828.236	868.904
IscU	FBgn0037637	40.6226	29.7067	11.2337	24.4244	30.7249
CG11964	FBgn0037644	41.2624	32.7199	22.0941	31.9194	74.0423
CG11975	FBgn0037648	37.4084	32.1877	35.5496	39.7374	34.9291
CG11986	FBgn0037656	31.3297	25.9181	28.2111	33.1699	27.9455
hyx	FBgn0037657	54.1769	51.9156	60.8113	81.51	96.3513
Kdm2	FBgn0037659	18.6676	21.308	18.5129	13.3027	33.4268
beag	FBgn0037660	35.1495	31.9708	38.871	56.2765	43.8088
Ibf1	FBgn0037670	48.7344	37.9583	52.0264	73.9676	111.87
pasi2	FBgn0037680	58.2265	54.7412	56.6496	51.0251	91.5676
RpL34b	FBgn0037686	1807.83	1159.4	1502.85	2835.12	2225.79
CG9356	FBgn0037688	41.9417	36.5645	41.5067	54.2425	32.6537
CG8135	FBgn0037689	34.6995	31.2305	18.5187	15.8397	32.5829
bocks	FBgn0037719	46.1262	40.6168	29.175	46.9564	54.341
CG8312	FBgn0037720	26.6556	26.7271	30.1324	20.5299	39.5101
CG16817	FBgn0037728	566.472	411.02	259.577	159.113	380.064
CG12948	FBgn0037739	56.0065	48.4745	39.4976	17.6356	46.2587
CG8478	FBgn0037746	62.331	61.8124	77.8984	88.1349	85.0633
CG9467	FBgn0037758	42.6309	43.4886	51.0062	62.5865	46.2034
FBXO11	FBgn0037760	48.5524	45.7216	22.276	13.6657	38.6284
mtTFB2	FBgn0037778	26.3967	21.1117	24.1957	41.9504	14.1591
CG3940	FBgn0037788	31.4867	25.1887	10.9702	7.38684	20.9391
CG6254	FBgn0037794	23.2214	22.1934	26.079	38.7757	27.3472
Sirt6	FBgn0037802	29.3671	26.7969	12.0377	14.6697	24.1546
CG14688	FBgn0037819	25.0812	23.1134	27.6129	39.5713	48.9897
CG14683	FBgn0037822	100.149	88.1164	108.931	162.319	72.4388
CG6567	FBgn0037842	59.395	43.8357	24.482	29.8447	33.58
SdhC	FBgn0037873	69.6621	56.0947	39.5576	65.6439	70.5496
CG4820	FBgn0037876	16.3179	12.9038	13.6529	19.454	15.132
CG6693	FBgn0037878	82.2245	62.908	82.8225	137.092	82.6306
CG17187	FBgn0037882	22.1985	14.8609	8.88248	13.2447	15.8917
CG14701	FBgn0037883	29.3469	19.9739	19.5561	18.1061	21.1347
CG17721	FBgn0037885	34.375	30.7673	18.9307	11.8811	20.3504
CG5270	FBgn0037897	12.754	12.155	4.34107	4.21998	12.7206
RpL24-like	FBgn0037899	361.99	256.015	317.979	549.717	438.517
CG6744	FBgn0037901	30.923	27.7176	21.4558	14.636	25.2715
CG6791	FBgn0037918	27.8258	30.8965	36.786	25.6265	40.2603
CG14711	FBgn0037922	58.4626	45.908	22.235	14.4977	22.9018
Elp1	FBgn0037926	21.3693	23.1747	24.9345	21.5634	27.713
CG18476	FBgn0037931	13.8863	12.9296	10.5579	9.553	13.8583
CG17360	FBgn0037949	15.4587	15.6056	6.00223	5.78703	6.15715
mthl5	FBgn0037960	13.5916	13.3064	7.15033	6.62108	26.6324
CG4848	FBgn0037998	22.5584	18.8458	14.5351	8.41059	19.8884
MBD-R2	FBgn0038016	41.0301	38.6686	20.1955	25.0156	54.289
CG5167	FBgn0038038	22.4972	17.5117	11.6166	17.2276	24.663
CG5196	FBgn0038039	43.5033	32.3056	14.8997	14.9152	46.279
CG5641	FBgn0038046	76.6792	57.7486	59.3225	43.5939	85.4332
trus	FBgn0038055	33.3973	23.5043	10.2079	8.87289	12.8429
CG5961	FBgn0038056	16.8327	13.4506	9.61185	6.12967	15.9367
CG7518	FBgn0038108	22.7698	22.0813	29.3006	22.9991	34.5317
CG8031	FBgn0038110	52.1183	40.8273	41.6337	41.1598	74.3742
Ravus	FBgn0038128	23.2113	15.6615	4.76338	8.56715	11.5488
TBC1D5	FBgn0038129	28.6709	22.4224	28.1627	30.7742	20.08
CG9799	FBgn0038146	26.9001	24.9547	13.4727	19.9321	46.9368
CG9588	FBgn0038166	35.637	25.3687	10.7415	15.3606	40.7403
omd	FBgn0038168	36.6513	30.4278	22.1653	20.2182	24.7692
CG3061	FBgn0038195	59.9503	56.3469	54.9597	41.7771	63.7561
CG9922	FBgn0038196	186.993	126.866	81.1057	58.2433	98.1865
ATPsynE	FBgn0038224	617.145	393.1	484.069	744.24	294.552
HtrA2	FBgn0038233	17.3808	19.2189	22.9942	27.0408	21.219
mRpL11	FBgn0038234	62.4959	47.2146	52.3912	85.0169	38.8666
Rrp6	FBgn0038269	45.9998	46.0602	54.8814	68.692	44.9381
UQCR-C1	FBgn0038271	284.215	217.451	159.154	138.959	142.854
RpS5b	FBgn0038277	1212.79	804.143	949.168	1577.28	913.89
CG6654	FBgn0038301	22.0097	17.8802	14.5845	18.6321	20.6697
CG12241	FBgn0038304	25.3985	22.8218	9.87335	10.9708	18.1947
Art3	FBgn0038306	62.9073	52.7023	66.4169	96.9307	48.16
mRpS10	FBgn0038307	145.149	102.02	105.885	144.596	91.4324
Zip88E	FBgn0038312	18.2375	16.7095	9.55536	5.82341	10.2592
mRpL9	FBgn0038319	84.0276	64.0977	53.7653	46.1196	59.1169
CG5044	FBgn0038326	31.7925	24.3632	8.66316	5.90916	13.742
Trax	FBgn0038327	43.839	32.8923	37.7557	47.7624	65.4438
Ccm3	FBgn0038331	58.758	47.9852	31.1862	30.7363	86.1705
Acyp2	FBgn0038363	50.3212	33.1297	28.9103	41.7724	33.3403
Arpc3A	FBgn0038369	71.1621	48.1038	33.4589	29.857	86.9593
Hmt-1	FBgn0038376	67.8939	62.2508	23.1133	11.7152	28.2405
CG5516	FBgn0038389	64.3465	49.7342	58.3655	73.2453	46.3379
pad	FBgn0038418	28.5661	27.6225	8.37851	7.6729	12.3293
mRpS33	FBgn0038426	90.6568	59.4854	77.0868	111.721	74.4297
CG10324	FBgn0038454	18.0254	18.3201	19.9131	28.5287	19.2224
CG5220	FBgn0038471	61.3065	49.4111	58.7118	74.996	48.8276
CG3995	FBgn0038472	39.5683	34.3454	40.3408	47.3309	35.3749
mRpS11	FBgn0038474	80.4563	69.5629	77.3956	104.143	67.189
Brf	FBgn0038499	19.6376	21.6945	23.7388	24.0376	28.7614
CG7523	FBgn0038533	37.087	29.4413	35.3446	50.7182	33.4978
alt	FBgn0038535	125.252	127.031	159.209	197.609	178.878
pasi1	FBgn0038545	92.7105	75.4477	85.8383	105.49	110.895
CG18012	FBgn0038552	58.4834	45.8112	33.8006	44.4384	88.5742
Arp5	FBgn0038576	20.8769	17.9895	21.5279	35.1147	38.8401
MED17	FBgn0038578	27.9816	23.2382	10.8851	22.9217	34.4286
CG7183	FBgn0038583	17.3316	15.3412	19.3561	24.7177	16.0228
Non3	FBgn0038585	84.8247	65.9024	82.2535	142.192	112.739
WRNexo	FBgn0038608	98.3326	86.462	48.953	29.2774	148.835
Nup43	FBgn0038609	57.2386	40.4256	15.8762	17.6841	31.8925
CG7685	FBgn0038619	28.5418	18.0079	11.2297	10.9943	11.795
EndoA	FBgn0038659	33.673	33.7614	31.0781	22.0677	37.4719
mRpL55	FBgn0038678	172.916	113.501	100.83	105.802	85.68
CG3773	FBgn0038692	45.3193	36.6538	10.8983	9.62412	19.5724
CG5316	FBgn0038704	30.4489	33.8243	37.0729	48.1647	34.0861
CG11447	FBgn0038737	24.3507	17.0038	11.808	14.1676	15.8813
Arc42	FBgn0038742	86.1318	61.0853	39.1924	25.0491	49.3984
Surf6	FBgn0038746	96.7247	84.7303	100.957	156.447	67.0549
MED25	FBgn0038760	12.8585	12.2104	8.56309	12.6457	24.5112
CG4936	FBgn0038768	55.8551	52.3435	63.5838	63.0068	65.5993
Sirt2	FBgn0038788	25.6783	20.5316	3.97598	6.17585	19.5059
CG5191	FBgn0038803	25.665	25.4443	29.7878	32.9141	27.5514
Srp14	FBgn0038808	204.528	149.103	149.441	154.888	151.832
Srp72	FBgn0038810	53.0662	35.8174	14.6514	13.993	40.7571
CG4159	FBgn0038811	24.0995	18.5258	16.232	22.9783	34.0711
Fancd2	FBgn0038827	27.6175	29.8399	22.7628	12.7367	30.2916
CG17271	FBgn0038829	52.4588	49.5355	59.566	78.3574	56.8226
CG17272	FBgn0038830	131.669	102.789	102.072	113.228	110.952
RhoGAP93B	FBgn0038853	24.2116	27.3997	34.3279	36.3147	23.2602
CG5745	FBgn0038855	46.2145	39.9749	44.938	42.7542	45.5933
CG7009	FBgn0038861	12.8087	7.14547	10.2299	14.9484	18.0828
CG5862	FBgn0038868	26.8702	19.5926	25.8961	41.3203	30.4368
Smyd5	FBgn0038869	28.3978	17.1564	3.95693	8.28047	33.5954
Oga	FBgn0038870	25.5716	23.0124	11.1873	11.5782	29.2249
CG3337	FBgn0038871	23.6982	16.68	12.3741	14.5593	24.4257
Nelf-A	FBgn0038872	44.1829	47.7634	35.2216	26.8608	46.7119
CG3308	FBgn0038877	20.6966	18.9152	22.1799	20.6453	26.9713
Fancm	FBgn0038889	16.2124	15.6507	4.89281	2.22469	11.2766
CG7956	FBgn0038890	15.5538	16.3351	16.1787	15.5157	24.2879
RpI12	FBgn0038903	48.9795	34.3065	29.7619	21.4138	31.4295
mRpL35	FBgn0038923	85.3868	58.7465	58.9648	82.7355	39.9467
CG6028	FBgn0038924	47.3601	37.6585	28.1041	19.7838	24.2024
Sar1	FBgn0038947	117.596	108.487	94.0505	72.6275	155.033
CG5382	FBgn0038950	50.7545	33.0946	9.76539	15.3367	32.4136
CG18596	FBgn0038953	18.6674	18.8413	12.0905	8.85887	28.1316
Nop56	FBgn0038964	180.914	154.405	179.928	292.91	284.898
AdipoR	FBgn0038984	80.0414	78.9766	78.9075	73.1091	129.911
CG6937	FBgn0038989	113.477	99.8497	43.7859	27.6438	75.4073
wfs1	FBgn0039003	22.0355	20.3746	14.4103	12.7783	22.5845
Nup133	FBgn0039004	35.3283	34.806	42.5627	40.1813	45.5605
CG4813	FBgn0039013	41.6101	24.8258	5.9706	18.26	34.824
Dcr-1	FBgn0039016	19.1886	22.6681	17.8727	7.01796	24.4254
HP1c	FBgn0039019	50.4546	34.775	44.0651	84.6568	73.5233
CG17141	FBgn0039020	14.1998	10.3727	11.7583	13.6782	9.28153
Rad60	FBgn0039065	67.1641	61.7885	28.8587	27.3285	48.5242
wda	FBgn0039067	23.9581	21.5551	11.7567	14.4281	14.4802
CG13827	FBgn0039068	31.6436	20.8142	13.2525	13.3401	11.4555
GILT2	FBgn0039099	77.4245	60.6753	67.1165	102.016	46.3845
PTPMT1	FBgn0039111	29.507	22.6569	14.448	15.5515	29.222
CG10214	FBgn0039115	65.3089	50.2333	64.509	102.646	60.3652
tst	FBgn0039117	18.8546	18.6346	15.3314	12.6234	21.7347
Ndc1	FBgn0039125	69.1378	64.1868	62.5557	48.6441	78.3925
CG13603	FBgn0039135	86.9191	66.9545	34.8448	24.029	40.6015
Ime4	FBgn0039139	18.1271	15.3839	7.11141	20.986	28.7285
Miro	FBgn0039140	39.3652	40.3839	49.4909	58.6256	36.5047
mRpS24	FBgn0039159	68.9941	50.8219	53.9154	80.7952	46.5037
Spps	FBgn0039169	31.2361	29.2571	12.5516	12.4997	16.9967
Spase22-23	FBgn0039172	159.778	117.017	128.914	180.212	252.195
beta-PheRS	FBgn0039175	57.3293	44.3688	16.0294	8.55861	26.6551
Dis3	FBgn0039183	32.6333	32.5339	30.8739	43.7639	47.3281
CG5746	FBgn0039186	160.208	157.811	167.688	84.5413	156.96
Golgin84	FBgn0039188	23.7213	22.8328	29.128	34.7719	24.8878
CG18528	FBgn0039189	30.9264	25.2358	18.6898	19.8659	43.6549
REPTOR	FBgn0039209	32.5347	32.9503	24.8258	11.1729	39.8743
atl	FBgn0039213	52.9218	49.1891	53.7059	62.8571	46.3517
puf	FBgn0039214	17.3608	19.9829	24.6579	18.6875	20.2904
CG6695	FBgn0039215	26.418	26.242	30.1026	32.0097	32.3432
Saf-B	FBgn0039229	59.3707	60.4939	72.4928	98.3104	88.7299
CG7006	FBgn0039233	73.2768	53.5467	66.2872	112.109	110.422
nct	FBgn0039234	84.4541	81.8703	101.291	141.493	77.5442
CG11781	FBgn0039259	140.698	93.9586	121.01	196.59	90.4137
Smg6	FBgn0039260	30.5743	32.2901	36.4885	34.971	51.2015
CG6422	FBgn0039261	100.993	97.591	117.467	125.976	99.0067
CG11839	FBgn0039271	44.8677	32.4339	27.2402	31.887	25.3714
shams	FBgn0039273	33.4675	34.7135	21.6551	25.4565	43.1143
RpS27	FBgn0039300	1515.54	1077.68	1447.13	2175	1993.58
Nup37	FBgn0039301	56.471	33.3418	25.6308	27.8809	27.4065
Nup358	FBgn0039302	115.468	139.554	172.115	192.853	114.164
CG11857	FBgn0039303	124.113	111.498	130.819	119.826	154.501
CG11858	FBgn0039305	112.603	66.6789	81.771	145.667	58.16
RIOK2	FBgn0039306	16.5869	15.0297	9.49992	10.1491	22.0415
MED28	FBgn0039337	68.1263	43.1267	44.7243	48.1741	53.1389
Ssadh	FBgn0039349	29.7055	22.511	8.62941	12.2608	19.4825
CG4743	FBgn0039357	21.1107	17.0891	14.1522	13.3267	12.3015
CLS	FBgn0039360	35.9517	25.8764	14.9892	10.2877	26.8931
SppL	FBgn0039381	53.2079	49.8311	45.6164	27.0075	73.3208
Vps2	FBgn0039402	33.7678	27.1904	23.8731	16.7472	35.3496
Sld5	FBgn0039403	55.8971	41.6085	45.6301	55.3239	32.86
CG14543	FBgn0039404	61.1591	38.2391	8.95264	13.6372	41.1586
RpL34a	FBgn0039406	713.889	434.051	487.814	814.676	526.417
CG14544	FBgn0039407	30.8938	20.9287	16.8251	21.314	26.5498
CG5447	FBgn0039427	56.4569	52.4641	63.5033	80.0405	62.0014
CG5484	FBgn0039450	66.4671	55.6153	62.0882	41.6277	65.0918
CG5500	FBgn0039461	55.5962	38.2181	27.5326	16.6679	25.4739
CG6330	FBgn0039464	26.1593	25.3615	25.2275	29.4649	56.0047
gb	FBgn0039487	26.5439	27.3249	28.3961	25.5136	34.62
CG6066	FBgn0039488	55.7107	42.7765	56.1583	80.1331	35.6915
CG5934	FBgn0039505	57.0919	44.4943	50.4782	51.6296	45.1865
mrt	FBgn0039507	22.0862	22.3675	21.8754	11.59	21.3908
CG3368	FBgn0039508	25.2425	20.3213	5.69131	4.81716	15.2964
bigmax	FBgn0039509	22.7778	17.1919	14.8071	23.581	31.9172
CG5611	FBgn0039531	13.5805	11.8089	5.29876	2.65879	12.1925
CG5590	FBgn0039537	62.0213	43.9049	45.7904	69.2195	36.9006
mRpS22	FBgn0039555	51.6195	39.7491	44.5786	60.9421	55.0944
CG12259	FBgn0039557	25.524	19.6955	25.4824	42.93	35.0604
NSD	FBgn0039559	97.9205	102.425	52.0038	30.4131	69.8365
Gp93	FBgn0039562	156.887	135.617	165.874	230.874	318.793
Gfat2	FBgn0039580	21.2427	17.4042	16.01	16.0101	25.9619
beta4GalNAcTB	FBgn0039625	36.376	29.0134	27.9507	22.1023	26.8464
CG11837	FBgn0039627	42.5717	32.9854	28.8851	24.2814	28.1788
CG11876	FBgn0039635	136.277	86.2264	52.5323	58.5258	79.9505
Atg14	FBgn0039636	27.9072	23.4103	22.0582	29.4799	41.3389
CG11882	FBgn0039642	27.9874	20.3992	12.7337	8.55224	17.4837
CG2310	FBgn0039665	70.3957	51.1249	57.5926	63.9326	53.0283
CG7568	FBgn0039673	22.4328	18.3843	23.1165	32.7209	21.2655
CG7593	FBgn0039687	64.944	46.9667	56.3901	80.9315	86.2708
CIA30	FBgn0039689	30.0821	17.9741	15.8066	13.1366	17.4216
CG1969	FBgn0039690	11.465	9.58024	9.73952	12.5193	15.0677
dgt1	FBgn0039710	80.2293	68.6289	76.3218	80.1071	67.0548
RpS8	FBgn0039713	2364.62	1630.16	1979.07	3437.18	2794.92
eIF2B-alpha	FBgn0039726	44.2402	30.4187	31.8576	29.9129	30.9171
CG7903	FBgn0039730	43.7012	38.7293	45.2949	44.9045	46.2391
Sas-6	FBgn0039731	29.1949	24.5218	14.4408	10.4116	23.7
CG15525	FBgn0039732	48.0703	37.5787	45.2952	73.0153	58.8566
Nph	FBgn0039735	612.284	459.866	418.536	403.865	459.318
ZIPIC	FBgn0039740	43.3924	36.774	43.3724	59.8669	29.8544
RpS7	FBgn0039757	2964.18	1967.11	2338.05	4241.17	3372.96
mRpS18C	FBgn0039765	61.2682	44.6515	36.3763	64.4899	48.036
CG15536	FBgn0039766	27.7458	19.7441	22.0843	30.341	18.9492
CG2218	FBgn0039767	91.0697	85.7349	102.37	92.2497	93.1074
CG2246	FBgn0039790	89.2267	72.2127	46.3242	30.3335	35.4155
dj-1beta	FBgn0039802	110.222	72.2349	46.5318	44.7405	52.8404
CG1542	FBgn0039828	81.8367	67.8736	88.3767	136.965	80.5951
CG15561	FBgn0039829	20.9839	16.7158	19.0266	32.7522	24.4832
mRpL32	FBgn0039835	60.5604	43.1912	43.201	68.3436	33.5585
RpL6	FBgn0039857	1933.31	1403.64	1697.54	3018.1	2447.19
CycG	FBgn0039858	388.766	353.783	425.12	513.412	430.458
CG11563	FBgn0039868	67.3214	50.9634	66.528	104.494	78.2366
sip3	FBgn0039875	40.9761	36.3539	41.9434	46.9241	41.0984
lgs	FBgn0039907	48.542	53.8784	68.3193	63.6343	59.2631
Asator	FBgn0039908	13.1035	15.8093	17.4615	20.3009	17.9966
ND-49	FBgn0039909	80.9318	77.5679	89.3176	121.578	102.144
CG11076	FBgn0039929	216.552	189.563	118.712	98.3138	213.02
RpL38	FBgn0040007	2106.23	1386.84	1651.24	2527.57	2246.12
CG17493	FBgn0040010	136.955	129.004	154.365	205.642	222.189
Set1	FBgn0040022	34.7485	38.2791	43.8825	51.5883	51.9983
wds	FBgn0040066	83.5551	70.9209	88.856	135.395	89.782
Vav	FBgn0040068	20.8514	18.2333	8.00355	8.13803	23.5403
kat80	FBgn0040207	39.1255	35.0561	10.5208	6.90938	25.159
eIF-3p66	FBgn0040227	207.489	177.804	207.949	312.421	248.185
DCTN5-p25	FBgn0040228	32.6354	21.6849	30.2214	37.5974	25.5847
cmet	FBgn0040232	29.3375	36.0012	32.5213	16.305	40.1432
SMC1	FBgn0040283	46.2732	45.0764	17.822	24.0987	104.658
Tsp3A	FBgn0040334	14.5413	12.0238	13.3749	15.792	25.0947
CG3711	FBgn0040344	13.3961	12.7098	5.41803	6.09459	15.2056
CG3704	FBgn0040346	51.041	41.2856	47.7487	62.8511	40.5561
CG3038	FBgn0040373	43.5712	37.1284	49.4762	64.2361	86.0364
mRpL14	FBgn0040389	51.1311	37.0372	38.7239	59.3845	35.7938
CG16903	FBgn0040394	71.1068	58.66	69.9991	77.0575	86.8941
Dlip1	FBgn0040467	38.998	24.2587	15.1497	11.2677	14.5194
SH3PX1	FBgn0040475	48.8283	43.7951	24.3757	16.1522	22.0257
cid	FBgn0040477	83.0333	51.1689	17.7019	16.4544	33.7015
zetaCOP	FBgn0040512	101.564	72.6881	61.4457	40.1265	106.685
kappaB-Ras	FBgn0040513	18.0262	11.3486	11.8452	12.8979	15.9958
COX7A	FBgn0040529	488.221	322.269	234.237	211.328	301.262
CG15922	FBgn0040575	41.9126	23.5385	17.8954	42.1786	43.3964
CG13551	FBgn0040660	429.334	291.991	360.02	602.649	170.444
CG12848	FBgn0040666	146.257	104.95	120.651	198.952	118.401
CG15386	FBgn0040715	48.3408	38.0631	36.8767	32.702	32.8038
CG13018	FBgn0040751	61.013	25.1315	23.708	24.1935	29.3323
COX7C	FBgn0040773	697.142	483.494	564.233	961.971	626.332
CG14767	FBgn0040777	74.7825	69.7252	48.8864	54.2769	148.109
CG17977	FBgn0040778	12.3309	9.40694	4.11996	3.7965	7.84367
CG14104	FBgn0040786	43.6773	29.2913	18.9289	30.6488	17.7263
CG7630	FBgn0040793	697.096	550.846	646.426	1071.1	687.817
ksh	FBgn0040890	197.361	112.975	30.7806	32.6766	82.3157
CG17776	FBgn0040899	208.821	117.388	59.8825	21.4165	78.0218
mRpL33	FBgn0040907	132.932	82.8759	118.75	184.127	71.9607
CG12659	FBgn0040929	47.041	39.5583	49.0147	66.1705	33.1481
CG9034	FBgn0040931	130.695	79.949	96.0777	172.885	79.658
CG18661	FBgn0040964	21.1305	15.2444	16.3187	18.6582	13.4295
wun2	FBgn0041087	85.628	80.8931	71.6662	45.2137	112.858
Slbp	FBgn0041186	157.112	121.3	98.2477	143.682	171.619
key	FBgn0041205	64.0839	59.1316	76.3751	99.0077	60.0457
Cct1	FBgn0041342	35.7804	33.1406	39.5185	45.9625	43.9337
eIF2D	FBgn0041588	33.6344	27.5909	31.6784	44.8587	29.7507
dlp	FBgn0041604	37.1786	41.7831	47.7748	46.2111	90.7773
Ku80	FBgn0041627	19.9296	17.8889	6.20988	6.86823	12.461
Bap170	FBgn0042085	67.7483	73.0302	91.1012	109.279	82.4751
mRpL36	FBgn0042112	46.9279	35.1984	43.9421	52.6626	64.1089
CG18809	FBgn0042132	16.9994	13.9316	18.7794	26.9356	27.5365
CG18815	FBgn0042138	94.0316	68.7339	40.9738	21.9583	46.9999
CG18858	FBgn0042175	14.5417	14.3614	16.538	14.2038	16.5793
CG18764	FBgn0042205	13.5961	12.2822	15.6785	14.8048	15.0722
CG18731	FBgn0042213	41.6219	29.9759	20.0016	19.0614	44.5696
HBS1	FBgn0042712	24.6895	21.529	25.1669	35.0422	30.6658
Chrac-16	FBgn0043001	186.601	115.453	125.951	118.469	257.191
Chrac-14	FBgn0043002	236.668	180.636	203.978	370.123	116.952
AP-2sigma	FBgn0043012	92.8394	72.3867	59.8438	59.6142	118.01
CG5986	FBgn0043455	102.813	76.2184	93.6343	174.014	80.0084
mask	FBgn0043884	48.7479	52.5706	81.5982	71.0211	89.805
Roc2	FBgn0044020	72.9176	52.9685	71.3846	122.725	68.5676
mRpS14	FBgn0044030	143.847	85.6052	72.2244	78.4995	90.0257
Atg2	FBgn0044452	18.9569	21.8036	23.4357	24.7976	35.2107
Pak3	FBgn0044826	55.4203	62.0751	68.7043	82.5094	76.6946
tefu	FBgn0045035	10.411	11.9213	8.98354	5.03826	11.5219
vsg	FBgn0045823	170.776	160.695	176.657	150.278	211.657
bai	FBgn0045866	140.363	119.359	130.002	142.092	193.089
CG1109	FBgn0046222	54.07	50.3039	52.3669	55.9397	61.0717
CG17230	FBgn0046225	14.4714	12.8044	7.67666	4.93028	13.0708
CG11534	FBgn0046296	21.0946	16.4699	10.0728	6.4098	9.55529
CG7148	FBgn0046301	17.5673	12.1329	7.45365	21.1506	29.1186
Tre1	FBgn0046687	53.6826	46.8238	31.9918	29.2889	72.289
ND-13B	FBgn0047038	72.9936	46.9035	34.8773	39.6766	58.4329
CG31142	FBgn0047114	27.7438	25.112	19.9271	21.8296	21.6394
CG32276	FBgn0047135	425.282	324.864	396.673	572.498	378.714
CG30001	FBgn0050001	15.1144	14.5333	16.8779	17.9868	19.4458
CG30007	FBgn0050007	18.5886	21.5551	17.049	14.717	22.0552
gem	FBgn0050011	21.2727	22.6405	28.3114	33.0942	47.0923
CG30020	FBgn0050020	43.2223	51.9359	62.4227	67.4636	57.5804
Blos1	FBgn0050077	35.0226	19.9679	20.3837	24.4695	39.3167
CG30094	FBgn0050094	26.2606	18.7091	27.3725	32.6243	19.8823
CG30100	FBgn0050100	60.9997	38.2415	33.1757	44.0839	33.1415
CG30105	FBgn0050105	50.2282	34.6813	45.3647	68.4819	54.2002
CG30183	FBgn0050183	30.807	30.7611	14.0581	7.27417	22.0088
AIMP3	FBgn0050185	73.1562	43.0554	22.299	15.4246	28.7918
Ppcdc	FBgn0050290	57.7749	46.9062	54.8352	76.5389	34.9578
CG30291	FBgn0050291	29.6371	24.1298	25.3035	20.2327	27.5717
Ipk1	FBgn0050295	14.6214	12.1721	14.1547	13.5124	11.8873
Prp38	FBgn0050342	42.5372	32.792	40.8703	71.7328	54.6818
CG30344	FBgn0050344	17.2406	20.1087	22.3368	27.9624	24.3916
CG30349	FBgn0050349	64.5521	53.245	56.9338	70.6089	100.137
Asap	FBgn0050372	34.2727	36.8469	34.6307	38.8391	51.1868
CG30373	FBgn0050373	30.5332	23.6629	17.0956	29.0355	26.5028
Sgf29	FBgn0050390	28.1374	21.8812	26.3152	34.5836	24.7983
CG30394	FBgn0050394	20.2326	24.3303	25.3844	24.1048	28.5464
Usp15-31	FBgn0050421	22.0825	23.0817	13.0561	11.8151	18.0588
Opbp	FBgn0050443	27.8708	23.4002	12.4838	7.03792	22.4557
ave	FBgn0050476	78.3607	58.4074	73.7541	82.0261	56.7906
mRpL53	FBgn0050481	126.859	95.3689	74.7942	48.7198	77.355
CG30493	FBgn0050493	14.0477	9.1867	4.01659	5.79867	12.8243
Cog7	FBgn0051040	15.1105	13.2331	4.67428	6.96351	19.4268
CG31064	FBgn0051064	16.9904	14.0692	12.9603	12.1732	12.1687
CG31122	FBgn0051122	40.9974	41.7327	40.5122	32.4299	40.5702
CG31126	FBgn0051126	72.0324	52.5204	50.1027	60.7797	41.7179
Rpb7	FBgn0051155	93.1197	74.113	81.7376	119.153	67.3211
SKIP	FBgn0051163	49.7608	52.2182	68.4368	57.9055	64.05
LSm3	FBgn0051184	127.113	88.7107	120.022	194.468	157.534
CG31195	FBgn0051195	62.5155	64.6603	77.8727	101.642	150.869
CG31223	FBgn0051223	22.4119	19.0139	20.6909	36.6234	26.265
CG31229	FBgn0051229	27.0466	19.5514	14.5302	18.1918	19.9117
CG31251	FBgn0051251	27.0999	20.4246	6.283	7.5213	19.2925
CG31278	FBgn0051278	12.7107	8.73403	6.96259	6.69804	10.7037
CG31301	FBgn0051301	73.0526	63.3588	81.2559	122.48	87.2331
CG31357	FBgn0051357	47.5894	36.9289	48.1545	50.5702	75.1395
Jupiter	FBgn0051363	523.819	421.045	515.733	815.402	724.002
CG31365	FBgn0051365	49.9422	48.2	55.7059	70.5594	68.8442
CG31373	FBgn0051373	12.1469	7.51904	5.77541	9.89575	10.8723
MED7	FBgn0051390	56.9241	46.9463	56.2359	77.6456	62.0903
CG31460	FBgn0051460	51.8984	39.9294	41.7039	55.4724	41.7265
CG31523	FBgn0051523	77.6977	84.1436	102.013	104.251	93.5888
CG31638	FBgn0051638	15.4473	13.6119	11.2983	15.8473	37.7886
CG31648	FBgn0051648	39.0245	27.8012	8.98941	8.35062	13.0212
CG31678	FBgn0051678	20.8716	24.8013	27.3835	16.3564	22.9211
CG31712	FBgn0051712	20.0258	18.1093	22.7697	31.5218	39.4935
Apf	FBgn0051713	31.8768	21.6285	25.5009	46.21	37.3889
Cnot4	FBgn0051716	97.9695	116.275	127.698	124.809	109.414
CG31717	FBgn0051717	55.5121	38.8964	27.5657	29.1628	38.9295
CG31855	FBgn0051855	67.5458	50.9498	64.5754	66.2219	70.227
Qtzl	FBgn0051864	29.2488	23.0219	22.6269	20.4963	21.5358
Ada1-2	FBgn0051866	12.7141	10.2273	12.4557	20.0142	15.034
CG31908	FBgn0051908	63.3384	55.703	57.6595	61.1009	71.5535
CG31922	FBgn0051922	18.7412	13.9981	12.0057	18.2627	31.2215
CG31950	FBgn0051950	22.6295	11.7502	11.9469	20.2547	24.0815
CG31998	FBgn0051998	77.0783	99.8015	83.0547	41.084	108.055
CG32000	FBgn0052000	63.1984	79.4371	87.545	96.8948	118.775
CG32022	FBgn0052022	59.1787	45.1159	51.9065	68.0813	43.7616
CG32066	FBgn0052066	70.7824	62.7603	61.7722	80.5982	88.138
CG32069	FBgn0052069	128.888	66.2492	78.0697	103.315	83.7595
CG32075	FBgn0052075	31.0077	31.729	40.5119	51.1657	31.3048
CG32100	FBgn0052100	17.6592	18.4052	13.9003	20.291	18.0471
CG32104	FBgn0052104	12.5472	13.2918	11.7806	10.8441	14.8181
Ptip	FBgn0052133	30.5835	34.0897	33.9568	21.6085	34.193
CG32163	FBgn0052163	19.1299	12.1918	15.1717	26.4224	13.7451
CG32174	FBgn0052174	10.4601	7.8003	5.41072	7.5518	13.963
Ndfip	FBgn0052177	50.2492	44.9335	25.8711	50.3458	74.9648
CG32202	FBgn0052202	76.5021	55.1048	66.3601	78.6898	57.433
CR32207	FBgn0052207	87.2225	50.0252	55.4678	81.0159	29.7626
CG32212	FBgn0052212	25.9412	18.8729	10.8994	6.25894	16.7636
ND-MLRQ	FBgn0052230	664.853	406.948	647.814	1013.23	759.793
CG32264	FBgn0052264	35.7847	35.7465	43.7424	35.3425	53.3477
CG32278	FBgn0052278	65.1454	56.8984	53.8443	66.8697	62.86
CG32318	FBgn0052318	12.1481	13.8347	10.8236	11.8174	18.3296
Atac3	FBgn0052343	23.3659	20.3386	15.2792	9.00023	24.7469
vito	FBgn0052418	45.5842	31.0776	41.6026	62.4109	53.6857
CG32428	FBgn0052428	98.9696	94.4356	76.5889	47.9053	119.013
SMC5	FBgn0052438	47.918	52.6921	51.6186	26.3473	65.5214
CG32441	FBgn0052441	99.0146	75.8989	87.962	100.659	101.21
CG32448	FBgn0052448	44.5271	37.0491	34.8015	52.5433	43.8674
CG32537	FBgn0052537	17.02	14.0246	11.6463	7.57045	12.2166
CG32576	FBgn0052576	46.7763	38.3397	38.2998	56.885	27.111
CG32579	FBgn0052579	45.6445	36.5925	36.3391	25.1357	42.5925
CG32625	FBgn0052625	52.6606	42.609	54.7066	79.804	30.4868
Drak	FBgn0052666	41.62	42.3134	31.2171	32.1426	42.4558
CG32676	FBgn0052676	62.0819	65.1604	48.6785	19.5982	80.8263
CG32756	FBgn0052756	27.4456	24.0138	33.192	22.3465	27.999
CG32856	FBgn0052856	38.927	27.7712	19.0445	24.3767	62.4121
mRpL27	FBgn0053002	76.5156	53.6024	50.7917	83.3776	68.7188
CG33052	FBgn0053052	43.2557	31.3182	18.5159	13.2059	30.2987
Synd	FBgn0053094	66.0691	65.4309	73.2591	51.1615	76.5913
CG33116	FBgn0053116	67.0416	65.5221	73.1742	61.5736	144.4
CG33169	FBgn0053169	57.9066	40.8298	22.2587	17.2298	29.8449
CG33170	FBgn0053170	77.9126	49.4628	63.9692	100.844	79.3043
Kdm4B	FBgn0053182	21.4407	25.037	31.5774	19.2811	23.5275
Mical	FBgn0053208	22.3579	21.4317	19.8059	9.12966	22.3171
CG33229	FBgn0053229	90.0198	73.6474	83.9277	79.0635	141.783
CG33303	FBgn0053303	96.9159	92.5534	60.5289	52.3097	139.907
U3-55K	FBgn0053505	50.5851	40.761	28.8122	26.1964	37.5208
PNUTS	FBgn0053526	50.7577	51.8041	23.4548	43.1559	83.6375
CG33774	FBgn0053774	38.4092	7.69678	13.9145	36.6359	27.4427
CG33964	FBgn0053964	18.203	16.1665	6.84094	3.72053	15.1427
CG34001	FBgn0054001	26.4701	20.9911	9.70624	8.14036	16.3053
CG34008	FBgn0054008	32.75	21.4336	27.2486	40.4061	20.0336
CG34039	FBgn0054039	29.7381	16.2938	4.61871	11.4812	24.9236
HSPC300	FBgn0061198	110.183	79.3646	60.7176	125.829	70.2816
CG33672	FBgn0061360	68.1919	60.329	57.5293	40.57	82.8254
Ube3a	FBgn0061469	41.1438	44.6993	51.7128	56.6061	40.9186
loj	FBgn0061492	56.2499	47.7069	56.997	73.593	69.5657
Ctr1A	FBgn0062413	32.0205	27.8393	8.69888	6.99503	15.9767
pncr009:3L	FBgn0062928	24.7014	10.0186	6.54153	5.13106	8.66209
RpL5	FBgn0064225	2063.12	1806.44	2188.76	3280.7	2980.77
Rpp20	FBgn0066304	84.3636	66.7075	57.0564	34.8009	65.1301
Patj	FBgn0067864	30.9345	28.8601	31.9184	29.1549	39.7472
eca	FBgn0069242	51.0917	43.0462	54.5339	72.3416	64.2048
CG41128	FBgn0069923	217.999	138.72	191.895	330.685	147.107
tmod	FBgn0082582	30.1712	30.443	19.7313	43.8183	68.692
Neb-cGP	FBgn0083167	509.86	342.579	417.302	662.75	434.822
CG34116	FBgn0083952	15.1403	12.2215	5.11246	4.49318	7.63919
CG34132	FBgn0083968	145.291	93.2519	46.9414	21.1392	51.8814
CG34140	FBgn0083976	27.6953	21.6632	19.8569	17.2222	31.3232
mRpL34	FBgn0083983	65.371	24.6047	48.4598	79.7869	28.2991
CG34149	FBgn0083985	14.986	11.7616	6.62793	7.45906	7.66894
CG34150	FBgn0083986	21.5158	14.5075	2.45031	2.76713	21.0597
CG34163	FBgn0085192	42.9049	23.9085	40.784	54.0286	46.081
CG34174	FBgn0085203	27.0851	19.9801	25.1572	35.9799	23.6085
CG34183	FBgn0085212	64.6715	54.5533	39.4464	29.8278	33.6942
CG34242	FBgn0085271	45.1007	27.5693	26.5126	41.3992	40.7251
CG34250	FBgn0085279	23.1869	13.3515	9.47257	9.91385	12.2164
Blos3	FBgn0085284	50.5179	32.0742	44.7913	72.0664	50.1555
CG34317	FBgn0085346	59.1378	40.9518	15.8091	14.8643	36.2423
Not1	FBgn0085436	98.0882	109.849	148.906	149.2	143.373
NKAIN	FBgn0085442	69.1526	64.4615	37.0894	38.3277	116.23
ND-MWFE	FBgn0085468	101.199	69.545	79.0543	168.884	77.3632
tum	FBgn0086356	154.109	144.348	153.273	125.52	164.474
poly	FBgn0086371	52.9984	44.5148	40.887	47.7249	55.3722
l(2)37Cb	FBgn0086444	16.6588	15.9618	12.8565	13.4369	33.1967
DCTN6-p27	FBgn0086446	52.1316	37.2933	46.8274	72.3811	57.6715
l(2)37Cg	FBgn0086447	51.5415	43.6715	55.1569	84.8071	78.4537
Gpi1	FBgn0086448	16.7912	21.6923	25.6455	25.1442	17.5027
l(2)k09022	FBgn0086451	27.3537	31.2173	39.4518	42.0686	46.8385
RpS25	FBgn0086472	3042.26	2159.25	2597.53	4642.33	3493.3
CG9853	FBgn0086605	83.917	66.9091	75.6556	91.3653	70.47
shrb	FBgn0086656	95.8072	77.5833	75.2014	61.3853	88.4542
IKKepsilon	FBgn0086657	30.594	29.3735	29.5286	24.818	34.8625
p	FBgn0086679	30.5172	27.0305	11.5485	9.77485	19.0403
l(3)L1231	FBgn0086686	73.4834	75.3723	88.6644	103.201	73.9899
pix	FBgn0086706	168.311	161.912	194.114	263.131	241.389
Egm	FBgn0086712	16.9821	13.8278	10.9168	12.4178	17.2686
Vps36	FBgn0086785	22.6081	15.2231	5.47993	13.0588	22.9618
CG17078	FBgn0086855	103.311	89.5797	36.5376	45.888	84.6128
Nacalpha	FBgn0086904	1292.04	763.224	181.101	166.124	528.359
gfzf	FBgn0250732	46.1257	48.7959	59.2607	65.225	68.1776
kra	FBgn0250753	726.207	714.473	825.682	1126.28	687.49
CG42232	FBgn0250754	44.0856	50.0252	51.0959	43.8979	109.439
alphaSnap	FBgn0250791	51.934	46.4015	61.2005	76.2292	53.3051
UQCR-C2	FBgn0250814	123.767	84.2103	34.2861	35.185	63.4724
meigo	FBgn0250820	69.5993	56.3385	71.3279	103.004	45.0154
gish	FBgn0250823	152.099	162.055	200.634	197.206	175.173
dUTPase	FBgn0250837	470.886	339.426	432.325	732.006	411.49
roh	FBgn0250838	323.648	227.593	278.39	396.599	189.637
CG42239	FBgn0250868	121.912	85.7055	84.4842	100.455	68.2438
ttm50	FBgn0250874	52.5923	37.825	15.3729	13.4856	29.882
DNApol-alpha180	FBgn0259113	53.0596	50.7939	33.0432	34.0442	55.4916
bun	FBgn0259176	152.795	150.128	141.95	220.329	105.663
cno	FBgn0259212	53.3589	65.2873	82.2988	82.4449	77.2963
C3G	FBgn0259228	14.2486	16.9522	18.074	10.0172	22.1526
Mob2	FBgn0259481	59.8144	51.1371	25.0476	13.2416	40.2647
Mob4	FBgn0259483	128.915	102.405	72.6007	84.0937	176.758
DNApol-alpha60	FBgn0259676	58.2621	45.6952	15.4218	24.0562	43.8129
Nsun5	FBgn0259704	35.7327	29.9969	32.0751	50.8324	64.3717
CG42359	FBgn0259705	30.7243	19.5209	16.2024	15.3161	29.1501
CG42376	FBgn0259722	55.4814	38.9591	11.389	11.8948	18.9996
CG42382	FBgn0259728	16.231	12.9981	14.2759	14.6285	15.3423
CG42389	FBgn0259735	25.2297	29.9726	25.2092	11.3917	37.9894
CG34229	FBgn0259832	39.8831	31.3632	33.6359	61.7642	26.0239
Cap-G	FBgn0259876	61.7642	63.5787	51.8134	49.8361	127.597
CG42455	FBgn0259932	18.9859	17.6403	18.7899	23.9861	16.9991
CG42456	FBgn0259933	32.7544	32.2409	18.891	13.5206	17.6713
Uhg3	FBgn0259936	104.635	62.4002	77.9101	84.0723	68.4289
Nop60B	FBgn0259937	480.097	390.154	354.14	292.652	314.079
UQCR-11	FBgn0260008	503.759	392.748	458.7	715.569	357.222
CG42503	FBgn0260229	36.4208	32.2954	32.3504	40.3807	33.4357
Pbp49	FBgn0260398	81.4425	73.9703	87.419	96.7101	68.0655
MED9	FBgn0260401	69.5732	45.2192	53.848	90.9647	61.9152
RpS12	FBgn0260441	2252.98	1391.82	1763.29	3092.45	2316.89
Not10	FBgn0260444	28.8621	22.3664	18.4148	14.7302	23.1038
CalpC	FBgn0260450	14.2134	13.6842	11.9228	7.1063	14.2386
mRpS34	FBgn0260460	60.5985	35.6956	21.1209	20.5848	31.4846
CG7071	FBgn0260467	34.859	25.4831	31.5369	45.1275	48.272
CG7950	FBgn0260468	14.319	11.8529	4.56426	4.16763	10.8805
Rrp40	FBgn0260648	28.1581	21.5266	16.6373	23.7212	47.9735
Mulk	FBgn0260750	24.7787	19.2991	11.558	10.2316	12.9035
CG42557	FBgn0260759	40.8671	28.3104	28.7563	25.7765	26.1393
ctrip	FBgn0260794	86.0513	97.9817	97.3262	64.0449	171.584
p120ctn	FBgn0260799	149.285	172.942	213.438	226.268	160.918
Membrin	FBgn0260856	37.8291	26.86	20.0512	18.4531	27.4957
Bet1	FBgn0260857	49.2377	39.151	14.1689	18.0763	44.7411
Bet5	FBgn0260860	18.1682	15.4769	15.6863	24.5709	20.2867
Trs23	FBgn0260861	45.1117	35.4257	17.4062	20.1881	26.4525
tay	FBgn0260938	22.1045	27.9183	33.7959	19.2535	39.4775
lsn	FBgn0260940	27.0001	23.5184	21.6599	27.3847	39.3278
app	FBgn0260941	21.6716	23.484	27.1248	22.9067	22.8121
Ubr3	FBgn0260970	41.3859	44.2073	46.8189	30.1781	45.542
RfC4	FBgn0260985	125.954	103.855	51.7953	24.3501	61.2425
vtd	FBgn0260987	138.113	150.533	173.813	176.294	146.231
yata	FBgn0260990	36.333	33.3071	10.5343	11.1062	23.2096
Incenp	FBgn0260991	115.524	103.933	130.865	174.476	176.012
Cpsf73	FBgn0261065	52.6378	45.7519	31.6854	20.038	44.3273
LSm1	FBgn0261067	69.7345	50.0177	15.0109	13.7518	34.8422
LSm7	FBgn0261068	90.6895	50.9346	31.7101	30.6991	76.0188
mrn	FBgn0261109	22.4091	18.4928	11.2675	8.87037	19.2143
Vps16A	FBgn0261241	23.3763	24.5274	17.1948	12.6824	31.6139
zuc	FBgn0261266	41.0101	34.9103	38.0395	62.047	23.3937
Cul3	FBgn0261268	62.5458	70.7483	79.9457	93.4017	106.011
Mat89Ba	FBgn0261286	39.9578	41.7461	52.9025	67.4703	49.1886
mRpL37	FBgn0261380	48.2419	40.6749	17.6864	22.1967	44.2867
scra	FBgn0261385	79.7851	83.8328	95.8329	99.4263	155.375
Rpn3	FBgn0261396	170.394	131.197	97.1192	61.5431	115.971
CG3638	FBgn0261444	27.1852	28.2861	28.7386	30.2996	66.0999
sgl	FBgn0261445	42.4247	41.8995	46.6451	40.4176	49.7411
slim	FBgn0261477	53.3321	48.7023	30.7156	41.5537	86.6594
nbs	FBgn0261530	39.0306	38.1097	21.378	13.8221	23.305
CG42672	FBgn0261554	26.5788	29.4848	28.1565	24.3297	28.3977
CG42676	FBgn0261562	27.6263	20.8161	22.357	24.8319	30.342
Reep1	FBgn0261564	54.9218	48.9079	58.5394	85.352	104.677
CoRest	FBgn0261573	131.513	129.782	136.39	154.85	155.107
RpS6	FBgn0261592	2203.95	1516.4	1874.88	3263.94	2842.27
RpL8	FBgn0261602	1888.52	1339.57	1674.4	2891.06	2279.11
RpL37A	FBgn0261608	2977.89	2240.25	2792.92	4846.01	3906.53
eIF-2alpha	FBgn0261609	168.918	125.656	109.159	102.591	156.7
nej	FBgn0261617	47.259	45.3405	90.689	78.1302	67.0627
larp	FBgn0261618	74.4274	77.4073	75.5708	56.8723	105.877
nocte	FBgn0261710	49.9306	44.0674	71.1419	47.6563	69.2043
SmD2	FBgn0261789	159.284	121.25	147.757	253.369	170.068
SmE	FBgn0261790	371.404	238.71	286.72	420.996	257.535
SNRPG	FBgn0261791	447.439	278.235	292.471	405.698	401.186
Asx	FBgn0261823	27.0734	30.5069	25.4729	16.0852	34.2922
aPKC	FBgn0261854	79.1745	84.8197	98.8455	101.078	83.6599
l(2)35Be	FBgn0261881	35.7327	27.8813	34.9862	51.7756	23.2983
osa	FBgn0261885	57.8998	54.2987	88.0649	80.6791	79.0667
SmD1	FBgn0261933	188.353	123.467	129.272	153.744	100.599
dikar	FBgn0261934	24.3121	24.2149	35.3623	31.3301	40.3377
east	FBgn0261954	66.8324	77.252	96.1328	60.1016	73.864
kdn	FBgn0261955	99.8385	98.7973	107.316	126.357	228.443
Psf2	FBgn0261976	31.1845	22.391	23.8736	24.6945	22.2459
Ptpmeg	FBgn0261985	57.1809	57.1568	74.8303	95.8551	69.9772
Gprk2	FBgn0261988	36.2271	38.8723	46.4379	36.621	39.7067
CR42861	FBgn0262108	38.9993	30.6005	21.238	20.6307	20.1498
RanBPM	FBgn0262114	65.0645	63.1703	56.2679	43.8035	95.6538
CG17683	FBgn0262115	95.796	100.415	115.675	143.555	93.7866
RNASEK	FBgn0262116	273.021	183.703	198.484	229.628	187.906
Sec23	FBgn0262125	69.6468	59.5139	61.3744	63.5107	77.7838
Sec24CD	FBgn0262126	35.2572	38.0734	38.2253	21.3085	50.1573
kibra	FBgn0262127	23.3163	24.704	26.8033	19.7546	42.892
calypso	FBgn0262166	26.6213	22.1005	8.13022	18.1842	29.3703
ana1	FBgn0262167	24.1902	27.963	32.3338	30.4031	32.6884
Tl	FBgn0262473	149.646	174.5	211.809	209.925	143.879
Ltn1	FBgn0262517	28.8851	33.0509	24.876	18.7183	47.172
nsl1	FBgn0262527	50.0315	53.9649	56.3221	36.8126	64.2864
cic	FBgn0262582	57.4316	64.7069	74.5285	55.5492	61.5505
SmB	FBgn0262601	243.851	162.472	212.767	375.387	330.277
DNA-ligI	FBgn0262619	68.1179	63.7972	36.7829	21.228	43.7446
[truncated: 120 more rows]

## Sheet: Zygotically expressed mRNAs 
820_zygotically expressed genes
Symbol	Gene_id	0-0.5h_FPKM	0.5-1h_FPKM	1-2h_FPKM	2-3h_FPKM	5-6h_FPKM
CG10591	FBgn0035621	0.30733	0.0193586	5.2141	0.153375	32.2061
CR44265	FBgn0265205	0.189304	0.184472	3.55082	0.301454	6.32283
gprs	FBgn0024232	0.170201	0.391908	0.283115	0.500332	6.53024
CR44084	FBgn0264893	0.642136	1.23245	0.846918	0.616501	7.23382
Hf	FBgn0014000	0.225639	0.366084	0.744448	0.719517	7.66544
CG34328	FBgn0085357	0.39543	0.320504	0.251184	0.723907	5.16041
CG10550	FBgn0039321	0.395018	0.817686	0.823392	0.725076	6.81429
CG17124	FBgn0032297	0.500394	3.11465	1.49765	0.75125	6.40946
pb	FBgn0051481	0.0467888	0.185003	0.40553	0.764541	6.47244
ss	FBgn0003513	0.107151	0.167972	0.335437	0.768657	5.02479
CG12825	FBgn0033221	0.601737	1.89606	1.65453	0.798091	5.33786
CG10650	FBgn0046302	0.334312	1.68337	0.717292	0.810579	5.4454
CR44472	FBgn0265665	0.103466	0.24492	0.837662	0.838904	6.42771
CG31815	FBgn0051815	0.126095	0.102762	0.620192	0.909284	6.2482
CG14528	FBgn0039611	0.0970953	0.595748	0.409776	0.923631	5.61518
sls	FBgn0086906	0.413606	1.99732	1.34275	0.930969	5.71196
CG7912	FBgn0039736	0.0797278	0.217813	0.342871	0.932373	6.75142
CG7227	FBgn0031970	0.393254	1.82454	0.570902	0.95106	5.59399
CG12768	FBgn0037206	0.3876	0.66435	0.551106	0.982064	6.92436
Elal	FBgn0013949	0.430415	0.624624	1.11621	0.983637	7.43845
Hsp67Bc	FBgn0001229	0.830044	1.91476	1.0648	1.01097	8.68916
Ror	FBgn0010407	0.438096	0.944261	0.563271	1.01878	5.63156
CG7992	FBgn0031004	0.524586	1.06754	0.469557	1.02581	5.28381
fng	FBgn0011591	0.610205	1.27402	0.970549	1.06904	5.89163
ImpL1	FBgn0001256	0.109324	1.85735	8.12291	1.0782	7.5408
CG14110	FBgn0036352	0.391889	0.109072	4.94738	1.0897	11.4176
mei-W68	FBgn0002716	1.86158	1.33116	1.91904	1.09932	5.37884
CG9664	FBgn0031515	0.405984	0.162833	0.403073	1.1074	5.19335
CG13284	FBgn0032614	0.321613	3.02605	1.70931	1.11133	5.81373
FDY	FBgn0265047	0.293134	0.0323411	0.432565	1.11251	8.15541
CG12290	FBgn0039419	0.58051	0.945452	0.967908	1.12454	5.53347
CG32369	FBgn0052369	0.465114	1.45474	0.76628	1.1337	6.78096
CR45736	FBgn0267300	0.139224	0.174523	0.392414	1.14777	5.4135
disco-r	FBgn0042650	0.211122	0.414738	0.741778	1.15119	6.46443
CG13404	FBgn0030559	0.141485	0.456465	0.739497	1.17329	5.11948
CG3409	FBgn0033095	0.278704	0.250382	0.761889	1.18106	10.5741
Con	FBgn0005775	0.478698	0.921686	1.22589	1.21328	6.11828
CG12926	FBgn0033437	1.03647	1.51389	0.828438	1.23586	5.39477
in	FBgn0001259	0.168873	0.196038	0.371534	1.23986	6.02051
CG34010	FBgn0054010	0.342293	0.147185	0.845603	1.26833	5.45405
CG43980	FBgn0264711	0.20293	0.311809	0.667112	1.26942	9.73473
CG1544	FBgn0039827	0.555316	0.623286	0.700618	1.27885	7.45841
CG10859	FBgn0032520	0.255763	0.135698	0.384726	1.28177	5.87757
dpy	FBgn0053196	0.157817	0.336767	0.780285	1.28837	9.97512
CG32335	FBgn0063667	0.271425	0.608593	0.39532	1.29095	7.35383
cn	FBgn0000337	0.0762646	0.247736	0.249848	1.2937	7.48732
Actbeta	FBgn0024913	0.142303	0.360405	0.501863	1.30522	6.91672
amn	FBgn0086782	0.0865396	0.170643	0.738314	1.31031	6.76609
CG17224	FBgn0031489	0.494968	1.31008	1.06365	1.32554	7.96412
dac	FBgn0005677	0.106984	0.322956	0.460541	1.33155	5.9924
Sox21a	FBgn0036411	0.369179	0.27094	0.543485	1.33644	9.87415
Reg-2	FBgn0016715	0.392499	0.456618	0.537803	1.34804	6.73788
na	FBgn0002917	0.159487	0.436389	0.485607	1.35089	5.43728
CG3349	FBgn0036459	0.0944835	0.124922	0.27423	1.37144	5.22696
Pif1A	FBgn0261015	0.254163	1.29902	0.841457	1.3757	11.7013
eyg	FBgn0000625	0.198207	0.24555	0.479258	1.38939	8.56549
sing	FBgn0261245	0.175162	0.182581	0.553812	1.39189	6.03709
CG16959	FBgn0036481	0.272681	0.337507	0.516415	1.41683	6.10442
stan	FBgn0024836	0.225332	0.492419	0.769146	1.42918	7.88247
Nach	FBgn0024319	0.620319	0.241719	0.781786	1.43315	7.56881
dmrt99B	FBgn0039683	0.154565	0.201025	0.422157	1.4417	6.98328
blow	FBgn0004133	0.606446	0.652361	0.596437	1.46099	5.24824
CG15211	FBgn0030234	1.38799	3.91714	2.04451	1.46981	10.6932
CG9254	FBgn0028513	0.129589	0.286725	0.70874	1.47212	5.42489
al	FBgn0000061	0.228758	0.691149	0.85208	1.48086	6.91513
CG18171	FBgn0035262	0.138185	0.165751	0.565692	1.49529	5.79882
bru3	FBgn0264001	0.863757	3.28963	1.85541	1.49602	7.33393
CG15646	FBgn0030665	0.0884986	0.13598	0.291194	1.49817	8.04243
Ptx1	FBgn0020912	0.262561	0.977442	0.923701	1.52813	5.01667
CG3699	FBgn0040349	0.835093	6.5993	1.90288	1.52828	12.784
CG45116	FBgn0266591	0.0850089	1.53469	0.597282	1.55209	7.92446
CG9444	FBgn0037730	0.141342	0.328407	0.530925	1.55875	6.14787
CG13795	FBgn0031937	0.384732	0.217437	0.479925	1.56343	5.85691
Poxm	FBgn0003129	0.132398	0.215104	0.353089	1.56802	14.8677
CG5853	FBgn0032167	1.10966	2.40755	2.50943	1.57248	7.6703
eIF4E-3	FBgn0265089	0.438675	0.131364	0.212705	1.57337	8.92326
CG9961	FBgn0031451	0.695501	0.839042	0.662276	1.57733	7.30787
CG14946	FBgn0032405	0.475323	0.834842	0.889982	1.5922	7.35958
CG6709	FBgn0036056	2.0018	1.474	1.40364	1.60866	6.60627
Gbs-76A	FBgn0036862	0.319163	0.47005	0.608043	1.60913	8.57397
Epac	FBgn0085421	0.998029	1.40177	1.23785	1.64264	8.73722
ey	FBgn0005558	0.560501	0.423706	0.681617	1.6448	11.2735
CG11069	FBgn0039244	0.576355	0.582573	0.962159	1.64658	7.89452
CG5254	FBgn0040383	2.32314	2.16455	2.26681	1.65013	5.72056
bin	FBgn0045759	0.245494	0.311939	0.768263	1.66268	13.903
CG6465	FBgn0037818	0.263922	0.744077	1.01077	1.68094	10.8782
lab	FBgn0002522	0.2309	0.506136	0.567556	1.68154	7.88207
Syngr	FBgn0033876	0.454573	1.47569	0.982174	1.69997	7.87131
CR43650	FBgn0263659	0.303969	0.612072	0.854413	1.70715	5.91191
CG8028	FBgn0031010	0.408253	0.819836	0.672581	1.72668	10.2027
CR45969	FBgn0267631	1.04662	1.24798	2.89543	1.73824	5.57123
CG14856	FBgn0038261	0.190615	0.314597	0.664957	1.74211	7.89281
CG32845	FBgn0052845	0.0415985	0.339581	0.511338	1.74939	7.79676
side	FBgn0016061	0.186368	0.557332	0.689041	1.76419	6.98261
CG1273	FBgn0035522	0.289882	0.485545	1.63215	1.76727	11.9503
CG5618	FBgn0036975	0.459077	0.655083	1.02748	1.77048	5.02047
CG6475	FBgn0038886	0.198768	0.147547	0.423402	1.77078	10.202
nAChRbeta3	FBgn0031261	0.374965	0.37593	1.0226	1.7715	8.6895
ap	FBgn0267978	0.325324	0.345553	0.640216	1.77331	9.44368
dve	FBgn0020307	0.278562	0.69914	0.777685	1.79404	11.6058
fas	FBgn0000633	0.172059	0.555082	0.80837	1.7994	9.06629
CG7296	FBgn0032283	1.53775	0.481189	1.65354	1.80285	8.45416
CG13928	FBgn0035246	0.696024	2.30763	1.78197	1.80396	7.68451
CG9512	FBgn0030593	0.555464	1.55422	1.25466	1.80644	6.79631
Lmpt	FBgn0261565	1.18664	3.9099	1.9979	1.81998	9.42333
CG31038	FBgn0051038	0.278165	0.564051	0.741869	1.82004	5.71596
CG43675	FBgn0263750	0.222281	0.745566	0.625395	1.82457	6.3376
NtR	FBgn0029147	0.497546	0.616058	0.713688	1.83439	7.17062
spz3	FBgn0031959	0.29492	0.737601	0.82755	1.83669	5.83658
Irc	FBgn0038465	0.561622	1.56998	1.28831	1.84145	8.92579
CRMP	FBgn0023023	1.3943	2.4372	1.79545	1.84184	5.22124
CG2278	FBgn0030017	0.51431	0.696568	0.975736	1.86759	7.1683
CG33993	FBgn0053993	0.405039	0.476218	0.758843	1.87869	5.77201
NaPi-T	FBgn0016684	0.636952	0.627552	1.3697	1.90325	9.2302
Atet	FBgn0020762	0.44647	1.17326	1.07722	1.92875	8.69165
CG12402	FBgn0038202	0.264756	1.25114	0.802023	1.94494	9.12688
Ncc69	FBgn0036279	0.402393	1.32814	1.20744	1.95537	8.54944
CG12991	FBgn0030847	1.67993	2.69501	2.37247	1.96221	10.1557
CG3999	FBgn0037801	0.446154	0.677406	0.616888	1.9637	14.9516
CR44918	FBgn0266223	0.220437	0.231869	0.603868	1.97457	6.82971
CG2233	FBgn0029990	0.604616	2.89164	1.61399	1.99161	5.7499
bi	FBgn0000179	0.268164	0.446403	1.03649	1.99299	11.5557
Reck	FBgn0036463	0.556047	0.787244	0.859116	2.00906	10.8064
CR45138	FBgn0266631	0.141575	0.293151	0.424503	2.01124	7.98608
CG12974	FBgn0037065	0.99664	2.34747	1.09998	2.01423	5.42714
org-1	FBgn0021767	0.168673	0.351379	0.782383	2.01772	16.9067
rtv	FBgn0261277	0.627814	0.903864	1.15134	2.06589	9.96374
nemy	FBgn0261673	1.05914	3.36745	2.63271	2.07152	18.5564
CG15674	FBgn0034642	0.19114	0.487857	1.18545	2.09318	7.88236
Or19b	FBgn0062565	0.339862	0.176065	0.678244	2.10049	9.28814
Nrk	FBgn0020391	0.577037	1.1287	1.14799	2.10137	5.87986
CG30156	FBgn0050156	0.552703	0.665939	0.916854	2.11075	5.63951
pre-mod(mdg4)-U	FBgn0261845	0.299614	0.240965	0.713129	2.11493	5.14533
CG31121	FBgn0051121	0.50522	0.481851	0.953273	2.12156	9.09521
Msp300	FBgn0261836	0.998021	3.29635	3.11053	2.12909	7.44286
CG11498	FBgn0039749	0.270324	0.258191	0.400897	2.1354	10.6019
Fili	FBgn0085397	0.537914	1.07159	1.31259	2.14863	10.8949
sns	FBgn0024189	0.471976	0.498383	1.03897	2.15969	15.5457
Alk	FBgn0040505	0.224006	0.416552	0.75087	2.17017	20.1117
roX2	FBgn0019660	0.623648	1.25214	1.03489	2.1767	7.34429
kirre	FBgn0028369	1.15526	1.52432	1.64662	2.17752	5.3757
unpg	FBgn0015561	0.220736	0.0954152	0.434139	2.18521	11.0848
scro	FBgn0028993	1.56273	1.60424	1.78204	2.18651	11.4567
CG33155	FBgn0053155	0.936961	1.02753	1.39675	2.22167	5.36214
FASN3	FBgn0040001	0.444957	1.07611	0.981293	2.22908	6.86003
CR43474	FBgn0263451	0.035651	0.48762	0.593374	2.23002	6.49198
CR45018	FBgn0266376	0.692813	0.834055	0.823049	2.23072	12.1128
Apoltp	FBgn0032136	0.198759	0.925642	1.20019	2.23613	17.0544
Ugt36Bc	FBgn0040260	1.07186	2.54321	1.00006	2.25124	16.3332
CG6231	FBgn0038720	0.765076	2.11481	1.10205	2.2548	10.049
so	FBgn0003460	0.280478	0.530979	0.997892	2.25569	8.40875
CG12522	FBgn0036131	0.126304	0.208167	1.40091	2.26026	18.4929
GATAe	FBgn0038391	0.3594	1.07082	0.940175	2.27239	13.0679
CG17278	FBgn0046763	0.30306	0.842955	0.884255	2.27252	14.584
ana	FBgn0011746	0.274235	0.438702	0.675581	2.27881	5.76614
Kah	FBgn0035144	0.765803	0.650703	0.836258	2.28066	9.23838
CG4096	FBgn0029791	0.206957	0.357107	0.801953	2.30591	13.141
Cad99C	FBgn0039709	0.350609	0.691216	1.04106	2.30802	14.2847
neo	FBgn0039704	0.51625	0.918753	3.18065	2.35497	14.3651
CG33082	FBgn0053082	0.605858	0.358253	0.743993	2.36516	6.75215
CR43864	FBgn0264446	0.196747	0.0620135	0.443851	2.36883	5.14767
otp	FBgn0015524	0.259301	0.640425	1.17358	2.3754	12.4346
Hsp70Ba	FBgn0013277	0.210895	0.612643	0.420095	2.38769	15.1463
CG31955	FBgn0051955	3.87772	2.97895	3.02458	2.39469	5.38467
su(r)	FBgn0086450	0.52521	1.60884	1.40655	2.42371	13.9531
Myo10A	FBgn0263705	1.57725	1.93865	2.68393	2.43498	12.5502
CG5773	FBgn0034290	0.721896	1.10769	1.1199	2.44302	31.3721
Fuca	FBgn0036169	0.182255	0.324885	0.743816	2.44727	14.5282
LManI	FBgn0032253	0.219346	0.549249	0.596697	2.45628	11.0933
p24-2	FBgn0053105	1.7969	2.13155	2.71112	2.46632	6.34637
HGTX	FBgn0040318	0.434035	0.521053	1.01091	2.4792	18.8399
dmrt11E	FBgn0030477	0.284843	0.103465	1.07222	2.47988	17.6428
CR18166	FBgn0029526	0.403186	0.27284	0.402722	2.51684	5.41244
CG5080	FBgn0031313	2.56145	3.01472	4.71465	2.5176	7.21526
CG43062	FBgn0262364	0.490211	0.586534	1.27596	2.53298	5.1196
CR32658	FBgn0040859	0.458978	0.435653	0.756046	2.56552	10.0062
Gsc	FBgn0010323	0.274839	0.302409	0.651008	2.56603	5.2601
CR45479	FBgn0267035	0.607229	0.666164	0.77677	2.57832	7.22107
Sr-CI	FBgn0014033	0.403357	0.76504	0.941083	2.58699	15.26
moody	FBgn0025631	0.851493	1.58876	1.86246	2.60429	15.6882
amd	FBgn0000075	0.389348	2.87803	0.864836	2.61276	8.0733
Ac3	FBgn0023416	0.293758	0.52421	0.867532	2.6235	6.2044
CR45472	FBgn0267028	0.461927	0.143524	0.840824	2.62845	8.65829
CG32195	FBgn0052195	3.81874	2.8208	3.59895	2.65929	6.59713
Shal	FBgn0005564	1.36356	1.71777	1.01385	2.66538	7.32296
CG6041	FBgn0029826	0.209326	0.990111	1.02856	2.69217	9.79177
Hsp70Bc	FBgn0013279	0.271468	0.366461	0.545813	2.69942	22.168
CG2070	FBgn0033203	0.0581712	0.044109	0.301409	2.71265	28.1243
CDase	FBgn0039774	0.221257	0.963569	0.844291	2.71807	11.0316
CG14223	FBgn0031053	2.10401	1.47199	2.13438	2.74403	5.57452
exex	FBgn0041156	0.323571	0.724248	0.830035	2.75266	8.72526
nahoda	FBgn0034797	0.593802	3.23745	1.43473	2.77287	7.47305
Sodh-1	FBgn0024289	0.846541	1.041	0.75435	2.78375	15.4228
NaCP60E	FBgn0085434	1.05771	1.40913	1.78278	2.79347	10.0561
Pvr	FBgn0032006	0.678117	1.25037	1.6505	2.79523	16.8372
CR45388	FBgn0266937	0.347508	0.308016	1.18128	2.80324	13.4053
CR44294	FBgn0265340	0.40097	1.08541	1.33362	2.80995	12.8313
RpL37b	FBgn0034822	0.275811	0.458153	0.411471	2.81677	12.8455
Oseg4	FBgn0035264	0.622134	0.511077	0.848915	2.82673	12.768
CG43693	FBgn0263776	0.731265	1.33497	0.86029	2.83239	14.5443
mab-21	FBgn0029003	0.596917	1.06592	1.05822	2.83692	12.5025
C15	FBgn0004863	0.500661	0.38383	0.744027	2.85452	15.4356
Gld2	FBgn0038934	0.178437	0.173498	0.652885	2.85697	8.19984
CG6753	FBgn0038070	0.325258	0.408714	0.679983	2.86278	8.81271
CG6415	FBgn0032287	0.41196	0.968275	0.719957	2.86675	13.0327
Hsp70Bbb	FBgn0051354	0.202953	0.925078	0.435173	2.86697	11.7141
Awh	FBgn0013751	0.329424	0.71311	1.02647	2.86919	17.5965
erm	FBgn0031375	0.227923	0.230688	0.554777	2.88736	6.12751
CG14346	FBgn0031337	0.179654	0.403962	0.402547	2.89777	5.37219
bru2	FBgn0262475	0.495382	1.43759	1.40355	2.90515	17.3783
Sp1	FBgn0020378	0.491724	0.567384	1.08281	2.91046	16.5218
ct	FBgn0004198	0.45133	1.04036	1.71932	2.91114	16.8559
CG45263	FBgn0266801	0.270558	0.493739	1.15153	2.91704	11.2612
CG42831	FBgn0262020	0.0891134	0.362399	0.774391	2.93596	8.30856
CG9449	FBgn0036875	1.97414	3.97429	3.04204	2.93638	11.773
CG6912	FBgn0038290	1.22808	2.75682	1.92952	2.93664	9.13469
CG6356	FBgn0039178	0.615899	1.07227	1.52123	2.93764	12.3992
CG7194	FBgn0035868	1.03748	1.53451	2.3662	2.94305	5.0687
CR45264	FBgn0266802	1.19156	0.509273	1.13495	2.9438	5.87717
Cht10	FBgn0250907	1.5503	2.18525	3.07594	2.95479	5.72346
CR43334	FBgn0263039	0.535476	0.618014	1.05826	2.96575	10.3979
CG14687	FBgn0037835	0.856134	1.27955	1.32294	2.96797	7.85589
CG3568	FBgn0029710	2.9757	2.41686	2.67612	2.97606	5.90488
Ahcy89E	FBgn0015011	0.601829	0.899306	1.33335	2.99927	22.0141
CG9121	FBgn0031675	0.908897	1.04573	1.39686	3.04094	7.36969
CG17672	FBgn0083978	0.463445	0.730506	1.89246	3.04882	15.8277
CG16710	FBgn0039101	0.135319	0.388376	0.634595	3.05863	5.1165
gsb-n	FBgn0001147	0.217466	0.323552	1.29888	3.0758	20.078
Or71a	FBgn0036474	0.0647975	0.458913	1.01335	3.07692	8.40224
CG30460	FBgn0050460	1.40009	1.88527	2.005	3.08151	18.0115
inv	FBgn0001269	0.170581	0.322226	1.0109	3.09142	19.4126
Vdup1	FBgn0035103	0.716503	3.99785	1.51054	3.10128	9.9048
cpo	FBgn0263995	1.10296	2.34285	2.62922	3.10488	17.5353
CR45593	FBgn0267153	0.154101	0.251513	0.476469	3.11368	7.69331
kn	FBgn0001319	0.420813	0.909714	1.08375	3.12603	10.727
CG8398	FBgn0035708	0.562904	0.77914	1.06737	3.13237	20.1065
Xrp1	FBgn0261113	2.19499	4.01265	2.98335	3.13256	12.472
nAChRbeta2	FBgn0004118	0.343922	0.68595	1.03273	3.14322	11.2703
CG14785	FBgn0027795	1.04104	0.681544	0.80507	3.14967	5.60089
Spn42Dc	FBgn0033113	0.227647	0.971164	1.09696	3.16358	8.55947
CG1942	FBgn0033215	0.523817	0.38655	1.22262	3.16676	19.52
teq	FBgn0023479	0.824541	1.51723	1.26531	3.19259	13.3098
CR42719	FBgn0261636	0.462979	0.0672281	1.35422	3.20323	14.2486
Spn47C	FBgn0033574	0.731173	0.398317	0.590165	3.21487	9.31439
CR46064	FBgn0267733	2.30163	2.07902	2.65255	3.22847	6.58187
sv	FBgn0005561	0.380079	0.809362	0.925436	3.22852	10.9315
Cyp6a8	FBgn0013772	0.613424	0.846766	1.21619	3.23064	21.0209
CG14763	FBgn0033243	1.87396	1.55022	2.28405	3.24408	5.34917
sage	FBgn0037672	0.264914	0.57339	0.631331	3.25084	7.32819
Ret	FBgn0011829	1.98562	1.61084	2.35119	3.26297	15.1508
jeb	FBgn0086677	0.244375	0.427354	0.921755	3.2678	22.5118
CR44218	FBgn0265149	0.640729	0.34917	1.20774	3.26786	7.15734
CR42646	FBgn0261429	0.204989	0.229724	0.659158	3.28245	5.13468
btn	FBgn0014949	0.769887	1.56344	2.02336	3.30457	16.4968
Ndg	FBgn0026403	0.850379	6.06253	2.82706	3.32035	18.2887
Rh4	FBgn0003250	0.188437	0.511124	0.470502	3.35865	6.28345
CG13912	FBgn0035186	1.76139	1.23366	1.51756	3.37101	16.9259
CG10005	FBgn0037972	2.10106	1.51281	2.4925	3.42278	17.678
CR45732	FBgn0267296	0.0460095	0.658457	0.537189	3.45829	6.78408
CG10407	FBgn0038395	0.888541	0.913191	1.37804	3.48211	6.88336
CG18265	FBgn0036725	0.391364	0.774125	1.24606	3.49431	17.4194
CG10405	FBgn0038431	0.291489	0.48396	0.700712	3.4982	7.91953
CG15618	FBgn0031077	2.43648	1.98931	1.85387	3.50094	10.3129
CR43723	FBgn0263967	0.612643	0.667918	1.28548	3.53114	6.87097
CG32182	FBgn0052182	0.37354	0.472485	0.82628	3.55015	11.046
CG32037	FBgn0052037	0.244009	0.627104	0.706761	3.56109	5.32869
Tektin-C	FBgn0035638	0.656597	0.311077	1.04751	3.56484	12.2814
pre-mod(mdg4)-O	FBgn0267651	0.845446	2.08573	0.804238	3.56511	5.54694
svp	FBgn0003651	0.470879	1.0375	1.8091	3.57475	24.1798
CG30466	FBgn0050466	4.01818	4.1386	4.41121	3.60757	7.34043
dpr19	FBgn0032233	0.309421	0.306565	0.852249	3.63328	5.76878
kon	FBgn0032683	0.395752	1.07031	1.36015	3.64066	17.4086
CG2064	FBgn0033205	2.84168	2.93545	2.76329	3.66939	9.9003
ham	FBgn0045852	0.437159	1.05772	1.12802	3.71734	7.5375
MFS10	FBgn0030452	3.53595	3.2816	3.38473	3.72275	14.5938
Npc2g	FBgn0039800	1.05232	3.72957	1.70791	3.73682	20.2919
RhoGAP16F	FBgn0030893	1.17254	0.994373	1.28339	3.76332	15.9874
olf413	FBgn0037153	0.508855	0.912719	1.85246	3.76905	28.1841
sano	FBgn0034408	0.505855	1.08227	1.68959	3.77059	14.7131
CG32053	FBgn0052053	0.502801	0.827735	0.956064	3.77688	17.7994
pigs	FBgn0029881	3.4529	4.99617	5.30538	3.77819	8.83572
CG13300	FBgn0035699	0.621243	0.848136	1.52132	3.78239	17.4867
CG14860	FBgn0038273	3.40539	2.69859	3.46631	3.79639	5.52081
Tep4	FBgn0041180	2.57271	3.59021	2.9893	3.80784	13.6275
CG32150	FBgn0052150	0.407543	0.872259	1.14062	3.83299	22.7482
tap	FBgn0015550	0.742226	0.910973	1.74911	3.84591	18.7568
CR31044	FBgn0051044	1.59263	1.28892	2.01346	3.85129	6.14672
CG33062	FBgn0053062	1.08947	1.86645	1.43359	3.86436	10.39
CG44249	FBgn0265184	2.6758	3.13391	2.54603	3.88358	5.27334
CR44873	FBgn0266167	0.155461	0.322868	0.511252	3.88501	9.05825
Uhg7	FBgn0083121	1.00438	0.832535	1.43598	3.90972	7.334
CG32801	FBgn0052801	0.209046	0.246015	0.895553	4.00267	8.99474
luna	FBgn0040765	0.536041	0.713545	1.54288	4.00303	22.5451
PPO2	FBgn0033367	1.45935	2.76635	1.90954	4.00902	18.141
CG32817	FBgn0052817	2.82722	3.25851	3.21551	4.01726	13.9078
CR43242	FBgn0262887	2.41875	2.44799	4.34812	4.02571	6.36422
p130CAS	FBgn0035101	0.711434	1.25581	1.38092	4.02996	21.3302
htt	FBgn0027655	3.91651	4.13036	5.5393	4.0443	11.5983
pio	FBgn0020521	0.812284	1.69066	1.24852	4.05455	11.8404
CR32385	FBgn0047205	0.302441	0.450814	1.28503	4.06561	9.68873
Unc-115a	FBgn0051352	0.687821	1.43164	1.66063	4.09917	9.31664
CG1271	FBgn0035392	3.87438	3.41975	2.43224	4.10075	9.75826
CG5987	FBgn0039501	0.254094	0.227652	0.982585	4.10398	5.66759
caup	FBgn0015919	0.561923	0.676279	1.3578	4.10925	25.33
CG13920	FBgn0025712	0.926149	2.6885	3.36549	4.14949	10.676
CR45822	FBgn0267472	1.18065	1.59452	1.64448	4.15551	12.2757
Six4	FBgn0027364	0.388405	0.401836	1.38551	4.16853	18.6012
wbl	FBgn0004003	1.49348	0.563626	1.91956	4.17868	18.9703
Fatp	FBgn0267828	3.54642	5.04053	5.23703	4.23	22.2846
cv-d	FBgn0265048	0.727427	1.16846	1.52726	4.2316	23.4144
CR45444	FBgn0266993	1.46504	2.10451	1.43448	4.25028	5.26119
CG9279	FBgn0036882	0.495953	0.607472	0.835606	4.25029	5.34923
dnr1	FBgn0260866	4.37016	4.45355	5.02081	4.26621	9.52117
Orcokinin	FBgn0034935	0.563112	0.371992	1.17778	4.27231	5.23951
Cyp6a16	FBgn0031726	1.14272	0.546669	1.05181	4.27635	20.7247
tai	FBgn0041092	2.19575	2.70767	3.43483	4.27673	26.9905
CR45276	FBgn0266814	0.133066	0.280166	0.573668	4.28566	7.81724
CG10512	FBgn0037057	1.40981	2.5104	2.41911	4.30009	22.3143
CG4829	FBgn0030796	0.837917	1.39856	1.86664	4.34405	18.862
sas	FBgn0002306	0.633512	1.44247	1.41697	4.35039	12.0664
CG1750	FBgn0039836	1.64941	2.10168	2.09385	4.3909	9.61762
CG11756	FBgn0030290	0.530067	0.552293	0.754976	4.39176	11.8173
CR45266	FBgn0266804	0.0321775	0.287964	1.20907	4.39587	6.03066
yuri	FBgn0045842	2.01117	2.23931	2.62462	4.40866	11.9147
CG32407	FBgn0052407	0.957062	0.799775	1.53968	4.40993	25.7646
MP1	FBgn0027930	2.76323	3.22963	3.73171	4.43899	8.8411
Cyp4d2	FBgn0011576	0.777912	1.09473	1.289	4.44165	10.1718
Tsp	FBgn0031850	1.32406	2.93859	2.46466	4.46044	19.5334
Arpc3B	FBgn0065032	0.849233	1.26285	1.9653	4.46505	12.0464
CR45137	FBgn0266630	0.206425	0.284894	0.984546	4.46564	7.03049
CG10581	FBgn0037046	4.15662	0.790704	2.02398	4.48154	15.0023
pip	FBgn0003089	2.40241	4.03766	3.56408	4.50968	21.108
CG4133	FBgn0031257	0.372748	0.716569	1.03611	4.51299	7.7515
CG3246	FBgn0031538	0.559562	1.65278	1.37922	4.51954	14.627
cora	FBgn0010434	1.93865	4.62456	4.29638	4.55698	21.2283
CG6329	FBgn0033872	0.848064	1.83021	1.78691	4.57	16.7589
skl	FBgn0036786	0.295271	0.703072	0.91895	4.57019	12.8946
HLH54F	FBgn0022740	0.466915	0.832526	1.32762	4.57598	19.0814
CR30009	FBgn0050009	0.251404	1.00324	3.05452	4.58038	23.1156
tyn	FBgn0029128	2.53856	3.36544	6.88451	4.5838	22.312
CG12496	FBgn0040385	0.300417	0.455422	1.09058	4.58643	19.5073
Dscam4	FBgn0263219	1.86112	2.08518	2.83874	4.59913	9.24601
CR33963	FBgn0053963	0.615694	1.60565	2.86397	4.60618	25.7362
CG7702	FBgn0038638	1.34398	2.08917	2.24435	4.61364	13.4699
CG9220	FBgn0030662	0.286626	0.745086	1.25121	4.62962	20.8586
SmydA-7	FBgn0034182	0.324402	0.535394	0.737781	4.65516	7.95889
nrm	FBgn0262509	0.831418	1.29202	2.09448	4.66448	22.4985
CG12885	FBgn0039523	0.421582	0.455201	1.49223	4.67658	24.1674
MFS1	FBgn0050272	1.0321	1.28703	1.44519	4.69191	23.6169
CG11854	FBgn0039299	0.412089	0.435155	0.972154	4.73149	19.0699
pre-mod(mdg4)-E	FBgn0266172	1.4683	0.825882	0.564776	4.76664	12.0154
Scr	FBgn0003339	0.364828	0.812971	1.65201	4.84837	24.9166
CR43314	FBgn0263019	0.403708	0.666581	1.79642	4.90147	16.3138
CG10469	FBgn0035678	0.993076	1.2775	1.20517	4.95799	5.30774
kar	FBgn0001296	0.488774	1.32479	1.65893	4.96043	14.273
CG12493	FBgn0035571	0.321017	0.483262	0.917786	4.97621	6.60234
cv-c	FBgn0086901	0.88818	1.78853	2.28093	4.9784	33.4119
CG5958	FBgn0031913	3.71784	4.32062	4.43764	4.99456	26.1606
CG12947	FBgn0037753	0.375312	0.407102	1.03862	5.00543	8.22839
CG32554	FBgn0052554	3.53258	2.09592	2.6213	5.02348	7.85646
Elp2	FBgn0033540	3.19977	3.70577	2.75905	5.0501	20.7204
CG34025	FBgn0054025	2.16044	0.290035	1.3892	5.07819	27.2207
CG14441	FBgn0029895	4.34977	5.12849	5.82325	5.08398	13.58
Tep2	FBgn0041182	2.13805	2.77941	3.22035	5.08537	6.6396
nvy	FBgn0005636	0.447976	0.758885	1.39985	5.15926	17.7916
mgl	FBgn0261260	0.596391	0.878415	2.21052	5.20592	28.1242
Mgat2	FBgn0039738	0.382224	0.789788	0.941016	5.23422	9.38328
ITP	FBgn0035023	0.310221	0.768215	1.66858	5.24024	18.7553
CG14291	FBgn0038660	0.763489	0.971282	2.30885	5.24742	31.8481
CR43241	FBgn0262886	3.11518	3.70295	3.03918	5.24768	13.1269
CG10924	FBgn0034356	0.927677	0.696994	1.12815	5.25093	16.7627
CG32113	FBgn0052113	4.83743	5.29732	4.13662	5.26512	8.93209
CG12269	FBgn0038665	0.149014	0.365095	1.3538	5.268	6.73829
xmas-1	FBgn0016080	2.15081	2.21423	2.70483	5.27325	6.76194
bap	FBgn0004862	0.277065	0.312381	1.46205	5.2995	43.5015
NetB	FBgn0015774	0.585753	1.32833	1.91944	5.32111	18.0146
CG31808	FBgn0062978	1.82209	16.9745	7.68048	5.34269	30.9687
GstD5	FBgn0010041	0.236056	1.03919	1.88507	5.34424	7.14552
Fas3	FBgn0000636	2.79663	6.78198	7.81878	5.36271	33.209
CG7646	FBgn0036926	2.20314	4.33252	4.84381	5.37273	9.43513
trh	FBgn0262139	0.655614	0.902381	2.02736	5.37974	37.3302
insc	FBgn0011674	3.39468	3.42401	2.11014	5.40756	28.2073
toy	FBgn0019650	0.542023	1.20216	1.82596	5.41294	20.331
Wnt2	FBgn0004360	0.450503	0.597666	1.32254	5.42142	29.3641
iab-8	FBgn0264857	0.481932	0.383298	1.16863	5.43492	10.6661
mei-218	FBgn0002709	3.01445	6.37108	4.16044	5.49025	10.3205
sim	FBgn0004666	0.20832	0.352003	1.11335	5.49056	10.0999
CG15484	FBgn0032452	3.58632	2.46587	2.65654	5.49391	6.36146
CR43943	FBgn0264571	0.203883	0.437217	1.11172	5.51352	9.25674
scb	FBgn0003328	0.780901	1.90797	2.02461	5.54831	15.4467
pre-mod(mdg4)-L	FBgn0266174	1.21683	0.771343	2.3319	5.55216	8.80241
CG8468	FBgn0033913	1.56462	3.80642	3.41466	5.56677	51.3046
Myo95E	FBgn0039157	4.57195	5.18263	5.04486	5.60311	9.13911
CG7900	FBgn0037548	1.08957	1.09337	1.62155	5.61364	5.70758
CG30428	FBgn0050428	1.11235	1.51711	2.8539	5.61816	23.3054
CG31431	FBgn0051431	1.63487	1.63268	3.26059	5.66865	27.2514
CG32655	FBgn0052655	0.0859223	0.479292	0.744526	5.69201	5.88663
CG6891	FBgn0030955	0.385524	0.86807	2.63732	5.69261	23.2106
CG14629	FBgn0040398	2.15347	6.57709	6.55271	5.69436	30.5768
Kaz-m1	FBgn0002578	3.26461	5.88533	3.6955	5.69815	30.2024
Lip4	FBgn0032264	0.564832	0.990361	1.96008	5.70247	34.4502
CG5096	FBgn0032235	1.42649	3.84068	2.19977	5.73007	5.85145
CG6845	FBgn0035099	1.19499	1.0872	2.38767	5.73502	22.7341
Optix	FBgn0025360	0.663116	0.647971	1.73078	5.76158	17.7637
fd102C	FBgn0039937	0.763472	0.975315	1.43565	5.81898	10.096
otk	FBgn0004839	0.600076	0.941228	2.10732	5.83608	23.5113
miple1	FBgn0027111	0.947665	4.15671	3.00685	5.84483	31.9367
Tret1-1	FBgn0050035	1.66749	2.29101	2.86715	5.84696	28.1211
ds	FBgn0000497	0.585191	0.727131	2.15714	5.85938	37.5408
kay	FBgn0001297	4.22851	5.84081	6.01925	5.86306	19.4863
CG18088	FBgn0032082	0.684482	0.565975	1.8163	5.88542	21.4153
Slc45-1	FBgn0035968	0.743389	2.21104	1.57267	5.88684	28.2106
CG9119	FBgn0035189	4.50772	5.30108	3.57315	5.89505	15.9592
CR44221	FBgn0265152	2.10969	2.18959	4.48972	5.89884	7.35203
CG11597	FBgn0036212	1.72973	1.51734	1.8362	5.89973	13.9424
Oli	FBgn0032651	0.897976	1.28839	1.50918	5.9122	21.9017
if	FBgn0001250	0.58746	2.32311	1.67771	5.92632	12.1242
CG3829	FBgn0035091	1.11166	1.99982	2.07557	5.9414	34.6767
Snup	FBgn0259199	2.48122	2.64832	3.29578	5.96762	6.73152
Orct	FBgn0019952	0.823259	1.27988	1.87963	5.97568	25.3101
Ilp6	FBgn0044047	2.20337	2.02481	3.05092	5.98876	24.9496
LKRSDH	FBgn0025687	0.620765	1.46767	1.68665	6.01082	17.2738
CG16791	FBgn0038881	0.722103	1.2101	2.06635	6.02108	26.2664
CG34207	FBgn0085236	0.595581	0.819151	0.934323	6.03166	16.9395
CadN	FBgn0015609	0.875015	2.02896	2.89381	6.05862	29.5336
Ada2a	FBgn0263738	2.81311	3.6152	4.06595	6.09609	15.6035
CG34404	FBgn0085433	3.12792	3.33258	3.84415	6.09774	10.1668
GstE9	FBgn0063491	3.47755	3.89884	2.04366	6.11153	28.9724
CG14212	FBgn0031045	0.603638	0.508677	1.2041	6.13707	8.37162
snRNA:7SK	FBgn0065099	2.26768	1.41443	0.895898	6.17959	5.4434
Plzf	FBgn0032401	3.63384	4.04112	3.84145	6.26732	5.30154
CG42404	FBgn0259823	0.468457	0.592863	1.04065	6.27727	6.07795
CG33981	FBgn0250851	3.12688	5.15444	8.42373	6.30326	8.41953
CG11594	FBgn0035484	2.87797	3.78624	3.74068	6.30815	7.4077
CG7264	FBgn0036214	0.0548785	0.387728	1.19367	6.31064	6.80164
sad	FBgn0003312	0.254408	0.689568	1.30866	6.31976	16.3868
Rhp	FBgn0026374	0.829085	1.74414	2.16402	6.35104	16.4313
CG3961	FBgn0036821	3.46394	3.82309	4.28522	6.36432	6.30409
CG7352	FBgn0037581	4.10669	3.37808	4.28577	6.4456	12.5287
Fmo-2	FBgn0033079	3.31411	4.46647	5.65107	6.44684	13.8641
CG32829	FBgn0052829	0.194454	0.500978	2.316	6.45285	9.7985
bnl	FBgn0014135	0.454889	0.716141	1.93642	6.45776	29.0786
Taf12L	FBgn0031623	1.18488	0.404486	1.47251	6.45881	10.782
Cyt-b5-r	FBgn0000406	2.02298	2.20244	1.77983	6.47273	36.0461
vn	FBgn0003984	0.889193	1.42876	2.12361	6.47462	19.5559
Mrp4	FBgn0263316	0.446779	1.598	1.60506	6.48084	5.43846
Irk3	FBgn0032706	1.09777	0.923121	1.67405	6.49425	39.5918
Toll-7	FBgn0034476	1.01566	1.73742	3.12715	6.53405	44.2462
Prat2	FBgn0041194	0.297315	0.828009	2.09528	6.58765	31.2754
wgn	FBgn0030941	0.899092	1.93683	2.23749	6.61126	20.9881
CG12535	FBgn0029657	1.31527	1.28204	2.50876	6.62132	17.4845
CG34007	FBgn0054007	0.74364	2.07167	2.07088	6.64489	15.2123
CR44993	FBgn0266328	0.192665	0.870046	2.0941	6.66452	6.6412
melt	FBgn0023001	0.379492	0.636009	1.31228	6.69774	7.81508
conv	FBgn0261269	0.941131	1.27603	2.01227	6.74656	14.4691
eya	FBgn0000320	0.576135	0.518006	1.95202	6.89081	36.256
Vha68-1	FBgn0265262	1.84708	3.00771	2.9149	6.89839	11.4345
sens	FBgn0002573	0.509486	0.610501	1.77143	6.92001	34.4721
CG12730	FBgn0029771	0.816568	1.59002	1.43307	6.92304	10.6298
noe	FBgn0026197	0.942786	1.22208	2.56083	6.95008	8.1287
wb	FBgn0261563	0.544008	0.902443	2.37171	6.95852	26.5001
Dr	FBgn0000492	0.555373	0.769515	1.93004	7.00428	35.7814
CR44984	FBgn0266319	1.99735	1.51949	3.208	7.01366	8.49991
CG10623	FBgn0032727	0.651348	0.832157	2.10233	7.02184	39.7085
Oatp74D	FBgn0036732	0.635435	0.998148	1.82896	7.05223	18.8639
CR45124	FBgn0266617	2.59961	1.82095	2.09007	7.06201	15.2497
yellow-e2	FBgn0038151	1.58179	0.870753	2.60618	7.06673	25.6715
Kank	FBgn0027596	1.5817	1.91821	2.07689	7.09161	23.7536
CR44092	FBgn0264901	3.0498	2.56877	4.11155	7.09851	9.18509
ktub	FBgn0015721	0.40848	0.49322	1.77379	7.11515	27.2367
RhoL	FBgn0014380	1.31121	2.2897	2.276	7.12127	26.7449
Tace	FBgn0039734	0.397591	0.703238	1.54045	7.15636	8.63016
CG5399	FBgn0038353	4.10514	11.9688	4.77927	7.15673	43.1737
Tsp26A	FBgn0031760	2.25077	2.55515	3.37411	7.19155	22.0153
Lrt	FBgn0034540	0.774652	1.10695	1.83181	7.19205	22.42
btl	FBgn0005592	0.810608	0.897745	2.41976	7.23926	33.3535
hbs	FBgn0029082	1.13394	1.12647	2.65375	7.26173	40.775
CG34371	FBgn0085400	0.719872	1.04033	1.8676	7.26609	24.0586
CG8745	FBgn0036381	1.04141	3.83437	2.9068	7.33615	35.1403
CG2124	FBgn0030217	3.68928	3.69066	4.15325	7.33802	6.04465
alphagamma-element:CR32865	FBgn0052865	0.695526	0.411626	1.26004	7.3597	17.0351
CG6345	FBgn0037816	1.9395	2.24912	2.21793	7.43756	13.3682
CR45130	FBgn0266623	3.93344	4.13971	5.2423	7.46408	27.3471
mia	FBgn0014342	1.2719	1.30082	2.30035	7.48325	19.9147
Gpb5	FBgn0063368	0.794617	1.69605	1.8684	7.52144	6.37189
sob	FBgn0004892	0.617116	0.69064	1.63274	7.52303	22.3314
fd96Cb	FBgn0004898	0.679672	1.11539	2.16451	7.54038	31.7001
Mt2	FBgn0028707	3.78825	3.49845	4.4604	7.55838	15.9997
CR46055	FBgn0267722	0.0675524	0.0818467	1.07665	7.57568	7.77626
pre-rRNA-Psi:CR45856	FBgn0267516	0.344663	0.320937	2.59194	7.6005	22.2157
CG3964	FBgn0031574	3.29054	3.58961	4.44044	7.60654	15.8334
Cadps	FBgn0053653	0.941678	2.8727	3.58249	7.73122	27.416
klu	FBgn0013469	0.674913	0.899539	2.63922	7.73739	51.8462
RNaseP:RNA	FBgn0046696	2.04523	3.72492	4.87313	7.7382	18.7597
Dll	FBgn0000157	0.471584	0.652561	1.6267	7.76264	17.0767
GEFmeso	FBgn0050115	0.445159	0.94282	1.57385	7.83128	17.6162
CG14050	FBgn0040392	0.611145	0.813915	1.11493	7.84156	7.84429
PH4alphaEFB	FBgn0039776	0.869476	1.40573	2.23187	7.85211	33.13
CG4565	FBgn0037841	3.41332	3.63439	5.52883	7.86788	8.29189
Ppn	FBgn0003137	1.66427	6.43619	5.39848	7.88477	49.0426
Gel	FBgn0010225	3.73039	6.93804	5.7347	7.88615	13.3002
Zasp52	FBgn0265991	2.09389	5.33525	3.48864	7.92316	22.591
Uhg8	FBgn0083120	1.93553	2.67929	1.85061	7.95107	21.8312
CG8191	FBgn0030675	3.62983	1.89602	3.0989	8.03863	10.6764
pre-mod(mdg4)-W	FBgn0261843	1.72975	2.47242	3.18519	8.0734	11.8672
ETH	FBgn0028738	4.55763	4.96987	4.53889	8.14737	28.3449
CG30383	FBgn0050383	1.17462	1.71506	1.70891	8.15184	20.7497
ato	FBgn0010433	0.731484	0.844243	5.64456	8.15208	45.2767
Wnt4	FBgn0010453	0.98157	2.23007	2.74199	8.18953	42.7021
pre-mod(mdg4)-AE	FBgn0261842	0.108552	0.180162	0.705926	8.20905	16.9227
Dfd	FBgn0000439	0.447533	0.555241	1.7123	8.21587	15.1234
sm	FBgn0003435	2.24458	4.10208	5.82387	8.23655	47.5274
meso18E	FBgn0040089	2.59374	2.51148	3.96793	8.3259	50.8771
otk2	FBgn0267728	3.01771	3.37162	3.61861	8.3477	19.7896
grn	FBgn0001138	0.808101	1.26822	2.7609	8.51001	31.7376
ft	FBgn0001075	0.765117	0.823741	3.1761	8.52714	51.8889
RabX4	FBgn0051118	2.44709	2.29604	2.97488	8.57361	20.6208
bab2	FBgn0025525	0.99924	1.45641	2.80492	8.58423	44.6394
Sox14	FBgn0005612	0.735743	0.817949	1.48466	8.58919	25.3871
GstT4	FBgn0030484	1.66161	3.67034	3.09828	8.67693	25.6595
zfh2	FBgn0004607	0.678033	1.47322	2.8378	8.69699	40.5151
Ir68a	FBgn0036150	0.366145	0.494502	1.59217	8.6983	9.17889
nerfin-1	FBgn0028999	1.30945	1.42985	2.93887	8.72793	43.518
Scgdelta	FBgn0025391	0.789213	1.4991	2.31706	8.74769	35.2831
CR45108	FBgn0266577	0.841981	0.72485	2.88418	8.76978	49.1865
CG9170	FBgn0030716	1.77831	2.67369	3.39605	8.85202	25.8001
ICA69	FBgn0037050	0.747921	0.675475	1.56038	8.88937	5.54234
CG11388	FBgn0034959	2.94624	2.99417	4.23809	8.90128	15.4049
Tps1	FBgn0027560	1.07769	2.12557	2.80299	8.97203	48.6774
Orct2	FBgn0086365	0.971844	1.1823	2.60768	8.98149	41.4815
CR31032	FBgn0051032	2.1609	1.49456	3.07784	9.03688	9.3062
pre-mod(mdg4)-X	FBgn0261840	1.7536	2.11476	5.14645	9.09461	6.78885
Spn28Da	FBgn0051902	4.30907	1.48594	1.78257	9.1041	51.3704
CR44029	FBgn0264821	4.87159	6.01863	8.15263	9.11671	10.7811
Dark	FBgn0263864	4.55515	5.83544	7.63593	9.12301	13.4155
tok	FBgn0004885	0.291861	0.798368	1.49251	9.15595	7.7072
CG18336	FBgn0040763	0.935962	1.26651	2.70099	9.26971	11.7272
CG10189	FBgn0032793	4.63951	5.20217	5.04852	9.32583	19.8451
Trim9	FBgn0051721	0.575717	1.10788	2.2157	9.33309	21.7103
PsGEF	FBgn0264598	0.491595	0.830337	1.94399	9.52319	22.706
CG9650	FBgn0029939	2.73159	3.79871	6.42944	9.52834	55.6573
ase	FBgn0000137	0.77363	1.01932	2.63097	9.53103	58.0218
E(spl)m3-HLH	FBgn0002609	2.44172	1.82516	4.11965	9.54029	58.3575
hh	FBgn0004644	0.779374	1.0114	2.20942	9.58867	29.2696
GLaz	FBgn0033799	0.510414	1.39212	2.0286	9.67968	14.6492
sick	FBgn0263873	0.770133	1.71847	2.52033	9.68683	27.4482
Smvt	FBgn0039873	1.98168	1.35987	2.38335	9.82776	68.8861
CR43918	FBgn0264539	0.374617	1.92365	0.458942	9.90719	9.18912
insb	FBgn0034224	0.930516	1.52488	2.89166	9.91615	47.9426
CG34164	FBgn0085193	0.613785	1.17057	1.06376	9.92617	12.5245
VhaM9.7-a	FBgn0035521	0.627809	1.26195	1.67084	10.0016	15.3943
CG43332	FBgn0263037	3.72956	2.26428	4.45266	10.002	44.1946
CG32073	FBgn0052073	0.391328	2.38393	3.40149	10.0283	31.2884
mthl8	FBgn0052475	1.83561	2.11717	2.97075	10.0529	17.0676
Hsp70Bb	FBgn0013278	0.51965	1.75069	2.08253	10.1351	75.9699
Cyp6d5	FBgn0038194	2.77059	2.01412	4.21118	10.1377	35.2207
rst	FBgn0003285	2.7372	4.35603	5.27905	10.1731	43.9211
ImpL3	FBgn0001258	2.36976	7.06135	4.9699	10.2174	19.4833
spdo	FBgn0260440	0.819308	1.09482	2.91967	10.2487	52.0187
Abd-B	FBgn0000015	0.922411	1.60614	3.108	10.2549	47.6836
CG31125	FBgn0051125	1.25676	0.963454	2.81229	10.3995	28.7175
P5cr-2	FBgn0038516	1.855	2.34338	2.96589	10.4374	20.002
CG3097	FBgn0029804	1.24869	1.73346	3.75214	10.5425	53.0564
CG34376	FBgn0085405	3.77352	4.28394	5.47583	10.5738	49.1859
Pvf3	FBgn0085407	1.14254	2.01015	3.27148	10.5781	58.9296
CG31313	FBgn0051313	0.448338	2.24367	1.59345	10.6045	20.3294
CG30431	FBgn0050431	1.32748	0.553522	2.71022	10.6506	52.5423
CG5002	FBgn0034275	0.66937	0.645623	2.01193	10.6693	24.3372
CR45270	FBgn0266808	0.496249	1.10482	1.53878	10.6752	5.9515
dally	FBgn0263930	1.55355	2.43523	3.74978	10.6941	43.0834
CG4194	FBgn0025627	1.72722	1.6289	4.50664	10.7725	63.829
pyd3	FBgn0037513	2.72243	3.92347	4.4537	10.81	37.2147
rau	FBgn0031745	0.800185	1.07906	2.31429	10.8489	31.9094
lmd	FBgn0039039	0.908083	1.56365	2.68872	10.8547	41.6023
Gs2	FBgn0001145	4.33594	8.32366	7.23281	10.9215	60.4282
Ten-a	FBgn0267001	0.937468	1.42328	3.90789	10.9638	40.9208
veil	FBgn0034225	0.834952	1.35101	2.25368	11.1422	9.12753
pyr	FBgn0033649	0.538862	1.14132	2.52011	11.1802	13.6563
wor	FBgn0001983	1.17728	1.46222	3.80387	11.4164	76.1603
Adgf-A	FBgn0036752	3.66745	4.49319	5.7052	11.4318	16.2594
CG17786	FBgn0039167	0.599565	1.726	2.73336	11.5853	10.0185
tin	FBgn0004110	1.15292	0.932888	2.70596	11.603	34.3691
CG17267	FBgn0038821	1.66462	1.64339	2.35057	11.6161	19.6259
ry	FBgn0003308	0.399176	0.722587	2.34894	11.6574	5.63384
hbn	FBgn0008636	0.558523	0.639834	2.15143	11.6735	5.37307
CG3253	FBgn0041706	0.572137	0.854879	2.20705	11.69	22.8236
CR31144	FBgn0051144	3.67746	3.0609	4.07279	11.6925	16.1798
scrt	FBgn0004880	1.1143	2.0945	3.80498	11.7983	63.001
CG12182	FBgn0028504	4.58452	4.6725	5.58227	11.8145	16.4543
CG8596	FBgn0035767	2.05222	1.75399	4.13151	11.8762	54.8875
babos	FBgn0034724	2.16048	3.74707	3.09438	11.9314	48.5282
Galt	FBgn0263200	1.25967	2.21277	3.16254	11.9588	48.3689
lin-28	FBgn0035626	1.59698	2.29201	3.95468	12.1544	54.3698
CG9629	FBgn0036857	2.23618	3.03879	4.27987	12.2019	37.0377
ex	FBgn0004583	2.39575	3.04289	5.07239	12.2504	46.1392
CG34031	FBgn0054031	2.8223	6.23068	7.45621	12.3463	7.41057
CG33108	FBgn0053108	3.48847	3.44666	3.93024	12.424	14.3464
blanks	FBgn0035608	0.433275	0.533879	1.81435	12.5466	32.2494
beat-IIIc	FBgn0032629	1.08528	1.12146	2.65966	12.6361	20.348
CG31710	FBgn0051710	0.641517	2.50996	2.18339	12.7293	21.0839
mirr	FBgn0014343	1.19553	1.57039	3.70764	12.7362	66.0175
E(spl)mbeta-HLH	FBgn0002733	2.29579	2.56394	6.18121	12.8127	119.148
bbg	FBgn0087007	4.37382	5.68146	6.33574	13.0257	23.0766
CG17265	FBgn0031488	1.71581	1.9016	3.51833	13.3711	20.5221
Him	FBgn0030900	1.20543	1.27897	4.05533	13.4537	68.2672
tty	FBgn0015558	2.89759	3.81463	5.1621	13.4919	36.0635
CR46123	FBgn0267798	0.331854	1.84266	1.78477	13.5477	17.5144
CR44931	FBgn0266236	0.664395	0.483595	1.01128	13.7357	6.4461
peb	FBgn0003053	1.63648	2.00437	4.67152	13.7404	52.3437
FER	FBgn0000723	0.85249	1.31756	2.6751	13.7448	19.6933
Spn55B	FBgn0028983	4.86291	3.92967	4.25891	13.8362	18.6101
sprt	FBgn0082585	1.37632	1.7932	3.91211	13.9672	33.5043
gcm	FBgn0014179	1.53287	1.66596	3.63605	13.9732	56.3736
d	FBgn0262029	0.863307	1.16187	3.67554	14.0012	48.4669
CG2930	FBgn0028491	2.12308	5.336	4.68241	14.0427	44.5954
bowl	FBgn0004893	1.83868	2.27407	3.97042	14.0594	60.975
CG43163	FBgn0262719	0.435539	0.797488	2.78593	14.1063	19.7129
CR45181	FBgn0266691	0.572641	0.464557	1.34107	14.319	16.6305
CG5281	FBgn0037902	1.62621	1.71755	3.11929	14.4323	29.0022
CG12643	FBgn0040942	1.8388	2.95569	4.94533	14.4555	87.4853
abd-A	FBgn0000014	1.55599	2.33036	4.84384	14.6224	78.1524
CG34380	FBgn0085409	1.91515	2.7087	5.65408	14.6393	88.7672
CR45361	FBgn0266901	0.368032	0.710372	2.42058	14.6496	15.8788
Cdep	FBgn0265082	1.44065	2.1119	4.1668	14.6954	43.5679
CG42342	FBgn0259244	1.74358	2.35904	5.13121	14.7169	73.8984
ind	FBgn0025776	0.985847	0.99146	3.22658	14.932	26.0022
CR45559	FBgn0267119	1.01547	1.11259	2.48968	14.9325	19.9023
Ect3	FBgn0260746	1.28927	2.34061	3.43388	14.9375	68.2414
CG16758	FBgn0035348	1.18768	2.08456	3.28834	15.01	18.8825
ab	FBgn0264442	2.2768	2.68865	6.19718	15.2546	95.9698
CG13894	FBgn0035157	1.1298	1.70437	3.01291	15.3542	22.1934
CR46194	FBgn0267913	0.625188	1.03581	2.82644	15.4573	13.7957
tup	FBgn0003896	1.06119	1.5057	3.6442	15.5081	40.0326
ush	FBgn0003963	4.6755	4.39151	4.76271	15.6782	35.7706
CG30089	FBgn0050089	0.926751	1.37965	3.27431	15.7579	29.0831
htl	FBgn0010389	0.536476	1.35105	2.99599	15.7656	17.4733
Ubx	FBgn0003944	1.61814	2.18783	4.89612	15.8197	84.6323
Sema-5c	FBgn0250876	4.30971	5.24938	7.45586	15.8558	47.1723
CG8353	FBgn0032002	2.82638	4.59586	3.81289	15.947	23.1518
Glut4EF	FBgn0267336	2.20857	4.46366	6.44171	15.9522	78.1631
Esp	FBgn0013953	2.008	1.64183	4.7085	16.0784	69.6431
cas	FBgn0004878	1.45929	1.68788	4.33343	16.1001	52.0313
Shroom	FBgn0085408	1.1767	2.04995	4.16488	16.1757	26.6925
CR43975	FBgn0264706	1.02347	2.19402	2.01599	16.5084	13.1485
vvl	FBgn0086680	2.89898	4.03742	6.9302	16.8128	83.974
Uhg2	FBgn0063449	2.51387	1.33514	5.66498	16.8906	24.0546
pnr	FBgn0003117	1.64329	1.58738	4.38737	16.999	62.4558
CG14321	FBgn0038540	2.29995	1.33473	2.75338	17.0924	41.0721
Antp	FBgn0260642	1.90006	2.69737	4.92696	17.1192	55.9381
dpn	FBgn0010109	0.849369	1.86522	5.96649	17.1235	23.642
cv-2	FBgn0000395	0.644596	1.36489	3.23443	17.2908	12.3145
robo1	FBgn0005631	1.21858	2.37492	4.93189	17.3005	68.1828
Oatp58Dc	FBgn0034716	1.86686	1.56548	5.32847	17.3165	108.682
CrebA	FBgn0004396	4.73981	4.2494	8.34692	17.4537	91.4583
vnd	FBgn0261930	0.607826	1.03625	2.85863	17.5479	16.357
tutl	FBgn0010473	0.879589	2.09953	4.16272	17.628	26.9372
Hsp68	FBgn0001230	2.41659	7.05444	3.9796	17.6886	207.126
croc	FBgn0014143	0.519421	0.907707	2.30461	17.7328	11.1274
ImpE2	FBgn0001254	1.40883	5.64343	12.8533	17.8263	36.4807
ths	FBgn0033652	0.98727	1.32174	3.54622	17.8404	11.9491
Doc2	FBgn0035956	0.77965	1.01458	3.16272	18.1032	36.8978
tinc	FBgn0261649	0.761491	1.4672	4.40488	18.1374	36.8452
CG31002	FBgn0051002	2.62091	2.9385	5.4674	18.1684	88.6616
scaRNA:MeU5-C46	FBgn0043853	0.519518	3.97079	3.34997	18.2493	25.5078
aos	FBgn0004569	3.50917	3.8789	6.52616	18.3155	46.1663
Fbxl7	FBgn0038385	0.384388	1.22479	3.05027	18.7598	12.397
sc	FBgn0004170	2.16311	4.72562	33.1348	18.9976	29.6061
tara	FBgn0040071	3.76057	4.34967	6.84653	19.0377	78.1559
btd	FBgn0000233	0.729233	1.56592	4.02669	19.0412	32.0546
CG1806	FBgn0030360	1.43828	1.95669	4.21155	19.1375	26.9487
RhoU	FBgn0083940	3.26175	3.30139	4.58358	19.2215	29.2856
lft	FBgn0032230	0.926496	0.729644	3.34286	19.237	23.1019
unc-5	FBgn0034013	1.17002	2.06978	5.14616	19.3826	93.5261
amos	FBgn0003270	4.09727	6.39838	45.1464	19.6342	7.51294
E(spl)m2-BFM	FBgn0002592	2.60674	2.02084	6.67027	19.6374	132.815
CR42491	FBgn0259993	2.32795	2.56821	7.15696	19.7008	75.927
CG10621	FBgn0032726	3.97471	4.75823	6.76451	19.8448	93.3289
Ndae1	FBgn0259111	0.793452	2.40585	3.4888	19.8751	12.5187
mew	FBgn0004456	0.928494	2.29531	4.66489	19.9925	33.9451
Oscillin	FBgn0031717	2.58182	2.48872	4.50553	20.3783	54.2771
mid	FBgn0261963	1.13381	1.6526	4.71232	20.5527	36.767
slp2	FBgn0004567	1.56759	1.61785	5.29671	20.5725	76.8655
CG5346	FBgn0038981	2.46189	2.54104	5.14924	20.6454	22.0834
Tet	FBgn0263392	1.72216	2.08757	7.19571	20.8802	139.972
ac	FBgn0000022	2.23628	2.93757	14.3079	21.0313	78.6785
ph-p	FBgn0004861	1.90225	2.06768	5.03574	21.165	42.9465
CG14252	FBgn0039462	3.9415	3.99506	6.3509	21.2645	25.165
Dscam1	FBgn0033159	1.24219	2.27451	5.65264	21.2922	71.5026
ems	FBgn0000576	1.29882	1.81744	4.89166	21.4737	50.3124
wg	FBgn0004009	1.60565	2.45833	4.93852	21.5767	66.288
CG10933	FBgn0034264	2.91124	3.12216	5.27426	21.6382	71.2344
knrl	FBgn0001323	0.916322	1.08756	3.67392	21.6655	20.4198
Drat	FBgn0033188	4.04861	6.41274	6.27693	21.7025	79.8083
CG7763	FBgn0040503	2.88152	2.41243	6.10313	21.9271	97.3078
disco	FBgn0000459	1.0894	1.49958	4.10136	22.0742	39.4475
gsb	FBgn0001148	1.86111	2.24308	5.12697	22.1864	96.6044
Nhe2	FBgn0040297	2.97136	3.24452	5.65912	22.37	44.0602
Cad74A	FBgn0036715	0.853724	1.35462	4.05205	22.6073	25.3414
en	FBgn0000577	1.91432	1.98073	5.51519	22.6128	79.1306
NetA	FBgn0015773	1.21689	1.90162	3.98525	23.1614	43.4272
CG10283	FBgn0032681	0.854334	1.75017	4.30144	23.4559	31.8056
CG32982	FBgn0052982	1.70788	2.53667	4.74787	23.6272	36.3011
Fas2	FBgn0000635	3.45612	7.17981	10.6975	24.3252	136.766
uif	FBgn0031879	0.971033	1.58203	6.29262	24.457	50.4643
pros	FBgn0004595	1.29613	2.01438	5.29024	24.5222	69.3922
mfas	FBgn0260745	2.659	4.55961	7.42148	24.5933	73.56
esg	FBgn0001981	2.3955	3.3933	17.9307	25.0773	33.717
apolpp	FBgn0087002	4.72866	15.9468	16.825	25.4038	150.6
ltl	FBgn0268063	1.1507	1.69877	4.46729	25.5076	30.3284
dpp	FBgn0000490	1.28634	2.19114	5.90163	25.6621	25.5355
LanA	FBgn0002526	3.13109	7.96203	12.1492	25.7462	166.582
sty	FBgn0014388	2.67934	4.00827	7.42429	26.2543	108.03
CG34383	FBgn0085412	1.28698	2.34204	6.60589	26.5233	60.9724
phm	FBgn0004959	0.763475	1.35971	3.92888	26.8595	6.37764
CG33099	FBgn0053099	3.07819	2.8659	7.15966	27.2826	89.0245
pdm2	FBgn0004394	2.23399	2.7757	6.47873	27.5426	102.358
drl	FBgn0015380	2.40935	3.13082	7.5532	27.8856	120.745
rpr	FBgn0011706	2.50966	2.82808	5.25588	27.9179	56.1663
ckn	FBgn0033987	1.94738	2.12735	5.86424	27.9203	43.8742
DOR	FBgn0035542	2.27896	4.69596	6.70759	27.955	86.7501
fj	FBgn0000658	2.4949	2.12746	7.70709	28.108	102.672
CG13029	FBgn0036670	4.97181	5.09168	6.1647	28.1558	71.8784
CG1673	FBgn0030482	4.74012	4.83402	6.85379	28.4104	5.66958
Tmhs	FBgn0262624	1.33787	2.12954	5.84545	28.413	47.7992
CG2145	FBgn0030251	1.48334	3.19701	4.27896	28.9223	24.3808
stumps	FBgn0020299	1.93463	2.67275	5.80735	29.205	48.5365
wntD	FBgn0038134	2.73504	2.38629	4.97798	29.5899	61.7134
Toll-6	FBgn0036494	2.36124	2.87734	8.42032	29.707	168.184
yellow-e3	FBgn0038150	2.63436	1.85868	4.90036	29.7435	52.4701
byn	FBgn0011723	0.51828	1.27258	4.66719	30.0685	9.17442
Notum	FBgn0044028	1.73939	3.17357	8.27193	30.8091	72.7201
ec	FBgn0000542	1.4958	2.40319	6.4693	31.9042	64.6946
Doc3	FBgn0035954	1.64108	2.03327	5.40292	32.0666	60.4225
tsh	FBgn0003866	3.68167	5.18658	8.84581	32.0775	96.7524
dib	FBgn0000449	0.892682	1.14873	5.15498	32.0874	22.1156
oc	FBgn0004102	1.13606	2.07444	6.02186	32.1971	33.3187
ASPP	FBgn0034606	1.05471	1.85452	6.01847	33.1887	35.3743
LanB2	FBgn0267348	3.0861	6.72279	10.012	33.4345	130.503
CG8654	FBgn0034479	1.38691	1.75553	4.65995	33.5019	28.1879
Mipp1	FBgn0026061	3.26057	5.16236	6.87252	33.5135	71.3853
Drsl5	FBgn0035434	2.15534	2.98793	5.90089	33.7592	105.24
MFS14	FBgn0010651	1.82711	2.8543	5.70359	33.7859	61.7756
pxb	FBgn0053207	1.72188	2.82311	7.52875	34.2666	89.5164
srp	FBgn0003507	2.56875	3.26294	8.15069	34.3736	56.5326
salm	FBgn0261648	0.99816	1.98401	6.29213	34.4369	46.6108
grnd	FBgn0032682	1.22595	1.62032	5.85751	34.5136	25.8793
nrv2	FBgn0015777	4.92281	7.52049	11.7348	34.6606	178.91
msl-2	FBgn0005616	2.67745	2.82009	6.18514	34.8682	26.8792
E(spl)mdelta-HLH	FBgn0002734	3.52652	3.9297	9.88784	34.9161	219.354
corn	FBgn0259173	1.47079	1.97733	6.16736	35.3044	47.9028
LanB1	FBgn0261800	4.99106	9.43035	15.0745	35.7489	156.374
nub	FBgn0085424	1.9185	2.26569	6.2768	35.9121	103.627
CR43264	FBgn0262945	1.33542	0.778429	6.25582	36.2621	24.6187
elav	FBgn0260400	2.80252	3.72933	10.1562	36.5017	97.4988
drm	FBgn0024244	3.18866	6.13922	10.9561	36.5609	155.962
bxd	FBgn0020556	0.881063	1.31755	4.45408	36.6087	5.95748
Cyp310a1	FBgn0032693	1.46373	1.62605	6.9951	37.0561	12.7017
Socs36E	FBgn0041184	1.62589	2.72664	6.29763	37.6882	55.3024
CG4702	FBgn0037992	1.86767	5.28456	10.8829	39.0247	11.8769
upd1	FBgn0004956	1.52078	3.15629	11.5625	39.3925	16.8933
CG13868	FBgn0034501	2.19373	5.64109	9.51186	40.1201	50.8207
CG7884	FBgn0031001	1.33775	2.08823	6.65566	40.1788	49.4455
E(spl)m8-HLH	FBgn0000591	4.43169	4.67327	10.013	40.7352	220.733
comm2	FBgn0041160	3.41495	3.47105	7.95177	41.4188	117.14
rho	FBgn0004635	1.73814	2.75859	7.25639	41.8284	41.0948
brk	FBgn0024250	1.79595	2.78541	7.50763	42.1682	57.5309
tal-1A	FBgn0259730	1.90682	3.2598	14.8744	43.672	35.8749
tll	FBgn0003720	1.3452	2.70091	11.5457	44.0018	8.7898
comm	FBgn0010105	4.48451	4.7882	10.6622	44.3041	158.756
jbug	FBgn0028371	2.47849	4.34823	9.65311	44.6939	83.8811
18w	FBgn0004364	2.91612	3.85612	10.5737	45.7887	106.739
CG30015	FBgn0050015	2.22663	2.90751	7.91502	46.2561	42.3271
Egfr	FBgn0003731	2.05958	3.55095	10.2124	46.889	83.186
CG42662	FBgn0261538	3.12145	2.31661	8.19859	48.0619	81.8298
Mabi	FBgn0032493	1.64136	2.76405	10.4982	49.8666	10.3763
fkh	FBgn0000659	2.41047	3.78534	10.428	50.0948	107.317
wake	FBgn0266418	4.32053	6.48645	10.209	50.663	35.4299
robo2	FBgn0002543	2.37032	3.65242	12.2442	51.4773	167.515
Doc1	FBgn0028789	2.46374	3.55559	7.82963	52.8642	100.035
hkb	FBgn0261434	1.73364	2.81474	10.8813	53.322	46.837
danr	FBgn0039283	1.15166	1.88436	7.05972	53.4811	8.74918
CG16815	FBgn0032491	3.11	4.20811	19.3664	53.7548	7.1629
egr	FBgn0033483	3.3754	4.89645	9.61555	53.8091	11.1485
tld	FBgn0003719	1.44875	3.27301	13.4545	54.7012	24.2214
grh	FBgn0259211	2.4111	3.86336	12.2954	56.586	102.463
run	FBgn0003300	2.2355	4.2606	18.5935	57.3141	38.631
Atx-1	FBgn0029907	1.58244	2.97164	6.7768	57.963	7.97687
phyl	FBgn0013725	3.40166	3.75884	10.7143	58.0444	89.3834
VepD	FBgn0053200	2.39869	3.81828	7.60772	58.6635	102.067
E(spl)m5-HLH	FBgn0002631	4.71554	6.34281	17.5319	65.6427	361.269
odd	FBgn0002985	2.67801	3.89904	11.4454	65.824	50.4056
CG43085	FBgn0262531	3.42665	5.06169	11.9511	65.8864	9.2253
gbb	FBgn0024234	4.58264	4.27538	12.5038	66.0474	162.719
slp1	FBgn0003430	3.5412	5.04856	16.7454	67.8337	95.2622
SoxN	FBgn0029123	2.73024	4.17692	11.8171	69.4754	94.1535
nkd	FBgn0002945	2.87874	4.14608	13.5702	69.784	121.521
CG14937	FBgn0032377	1.71113	2.81774	10.7806	72.4882	16.0238
sli	FBgn0264089	3.4745	5.71492	15.292	73.5509	135.611
CG12581	FBgn0037213	3.49088	5.49298	14.7727	76.5386	99.7033
tna	FBgn0026160	3.47183	5.8072	14.6489	80.2213	122.261
gt	FBgn0001150	3.60127	5.69518	21.6659	81.9021	26.537
sca	FBgn0003326	3.70349	5.00058	16.1335	84.1991	160.574
sisA	FBgn0003411	3.16733	5.33376	30.7748	85.1559	48.3113
ptc	FBgn0003892	3.37568	4.72448	15.6828	86.2711	121.373
CG14111	FBgn0036350	1.63448	4.40087	13.7996	89.7349	29.9039
opa	FBgn0003002	2.19465	3.78203	12.2145	91.3743	20.5473
h	FBgn0001168	4.11028	5.55534	20.1594	95.3944	25.435
kni	FBgn0001320	3.5435	5.6645	18.1503	96.4371	51.3538
phu	FBgn0043791	3.50023	5.63173	13.3618	100.063	83.7256
CR44897	FBgn0266202	4.86662	6.31287	18.94	100.607	256.867
dan	FBgn0039286	2.60142	4.99453	15.1261	107.482	21.3253
ftz	FBgn0001077	2.11338	4.75999	19.2974	109.4	15.4295
eve	FBgn0000606	3.94105	4.53778	21.3571	110.98	6.56885
Hsromega	FBgn0001234	4.15473	9.66744	18.7277	112.298	282.545
sog	FBgn0003463	3.07666	4.93428	17.1533	114.934	57.3366
btsz	FBgn0266756	4.12027	6.61665	20.615	116.158	55.1815
Sr-CII	FBgn0020377	4.28884	5.69902	19.0564	122.802	69.7563
spo	FBgn0003486	3.91842	6.30194	23.1006	133.227	15.5972
twi	FBgn0003900	4.06276	6.04878	20.6461	134.905	22.6493
Ptr	FBgn0262867	4.10166	9.32033	28.5448	208.953	86.8778
