# Supplementary material for: Dynamic FMR1 granule phase switch instructed by m6A modification contributes to maternal RNA decay
Source: Nat Commun. 2022 Feb 14;13:859. doi: 10.1038/s41467-022-28547-7 (PMC8844045; doi:10.1038/s41467-022-28547-7)
Supplement: Supplementary file 5 — Supplementary Data 2 [file 41467_2022_28547_MOESM5_ESM.xlsx]

## Sheet:  RNA-seq of mettl3-14(M-,Z+)
		0-0.5h				2-3h				5-6h
Symbol	Gene_id	WT	mettl3-14(M-,Z+)	log2(fold change)	q-value	WT	mettl3-14(M-,Z+)	log2(fold change)	q-value	WT	mettl3-14(M-,Z+)	log2(fold change)	q-value
7SLRNA:CR32864	FBgn0000003	0	0	0	1	0	0	0	1	0	0	0	1
a	FBgn0000008	15.0476	15.909	0.0803169	0.867194	3.7469	5.65019	0.592602	0.0475541	1.28543	2.89645	1.17204	0.0101225
abd-A	FBgn0000014	0.869767	3.46852	1.99562	0.00059473	1.91514	14.6319	2.9336	0.000223392	20.1088	32.6174	0.697816	0.00248708
Abd-B	FBgn0000015	0.541971	1.8095	1.73931	0.00059473	0.747796	8.72939	3.54517	0.000223392	14.4691	18.953	0.389451	0.135308
Abl	FBgn0000017	29.2827	40.7023	0.475065	0.0270602	29.5369	45.3335	0.618057	0.00166807	22.8432	52.151	1.19093	0.000197013
abo	FBgn0000018	28.1496	37.3381	0.407532	0.0398737	10.8416	13.2417	0.288507	0.163333	7.21277	7.60199	0.0758225	0.821065
ac	FBgn0000022	1.37375	1.11601	-0.299768	0.90418	16.0131	19.7179	0.300257	0.671459	125.405	36.4748	-1.78162	0.0453511
Ace	FBgn0000024	0.0773957	0.0672449	-0.202829	1	0.0405359	0.121165	1.5797	1	0.0439791	0.25517	2.53657	1
acj6	FBgn0000028	0.0743327	0.107309	0.529701	1	0.217026	0.46615	1.10293	0.00215312	1.28699	0.876477	-0.554212	0.0633442
Acph-1	FBgn0000032	104.779	106.378	0.0218579	0.962216	62.1321	82.747	0.413368	0.0155124	7.29272	48.84	2.74353	0.000197013
nAChRalpha1	FBgn0000036	0.0677186	0.11333	0.7429	1	0.0477989	0.0635034	0.409857	1	0.0767354	0.184845	1.26835	1
mAChR-A	FBgn0000037	0.0280421	0.00351248	-2.99703	1	0.0176643	0.0496037	1.48961	1	0.0518662	0.253432	2.28873	1
nAChRbeta1	FBgn0000038	0.448839	1.06279	1.24359	0.0211843	0.382243	1.81538	2.24771	0.000424304	1.70987	5.26122	1.62151	0.000197013
nAChRalpha2	FBgn0000039	0.0598253	0	#NAME?	1	0.0243099	0	#NAME?	1	0.0467689	0.143643	1.61887	1
Act5C	FBgn0000042	1709.12	1694.58	-0.0123301	0.978713	2608.58	2851.07	0.128238	0.571495	2032.68	2722.08	0.421329	0.261064
Act42A	FBgn0000043	229.269	262.677	0.196251	0.426951	411.404	476.652	0.212379	0.230219	585.621	641.815	0.132191	0.663005
Act57B	FBgn0000044	54.0671	41.7521	-0.372902	0.0523432	14.0788	67.9325	2.27057	0.000223392	40.2686	222.593	2.46668	0.000197013
Act79B	FBgn0000045	0	0.054163	inf	1	0	0.0253889	inf	1	0	0.0397315	inf	1
Act87E	FBgn0000046	6.17552	7.96689	0.367456	0.1787	6.3246	52.1953	3.04487	0.000223392	109.233	97.9335	-0.157538	0.562605
Act88F	FBgn0000047	0	0	0	1	0.0351115	0.0315257	-0.155416	1	0.155843	0.0525394	-1.56862	1
ade2	FBgn0000052	34.3573	38.2749	0.155782	0.654652	8.58645	11.0209	0.36011	0.19396	2.35977	3.79568	0.685715	0.179741
ade3	FBgn0000053	26.0556	26.508	0.0248305	0.967794	16.0841	16.3428	0.0230126	0.936825	11.0484	12.221	0.14552	0.683905
Adf1	FBgn0000054	73.8903	77.8083	0.0745401	0.840703	65.6557	47.4158	-0.469553	0.00409087	172.938	72.7428	-1.24938	0.000197013
Adh	FBgn0000055	489.395	300.399	-0.70412	0.00111232	18.2123	8.79505	-1.05015	0.145818	7.23249	22.2224	1.61945	0.0192064
Adhr	FBgn0000056	21.1922	10.4523	-1.01971	0.405611	1.73338	0.98043	-0.822101	0.542982	1.37233	2.54737	0.892379	0.520448
adp	FBgn0000057	36.5787	38.0053	0.0551965	0.890594	19.1595	25.9935	0.440092	0.00982349	10.1979	20.6676	1.01909	0.000197013
al	FBgn0000061	0.147917	1.00205	2.76009	0.0176786	0.0342347	1.6732	5.61101	0.153354	2.7434	4.48421	0.708889	0.022218
Mps1	FBgn0000063	39.1094	37.9287	-0.0442249	0.972188	6.85185	6.3066	-0.119632	0.952012	15.0171	8.23928	-0.866013	0.635742
Ald	FBgn0000064	238.148	190.052	-0.325468	0.177553	265.241	152.182	-0.801509	0.000223392	69.6418	132.486	0.927813	0.000710069
Ama	FBgn0000071	17.1802	25.211	0.553309	0.00253129	144.406	251.756	0.801895	0.000223392	1136.81	563.137	-1.01343	0.000378283
amd	FBgn0000075	1.15806	0.246875	-2.22985	0.0114021	2.29059	6.21907	1.44098	0.000223392	27.2132	6.20938	-2.13179	0.000197013
amx	FBgn0000077	41.427	37.7879	-0.132647	0.877923	24.6558	17.5603	-0.48961	0.0921219	17.1836	16.1596	-0.0886379	0.868881
Amy-d	FBgn0000078	0.014767	0.0121816	-0.277672	1	0	0.0503356	inf	1	0.170372	0.572947	1.74971	0.0662328
Amy-p	FBgn0000079	0.404776	0.64037	0.661782	0.385807	0.130876	1.02982	2.97612	0.00321835	1.62049	3.77557	1.22026	0.000378283
AnxB9	FBgn0000083	119.25	96.1346	-0.310862	0.358999	182.543	105.231	-0.794677	0.00133728	144.933	123.653	-0.229089	0.506048
AnxB10	FBgn0000084	69.8909	47.7786	-0.54874	0.0340681	12.2837	1.67832	-2.87166	0.000223392	2.31136	0.662764	-1.80217	0.021228
CG2650	FBgn0000092	0	0.13404	inf	1	0.827767	0.403906	-1.0352	0.149546	0.898973	0.50288	-0.838063	0.283944
Anp	FBgn0000094	0	1.62155	inf	1	0	0	0	1	0	0.723048	inf	1
aop	FBgn0000097	39.0563	49.4138	0.339358	0.087939	34.2681	82.902	1.27454	0.000223392	102.517	129.792	0.340341	0.210225
RpLP0	FBgn0000100	1196.76	1268.73	0.0842487	0.81213	1621.33	1656.52	0.030977	0.889264	1978.71	1695.72	-0.222659	0.49344
Appl	FBgn0000108	0.862132	1.88812	1.13097	0.00059473	0.289015	1.77017	2.61467	0.000223392	0.692788	2.44553	1.81966	0.000197013
Aprt	FBgn0000109	35.2718	33.6532	-0.0677695	0.884663	53.0237	32.6601	-0.699109	0.000223392	48.5305	15.1873	-1.67603	0.000197013
bru1	FBgn0000114	771.892	758.313	-0.0256052	0.961344	95.7456	77.8455	-0.298594	0.114751	8.36408	21.0493	1.33149	0.000197013
Arl1	FBgn0000115	109.593	104.661	-0.0664228	0.938047	173.558	117.553	-0.562114	0.00150698	204.326	101.061	-1.01565	0.000197013
Argk	FBgn0000116	216.665	261.148	0.269397	0.227012	15.4821	87.4679	2.49816	0.000223392	13.6431	87.1849	2.67591	0.000197013
arm	FBgn0000117	223.417	236.312	0.0809569	0.828495	470.954	501.442	0.0904969	0.654467	1026.22	580.984	-0.820763	0.00738168
arr	FBgn0000119	17.9633	20.1852	0.168241	0.52902	19.7508	28.446	0.526316	0.000979772	16.7255	27.8995	0.738191	0.000547768
Arr1	FBgn0000120	0.019844	0	#NAME?	1	0.192045	0	#NAME?	1	0.155603	0.0924264	-0.751489	1
Arr2	FBgn0000121	0	0.016706	inf	1	0.317757	0.291886	-0.122519	1	0.308148	0.143297	-1.10461	1
ase	FBgn0000137	0.362207	0.814719	1.16949	0.772028	0.495314	7.11071	3.84358	0.252077	29.4548	21.9202	-0.426244	0.561136
ash2	FBgn0000139	40.455	29.1972	-0.470489	0.0274872	69.3679	49.7887	-0.478452	0.0087344	37.3324	41.6047	0.156318	0.651664
asp	FBgn0000140	78.6324	89.3333	0.184073	0.475028	30.2829	84.5039	1.48051	0.000223392	27.8982	65.1429	1.22344	0.000197013
aub	FBgn0000146	46.7145	42.7473	-0.128035	0.841132	62.5651	34.1171	-0.874863	0.000223392	15.661	23.0864	0.559864	0.188073
aurA	FBgn0000147	105.419	104.777	-0.0088235	0.985926	32.4152	100.517	1.63269	0.000223392	102.727	80.2949	-0.355429	0.300492
awd	FBgn0000150	4902.23	3809.32	-0.363904	0.0756228	4913.5	2035.56	-1.27132	0.000223392	1540.85	709.346	-1.11916	0.000197013
Axs	FBgn0000152	9.36653	8.74914	-0.0983738	0.869238	5.10882	2.55885	-0.997495	0.00199491	4.77	1.76126	-1.43738	0.0111649
b	FBgn0000153	0.0718089	0.101702	0.502114	1	0.167638	0.182144	0.119731	1	0.130999	0.228203	0.800765	1
Dll	FBgn0000157	0.284367	0.657293	1.20878	0.0150795	1.79199	5.49993	1.61785	0.000223392	8.98621	6.68243	-0.42734	0.0866285
bam	FBgn0000158	35.9857	64.4358	0.840438	0.00059473	17.7178	45.1293	1.34887	0.000223392	2.31002	38.4797	4.05812	0.000197013
baz	FBgn0000163	23.5124	32.7241	0.476929	0.00888924	30.1435	44.0317	0.546696	0.00133728	34.6536	46.7534	0.432066	0.0747532
bcd	FBgn0000166	111.031	114.821	0.0484176	0.927908	71.798	103.937	0.533692	0.0114699	11.5297	97.7371	3.08355	0.000197013
ben	FBgn0000173	338.633	316.786	-0.0962118	0.807901	603.004	441.085	-0.451109	0.0164552	227.406	356.722	0.649527	0.0228341
bi	FBgn0000179	0.252745	1.29027	2.35192	0.416121	0.0953054	3.35741	5.13865	0.0137602	3.24969	6.88951	1.0841	0.540874
bib	FBgn0000180	4.39073	2.50901	-0.807344	0.00059473	80.7988	66.2013	-0.287473	0.0909839	141.32	90.7345	-0.639242	0.00787374
bic	FBgn0000181	807.203	636.496	-0.34278	0.126848	843.847	529.377	-0.672687	0.000223392	1239.22	458.366	-1.43486	0.000197013
BicC	FBgn0000182	0	0	0	1	0	0	0	1	0.080881	2.52907e-05	-11.643	1
BicD	FBgn0000183	67.4923	81.5914	0.273693	0.324911	40.3543	48.178	0.255654	0.349157	5.30769	36.8069	2.79382	0.000710069
boss	FBgn0000206	0.0160446	0.243933	3.92632	1	0.0465568	0.129518	1.47609	1	0.050405	0.252689	2.32573	1
brm	FBgn0000212	60.0744	59.5044	-0.0137539	0.974844	80.0607	100.281	0.324886	0.0623033	50.6354	103.066	1.02535	0.000197013
Brd	FBgn0000216	19.7741	7.30791	-1.43608	0.00059473	220.401	253.166	0.19995	0.28016	2025.51	545.906	-1.89156	0.000197013
brn	FBgn0000221	21.9534	19.8871	-0.142615	0.675335	19.6485	21.3024	0.116598	0.595256	19.9193	20.1117	0.0138666	0.963006
Bsg25A	FBgn0000227	19.6938	0.623093	-4.98215	0.00059473	726.323	46.9104	-3.95263	0.000223392	0.321597	0.0386069	-3.05832	1
Bsg25D	FBgn0000228	52.0207	52.796	0.0213436	0.962348	397.547	96.5724	-2.04144	0.000223392	15.994	52.7297	1.72108	0.000197013
bsk	FBgn0000229	19.2384	22.0515	0.196889	0.492455	15.1182	46.2966	1.61462	0.000223392	180.754	100.06	-0.853161	0.000197013
btd	FBgn0000233	0.543399	0.323641	-0.747619	0.177874	12.6444	8.22184	-0.620965	0.000424304	27.4664	9.8921	-1.47332	0.000197013
bur	FBgn0000239	117.413	124.7	0.0868652	0.803852	154.97	132.86	-0.222076	0.216873	49.2149	115.524	1.23103	0.000197013
bw	FBgn0000241	0.159677	0.58479	1.87276	0.695528	0.128322	1.29608	3.33631	0.165573	0.362626	1.45596	2.00541	0.229699
by	FBgn0000244	3.91947	4.77912	0.286085	0.310832	2.27082	3.85159	0.76224	0.000223392	0.89304	4.10866	2.20187	0.000197013
c(3)G	FBgn0000246	12.0013	21.7307	0.856538	0.00059473	17.3776	19.0697	0.134054	0.497884	6.94264	19.1398	1.46302	0.000197013
ca	FBgn0000247	18.6572	19.6863	0.0774611	0.922517	1.36027	2.98452	1.13361	0.243671	2.45395	3.75901	0.615244	0.580453
cact	FBgn0000250	280.933	306.998	0.128006	0.751396	417.289	391.837	-0.0907929	0.732057	113.202	322.499	1.51039	0.00118423
cad	FBgn0000251	175.36	157.499	-0.154974	0.567245	80.4942	37.5597	-1.0997	0.000223392	10.3812	17.0386	0.714832	0.00234089
Cam	FBgn0000253	708.291	812.365	0.197786	0.454566	1330.8	1197.57	-0.152184	0.44163	485.899	853.187	0.812206	0.00462147
capu	FBgn0000256	18.9325	20.4564	0.111682	0.731833	3.40177	2.92007	-0.220282	0.308385	1.1313	3.11757	1.46245	0.000197013
car	FBgn0000257	28.6355	27.6327	-0.051426	0.899408	15.8959	16.4812	0.0521655	0.81115	19.8942	12.3766	-0.68474	0.00344024
CkIIbeta	FBgn0000259	227.228	225.811	-0.00902049	0.986291	50.0473	63.9145	0.352851	0.138049	183.72	101.914	-0.850156	0.0213218
Cat	FBgn0000261	37.8173	41.9839	0.150791	0.589562	70.9819	57.839	-0.295409	0.0850459	17.7562	48.8713	1.46067	0.000197013
Pka-C1	FBgn0000273	35.9246	45.7471	0.348708	0.0756228	51.2363	62.5718	0.288347	0.0917371	17.5913	57.1796	1.70064	0.000197013
Pka-C2	FBgn0000274	0.692831	0.119834	-2.53146	0.109373	0.644253	0.118161	-2.44687	0.041952	0.0629254	0.168963	1.42499	1
CecA1	FBgn0000276	0	0.503897	inf	1	0.921457	0	#NAME?	0.129925	0.57349	0	#NAME?	1
CecA2	FBgn0000277	0	0	0	1	0	0	0	1	0	0	0	1
CecB	FBgn0000278	0	0	0	1	0	0	0	1	0.33665	0	#NAME?	1
CecC	FBgn0000279	0	0	0	1	0	0	0	1	0	0	0	1
Cec-Psi1	FBgn0000280	0	0	0	1	0	0	0	1	0	0	0	1
Cec2	FBgn0000281	0	0	0	1	0	0	0	1	0	0	0	1
Cp190	FBgn0000283	97.4775	103.79	0.0905323	0.795371	144.499	155.436	0.105255	0.581448	75.1617	150.273	0.999518	0.000197013
Cf2	FBgn0000286	34.0245	37.6578	0.146375	0.598906	2.46723	3.98934	0.693261	0.000223392	4.35376	4.03005	-0.111466	0.710066
salr	FBgn0000287	0.0658294	0.321319	2.2872	1	0.0333036	0.484496	3.86274	0.00133728	0.256883	1.07138	2.06029	0.000197013
cg	FBgn0000289	116.915	127.81	0.128538	0.683881	95.4205	128.333	0.42752	0.0151683	77.2132	111.677	0.532415	0.0366655
Col4a1	FBgn0000299	2.64043	1.33322	-0.98586	0.00059473	0.811771	1.52363	0.908363	0.000223392	2.02208	8.72375	2.10911	0.000197013
ChAT	FBgn0000303	0.11094	0.108764	-0.0285767	1	0.0767689	0.0311882	-1.29952	1	0.175319	0.339294	0.952553	1
chif	FBgn0000307	43.1017	47.8291	0.150143	0.605824	44.4576	65.1277	0.550841	0.00166807	22.8267	64.0573	1.48864	0.000197013
chic	FBgn0000308	521.325	559.477	0.101895	0.769659	977.995	938.176	-0.0599684	0.78495	1511.09	1040.84	-0.537845	0.0887286
cin	FBgn0000316	100.685	92.1787	-0.127346	0.665541	189.076	139.587	-0.437796	0.00703937	104.321	116.12	0.154599	0.563458
ck	FBgn0000317	24.1046	34.841	0.531478	0.00059473	27.5204	42.7024	0.633815	0.000223392	4.24861	35.589	3.06637	0.000197013
cl	FBgn0000318	313.267	314.427	0.00533318	0.991374	578.603	397.696	-0.540906	0.00321835	391.879	320.64	-0.289455	0.291621
Chc	FBgn0000319	87.3292	112.666	0.367519	0.0569795	89.6434	148.122	0.72452	0.000223392	99.8018	151.045	0.597841	0.0224274
eya	FBgn0000320	0.427767	0.929544	1.1197	0.0137815	1.99554	10.4083	2.38288	0.000223392	51.6969	16.5545	-1.64285	0.000197013
clt	FBgn0000326	20.9587	20.5003	-0.0319053	0.951416	38.0571	28.2485	-0.429991	0.0141113	7.23038	21.8845	1.59777	0.000197013
cm	FBgn0000330	45.9886	44.6222	-0.0435147	0.920357	60.0099	49.2505	-0.285062	0.106628	36.0042	52.041	0.531484	0.0237196
cn	FBgn0000337	0.083477	0.201436	1.27087	1	0.177832	0.980966	2.46369	0.0255574	5.47801	3.34445	-0.711882	0.39372
cni	FBgn0000339	113.498	109.837	-0.0473083	0.912654	195.903	150.54	-0.379986	0.033191	201.777	157.461	-0.357762	0.148266
comt	FBgn0000346	6.52584	5.63152	-0.212638	0.489662	3.2825	5.55881	0.759983	0.000616514	4.36304	5.55495	0.348439	0.209758
cort	FBgn0000351	77.8508	75.3032	-0.0480012	0.974996	1.23164	3.42016	1.47348	0.622595	13.6523	5.61438	-1.28195	0.485394
cos	FBgn0000352	32.0697	33.706	0.0717949	0.841132	49.0979	48.463	-0.0187783	0.932282	25.7663	41.4972	0.687529	0.00262417
Cp15	FBgn0000355	0.181674	0	#NAME?	1	0.18793	0.709405	1.91641	0.325415	0.123359	1.20981	3.29384	0.348673
Cp16	FBgn0000356	0	0	0	1	0	0.0656794	inf	1	0	0	0	1
Cp18	FBgn0000357	0.307564	0.13065	-1.23518	1	0.577687	1.24476	1.10751	0.222177	1.18669	1.46754	0.306455	0.725845
Cp19	FBgn0000358	0	0	0	1	0	0	0	1	0	0	0	1
Cp36	FBgn0000359	0.0196515	0.039448	1.00531	1	0	0.0856006	inf	1	0.108089	0	#NAME?	1
Cp38	FBgn0000360	0.0499291	0.105731	1.08245	1	0.0282175	0.169603	2.5875	1	0.057853	0.106342	0.878248	1
crc	FBgn0000370	115.624	173.966	0.589368	0.00111232	201.161	280.742	0.480896	0.0029183	316.776	296.404	-0.0958976	0.743477
crm	FBgn0000376	68.1883	73.9239	0.116518	0.73402	43.2263	73.8133	0.771972	0.000223392	19.0064	65.1399	1.77706	0.000197013
crn	FBgn0000377	36.0144	34.6692	-0.0549176	0.892318	65.3161	59.761	-0.128234	0.502926	65.1085	63.0484	-0.0463851	0.872812
csw	FBgn0000382	46.8379	58.9374	0.331507	0.0951202	28.7105	60.2692	1.06984	0.000223392	4.84007	52.9967	3.4528	0.000197013
cta	FBgn0000384	80.158	90.4261	0.173892	0.509215	102.294	106.318	0.0556674	0.78955	48.9916	94.1736	0.942788	0.000197013
cv	FBgn0000394	7.65677	9.66714	0.336354	0.59104	5.67483	9.03223	0.670505	0.0594943	36.7001	15.087	-1.28248	0.00133486
cv-2	FBgn0000395	0.736801	0.557329	-0.402745	0.380327	10.1996	11.5901	0.184383	0.342196	13.4098	6.40489	-1.06604	0.000197013
CycA	FBgn0000404	768.576	814.164	0.0831317	0.828133	602.192	520.642	-0.209931	0.25291	595.443	484.226	-0.29828	0.318708
CycB	FBgn0000405	1792.89	1801.84	0.00718765	0.988849	1052.9	1644.62	0.64339	0.000223392	682.459	1473.75	1.11068	0.000378283
Cyt-b5-r	FBgn0000406	1.19117	0.741056	-0.684726	0.278045	0.946477	8.51168	3.1688	0.000223392	26.2064	36.4068	0.47429	0.0513824
Cyt-c-p	FBgn0000409	512.842	486.302	-0.0766616	0.830301	1052.2	630.796	-0.738161	0.000223392	707.294	639.595	-0.145151	0.600932
D	FBgn0000411	6.72716	4.20973	-0.67627	0.00111232	195.763	61.7059	-1.66563	0.000223392	199.992	82.9241	-1.27008	0.000197013
D1	FBgn0000412	284.268	264.553	-0.103695	0.7589	558.177	449.274	-0.313129	0.0704455	666.464	467.573	-0.511335	0.0591846
Dab	FBgn0000414	19.765	24.3594	0.301535	0.149252	16.3024	26.4426	0.697778	0.000223392	10.0283	22.2345	1.14873	0.000197013
Sap-r	FBgn0000416	229.61	239.083	0.0583236	0.883213	313.886	372.877	0.248462	0.165899	169.094	317.548	0.909149	0.000378283
Ddc	FBgn0000422	0.0392143	0.0138749	-1.4989	1	0.085719	0.0534589	-0.681185	1	0.50157	0.1823	-1.46014	0.366251
SmF	FBgn0000426	451.212	366.956	-0.298198	0.31506	801.75	563.193	-0.509523	0.00199491	1132.04	683.616	-0.727661	0.00448465
2020-12-01	FBgn0000427	0	0	0	1	0.00561216	0.00757008	0.431752	1	0.0802473	0.00851763	-3.23593	1
Dfd	FBgn0000439	0.284269	0.284069	-0.0010186	1	2.27652	3.69486	0.69869	0.000800085	10.1648	5.03283	-1.01414	0.000197013
Pkg21D	FBgn0000442	0.0083601	0.0180416	1.10974	1	0	0.0402479	inf	1	0.070411	0.143108	1.02323	1
Dhod	FBgn0000447	68.7149	61.443	-0.161374	0.621092	90.8811	78.4525	-0.212161	0.282974	35.8408	69.8599	0.962861	0.000197013
Hr3	FBgn0000448	0.604862	6.05993	3.32462	0.00059473	0.163487	5.84174	5.15915	0.000223392	0.323131	5.6876	4.13763	0.000197013
dib	FBgn0000449	0.768556	0.35631	-1.10902	0.336112	25.6986	12.293	-1.06386	0.000223392	47.3883	11.1034	-2.09353	0.000197013
ect	FBgn0000451	4.08308	0.828052	-2.30187	0.00059473	1.87671	0.464107	-2.01568	0.000223392	0.979099	9.99327	3.35143	0.000197013
Dip-B	FBgn0000454	226.509	164.608	-0.460533	0.00697945	32.5233	5.37588	-2.5969	0.000223392	8.01437	2.13896	-1.90568	0.000197013
Dip-C	FBgn0000455	37.2972	30.0469	-0.311854	0.153619	51.3973	31.1183	-0.723928	0.000223392	35.1543	30.9122	-0.185527	0.491399
disco	FBgn0000459	0.919859	1.62792	0.823545	0.0103375	7.70283	13.2253	0.779835	0.000223392	21.763	20.6972	-0.0724444	0.797627
Dl	FBgn0000463	45.7861	60.4241	0.400213	0.0318613	67.8232	152.991	1.1736	0.000223392	139.062	161.632	0.216983	0.455218
Lar	FBgn0000464	11.6793	15.2578	0.385595	0.0550269	10.9536	17.6535	0.688548	0.0122989	6.01672	16.4145	1.44792	0.000197013
Cyp6a2	FBgn0000473	0.0273294	0	#NAME?	1	0.096021	0.0537073	-0.838232	1	0.122185	0.341404	1.48241	1
DNaseII	FBgn0000477	4.98902	3.81608	-0.386663	0.324911	46.5296	42.9589	-0.115194	0.570109	398.535	100.806	-1.98313	0.000197013
dnc	FBgn0000479	52.6523	49.0993	-0.100795	0.835401	37.2898	25.9487	-0.523117	0.0267101	2.33254	9.86115	2.07986	0.000197013
dor	FBgn0000482	15.9156	17.254	0.116488	0.813762	18.4543	24.0506	0.382119	0.0504617	19.0763	27.0406	0.503347	0.0560805
Pka-C3	FBgn0000489	1.48537	0.0758005	-4.29247	0.00500722	42.628	12.7333	-1.74319	0.000223392	2.3104	1.21759	-0.92412	0.00303593
dpp	FBgn0000490	0.936253	1.31273	0.487602	0.145501	16.6053	12.3439	-0.427841	0.0136345	16.4593	12.5219	-0.394451	0.109651
Dr	FBgn0000492	0.571061	1.48555	1.37928	0.00059473	1.59303	8.94147	2.48874	0.000223392	30.7213	18.6158	-0.722709	0.00133486
ds	FBgn0000497	0.209068	0.79282	1.92302	0.00059473	0.323212	5.90815	4.19216	0.000223392	6.57831	11.9412	0.860156	0.000197013
dsh	FBgn0000499	56.3512	60.5594	0.103904	0.750073	76.8603	76.9235	0.0011856	0.995597	38.8179	71.3343	0.877876	0.000197013
Dsk	FBgn0000500	0.13927	0.154279	0.147653	1	0.393356	0.256059	-0.619361	0.764957	0	0.0655291	inf	1
dsx	FBgn0000504	0.379595	0.471742	0.313538	0.971936	0.632431	0.80927	0.355715	0.672961	1.44917	1.11296	-0.380826	0.753865
dwg	FBgn0000520	32.4876	26.7407	-0.280853	0.201277	19.929	14.3904	-0.469761	0.00795843	44.5424	15.2277	-1.54848	0.000197013
dx	FBgn0000524	68.148	70.3235	0.0453372	0.912654	15.3908	10.5719	-0.541839	0.00166807	20.4653	14.8164	-0.465984	0.0534922
e	FBgn0000527	0	0.0563522	inf	1	0.0284377	0.0794127	1.48156	1	0.0316369	0.0904698	1.51583	1
bsh	FBgn0000529	0.0144526	0.0421746	1.54505	1	0.0315904	0.111987	1.82578	1	0.0185385	0.175921	3.24633	1
ea	FBgn0000533	62.7234	53.2307	-0.236745	0.311241	86.7007	51.5408	-0.750328	0.000223392	7.07276	38.886	2.45891	0.000197013
eag	FBgn0000535	0.0273813	0.0179991	-0.605266	1	0.0848228	0.109914	0.373854	1	0.13456	0.164885	0.293214	1
eas	FBgn0000536	47.8593	52.1915	0.125017	0.686349	46.0433	40.466	-0.18628	0.318015	19.242	26.764	0.47604	0.0612937
E(bx)	FBgn0000541	89.4928	115.1	0.363043	0.0697596	48.5667	90.9207	0.90464	0.000223392	45.8018	92.5952	1.01553	0.000197013
ec	FBgn0000542	1.08379	1.50221	0.471003	0.632154	14.6153	14.1895	-0.0426543	0.956037	22.1189	19.5607	-0.177322	0.923499
ecd	FBgn0000543	32.9061	32.8163	-0.00394392	0.99296	23.1935	44.4942	0.939894	0.000223392	33.9314	42.3183	0.31866	0.225951
EcR	FBgn0000546	31.7988	37.8988	0.25318	0.318465	34.3033	47.5118	0.469938	0.00969386	19.1727	48.2629	1.33186	0.000197013
ed	FBgn0000547	47.7522	63.0592	0.401142	0.037371	72.4402	134.634	0.894175	0.000223392	101.801	165.929	0.704814	0.00835244
Edg78E	FBgn0000551	0.0565206	0.126456	1.16179	1	1.87543	0.113016	-4.05262	0.156541	2.19984	0.399275	-2.46194	0.103577
Edg84A	FBgn0000552	0	0	0	1	0	0.323442	inf	1	1.4967	0.945447	-0.662716	0.426626
Ef1alpha48D	FBgn0000556	5695.02	5407.61	-0.0747099	0.917731	7821.49	7241	-0.111256	0.694579	5850.43	5944.88	0.0231049	0.962177
Ef1alpha100E	FBgn0000557	0.287618	0.145687	-0.981286	1	3.16679	0.839053	-1.91619	0.000223392	3.4041	0.748336	-2.18551	0.000197013
EF2	FBgn0000559	2062.21	2105.73	0.0301286	0.956039	3290.69	3441.14	0.0644957	0.795992	2452.67	3360.99	0.454537	0.281078
eg	FBgn0000560	0.0156756	0.0950571	2.60027	1	0	0.560063	inf	0.000223392	1.40332	1.75492	0.32256	0.427209
egl	FBgn0000562	44.1034	43.8159	-0.00943558	0.980937	4.70302	8.06691	0.778428	0.000223392	2.2256	4.2425	0.930721	0.000378283
Eh	FBgn0000564	0	0	0	1	0	0	0	1	0.0678632	0	#NAME?	1
Eip71CD	FBgn0000565	45.8326	47.4087	0.0487779	0.911936	33.9577	21.772	-0.641262	0.000616514	28.6835	15.8171	-0.85874	0.00118423
Eip55E	FBgn0000566	132.735	113.646	-0.224001	0.341743	201.521	143.548	-0.489392	0.0026207	126.046	141.991	0.171845	0.506306
Eip74EF	FBgn0000567	0.050121	0.20787	2.05219	1	0.0552691	0.274874	2.31423	1	0.112368	0.261631	1.21931	1
Eip75B	FBgn0000568	6.3853	26.9907	2.07964	0.00059473	0.767136	9.39474	3.6143	0.000223392	2.73022	13.4671	2.30235	0.000197013
emc	FBgn0000575	35.1177	49.4626	0.494138	0.0134371	95.8276	142.674	0.57421	0.00115748	236.747	207.123	-0.192862	0.499908
ems	FBgn0000576	1.01539	1.51014	0.572655	0.127791	14.686	15.7721	0.10293	0.61371	35.3544	24.0532	-0.555662	0.0200771
en	FBgn0000577	1.01785	2.19884	1.11122	0.00059473	4.52854	22.7554	2.32909	0.000223392	71.2309	40.078	-0.829692	0.000197013
ena	FBgn0000578	36.8054	37.1783	0.0145454	0.974872	50.159	65.8371	0.392392	0.0173729	41.0748	59.2606	0.528818	0.0289365
Eno	FBgn0000579	864.8	788.318	-0.133588	0.67298	188.666	40.6887	-2.21314	0.000223392	20.0691	18.7217	-0.100263	0.797468
E(Pc)	FBgn0000581	40.3474	46.2942	0.198355	0.421587	28.051	41.5795	0.567819	0.000223392	15.0641	33.3402	1.14615	0.000197013
esc	FBgn0000588	90.9198	92.1402	0.019236	0.969933	34.8821	25.6574	-0.443113	0.0641088	46.2192	17.9816	-1.36197	0.000197013
E(spl)m8-HLH	FBgn0000591	2.0233	3.48766	0.785549	0.150665	9.08617	37.697	2.05271	0.000223392	221.237	107.865	-1.03636	0.000197013
Est-6	FBgn0000592	0.0135927	0	#NAME?	1	0.103358	0.101228	-0.0300346	1	0.136767	0.0935931	-0.547244	1
Est-P	FBgn0000594	0	0	0	1	0.0348166	0.0162415	-1.10009	1	0	0	0	1
eve	FBgn0000606	4.49394	1.00794	-2.15657	0.00059473	96.68	20.0062	-2.27277	0.000223392	3.13809	3.62151	0.206705	0.577706
exd	FBgn0000611	136.557	145.77	0.0941947	0.779601	284.809	231.416	-0.299505	0.0790715	316.516	246.058	-0.36328	0.180255
exu	FBgn0000615	580.873	563.847	-0.0429188	0.91939	6.0779	5.33816	-0.187229	0.566864	0.738132	2.06543	1.48449	0.0919217
e(y)1	FBgn0000617	51.8986	46.6789	-0.152925	0.777122	101.287	66.778	-0.601001	0.00133728	156.911	78.2096	-1.00453	0.000197013
e(y)2	FBgn0000618	96.8011	85.1203	-0.18552	0.822809	185.503	113.019	-0.714873	0.0205607	266.205	111.837	-1.25115	0.00344024
eyg	FBgn0000625	0.0632713	0.518701	3.03528	0.0277419	0.050989	1.82476	5.16138	0.358974	4.44296	6.48038	0.544559	0.040037
E(z)	FBgn0000629	46.4897	35.1385	-0.403857	0.138907	11.9938	14.3567	0.259433	0.416389	44.4836	15.8527	-1.48855	0.000197013
fas	FBgn0000633	0.109513	0.517514	2.24049	0.00059473	0.235953	1.91259	3.01896	0.000223392	2.69764	4.03994	0.582639	0.0351073
Fas2	FBgn0000635	1.95734	7.59949	1.95701	0.00059473	1.7095	29.431	4.10569	0.000223392	39.7532	68.0604	0.775745	0.000197013
Fas3	FBgn0000636	2.81593	17.9348	2.67108	0.00059473	0.939102	29.108	4.95399	0.000223392	5.81577	41.7571	2.84398	0.000197013
Fbp1	FBgn0000639	0.00645569	0.0138728	1.10362	1	0.101045	0.122384	0.276411	1	0.0845646	0.098319	0.217417	1
Fbp2	FBgn0000640	0	0.102179	inf	1	0.0299774	0.145081	2.27491	1	0.0422625	0	#NAME?	1
Fcp3C	FBgn0000644	0.108015	0.0576697	-0.905351	1	0.076196	0.216067	1.50369	1	0.737308	0.356592	-1.04799	0.224682
fj	FBgn0000658	1.14936	2.8691	1.31977	0.00059473	6.49103	24.6662	1.92601	0.000223392	48.5601	54.989	0.179372	0.498998
fkh	FBgn0000659	1.36623	3.25083	1.25061	0.00059473	16.6171	28.3937	0.772901	0.000223392	58.6525	46.2714	-0.342073	0.167915
fl(2)d	FBgn0000662	79.0768	134.556	0.766878	0.00059473	106.076	163.238	0.621877	0.000223392	66.3782	159.393	1.2638	0.000197013
Actn	FBgn0000667	60.6394	66.927	0.142333	0.869238	35.9496	38.3072	0.0916412	0.839835	32.7893	23.6601	-0.470767	0.475935
fliI	FBgn0000709	35.5597	40.7431	0.196312	0.426951	20.4766	22.0797	0.108748	0.572036	11.1612	15.6451	0.487213	0.0456099
flw	FBgn0000711	55.8748	73.082	0.387317	0.0690629	87.2688	92.2381	0.0798967	0.713268	10.686	72.5206	2.76268	0.000197013
FMRFa	FBgn0000715	0	0	0	1	0	0	0	1	0.0200276	0	#NAME?	1
fog	FBgn0000719	38.1005	31.0349	-0.29592	0.169028	19.3324	23.1088	0.257426	0.175995	11.8968	21.7658	0.871487	0.000197013
for	FBgn0000721	116.988	118.171	0.0145159	0.974844	134.452	140.478	0.0632448	0.759217	31.8336	119.162	1.9043	0.000197013
FER	FBgn0000723	0.647886	1.42216	1.13428	0.00160199	7.13856	11.3541	0.669504	0.000424304	15.0694	13.4519	-0.16381	0.5674
gd	FBgn0000808	10.4878	10.6847	0.0268255	0.962216	3.21768	1.54304	-1.06025	0.000223392	0.29289	0.477814	0.706092	0.261064
fs(1)K10	FBgn0000810	26.5315	29.4513	0.150623	0.587459	36.6575	39.1642	0.0954268	0.62478	21.9294	42.551	0.956324	0.000197013
png	FBgn0000826	148.299	103.439	-0.51973	0.002069	12.5241	3.78322	-1.72702	0.000223392	3.9102	1.33351	-1.55201	0.000547768
fs(1)Ya	FBgn0000927	235.46	186.478	-0.336478	0.0867499	6.54944	2.61949	-1.32208	0.000223392	0.960471	0.590574	-0.701625	0.122718
fs(1)Yb	FBgn0000928	0.15972	0.166353	0.0586994	1	0.338251	0.29561	-0.194399	1	0.135007	0.245255	0.861244	1
tj	FBgn0000964	0.0448154	0.16653	1.89371	1	0	0.07611	inf	1	0.019378	0.239441	3.62718	1
dup	FBgn0000996	185.099	182.262	-0.0222789	0.972068	155.848	238.661	0.614824	0.00246974	144.576	234.567	0.698166	0.0169231
ft	FBgn0001075	0.2476	1.78056	2.84625	0.00059473	0.49551	10.4853	4.40331	0.000223392	8.828	19.0691	1.11108	0.000197013
ftz	FBgn0001077	2.61425	0.236227	-3.46815	0.00059473	63.9817	16.1416	-1.98687	0.000223392	4.0495	6.84663	0.75765	0.00462147
ftz-f1	FBgn0001078	71.5117	88.0499	0.300143	0.146741	65.9983	93.5144	0.50276	0.00150698	6.3296	74.0739	3.54878	0.000197013
fu	FBgn0001079	35.0374	31.572	-0.150251	0.585691	47.1483	36.5042	-0.369142	0.0275838	16.5481	32.0795	0.954985	0.000197013
fw	FBgn0001083	0.220163	0.278368	0.338419	1	0.306647	0.407737	0.411058	0.353366	0.213043	0.972649	2.19077	0.000547768
fy	FBgn0001084	28.9673	25.3557	-0.192112	0.624792	18.9566	15.4422	-0.295814	0.345032	26.6347	12.6365	-1.07571	0.00220502
fz	FBgn0001085	51.1135	70.8529	0.471123	0.00622739	69.054	96.5278	0.48322	0.00394226	41.2276	88.9519	1.10942	0.000197013
fzy	FBgn0001086	185.201	168.482	-0.1365	0.830537	339.39	285.074	-0.251604	0.403014	343.568	285.494	-0.267136	0.510096
g	FBgn0001087	48.7934	59.6767	0.29048	0.160642	28.1089	44.5059	0.66297	0.000223392	3.69467	26.6536	2.85081	0.000197013
Gal	FBgn0001089	0.360869	0.169837	-1.08733	1	0.328918	0.602111	0.872302	0.319168	4.30088	0.94488	-2.18643	0.0325361
bnb	FBgn0001090	29.3706	39.2333	0.417708	0.227358	439.482	364.605	-0.269471	0.162498	395.77	314.543	-0.331404	0.276672
Gapdh1	FBgn0001091	663.649	610.087	-0.121406	0.688224	153.552	55.1313	-1.47778	0.000223392	18.0339	12.2584	-0.556945	0.0302255
Gapdh2	FBgn0001092	1788.17	1454.05	-0.298414	0.176038	43.0629	18.9544	-1.18391	0.000223392	20.8649	15.3343	-0.444321	0.0858088
Gdh	FBgn0001098	199.879	165.173	-0.275144	0.256823	256.262	184.798	-0.471674	0.0112103	27.5703	147.736	2.42183	0.000197013
gdl	FBgn0001099	30.1213	30.6728	0.0261762	0.962348	48.8296	32.9553	-0.567248	0.230219	21.3318	22.9769	0.107181	0.720016
Galphai	FBgn0001104	200.202	206.208	0.0426447	0.919021	406.24	335.841	-0.274554	0.116907	386.864	321.935	-0.265056	0.343035
Gbeta13F	FBgn0001105	190.483	198.949	0.0627355	0.900967	283.721	301.619	0.0882531	0.757479	337.029	309.229	-0.1242	0.771446
DCTN1-p150	FBgn0001108	44.0825	40.9029	-0.108003	0.738004	12.3931	10.7802	-0.201163	0.279907	12.5923	9.36013	-0.427944	0.0761375
Gld	FBgn0001112	0.165818	0.0688101	-1.26891	1	0.27516	0.498777	0.858122	0.0780493	0.947952	0.485235	-0.96613	0.0274351
Glt	FBgn0001114	1.07862	0.309929	-1.79918	0.00111232	0.303807	0.237121	-0.357533	1	0.891501	2.83201	1.66752	0.000197013
gnu	FBgn0001120	512.094	441.955	-0.212508	0.369439	92.37	43.5439	-1.08495	0.000223392	22.543	10.0086	-1.17144	0.000197013
Galphao	FBgn0001122	37.7102	46.9785	0.317045	0.157241	55.5821	56.8369	0.032207	0.888261	13.1723	50.8231	1.94798	0.000197013
Galphas	FBgn0001123	3.65945	6.96721	0.928955	0.00059473	32.2039	42.9715	0.416144	0.016928	131.745	61.1441	-1.10746	0.000197013
Got1	FBgn0001124	173.176	146.959	-0.236826	0.297505	203.137	110.665	-0.876253	0.000223392	16.0609	58.6788	1.86929	0.000197013
Got2	FBgn0001125	305.071	207.448	-0.556394	0.002069	7.35697	3.03848	-1.27576	0.000223392	2.7625	2.9204	0.0801914	0.923981
Gpdh	FBgn0001128	174.174	181.292	0.0577884	0.887281	99.1951	89.8711	-0.142412	0.461041	56.8063	79.0514	0.47674	0.0551017
grau	FBgn0001133	29.4219	29.1151	-0.015124	0.974844	37.9413	33.2482	-0.190494	0.307334	29.7203	31.6799	0.0921186	0.740105
Grd	FBgn0001134	0	0	0	1	0	0	0	1	0	0.0223475	inf	1
grk	FBgn0001137	17.5084	16.568	-0.0796447	0.977183	13.3744	17.2141	0.364115	0.832475	7.91505	19.57	1.30597	0.720117
grn	FBgn0001138	0.656699	2.12824	1.69636	0.00059473	2.34961	11.1727	2.24948	0.000223392	25.5452	18.3422	-0.477883	0.0433532
gro	FBgn0001139	179.117	164.237	-0.125128	0.705804	299.776	248.395	-0.271247	0.139665	126.521	223.909	0.823538	0.00192079
Gs1	FBgn0001142	287.068	323.564	0.172658	0.661567	198.294	194.258	-0.0296707	0.924967	39.8757	133.15	1.73947	0.0028979
Gs2	FBgn0001145	1.79003	4.50539	1.33167	0.00059473	0.582867	14.5789	4.64457	0.000223392	22.3153	55.5931	1.31688	0.000197013
gsb-n	FBgn0001147	0.172681	0.574369	1.73387	0.0417805	0.102887	2.19713	4.41648	0.000800085	12.1425	9.04143	-0.42544	0.0908179
gsb	FBgn0001148	1.29441	0.927766	-0.480458	0.406462	6.30223	24.1742	1.93953	0.000223392	137.323	42.0485	-1.70745	0.000197013
GstD1	FBgn0001149	1856.22	1319.94	-0.4919	0.00581879	21.4802	22.1383	0.043541	0.866115	52.5433	33.4909	-0.649736	0.00988751
gt	FBgn0001150	3.09184	0.802584	-1.94574	0.00059473	78.6472	16.5124	-2.25185	0.000223392	23.3582	9.13063	-1.35514	0.000197013
h	FBgn0001168	3.91335	1.5651	-1.32215	0.00059473	78.8941	25.4275	-1.63353	0.000223392	13.9353	16.8875	0.277206	0.281146
H	FBgn0001169	55.7679	61.4811	0.140707	0.687494	53.6044	76.7589	0.517982	0.00351302	15.34	68.4402	2.15755	0.000197013
H2.0	FBgn0001170	0.0475324	0.399646	3.07174	1	0.0703665	0.593554	3.07642	0.0269363	0.489927	1.64317	1.74585	0.00206149
halo	FBgn0001174	60.6657	2.17413	-4.80237	0.00059473	2313.88	272.024	-3.08851	0.000223392	96.8358	22.9985	-2.074	0.000197013
hay	FBgn0001179	27.7517	22.338	-0.313076	0.45685	25.7505	19.5722	-0.395795	0.0805852	16.9131	16.0066	-0.0794771	0.871537
hb	FBgn0001180	97.5717	100.915	0.048608	0.904306	102.075	32.8932	-1.63377	0.000223392	30.0437	38.3525	0.352256	0.152851
her	FBgn0001185	18.3866	17.6101	-0.0622453	0.883213	22.4836	24.2916	0.111583	0.586041	45.8798	32.1413	-0.51343	0.0286354
Hex-A	FBgn0001186	97.5826	98.2904	0.0104275	0.980218	35.0799	41.0804	0.227804	0.246994	2.38753	18.6742	2.96745	0.000197013
Hex-C	FBgn0001187	0.0540026	0.0192945	-1.48484	1	0.0325497	0.104511	1.68294	1	0.662339	0.581471	-0.187863	0.386019
hfw	FBgn0001189	19.3806	20.8566	0.105893	0.834527	14.2503	13.3437	-0.0948325	0.734432	12.3618	10.7816	-0.197322	0.613682
His2Av	FBgn0001197	1231.69	1244.35	0.0147457	0.974478	2475.43	2063.2	-0.2628	0.141952	4216.7	2329.74	-0.855947	0.00408533
hook	FBgn0001202	30.6678	37.7615	0.30019	0.151443	34.9605	46.8862	0.423438	0.0121808	25.3944	44.2749	0.801981	0.000547768
Hmr	FBgn0001206	31.9197	37.4984	0.232383	0.307832	40.7494	48.8937	0.26287	0.135742	11.9599	39.2986	1.71627	0.000197013
Hn	FBgn0001208	0.623625	0.759508	0.284387	0.78607	0.594962	0.133374	-2.15732	0.0193288	0.625096	1.31638	1.07443	0.0500799
Hrb98DE	FBgn0001215	251.376	246.143	-0.0303496	0.946042	453.758	429.164	-0.080393	0.69314	533.461	476.065	-0.164224	0.603197
Hsc70-1	FBgn0001216	0.0438302	0.0801756	0.871239	1	0.0822941	0.165626	1.00907	1	0.533792	0.326426	-0.709523	0.204256
Hsc70-2	FBgn0001217	0	0	0	1	0.0408958	0.0607524	0.570989	1	0.0140049	0.0287814	1.03921	1
Hsc70-3	FBgn0001218	399.532	418.414	0.0666191	0.864743	212.481	239.251	0.171195	0.346822	106.443	174.573	0.713754	0.00331296
Hsc70-5	FBgn0001220	141.137	137.378	-0.0389505	0.924724	17.3241	30.0598	0.795056	0.000223392	80.2099	57.8092	-0.472481	0.042719
Hsf	FBgn0001222	105.57	113.55	0.10513	0.741491	48.3984	32.7046	-0.565468	0.000616514	34.7199	25.5116	-0.444609	0.0651603
Hsp22	FBgn0001223	57.863	39.8856	-0.536771	0.00297434	80.705	38.3539	-1.07329	0.000223392	26.7414	34.4822	0.366776	0.190359
Hsp23	FBgn0001224	52.6451	18.4	-1.51659	0.00059473	128.345	41.2318	-1.6382	0.000223392	191.451	63.4812	-1.59258	0.000197013
Hsp26	FBgn0001225	2844.07	922.147	-1.62489	0.00059473	125.636	21.2641	-2.56276	0.000223392	24.4639	19.8329	-0.302759	0.278206
Hsp27	FBgn0001226	1254.86	1014.23	-0.30714	0.157184	376.499	223.243	-0.754032	0.000223392	85.6897	69.6317	-0.299376	0.230788
Hsp67Ba	FBgn0001227	0.703163	0.839896	0.25635	0.772028	1.01028	1.31854	0.384198	0.310864	3.47278	1.42145	-1.28873	0.000197013
CG4456	FBgn0001228	0.439935	2.45062	2.47778	0.532584	0.220768	2.98278	3.75605	0.265666	26.5807	12.2492	-1.11769	0.332291
Hsp67Bc	FBgn0001229	0.536231	3.22779	2.58962	0.0103375	0.245564	5.18083	4.39901	0.00468054	1.31637	9.12433	2.79316	0.000197013
Hsp68	FBgn0001230	1.58506	10.7626	2.76342	0.00059473	3.0629	1.83393	-0.739964	0.119667	2.62087	2.68642	0.0356391	0.954093
Hsp83	FBgn0001233	1763.67	1576.84	-0.161545	0.613223	189.527	83.9539	-1.17473	0.000223392	158.919	110.657	-0.522192	0.0443329
Hsromega	FBgn0001234	5.52374	8.72846	0.660083	0.0311064	73.6582	44.6159	-0.723286	0.00215312	164.464	85.2098	-0.948683	0.000547768
hth	FBgn0001235	8.60229	15.8982	0.886069	0.00059473	84.8323	152.891	0.849816	0.000223392	168.19	187.358	0.155706	0.670946
Ide	FBgn0001247	28.8692	28.6745	-0.00976014	0.980248	6.23213	8.03634	0.366813	0.0562831	17.6938	10.1234	-0.80555	0.00118423
Idh	FBgn0001248	378.88	331.316	-0.193531	0.449884	53.9956	21.572	-1.32368	0.000223392	7.41162	12.9979	0.810419	0.00234089
if	FBgn0001250	0.293103	0.564674	0.94601	0.018676	1.52751	3.86821	1.34049	0.000223392	5.82958	5.78496	-0.0110856	0.968293
ImpE1	FBgn0001253	0.459228	1.19054	1.37433	0.0120675	0.218353	1.17454	2.42736	0.000223392	0.355542	3.33949	3.23154	0.000547768
ImpE2	FBgn0001254	5.89924	3.21303	-0.876595	0.00111232	11.7252	18.7205	0.675007	0.000424304	24.4231	28.8259	0.239117	0.357159
ImpE3	FBgn0001255	1.16919	0.881176	-0.408008	0.959619	2.82595	1.75042	-0.691035	0.780391	2.43082	2.95501	0.281722	0.907833
ImpL1	FBgn0001256	3.14911	2.65422	-0.246652	0.660186	4.3384	1.627	-1.41495	0.000223392	1.23212	16.3896	3.73357	0.000197013
ImpL2	FBgn0001257	4.02977	10.4814	1.37906	0.00059473	15.0989	92.0337	2.60772	0.000223392	166.514	122.093	-0.44766	0.0701216
ImpL3	FBgn0001258	3.7771	5.34767	0.501632	0.110208	11.2785	9.02794	-0.321109	0.131045	19.2348	23.5487	0.291923	0.268168
in	FBgn0001259	0.0963624	0.599238	2.63659	0.0180389	0.301925	1.92219	2.67049	0.000223392	6.07315	3.76782	-0.688717	0.00907702
inaD	FBgn0001263	0.00811396	0.0261721	1.68955	1	0.104029	0.169881	0.707538	1	0.22037	0.311866	0.500998	1
inv	FBgn0001269	0.386926	0.681244	0.816112	0.171271	0.511558	3.9438	2.94662	0.000223392	22.8937	10.7328	-1.09293	0.000197013
ix	FBgn0001276	80.6863	75.5266	-0.0953399	0.794962	133.324	94.8916	-0.490589	0.00481724	95.9351	97.4754	0.0229791	0.934309
janA	FBgn0001280	205.539	159.165	-0.368893	0.0576952	391.393	306.952	-0.350604	0.0395394	616.758	298.009	-1.04935	0.000197013
janB	FBgn0001281	0	0	0	1	0.546304	0.65407	0.259741	0.925443	0.997901	0.096778	-3.36615	0.435186
Jon44E	FBgn0001285	0.418539	0	#NAME?	0.307811	0.0983463	0.0323948	-1.60211	1	0.531669	0	#NAME?	0.159249
Jra	FBgn0001291	59.0132	40.0037	-0.560904	0.0272747	10.0305	7.1876	-0.480815	0.403385	20.2654	11.9482	-0.762225	0.286665
kar	FBgn0001296	0.77989	2.1458	1.46017	0.00111232	1.65769	6.68998	2.01283	0.000223392	6.82961	14.8077	1.11647	0.000197013
kay	FBgn0001297	4.20841	4.02606	-0.0639069	0.888874	2.92167	6.26333	1.10014	0.000223392	14.4637	10.1292	-0.513918	0.0333448
kel	FBgn0001301	22.4352	22.2052	-0.0148643	0.972819	39.5082	33.7462	-0.227428	0.197985	29.9916	31.0982	0.0522747	0.859197
Khc	FBgn0001308	93.2251	86.7124	-0.10448	0.749234	47.6402	66.9744	0.491431	0.0029183	18.3241	44.1024	1.26711	0.000197013
kkv	FBgn0001311	0.448987	0.949481	1.08047	0.00160199	0.56876	1.4878	1.38729	0.000223392	0.787569	1.71047	1.11891	0.000197013
kl-2	FBgn0001313	0	0	0	1	0.00308615	0.00846798	1.45621	1	0.00345833	0	#NAME?	1
klar	FBgn0001316	29.1022	34.5394	0.247113	0.293973	17.6164	43.4378	1.30203	0.000223392	35.286	42.9949	0.285069	0.374768
kn	FBgn0001319	0.244086	0.749568	1.61867	0.00160199	0.844634	3.4177	2.01663	0.000223392	6.53511	7.20343	0.140473	0.625155
kni	FBgn0001320	3.50237	3.36228	-0.0588937	0.919908	100.356	25.2217	-1.99239	0.000223392	44.4423	29.7637	-0.578377	0.0133908
knk	FBgn0001321	0.139737	0.253563	0.859625	1	0.112271	0.261423	1.2194	1	0.083101	0.511518	2.62185	0.0345752
knrl	FBgn0001323	0.567379	1.08849	0.939945	0.00339164	8.34549	7.2335	-0.206302	0.287613	7.8053	9.37019	0.263623	0.311397
kto	FBgn0001324	11.3771	12.9655	0.188541	0.69161	4.51521	10.1093	1.16281	0.000223392	17.1368	13.1862	-0.378067	0.335368
Kr	FBgn0001325	3.6232	1.88076	-0.945947	0.00059473	86.0275	41.6204	-1.04751	0.000223392	98.7207	54.5773	-0.855051	0.000197013
kz	FBgn0001330	27.6371	24.4171	-0.178716	0.76531	12.7361	26.8541	1.07622	0.000223392	11.8544	24.6017	1.05333	0.0100039
l(1)1Bi	FBgn0001341	37.5249	34.4602	-0.122917	0.710168	62.114	53.2129	-0.223142	0.231964	30.8505	51.8614	0.749366	0.00206149
egh	FBgn0001404	67.5057	77.9237	0.207052	0.390878	54.2643	84.7806	0.643732	0.000223392	17.9122	77.5083	2.11341	0.000197013
l(1)10Bb	FBgn0001491	80.8743	77.4973	-0.0615346	0.877923	168.915	127.022	-0.411216	0.0160994	183.965	127.048	-0.534056	0.0265584
Hlc	FBgn0001565	131.056	131.796	0.00812278	0.984185	210.579	188.646	-0.158681	0.385768	119.976	186.311	0.634968	0.00895289
Grip91	FBgn0001612	49.3144	51.9048	0.0738595	0.881328	20.8359	25.177	0.273034	0.351515	11.0144	13.3228	0.274508	0.571331
dlg1	FBgn0001624	27.459	34.7559	0.339976	0.134521	40.9837	57.5304	0.489273	0.00565005	33.0281	57.8083	0.807584	0.000378283
ifc	FBgn0001941	152.229	146.118	-0.0591091	0.880891	162.908	151.859	-0.101326	0.595764	119.724	162.04	0.436639	0.0689735
eIF-4a	FBgn0001942	1276.64	1302.68	0.0291312	0.9519	2392.33	2202.9	-0.119012	0.567408	3470.94	2445.71	-0.505071	0.152585
Arpc1	FBgn0001961	85.4203	76.3223	-0.162474	0.547217	79.7553	37.4329	-1.09127	0.000223392	76.0092	37.7961	-1.00794	0.000197013
Sos	FBgn0001965	22.8628	23.6025	0.0459341	0.910562	6.26116	8.4137	0.42631	0.0142195	12.9661	11.5089	-0.172001	0.515088
NimC3	FBgn0001967	0	0	0	1	0	0	0	1	0	0	0	1
Pgant35A	FBgn0001970	0.555671	0.517769	-0.101921	0.978713	0.200014	0.268989	0.427447	1	0.176354	0.194484	0.14118	1
l(2)35Bd	FBgn0001974	62.3337	58.4124	-0.0937365	0.782936	120.462	79.1606	-0.605724	0.000223392	53.3792	72.2334	0.43639	0.0688562
CIAPIN1	FBgn0001977	38.9219	33.5153	-0.215762	0.375974	52.4128	42.0529	-0.317711	0.0667763	49.4975	43.4756	-0.187149	0.467779
stc	FBgn0001978	78.9803	79.1261	0.00266188	0.99441	80.8438	90.8425	0.168231	0.353641	27.3864	78.1646	1.51306	0.000197013
esg	FBgn0001981	1.75127	3.265	0.898682	0.00339164	17.0334	16.1314	-0.0784893	0.714919	26.5432	18.9533	-0.485897	0.0399464
wor	FBgn0001983	0.46927	1.13209	1.2705	0.00965955	1.04809	9.84553	3.23171	0.000223392	43.2434	29.3508	-0.559083	0.0174484
l(2)35Df	FBgn0001986	39.5932	38.8219	-0.0283825	0.948788	64.4541	59.1822	-0.123109	0.522032	43.0405	51.7576	0.266077	0.279678
Gli	FBgn0001987	6.13039	4.48103	-0.452149	0.0390974	12.1013	19.562	0.692893	0.000424304	60.255	31.003	-0.958671	0.000197013
ND-B17	FBgn0001989	164.379	131.174	-0.325541	0.110565	226.688	172.988	-0.390036	0.0250066	293.183	156.791	-0.902956	0.000197013
wek	FBgn0001990	38.0585	36.0153	-0.0796096	0.885302	60.3045	45.9991	-0.390659	0.0789507	27.7175	40.7684	0.556654	0.12021
Ca-alpha1D	FBgn0001991	0.134626	0.400258	1.57197	0.00059473	0.176405	1.01138	2.51936	0.000223392	0.854742	1.58447	0.890437	0.000547768
Cyp303a1	FBgn0001992	0.129459	0.0178458	-2.85884	1	0.250146	0.143926	-0.797447	1	0.653597	0.404229	-0.693231	0.826936
crp	FBgn0001994	52.5105	60.8485	0.212615	0.388921	86.5563	126.734	0.550093	0.000616514	101.486	131.001	0.368293	0.160691
mRpL4	FBgn0001995	89.5388	76.2988	-0.230854	0.482491	121.937	86.5177	-0.49507	0.0251051	107.209	91.6994	-0.22544	0.487252
l(2)37Bb	FBgn0002021	43.0901	44.3877	0.0428035	0.947202	22.6781	14.9272	-0.603357	0.0370369	28.4467	15.5703	-0.869466	0.0274351
Catsup	FBgn0002022	68.0151	65.414	-0.0562552	0.892542	115.066	93.9297	-0.292802	0.0985384	79.5068	88.8293	0.159957	0.580453
Lim3	FBgn0002023	0.0897365	0.500391	2.47929	0.0077184	0.0394562	0.802686	4.34651	0.00115748	0.0932236	1.10136	3.56245	0.000710069
l(2)37Cc	FBgn0002031	362.257	306.481	-0.241215	0.294407	153.446	87.5313	-0.809862	0.000223392	91.4551	56.8739	-0.685297	0.00344024
CG10561	FBgn0002036	15.5578	14.65	-0.0867401	0.824201	4.36747	1.74789	-1.32118	0.000223392	2.12084	1.53873	-0.462894	0.275515
swm	FBgn0002044	93.1878	94.4328	0.0191473	0.96742	67.8299	74.7589	0.140325	0.462406	31.3331	55.7728	0.831876	0.00133486
AspRS	FBgn0002069	36.1281	31.7528	-0.186237	0.806653	4.64672	6.34815	0.450124	0.590843	13.5336	10.0572	-0.428311	0.671979
l(2)gl	FBgn0002121	118.569	147.76	0.317522	0.116774	194.485	225.069	0.210708	0.238336	192.346	219.001	0.187237	0.538834
l(2)tid	FBgn0002174	83.0141	54.1416	-0.616618	0.00059473	27.0397	12.6521	-1.0957	0.000223392	29.1215	15.09	-0.948491	0.00163339
dre4	FBgn0002183	94.4654	92.9007	-0.0240964	0.95856	22.4488	34.7234	0.629274	0.000223392	61.5306	41.8901	-0.554695	0.0194237
l(3)73Ah	FBgn0002283	123.46	110.029	-0.166151	0.551206	34.465	17.8764	-0.947079	0.000223392	64.4863	22.1264	-1.54322	0.000197013
Prosbeta6	FBgn0002284	466.348	399.142	-0.224503	0.339719	756.897	487.779	-0.63387	0.000223392	244.188	418.721	0.777995	0.000197013
sas	FBgn0002306	0.353104	1.54296	2.12754	0.00059473	0.571534	4.57362	3.00043	0.000223392	3.59175	5.87427	0.709721	0.00303593
l(3)87Df	FBgn0002354	59.7524	38.5549	-0.632081	0.00500722	16.6783	5.99794	-1.47544	0.000223392	35.2513	10.4274	-1.7573	0.000197013
dco	FBgn0002413	218.083	237.928	0.125646	0.691438	152.221	157.141	0.0458927	0.834056	66.2701	135.316	1.0299	0.000197013
hyd	FBgn0002431	53.468	62.72	0.230251	0.486175	51.1521	86.3668	0.755682	0.000223392	25.5834	78.0278	1.60878	0.000197013
l(3)mbn	FBgn0002440	0.0358314	0	#NAME?	1	0	0	0	1	0	0.109731	inf	1
l(3)mbt	FBgn0002441	39.4261	38.4784	-0.0350996	0.936236	28.518	36.7463	0.365728	0.0306403	11.0219	28.6848	1.37992	0.000197013
sti	FBgn0002466	44.297	47.5327	0.101712	0.751133	67.001	87.6652	0.38782	0.0189843	67.6477	96.3674	0.510504	0.0423917
pho	FBgn0002521	110.209	141.944	0.365084	0.0517056	207.903	186.134	-0.159568	0.38043	158.64	170.955	0.10786	0.705298
lab	FBgn0002522	0.157698	0.28416	0.849539	1	0.350601	1.35621	1.95167	0.000424304	2.92212	3.11052	0.0901393	0.802507
lace	FBgn0002524	81.1014	80.1572	-0.0168938	0.969828	36.4513	59.3127	0.702369	0.000223392	20.8094	44.5971	1.09971	0.000197013
Lam	FBgn0002525	112.775	136.836	0.278998	0.183115	204.383	265.982	0.38005	0.0231109	399.84	331.795	-0.269132	0.359266
LanA	FBgn0002526	1.72647	9.0597	2.39164	0.00059473	0.981416	24.3959	4.63563	0.000223392	24.6016	61.4725	1.32119	0.000197013
Lcp1	FBgn0002531	0.0230792	0.166764	2.85314	1	0.325382	1.34122	2.04334	0.134608	1.30598	1.20392	-0.117386	0.913139
Lcp2	FBgn0002533	0	0	0	1	0	0	0	1	0	0.630111	inf	0.00118423
Lcp3	FBgn0002534	0	0	0	1	0.210639	0	#NAME?	1	0	0.0425436	inf	1
Lcp4	FBgn0002535	0.132245	0.179185	0.43823	1	0.0256717	0	#NAME?	1	0.339415	0.632449	0.897898	0.548741
lds	FBgn0002542	92.1849	79.6481	-0.210889	0.375938	8.85109	15.1695	0.777249	0.000223392	39.8353	22.3249	-0.835397	0.000197013
robo2	FBgn0002543	2.09376	3.49305	0.73839	0.00581879	17.3103	47.6014	1.45937	0.000223392	79.6992	76.4301	-0.0604244	0.865385
lin	FBgn0002552	44.1588	49.0014	0.150123	0.624269	14.2505	12.9107	-0.142451	0.502099	14.6396	13.123	-0.157777	0.580868
l(1)sc	FBgn0002561	4.13181	3.85706	-0.0992724	0.972188	44.7479	69.6754	0.63883	0.0369278	352.345	108.262	-1.70246	0.000197013
Lsp1alpha	FBgn0002562	0	0	0	1	0	0.0169131	inf	1	0	0.00761127	inf	1
Lsp1beta	FBgn0002563	0.00727777	0.0226372	1.63713	1	0.0422853	0.00792427	-2.41581	1	0	0	0	1
Lsp1gamma	FBgn0002564	0.120554	0.0875125	-0.462124	1	0.902027	0.404983	-1.15531	0.0103287	1.0666	0.855222	-0.318654	0.462767
Lsp2	FBgn0002565	0	0.0435026	inf	1	0	0.034965	inf	1	0	0.00773985	inf	1
lt	FBgn0002566	44	55.1961	0.327063	0.106286	68.639	74.5393	0.118972	0.542808	48.4743	73.2436	0.595483	0.0115018
Rab32	FBgn0002567	127.826	112.544	-0.183697	0.511149	97.9493	94.0563	-0.0585106	0.780391	14.2649	81.1464	2.50805	0.000197013
Mal-A2	FBgn0002569	0.0815245	0	#NAME?	1	0.0618252	0.137665	1.15489	1	0.831338	1.09437	0.396594	0.402475
Mal-A1	FBgn0002570	0.17366	0.036721	-2.24159	1	0.197571	0.234823	0.249204	1	0.195059	0.719648	1.88338	0.125786
Mal-A3	FBgn0002571	0.390854	0.0747493	-2.3865	0.142122	0.496658	0.00919894	-5.75464	0.354841	1.12689	2.50653	1.15334	0.00276434
sens	FBgn0002573	0.188617	0.472642	1.32528	0.074562	0.795217	4.62016	2.53852	0.000223392	20.978	19.146	-0.131832	0.623114
lz	FBgn0002576	0.040423	0.0610972	0.59593	1	0.120274	0.221836	0.883168	1	0.6828	0.317268	-1.10576	0.0133908
m	FBgn0002577	0.513806	0.425904	-0.270694	0.744732	0.668374	0.604634	-0.144594	0.725769	0.684704	2.21433	1.69332	0.000197013
Kaz-m1	FBgn0002578	3.24216	5.87879	0.858565	0.0875792	1.8525	12.2766	2.72837	0.000223392	57.4265	33.3566	-0.783745	0.00435477
RpL36	FBgn0002579	3114.52	2796	-0.155642	0.574854	6238.22	4613.71	-0.435206	0.0102069	12266.5	5958.79	-1.04163	0.00118423
RpS5a	FBgn0002590	907.654	812.095	-0.160494	0.553207	1777.14	1370.36	-0.375001	0.0238395	3611.23	1867.26	-0.95157	0.000197013
E(spl)m2-BFM	FBgn0002592	0.985166	2.81515	1.51477	0.0038158	2.47229	19.5932	2.98643	0.000223392	185.561	51.6614	-1.84473	0.000197013
RpLP1	FBgn0002593	3866.12	3522.93	-0.13411	0.658117	6861.19	5756.74	-0.253206	0.153813	9224.26	6646.29	-0.472885	0.114824
RpL19	FBgn0002607	3033.9	2619.5	-0.211883	0.406311	5190.61	3637.93	-0.512786	0.0018397	8673.43	4402.34	-0.978332	0.00276434
E(spl)m3-HLH	FBgn0002609	1.09241	4.63733	2.08578	0.00059473	0.654851	14.8751	4.50559	0.000223392	79.3379	45.0608	-0.816135	0.000378283
RpS3	FBgn0002622	1970.31	1765.5	-0.158341	0.59287	3310.86	2514.26	-0.397074	0.0284873	3841.89	2850.57	-0.430566	0.200321
RpL32	FBgn0002626	3892.04	3388.27	-0.199979	0.421451	7618.75	5554.47	-0.455906	0.00606446	13330.7	7289.51	-0.870859	0.00462147
E(spl)m4-BFM	FBgn0002629	9.36768	6.22916	-0.588654	0.0778173	103.482	155.002	0.582905	0.000616514	1133.17	304.141	-1.89756	0.000197013
E(spl)m5-HLH	FBgn0002631	2.86344	2.09563	-0.450364	0.453942	18.6931	59.0994	1.66064	0.000223392	579.647	128.274	-2.17594	0.000197013
E(spl)m6-BFM	FBgn0002632	0.248092	1.40329	2.49987	0.00888924	0.15096	2.3838	3.98103	0.0018397	2.03887	3.09981	0.604405	0.103356
E(spl)m7-HLH	FBgn0002633	5.04444	8.13696	0.689795	0.0221106	20.449	88.8591	2.11949	0.000223392	484.892	215.008	-1.17327	0.000197013
Rcc1	FBgn0002638	304.042	276.126	-0.138944	0.632981	535.923	405.125	-0.40366	0.0163445	354.28	363.453	0.0368798	0.907857
mal	FBgn0002641	37.3291	38.0147	0.0262594	0.956039	18.5039	30.0496	0.699517	0.000223392	3.71444	21.5996	2.53978	0.000197013
mam	FBgn0002643	12.6003	15.4402	0.293234	0.17296	5.0174	12.7309	1.34333	0.000223392	16.8343	14.6513	-0.200373	0.454614
Map205	FBgn0002645	75.6007	90.6467	0.261854	0.248075	67.1028	75.0698	0.161859	0.382785	17.9022	50.4334	1.49424	0.000197013
twe	FBgn0002673	114.636	111.871	-0.0352245	0.943785	118.463	116.527	-0.0237806	0.917835	16.2478	92.9264	2.51584	0.000197013
mei-9	FBgn0002707	19.7716	21.4767	0.119345	0.704426	11.8568	7.04752	-0.750526	0.000223392	6.41706	3.04771	-1.07419	0.000197013
mei-218	FBgn0002709	7.04681	5.5314	-0.349327	0.808586	3.35472	3.56122	0.0861795	0.899874	4.95511	3.47193	-0.51318	0.444246
mei-S332	FBgn0002715	39.644	38.502	-0.04217	0.960873	53.0657	48.9383	-0.116816	0.722568	48.4228	54.6034	0.173304	0.673894
mei-W68	FBgn0002716	1.78534	2.65806	0.574174	0.922517	0.588079	1.5625	1.40977	0.698864	1.77003	2.38045	0.427463	0.887703
Men	FBgn0002719	75.5694	81.6919	0.112391	0.726381	13.2756	28.5117	1.10278	0.000223392	6.06559	37.0092	2.60917	0.000197013
Met	FBgn0002723	13.0587	13.6893	0.0680299	0.866013	7.36036	7.70696	0.0663865	0.764857	6.07957	6.22534	0.0341831	0.906427
E(spl)malpha-BFM	FBgn0002732	5.55576	10.4741	0.914777	0.00734099	18.4271	124.136	2.75203	0.000223392	751.03	257.254	-1.54568	0.000197013
E(spl)mbeta-HLH	FBgn0002733	1.52778	4.36214	1.5136	0.00500722	2.99245	21.1059	2.81825	0.000223392	157.299	57.5674	-1.45019	0.000197013
E(spl)mdelta-HLH	FBgn0002734	1.13002	2.20757	0.966107	0.0809307	4.6009	37.9692	3.04484	0.000223392	303.043	101.177	-1.58264	0.000197013
E(spl)mgamma-HLH	FBgn0002735	5.9766	6.3624	0.0902456	0.892318	13.4189	129.382	3.2693	0.000223392	951.059	321.326	-1.5655	0.000197013
mago	FBgn0002736	151.523	151.457	-0.000631062	0.998982	284.904	218.728	-0.381337	0.110746	466.716	247.127	-0.917292	0.00726052
Mlc1	FBgn0002772	10.9462	2.71523	-2.01129	0.00059473	3.63602	0.876957	-2.05178	0.000223392	15.2078	28.0969	0.885605	0.00118423
Mlc2	FBgn0002773	12.4058	3.65813	-1.76183	0.00059473	4.34091	1.98798	-1.12669	0.000223392	15.5151	31.0509	1.00096	0.000197013
mle	FBgn0002774	18.9917	19.8068	0.0606284	0.876161	26.3041	31.1431	0.243626	0.170195	35.2418	32.7072	-0.107679	0.695249
msl-3	FBgn0002775	67.4638	65.223	-0.0487333	0.905182	47.9176	66.5581	0.474059	0.00437869	64.3638	62.6671	-0.0385413	0.894727
mnd	FBgn0002778	90.0128	90.6494	0.0101673	0.980248	98.1709	72.0595	-0.446106	0.00944209	29.5903	43.3704	0.551587	0.0234347
mod	FBgn0002780	585.421	497.489	-0.234808	0.318505	1008.54	782.388	-0.366319	0.0330876	650.886	760.041	0.223674	0.457675
mod(mdg4)	FBgn0002781	1054.85	935.829	-0.172727	0.872083	1634.24	1140.42	-0.519053	0.300348	1031.53	1146.25	0.152132	0.852495
mor	FBgn0002783	98.8372	96.2381	-0.0384467	0.942751	152.099	152.306	0.00196184	0.9932	107.377	150.021	0.482475	0.0805322
Rpn8	FBgn0002787	179.142	156.838	-0.191827	0.692581	29.8445	41.5385	0.476983	0.412914	106.85	56.882	-0.909544	0.121611
Mp20	FBgn0002789	7.19369	0.589029	-3.61032	0.00111232	2.85436	0.39698	-2.84603	0.00215312	17.7198	25.3117	0.514442	0.0593632
mr	FBgn0002791	40.0596	43.9303	0.133071	0.651546	45.2583	50.9978	0.172254	0.35201	28.5792	42.9404	0.58737	0.0123008
ms(3)K81	FBgn0002838	0.126596	0	#NAME?	1	0.231496	0.596263	1.36496	0.25409	3.78927	0.886359	-2.09596	0.00650833
sa	FBgn0002842	0	0	0	1	0	0	0	1	0.0302686	0	#NAME?	1
Acp26Aa	FBgn0002855	0	0	0	1	0	0	0	1	0.0321102	0	#NAME?	1
Acp26Ab	FBgn0002856	0	0	0	1	0.237637	0	#NAME?	1	0.538474	0	#NAME?	1
Mst87F	FBgn0002862	0	0	0	1	0.160767	0.158357	-0.0217905	1	0	0	0	1
Acp95EF	FBgn0002863	0	0	0	1	0	0	0	1	0	0	0	1
Mst98Ca	FBgn0002865	0	0	0	1	0	0.0166924	inf	1	0	0.0180348	inf	1
MtnA	FBgn0002868	85.7046	19.98	-2.10082	0.00059473	34.9382	22.6473	-0.625466	0.166676	207.349	139.346	-0.573386	0.0874457
MtnB	FBgn0002869	0.509765	0	#NAME?	1	0	0	0	1	1.93777	0	#NAME?	0.0425511
mu2	FBgn0002872	34.7629	40.8735	0.233618	0.408986	26.9119	42.6869	0.665548	0.000616514	18.6596	36.1397	0.953667	0.00220502
mud	FBgn0002873	45.9785	55.5596	0.273075	0.199681	62.125	52.0283	-0.255879	0.148775	21.703	39.538	0.865346	0.000197013
mus101	FBgn0002878	40.6079	36.6068	-0.14965	0.579789	2.11506	4.39632	1.0556	0.000223392	5.94851	3.81441	-0.641068	0.00988751
mus201	FBgn0002887	18.0288	19.4952	0.112822	0.726123	2.83437	4.16446	0.5551	0.00495423	4.84349	3.72249	-0.379779	0.145292
mus205	FBgn0002891	10.592	12.5596	0.245819	0.683879	2.52369	3.43854	0.446264	0.202636	2.68317	2.59629	-0.0474906	0.944251
mus301	FBgn0002899	40.9427	35.4662	-0.207165	0.399872	2.31346	2.21732	-0.0612331	0.846396	5.08752	3.54952	-0.519336	0.0867375
mus304	FBgn0002901	29.8418	30.6752	0.0397387	0.925743	16.735	21.8213	0.382865	0.0305345	4.19539	10.3031	1.29621	0.000197013
mus308	FBgn0002905	5.72656	5.98574	0.0638609	0.905871	2.07282	5.10758	1.30105	0.000223392	7.32924	7.04201	-0.0576759	0.850257
Blm	FBgn0002906	29.3555	32.2096	0.13386	0.687494	10.8026	6.77853	-0.67234	0.000223392	5.53204	5.5202	-0.00309071	0.991952
mus312	FBgn0002909	16.6487	21.9732	0.400335	0.0581571	8.37524	19.3947	1.21146	0.000223392	7.36543	15.1361	1.03915	0.000378283
Myb	FBgn0002914	65.339	73.2145	0.164186	0.561244	84.035	97.3929	0.212827	0.251683	91.6866	107.034	0.22328	0.414402
na	FBgn0002917	0.0905905	0.200008	1.14263	1	0.395546	0.861188	1.12248	0.000223392	3.10978	1.84803	-0.750824	0.00331296
Atpalpha	FBgn0002921	136.815	163.874	0.260355	0.279586	22.7029	53.1662	1.22764	0.000223392	46.6185	74.5599	0.677496	0.0108305
nau	FBgn0002922	0.0605981	0.448823	2.8888	0.149743	0.10427	1.00667	3.2712	0.0124276	1.85904	3.73334	1.00591	0.00919371
ncd	FBgn0002924	95.8186	94.1011	-0.0260942	0.96742	104.87	121.982	0.218067	0.272638	111.836	126.95	0.182877	0.548848
ndl	FBgn0002926	0.0620394	0.0407993	-0.604642	1	0.0415789	0.0616859	0.569089	1	0.0324724	0.0316296	-0.0379402	1
nec	FBgn0002930	0.128757	0.430595	1.74169	0.297038	0.138518	0.288488	1.05844	1	0.260039	0.903837	1.79733	0.148414
net	FBgn0002931	1.24326	0.725392	-0.777291	0.10985	28.6063	12.7468	-1.1662	0.000223392	7.82393	1.66111	-2.23575	0.000197013
neur	FBgn0002932	20.0359	15.9542	-0.328646	0.4893	82.0017	57.605	-0.50946	0.0372083	108.694	64.2103	-0.759402	0.0295429
ng1	FBgn0002933	0	0	0	1	0	0	0	1	0	0	0	1
ninaA	FBgn0002936	0	0	0	1	0.0284378	0.033521	0.237257	1	0	0	0	1
ninaB	FBgn0002937	0	0.0591093	inf	1	0.244321	0.137334	-0.831082	1	0.0389318	0.11497	1.56224	1
ninaC	FBgn0002938	0.00656902	0.00901606	0.456821	1	0	0.061172	inf	1	0.0542516	0.0513417	-0.0795349	1
ninaD	FBgn0002939	0	0.180339	inf	1	0.164063	0.548865	1.7422	0.0379728	0.0969391	1.73808	4.16427	0.0137088
ninaE	FBgn0002940	0	0	0	1	0.0416532	0.346499	3.05635	1	0.0220357	0.139496	2.66231	1
slou	FBgn0002941	0.0663552	0.168818	1.34718	1	0.00961342	0.498744	5.69711	0.26879	0.270784	1.569	2.53463	0.000197013
nkd	FBgn0002945	1.60173	2.66787	0.736061	0.00059473	17.8351	29.327	0.717508	0.000223392	40.8482	37.7046	-0.115534	0.684099
nod	FBgn0002948	144.02	120.762	-0.254099	0.246556	5.78462	9.68782	0.74395	0.000424304	42.2362	16.9114	-1.32048	0.000197013
nos	FBgn0002962	327.01	399.234	0.287902	0.267892	38.4718	17.8396	-1.10872	0.000223392	6.09276	2.81457	-1.11418	0.369718
numb	FBgn0002973	71.506	100.992	0.498109	0.00339164	56.3284	70.8093	0.330075	0.0561993	57.0526	60.8213	0.0922842	0.755954
odd	FBgn0002985	2.08076	1.22139	-0.768587	0.0117535	44.7538	19.0975	-1.22862	0.000223392	33.9873	19.1689	-0.826231	0.000197013
okr	FBgn0002989	26.3659	25.9514	-0.0228595	0.968796	21.5159	18.8828	-0.188333	0.42535	22.5689	11.5302	-0.968921	0.0109386
opa	FBgn0003002	2.79586	0.957585	-1.54582	0.00059473	55.3685	24.8872	-1.15366	0.000223392	9.92971	9.27654	-0.0981642	0.731274
or	FBgn0003008	55.9019	47.5981	-0.231991	0.590659	91.0164	58.9459	-0.626734	0.00536827	69.3661	66.9482	-0.0511855	0.893549
ord	FBgn0003009	0.0160663	0.0442484	1.46159	1	0.123528	0.0106879	-3.53079	1	0.189271	0.108487	-0.802935	1
ort	FBgn0003011	0	0	0	1	0.0241641	0	#NAME?	1	0	0.0654796	inf	1
osk	FBgn0003015	578.265	560.764	-0.0443381	0.917203	17.3286	22.0132	0.345213	0.0539905	2.54347	4.51827	0.828971	0.00331296
osp	FBgn0003016	12.0801	23.5026	0.96019	0.0293976	5.38057	22.0667	2.03604	0.000223392	1.12709	18.3472	4.02489	0.000197013
otu	FBgn0003023	224.863	220.273	-0.0297541	0.959076	35.0498	10.8762	-1.68823	0.000223392	0.66763	1.91586	1.52087	0.235177
ovo	FBgn0003028	87.0452	90.1393	0.0503921	0.905651	11.7093	14.2602	0.284341	0.115531	28.9534	17.1694	-0.753891	0.00133486
SP	FBgn0003034	0	0	0	1	0	0	0	1	0	0	0	1
pbl	FBgn0003041	83.9721	85.2975	0.0225936	0.96742	78.1499	49.129	-0.66967	0.000223392	69.4766	33.706	-1.04352	0.000197013
Pc	FBgn0003042	43.5151	45.0042	0.0485427	0.92277	15.6755	12.8332	-0.288627	0.2698	21.3859	14.0616	-0.604901	0.0324321
Pcl	FBgn0003044	78.4446	82.1986	0.0674398	0.856233	26.4173	22.8439	-0.209678	0.25083	21.7234	19.5081	-0.155176	0.551559
Pcp	FBgn0003046	0.0427022	0.0436899	0.0329883	1	0.54259	0.07857	-2.78781	0.603668	0.324575	0.217088	-0.580274	1
pcx	FBgn0003048	13.2507	16.9628	0.356304	0.15751	5.5405	10.4746	0.918809	0.000223392	6.95901	9.11336	0.389101	0.240515
peb	FBgn0003053	1.60957	3.09754	0.944448	0.00059473	2.43344	14.8216	2.60663	0.000223392	24.1779	30.4953	0.334896	0.174738
CG10598	FBgn0003057	2.74804	0.0751217	-5.19303	0.537789	0.650968	0.0982526	-2.72802	0.358426	4.64418	7.9204	0.770149	0.0450051
CG9757	FBgn0003060	1.29303	0	#NAME?	0.00059473	1.72704	0.036497	-5.56438	0.334138	2.6101	2.96712	0.184956	0.799416
Fib	FBgn0003062	143.813	137.116	-0.0687939	0.853064	302.61	265.563	-0.188408	0.294285	789.539	372.672	-1.0831	0.000197013
CG2150	FBgn0003065	1.31962	0	#NAME?	0.00059473	0.0571436	0.376521	2.72007	0.130464	1.1111	1.68548	0.601169	0.200682
Pepck	FBgn0003067	5.73142	4.34001	-0.401193	0.129801	56.2941	54.519	-0.0462241	0.824685	210.629	148.106	-0.508078	0.036479
per	FBgn0003068	0.062749	0.0764573	0.285061	1	0.0423423	0.0662033	0.644803	1	0.234438	0.0636627	-1.88069	1
Pfk	FBgn0003071	51.4166	54.7833	0.0915007	0.787364	15.956	9.64668	-0.725992	0.000223392	2.31619	2.41769	0.0618744	0.863474
Pgi	FBgn0003074	207.295	169.189	-0.293049	0.154274	13.8444	14.2838	0.0450773	0.842868	43.0087	17.902	-1.2645	0.000197013
Pgm	FBgn0003076	105.272	83.0057	-0.342834	0.128044	48.8492	16.2479	-1.58808	0.000223392	6.21658	7.52517	0.275602	0.624105
Raf	FBgn0003079	44.1973	46.6554	0.0780854	0.827727	29.8369	44.6272	0.580826	0.000424304	22.6782	36.983	0.705557	0.0108305
phr	FBgn0003082	56.8472	29.2496	-0.958671	0.00059473	9.29598	12.9947	0.483239	0.0733164	83.9018	17.4586	-2.26476	0.000197013
Pig1	FBgn0003086	0.497816	0	#NAME?	0.421451	0.235576	0.221235	-0.0906158	1	0.201693	0.180564	-0.15965	1
pim	FBgn0003087	332.064	342.889	0.0462809	0.910161	409.408	386.822	-0.0818678	0.677785	224.513	348.917	0.636084	0.00475514
pip	FBgn0003089	2.75943	9.2328	1.7424	0.04898	1.28529	15.0775	3.55223	0.000223392	3.71639	22.6155	2.60534	0.000197013
pk	FBgn0003090	0.233424	1.35232	2.53441	0.00059473	0.158505	1.92556	3.60268	0.000223392	0.594834	3.17698	2.4171	0.000197013
Pkc53E	FBgn0003091	0.0362666	0.0536928	0.566089	1	0.101987	0.21042	1.04489	1	0.0479681	0.199778	2.05825	1
Pkc98E	FBgn0003093	18.4857	19.5483	0.0806342	0.838697	4.29851	4.1819	-0.0396784	0.884694	1.02071	3.01401	1.56211	0.000197013
plu	FBgn0003114	67.8031	100.636	0.569721	0.0042177	81.7612	107.468	0.394414	0.0325607	13.3553	90.8852	2.76664	0.000197013
pn	FBgn0003116	35.9006	34.947	-0.0388376	0.956039	35.9104	21.2763	-0.755152	0.00115748	13.1115	6.93162	-0.919563	0.147393
pnr	FBgn0003117	0.641483	1.15426	0.847481	0.0313675	3.37373	14.4388	2.09754	0.000223392	40.2004	21.6318	-0.894058	0.000197013
pnt	FBgn0003118	5.56558	6.06926	0.124989	0.719805	3.1692	20.4127	2.68728	0.000223392	39.8419	38.6198	-0.0449464	0.876964
polo	FBgn0003124	328.187	324.022	-0.0184277	0.967729	410.943	358.298	-0.197777	0.281058	334.145	341.221	0.0302335	0.923981
Poxm	FBgn0003129	0.0950327	0.152055	0.678095	1	0.0794379	2.25562	4.82755	0.00351302	14.2037	5.40893	-1.39285	0.000197013
Poxn	FBgn0003130	0.0366768	0.236453	2.68861	1	0.0590406	0.742375	3.65237	0.354224	4.37346	2.66287	-0.715794	0.483546
Pp1-13C	FBgn0003132	0.0140913	0.0439167	1.63996	1	0.539393	0.0274436	-4.2968	0.288311	1.43582	0.012855	-6.80341	0.357159
Pp1alpha-96A	FBgn0003134	78.5808	83.606	0.0894288	0.790459	90.5241	95.8852	0.0830074	0.671365	35.3653	92.3355	1.38455	0.000197013
Ppn	FBgn0003137	1.32954	4.94239	1.89429	0.00059473	0.322186	9.73242	4.91683	0.000223392	8.70775	26.3804	1.59909	0.000197013
PpV	FBgn0003139	76.4104	79.175	0.0512754	0.898055	63.3954	55.5022	-0.191834	0.297291	48.0533	49.332	0.0378887	0.895106
PpY-55A	FBgn0003140	0	0	0	1	0	0	0	1	0	0	0	1
pr	FBgn0003141	77.7653	71.4044	-0.123114	0.72003	157.102	95.9049	-0.712027	0.000223392	98.4127	88.4513	-0.153961	0.625402
prd	FBgn0003145	0.93775	0.0745896	-3.65216	0.00734099	26.0507	8.05664	-1.69307	0.000223392	1.34	0.907908	-0.561617	0.138557
Prm	FBgn0003149	1.94754	0.288785	-2.75358	0.00059473	0.507672	0.206024	-1.30108	0.00944209	1.41166	5.36926	1.92733	0.000197013
CG2841	FBgn0003159	35.3261	44.1574	0.321919	0.103944	3.19799	6.79359	1.08701	0.000223392	0.537001	2.76651	2.36507	0.000197013
Pu	FBgn0003162	1.83347	2.66473	0.539414	0.15751	1.57495	2.03558	0.37013	0.265002	0.755271	2.16923	1.52212	0.00234089
pum	FBgn0003165	107.275	156.303	0.54303	0.00160199	107.357	177.584	0.72609	0.000223392	31.8801	150.178	2.23595	0.000197013
put	FBgn0003169	87.858	93.6986	0.0928537	0.782936	129.125	117.749	-0.133056	0.479598	69.9628	113.776	0.701532	0.0028979
pwn	FBgn0003174	0.230734	0.505291	1.13089	0.00463067	0.155715	0.667952	2.10084	0.000223392	0.24597	1.18304	2.26594	0.000197013
px	FBgn0003175	21.6439	19.8455	-0.125147	0.71188	7.00689	21.1196	1.59173	0.000223392	28.692	24.6471	-0.21923	0.418166
qua	FBgn0003187	78.1413	83.5173	0.0959891	0.775924	14.0418	8.06849	-0.799355	0.000223392	0.477101	3.01663	2.66057	0.000197013
r	FBgn0003189	13.2999	14.3101	0.105617	0.748161	14.2087	16.4286	0.209441	0.246674	4.03226	10.5971	1.39401	0.000197013
ras	FBgn0003204	139.937	93.9342	-0.57505	0.109316	6.0365	9.83069	0.70358	0.19145	34.2579	20.3651	-0.750339	0.22213
Ras85D	FBgn0003205	120.792	127.141	0.0739072	0.837134	229.549	195.844	-0.229101	0.200133	194.443	181.948	-0.0958181	0.735053
Ras64B	FBgn0003206	54.4516	55.9646	0.03954	0.922568	36.6304	50.1839	0.454185	0.00848086	27.6144	48.257	0.805317	0.000710069
raw	FBgn0003209	25.7457	23.1633	-0.152493	0.593309	3.42388	6.00423	0.810349	0.000223392	16.0923	10.2938	-0.644604	0.00823508
rb	FBgn0003210	52.2464	53.9923	0.047423	0.955103	62.3828	63.6182	0.0282931	0.945017	27.1254	52.8349	0.961845	0.139853
rdgB	FBgn0003218	34.8954	37.3678	0.0987619	0.770959	2.25103	1.52381	-0.5629	0.0142195	0.683354	1.282	0.907697	0.0081065
rec	FBgn0003227	26.9567	26.9314	-0.00135286	0.998245	28.1426	24.7988	-0.182488	0.620579	13.2308	21.5256	0.70215	0.139273
ref(2)P	FBgn0003231	192.849	217.353	0.17257	0.51032	242.586	236.983	-0.0337138	0.874966	60.2343	195.6	1.69925	0.000197013
Rh2	FBgn0003248	0.0859515	0.073048	-0.234678	1	0.0835745	0.122303	0.54933	1	0	0.027509	inf	1
Rh3	FBgn0003249	0	0	0	1	0	0	0	1	0	0	0	1
Rh4	FBgn0003250	0.282539	0.0472009	-2.58156	1	2.58986	3.53377	0.448334	0.863652	14.7894	2.97266	-2.31473	0.375851
rib	FBgn0003254	4.55303	11.6702	1.35793	0.00059473	26.7431	82.4205	1.62384	0.000223392	211.266	207.385	-0.0267452	0.931352
rk	FBgn0003255	0.0039692	0.00410425	0.0482712	1	0.0198432	0.263813	3.7328	1	0.0536001	0.063483	0.244134	1
rl	FBgn0003256	141.145	160.877	0.18878	0.474098	212.387	172.025	-0.304081	0.0800196	84.3174	155.191	0.880145	0.000197013
r-l	FBgn0003257	64.6575	54.8602	-0.23706	0.540445	111.926	76.1697	-0.555256	0.0155124	25.437	63.3819	1.31714	0.00475514
Rm62	FBgn0003261	419.059	426.319	0.0247803	0.95856	576.203	581.938	0.0142882	0.951859	430.86	585.021	0.441268	0.14299
ro	FBgn0003267	0	0.0417931	inf	1	0.0408369	0.049703	0.28346	1	0.104836	0.078519	-0.417017	1
rod	FBgn0003268	29.7669	34.2206	0.201159	0.414326	5.58243	14.1428	1.34111	0.000223392	16.5322	16.0159	-0.0457696	0.875219
amos	FBgn0003270	4.5017	1.32994	-1.75911	0.00297434	69.6513	2.19416	-4.98841	0.000223392	23.3938	1.30999	-4.1585	0.000197013
RpLP2	FBgn0003274	3890.24	3440.21	-0.177363	0.512904	7644.02	5389.05	-0.504302	0.0029183	14812.7	6117.23	-1.27588	0.000197013
RpII18	FBgn0003275	167.756	155.33	-0.111027	0.745127	362.485	276.95	-0.388296	0.0209918	743.34	331.862	-1.16344	0.000197013
RpII215	FBgn0003277	67.3079	77.4197	0.201924	0.409266	64.0645	102.932	0.684091	0.000223392	42.1221	93.557	1.15127	0.000197013
RpI135	FBgn0003278	14.4086	16.6532	0.208876	0.416121	9.19394	15.3439	0.73891	0.000223392	18.6747	19.9521	0.0954568	0.732448
RpL4	FBgn0003279	2393.76	2182.08	-0.133576	0.744223	4004.18	3351.38	-0.25675	0.194405	3914.82	3633.93	-0.107414	0.798666
rst	FBgn0003285	5.10765	7.00176	0.45506	0.525995	2.42607	14.4988	2.57924	0.000223392	17.8242	20.8238	0.224396	0.504498
rt	FBgn0003292	30.7769	40.2053	0.385539	0.0450884	4.40785	6.05554	0.45818	0.0224153	6.59544	4.68919	-0.49213	0.0521117
ru	FBgn0003295	0.031546	0.0327342	0.0533433	1	0	0.0246605	inf	1	0.0706842	0.0269726	-1.38989	1
run	FBgn0003300	2.68977	1.6109	-0.739618	0.00500722	48.5654	23.9541	-1.01965	0.000223392	35.7652	21.5168	-0.733093	0.00133486
rut	FBgn0003301	0.657677	3.12057	2.24636	0.00059473	0.209638	1.44017	2.78026	0.000223392	0.130952	0.864361	2.7226	0.000197013
rux	FBgn0003302	21.9954	22.2488	0.0165305	0.972188	4.72892	9.55044	1.01406	0.000223392	45.9032	18.5812	-1.30475	0.000197013
ry	FBgn0003308	0.310096	0.261879	-0.243814	1	6.22707	4.42963	-0.491367	0.0110783	3.55976	2.62498	-0.439471	0.11335
S	FBgn0003310	40.6781	37.3396	-0.123545	0.765093	20.8097	34.043	0.710102	0.000223392	45.631	37.3343	-0.289512	0.277889
sad	FBgn0003312	0.455439	0.112379	-2.01889	0.788925	6.20534	7.98046	0.362963	0.675619	32.417	8.98959	-1.85042	0.0141562
sala	FBgn0003313	37.4264	37.8602	0.0166252	0.974618	674.838	499.641	-0.433651	0.00768989	2806.5	566.695	-2.30813	0.000197013
sax	FBgn0003317	81.1714	90.9171	0.16358	0.544347	77.4861	89.72	0.211492	0.241358	78.5901	88.3435	0.168777	0.524316
Sb	FBgn0003319	0.0521221	0.133774	1.35983	1	0.0100537	0.179145	4.15534	1	0.0862834	0.148019	0.778628	1
sbr	FBgn0003321	56.1409	59.6484	0.0874299	0.794693	43.2197	48.657	0.170958	0.352652	35.2512	46.1254	0.387888	0.11697
sca	FBgn0003326	3.42059	1.76312	-0.956117	0.00059473	58.5329	68.9065	0.235393	0.189936	151.398	75.5998	-1.00189	0.000197013
scb	FBgn0003328	0.466399	1.55189	1.73439	0.00059473	1.64719	5.0958	1.6293	0.000223392	6.27591	8.97357	0.515856	0.032744
Sce	FBgn0003330	51.4292	49.7432	-0.0480868	0.907367	84.0683	65.6241	-0.357336	0.0364365	107.157	69.9854	-0.614604	0.00884006
Scm	FBgn0003334	66.5811	70.1056	0.0744165	0.856233	17.9456	12.1024	-0.568334	0.00523137	17.1953	13.3313	-0.367193	0.280266
Scr	FBgn0003339	0.332792	1.33902	2.00848	0.00059473	0.770672	5.52169	2.84092	0.000223392	14.7308	13.3544	-0.141515	0.607155
sd	FBgn0003345	6.52712	10.2272	0.647898	0.00059473	4.63719	25.8985	2.48154	0.000223392	48.6634	54.6638	0.167748	0.561136
RanGAP	FBgn0003346	127.215	127.466	0.00284388	0.996659	239.167	199.911	-0.258664	0.20182	267.361	163.627	-0.708377	0.00662885
sei	FBgn0003353	6.49674	8.1489	0.32689	0.432976	0.881071	2.07239	1.23396	0.00944209	3.70422	2.6352	-0.491254	0.528798
Jon99Cii	FBgn0003356	2.52673	0	#NAME?	0.00059473	1.27848	0.132329	-3.27222	0.0371273	4.88712	1.45399	-1.74897	0.000197013
Jon99Ciii	FBgn0003357	1.88561	0.0373728	-5.6569	0.537789	1.53697	0.080068	-4.26272	0.0511268	4.0703	1.15399	-1.8185	0.000197013
Jon99Ci	FBgn0003358	0.693052	0	#NAME?	0.00059473	0.434567	0.0280959	-3.95114	0.354841	3.3763	0.477061	-2.8232	0.00317359
sesB	FBgn0003360	1202.21	984.127	-0.288773	0.195531	2049.24	1421.54	-0.527641	0.00199491	1690.4	1205.69	-0.487503	0.131434
sev	FBgn0003366	0.00540439	0.0140614	1.37953	1	0.0188653	0.0183602	-0.0391588	1	0.0200803	0.0618573	1.62316	1
sgg	FBgn0003371	77.7793	102.914	0.403982	0.0238816	132.616	150.777	0.185158	0.319867	91.6423	140.221	0.613621	0.0218432
Sgs1	FBgn0003372	0	0	0	1	0	0.00176708	inf	1	0.00848056	0.00891289	0.071734	1
Sgs3	FBgn0003373	0	0	0	1	0	0.00569759	inf	1	0	0	0	1
Sgs4	FBgn0003374	0.013195	0	#NAME?	1	0	0	0	1	0	0.0297591	inf	1
Sgs5	FBgn0003375	0	0	0	1	0	0	0	1	0	0	0	1
Sgs7	FBgn0003377	0	0	0	1	0	0	0	1	0	0	0	1
Sgs8	FBgn0003378	0	0	0	1	0.598561	1.64287	1.45665	0.491015	0.809973	0.320555	-1.3373	1
Sh	FBgn0003380	0.231267	0.0975356	-1.24556	1	0.116251	0.285462	1.29606	1	0.268423	0.927673	1.78911	0.000197013
sha	FBgn0003382	0.152381	0.739565	2.279	0.00059473	0.0540926	0.41599	2.94304	0.000223392	0.0381962	0.919912	4.58999	0.00177349
Shaw	FBgn0003386	0.068146	0.0366522	-0.894732	1	0.0936335	0.0643628	-0.540797	1	0.173385	0.387612	1.16064	1
shd	FBgn0003388	0.0250585	0.156518	2.64296	1	0.0614079	0.652859	3.41028	0.00536827	0.350848	1.39246	1.98871	0.00650833
shf	FBgn0003390	0.118358	0.151016	0.351547	1	0.273108	0.852962	1.64301	0.0942097	1.82703	1.97001	0.108699	0.896909
shg	FBgn0003391	29.9214	41.4117	0.468862	0.0077184	68.453	83.3996	0.284927	0.0979467	55.3001	89.0179	0.686815	0.00602295
shi	FBgn0003392	53.7301	69.2059	0.365167	0.0623968	69.4683	71.7879	0.047386	0.827814	20.1034	57.082	1.50559	0.000197013
shn	FBgn0003396	6.94912	9.34312	0.427074	0.4288	6.0475	8.79358	0.540112	0.146941	4.59842	7.97525	0.794392	0.196603
shu	FBgn0003401	73.1545	60.3927	-0.276574	0.198162	2.75959	2.34733	-0.233437	0.442957	1.65879	1.09316	-0.601622	0.165655
sina	FBgn0003410	104.691	129.252	0.304046	0.127884	121.709	127.24	0.064115	0.760358	48.4599	105.69	1.12498	0.000197013
sisA	FBgn0003411	4.90021	2.05183	-1.25593	0.00999146	93.565	25.2	-1.89254	0.000223392	60.7799	26.0141	-1.2243	0.000197013
skd	FBgn0003415	43.091	64.4443	0.580666	0.00059473	15.1707	44.2643	1.54486	0.000223392	13.7654	33.6663	1.29026	0.000197013
sl	FBgn0003416	27.354	32.1484	0.232996	0.310788	33.4732	32.997	-0.0206712	0.923851	17.3846	28.6849	0.722486	0.00148475
slgA	FBgn0003423	71.5872	83.6128	0.224022	0.3739	18.6394	24.1245	0.372141	0.0399282	4.90996	14.6749	1.57957	0.000197013
slo	FBgn0003429	0.105439	0.0298408	-1.82105	1	0.0676747	0.0810892	0.260895	1	0.182652	0.39546	1.11443	1
slp1	FBgn0003430	3.26772	2.71078	-0.269577	0.556712	46.3413	35.1149	-0.400217	0.0222205	92.163	41.3723	-1.15552	0.000197013
sm	FBgn0003435	1.47091	5.33235	1.85806	0.00059473	2.05529	9.8764	2.26464	0.000223392	13.9505	15.2593	0.129373	0.740105
smo	FBgn0003444	29.3126	30.9534	0.0785757	0.920934	73.8926	50.4801	-0.549716	0.0154039	26.6053	36.3719	0.451107	0.30759
sn	FBgn0003447	88.0564	100.846	0.195651	0.685325	139.522	135.176	-0.0456555	0.879331	63.8291	110.081	0.786279	0.0216221
sna	FBgn0003448	4.3856	3.79696	-0.207932	0.601327	76.254	44.4051	-0.780086	0.000223392	75.6637	37.1165	-1.02754	0.000197013
snf	FBgn0003449	195.87	184.929	-0.0829216	0.806753	335.309	252.708	-0.408019	0.0122989	518.742	279.747	-0.890896	0.000197013
snk	FBgn0003450	12.222	13.5556	0.149409	0.674453	10.0737	12.9661	0.364149	0.0803104	1.61043	9.62337	2.57909	0.000197013
stwl	FBgn0003459	29.977	33.0413	0.140413	0.627893	40.487	34.5235	-0.229879	0.201918	13.2802	24.9084	0.907358	0.000197013
so	FBgn0003460	0.189119	0.642411	1.7642	0.00888924	0.7349	3.27177	2.15445	0.000223392	4.27523	4.73985	0.14884	0.623114
Sod	FBgn0003462	726.453	629.156	-0.207453	0.381965	1059.68	703.066	-0.591901	0.000223392	171.73	597.975	1.79994	0.000197013
sog	FBgn0003463	3.00555	1.68352	-0.836153	0.00059473	66.9571	39.4401	-0.763572	0.000223392	35.4094	26.9537	-0.393649	0.12251
sol	FBgn0003464	36.8442	41.3137	0.165181	0.537789	5.61425	7.0073	0.319764	0.0895333	18.6774	9.29631	-1.00656	0.000197013
spir	FBgn0003475	48.084	50.3049	0.0651412	0.863957	10.4375	22.9066	1.13399	0.000223392	1.65567	15.4341	3.22064	0.000197013
spn-A	FBgn0003479	71.5142	58.824	-0.281824	0.52057	43.7546	30.3447	-0.527989	0.258539	48.6066	18.3588	-1.40468	0.0679035
spn-B	FBgn0003480	32.2172	30.9523	-0.0577838	0.92418	8.65465	5.06346	-0.773353	0.16633	14.5142	4.52084	-1.6828	0.00871754
spn-D	FBgn0003482	12.2686	13.7497	0.164437	0.684261	14.2354	14.227	-0.000854439	0.995597	13.58	13.1023	-0.0516593	0.881406
spn-E	FBgn0003483	66.7544	74.0222	0.149096	0.587846	23.7691	22.7345	-0.0642029	0.760358	5.3128	8.41804	0.664011	0.0131707
spo	FBgn0003486	4.53115	1.43298	-1.66086	0.268667	114.221	35.1683	-1.69948	0.000223392	27.038	6.49709	-2.05712	0.0821856
spz	FBgn0003495	66.2165	78.6664	0.248557	0.272594	15.4852	26.5263	0.776537	0.000223392	1.19791	10.645	3.15158	0.000197013
sr	FBgn0003499	0.154994	0.690783	2.15602	0.00059473	0.131475	0.880077	2.74284	0.000223392	0.104227	1.29716	3.63756	0.000197013
Btk29A	FBgn0003502	107.607	134.381	0.320555	0.112402	154.369	196.369	0.347184	0.041454	89.8148	192.899	1.10282	0.000197013
srp	FBgn0003507	2.00255	1.93093	-0.0525422	0.931186	12.8345	16.8974	0.396776	0.0271196	28.968	21.5793	-0.42481	0.0950119
Sry-alpha	FBgn0003510	6.32047	0	#NAME?	0.366681	875.517	79.268	-3.46532	0.000223392	0	0	0	1
Sry-beta	FBgn0003511	42.9588	38.547	-0.156336	0.659484	70.4469	50.5823	-0.477902	0.281719	56.4726	49.128	-0.201006	0.512211
Sry-delta	FBgn0003512	48.5066	43.0521	-0.172099	0.525781	76.0283	63.4794	-0.26025	0.141203	121.226	68.2232	-0.829369	0.000197013
ss	FBgn0003513	0.0901005	0.27192	1.59358	1	0.131109	1.02611	2.96834	0.000223392	1.65844	2.39885	0.532518	0.0500799
sqh	FBgn0003514	134.856	125.337	-0.105614	0.749234	250.109	203.537	-0.297262	0.0880019	536.377	269.692	-0.991934	0.000197013
st	FBgn0003515	0.0988769	0.291525	1.55992	1	0.0255544	0.553758	4.43761	0.324244	0.279877	0.888463	1.66652	0.551314
sta	FBgn0003517	2130.03	2214.65	0.0562101	0.893053	3354.48	3355.01	0.000226517	0.999173	5130.83	3853.74	-0.412932	0.243478
stau	FBgn0003520	62.3915	67.349	0.110308	0.732317	66.0905	92.8242	0.490058	0.00166807	48.1872	93.7607	0.960332	0.000197013
stg	FBgn0003525	332.152	347.805	0.0664343	0.862825	115.194	260.745	1.17858	0.000223392	253.965	234.534	-0.114827	0.702608
stil	FBgn0003527	37.4664	33.4342	-0.164271	0.579051	2.43581	1.18494	-1.03959	0.0129022	1.39937	1.03866	-0.43005	0.46536
sub	FBgn0003545	74.4728	83.4667	0.164487	0.538485	92.1931	102.021	0.14614	0.440511	77.5065	83.1668	0.101689	0.707933
Su(dx)	FBgn0003557	60.1235	60.2998	0.00422437	0.991394	21.5257	27.6673	0.362122	0.0341256	24.0952	28.8076	0.257706	0.31782
su(f)	FBgn0003559	18.8861	29.6225	0.649374	0.00059473	27.7515	46.8846	0.75655	0.000223392	44.2207	48.9319	0.146054	0.582147
su(Hw)	FBgn0003567	62.6125	56.5512	-0.146892	0.598217	102.189	80.0685	-0.351929	0.0365276	50.6326	78.6762	0.635861	0.00551251
su(sable)	FBgn0003575	23.6658	23.7983	0.00805319	0.985081	33.042	30.5623	-0.112546	0.561732	9.20538	27.9392	1.60174	0.000197013
Su(var)3-7	FBgn0003598	81.7417	86.3423	0.078995	0.840482	62.5911	89.327	0.513139	0.00351302	18.7527	65.4866	1.8041	0.000197013
Su(var)205	FBgn0003607	382.197	358.394	-0.0927693	0.785688	804.017	667.975	-0.267431	0.12373	1757.38	796.031	-1.14253	0.000197013
Su(var)2-10	FBgn0003612	224.775	229.939	0.032769	0.942751	177.6	191.623	0.109634	0.567572	96.826	166.571	0.782675	0.000872143
su(w[a])	FBgn0003638	50.6211	54.5053	0.106657	0.869238	37.1582	33.6526	-0.142966	0.562317	29.5863	29.6365	0.00244832	0.994019
svp	FBgn0003651	0.322962	1.06974	1.72782	0.00059473	0.303688	5.67698	4.22446	0.000223392	11.8529	15.8543	0.419631	0.0898715
sw	FBgn0003654	17.2424	19.2333	0.157644	0.587782	16.8144	16.0297	-0.0689564	0.747863	7.15809	11.562	0.691748	0.00344024
swa	FBgn0003655	248.577	231.707	-0.101392	0.759992	69.5917	102.249	0.555094	0.00115748	5.5076	65.7195	3.57682	0.000197013
sws	FBgn0003656	63.5475	72.8645	0.19738	0.673737	45.2835	60.6001	0.420335	0.20232	17.5523	49.7879	1.50413	0.000710069
Syb	FBgn0003660	174.838	179.648	0.0391572	0.926019	276.712	256.043	-0.112	0.567041	325.631	297.071	-0.132429	0.639914
T-cp1	FBgn0003676	340.705	286.037	-0.252321	0.250222	100.09	79.5487	-0.331392	0.0493547	127.466	72.9277	-0.805573	0.000872143
term	FBgn0003683	13.7922	0.440388	-4.96894	0.00059473	564.187	44.0138	-3.68015	0.000223392	0.43972	0.0397336	-3.46815	0.214458
Tbp	FBgn0003687	88.729	72.6684	-0.288076	0.518799	36.278	21.184	-0.776123	0.170808	66.0471	24.2518	-1.4454	0.109755
thr	FBgn0003701	55.7679	63.0918	0.178017	0.489386	59.9445	78.1686	0.382961	0.0171655	34.8574	66.0413	0.921902	0.000197013
tipE	FBgn0003710	0.0359093	0.0763291	1.08788	1	0.1464	0.18493	0.337062	1	0.178607	0.228518	0.355521	1
tko	FBgn0003714	202.408	168.103	-0.267925	0.225189	248.227	138.749	-0.83918	0.000223392	176.488	48.1986	-1.87251	0.000197013
tkv	FBgn0003716	59.1347	77.2316	0.385186	0.0778173	57.4598	109.15	0.925688	0.000223392	75.0124	121.264	0.692954	0.00662885
tld	FBgn0003719	1.4002	1.29972	-0.107431	0.86726	40.211	18.0003	-1.15957	0.000223392	12.6996	33.6281	1.40489	0.000197013
tll	FBgn0003720	2.03318	0.657004	-1.62976	0.00059473	54.3123	8.30257	-2.70965	0.000223392	12.9522	7.06439	-0.874558	0.000378283
Tm1	FBgn0003721	246.837	267.055	0.113579	0.722355	388.891	382.298	-0.0246715	0.91117	233.736	370.414	0.664259	0.0112804
Egfr	FBgn0003731	1.63121	2.08167	0.351803	0.198057	21.7115	22.2576	0.0358432	0.871242	32.4392	31.1233	-0.0597412	0.83443
Top2	FBgn0003732	180.737	194.259	0.104093	0.752023	279.34	306.863	0.135574	0.470841	199.247	279.446	0.48801	0.0852242
tor	FBgn0003733	57.4727	66.2211	0.204414	0.398409	41.7937	34.0091	-0.297365	0.0878557	3.38023	23.0032	2.76664	0.000197013
tra	FBgn0003741	23.7489	16.7259	-0.505777	0.682847	32.4668	29.6175	-0.132518	0.714919	73.8687	41.9154	-0.817484	0.0416084
tra2	FBgn0003742	84.1586	84.5801	0.00720719	0.988031	52.8617	52.5599	-0.00826192	0.974996	84.7719	55.839	-0.602314	0.0302255
trc	FBgn0003744	79.1833	80.3955	0.021919	0.962216	8.17815	12.7395	0.639467	0.000800085	35.1322	25.9739	-0.435732	0.0730496
Gr5a	FBgn0003747	0.0208928	0.154486	2.8864	1	0.119061	0.0330056	-1.85092	1	0.0272613	0.186714	2.77591	1
Treh	FBgn0003748	32.5159	25.2583	-0.364387	0.278045	5.94517	7.93904	0.417246	0.0681938	2.53804	5.89271	1.21522	0.00977837
trk	FBgn0003751	14.0387	12.2958	-0.191241	0.807943	1.73662	1.17594	-0.562468	0.474663	1.35144	1.03123	-0.390131	0.837062
trp	FBgn0003861	0.00516205	0	#NAME?	1	0	0	0	1	0.00536975	0	#NAME?	1
trx	FBgn0003862	11.7061	14.2589	0.284601	0.172551	5.26079	8.92286	0.762227	0.000223392	5.3087	9.06277	0.771594	0.00148475
alphaTry	FBgn0003863	3.78321	0	#NAME?	0.00059473	2.18788	0.0764797	-4.83831	0.24375	8.50895	2.94921	-1.52865	0.000197013
tsg	FBgn0003865	3.41308	1.41865	-1.26656	0.0301972	111.96	8.20309	-3.77067	0.000223392	4.29642	0.297663	-3.85138	0.00614114
tsh	FBgn0003866	2.04626	3.02351	0.563236	0.00811474	5.7668	25.0568	2.11936	0.000223392	43.7965	39.3388	-0.154861	0.562487
tsl	FBgn0003867	0.0390715	1.5649	5.32381	0.160642	0.353651	1.92945	2.44779	0.000979772	3.02705	2.29008	-0.402515	0.299026
ttk	FBgn0003870	58.6464	70.761	0.270911	0.20356	7.31507	38.7152	2.40396	0.000223392	34.35	88.3894	1.36356	0.000197013
tub	FBgn0003882	63.1893	63.7093	0.0118249	0.978611	37.3271	24.2954	-0.619541	0.000223392	13.1676	9.51909	-0.468102	0.0624305
alphaTub84B	FBgn0003884	1515.82	1362.78	-0.153555	0.601708	2867.35	2736.55	-0.0673604	0.76348	4899.48	3386.3	-0.53292	0.166644
alphaTub84D	FBgn0003885	112.246	91.3044	-0.297913	0.149252	218.748	200.937	-0.122526	0.515978	338.777	202.423	-0.742961	0.00356997
alphaTub85E	FBgn0003886	0.696862	1.56606	1.1682	0.0421924	0.375216	1.24429	1.72954	0.00835313	1.68378	3.56403	1.08181	0.00700907
betaTub56D	FBgn0003887	1809.04	1613.02	-0.165457	0.560943	3352.01	2921.03	-0.198551	0.319443	4533.48	3196.41	-0.504167	0.181277
betaTub60D	FBgn0003888	5.45874	28.5666	2.38769	0.00059473	2.33625	52.3664	4.48638	0.000223392	54.0888	95.0819	0.81384	0.000197013
betaTub85D	FBgn0003889	0.0265058	0.0844523	1.67183	1	0.0704139	0.153731	1.12647	1	0.0887897	0.0787738	-0.172677	1
betaTub97EF	FBgn0003890	1.38595	2.06982	0.578632	0.172551	0.657455	2.46745	1.90805	0.000223392	2.02817	4.97183	1.2936	0.000378283
tud	FBgn0003891	34.1171	47.1726	0.467454	0.00734099	6.33588	15.1284	1.25564	0.000223392	9.28925	14.5702	0.64939	0.00538904
ptc	FBgn0003892	2.29974	3.56219	0.631293	0.00160199	38.9363	42.3681	0.121862	0.519892	49.5551	48.1968	-0.0400977	0.892566
tup	FBgn0003896	0.637869	2.21906	1.79862	0.00059473	5.17619	13.2911	1.36049	0.000223392	24.154	19.5838	-0.302599	0.221765
twi	FBgn0003900	3.43793	0.932537	-1.88231	0.0756228	90.4066	24.9324	-1.8584	0.000223392	19.1175	9.81012	-0.962555	0.000197013
snRNA:U1:21D	FBgn0003916	0	0	0	1	0	0	0	1	0	0	0	1
snRNA:U2:14B	FBgn0003920	266.74	0	#NAME?	0.00059473	657.617	45.1075	-3.86581	0.24375	66.2492	82.0633	0.308835	0.875575
snRNA:U2:38ABa	FBgn0003922	234.464	132.256	-0.826034	0.872895	291.454	139.03	-1.06787	0.677321	0	0	0	1
snRNA:U2:38ABb	FBgn0003923	0	0	0	1	0	0	0	1	0	0	0	1
snRNA:U3:22A	FBgn0003926	0	0	0	1	0	0	0	1	0	0	0	1
snRNA:U4:39B	FBgn0003930	0	0	0	1	0	0	0	1	0	0	0	1
snRNA:U4:38AB	FBgn0003931	0	0	0	1	0	0	0	1	0	0	0	1
snRNA:U5:14B	FBgn0003933	0	0	0	1	0	0	0	1	0	0	0	1
snRNA:U5:23D	FBgn0003934	0	0	0	1	0	0	0	1	0	0	0	1
snRNA:U5:34A	FBgn0003935	0	0	0	1	0	0	0	1	0	0	0	1
snRNA:U5:35D	FBgn0003936	0	0	0	1	0	0	0	1	0	0	0	1
snRNA:U5:63BC	FBgn0003938	0	0	0	1	0	0	0	1	0	0	0	1
RpL40	FBgn0003941	3285.78	2776.85	-0.242785	0.290022	5195.31	3804.2	-0.449614	0.00509164	8333.26	4461.97	-0.901199	0.000710069
RpS27A	FBgn0003942	3713.52	3376.11	-0.137426	0.69161	6171.14	4837.68	-0.351221	0.0667298	9555.21	6029.84	-0.664168	0.0548279
Ubi-p63E	FBgn0003943	136.496	123.902	-0.139661	0.611452	37.2675	41.0777	0.140437	0.472049	86.4913	85.9172	-0.00960789	0.972512
Ubx	FBgn0003944	0.790347	2.43251	1.62189	0.00059473	1.56648	14.186	3.17887	0.000223392	34.7245	34.9369	0.00880016	0.976894
unc	FBgn0003950	1.09345	1.09901	0.00731306	0.991514	0.451194	0.797024	0.820875	0.225249	1.4377	1.16599	-0.302206	0.559676
Uro	FBgn0003961	0.0198119	0	#NAME?	1	0.323671	0.048766	-2.73058	1	0.0436372	0.131115	1.5872	1
ush	FBgn0003963	3.01572	5.52701	0.873997	0.018676	3.28775	10.985	1.74037	0.000223392	12.3352	13.779	0.159685	0.601144
usp	FBgn0003964	111.882	104.339	-0.100703	0.912654	18.1624	13.9964	-0.3759	0.621185	17.469	12.262	-0.510601	0.672437
v	FBgn0003965	0.19548	0	#NAME?	1	0.0406788	0.0191975	-1.08336	1	0.227084	0.265877	0.227538	1
vap	FBgn0003969	52.7135	57.3706	0.12214	0.69198	44.4807	66.8797	0.588387	0.000424304	47.4417	65.3244	0.461466	0.0533193
vg	FBgn0003975	0.120046	0.338673	1.4963	1	0.21616	0.759087	1.81216	0.000223392	1.23665	2.07765	0.748518	0.0127398
vir	FBgn0003977	14.6501	14.695	0.00441395	0.991515	24.114	27.6619	0.198024	0.296693	15.8981	22.1104	0.475878	0.0604845
vls	FBgn0003978	53.5682	28.5416	-0.908314	0.380646	57.5079	36.3709	-0.660974	0.0352906	132.475	34.6949	-1.93293	0.000197013
Vm26Aa	FBgn0003979	0	0	0	1	0	1.33838	inf	0.000223392	0.910407	0.3514	-1.3734	0.234022
Vm26Ab	FBgn0003980	0	0	0	1	0	0.199481	inf	1	0.237605	0.543558	1.19387	0.413471
Vm34Ca	FBgn0003983	0	0	0	1	0.257965	2.35355	3.18959	0.204347	3.8674	0.0919957	-5.39366	0.359224
vn	FBgn0003984	0.754772	0.983378	0.381706	0.269737	1.62467	5.39392	1.73119	0.000223392	5.96698	6.177	0.0499059	0.86579
w	FBgn0003996	0.303463	0.380012	0.324525	1	0.242464	0.365221	0.591002	0.838067	0.179768	0.405133	1.17225	0.683595
hid	FBgn0003997	3.05499	4.12769	0.434164	0.0681739	9.91794	23.4217	1.23974	0.000223392	53.3973	39.0145	-0.452756	0.0671658
wbl	FBgn0004003	0.472954	5.86078	3.63132	0.00059473	0.320877	10.9534	5.09321	0.000223392	18.0041	22.2587	0.306038	0.278466
wg	FBgn0004009	1.12347	1.62326	0.530932	0.134913	7.93627	21.0402	1.40662	0.000223392	49.0131	29.8911	-0.713451	0.00177349
y	FBgn0004034	0.154112	0.0550974	-1.48392	1	0.640357	0.809424	0.338019	0.811957	0.605446	0.973504	0.685188	0.799282
Yp1	FBgn0004045	0	0.0712587	inf	1	0	0.431552	inf	0.21144	0.0521915	0.245703	2.23503	1
Yp3	FBgn0004047	0.182844	0.115993	-0.656575	1	0.385291	0.786079	1.02873	0.033191	1.74754	1.51222	-0.20865	0.651109
yrt	FBgn0004049	42.9063	56.2562	0.390824	0.0318613	39.0476	66.8075	0.774778	0.000223392	25.9924	61.9434	1.25286	0.000197013
z	FBgn0004050	40.8764	41.3535	0.0167414	0.978713	52.43	35.8302	-0.549215	0.00394226	51.4116	33.6729	-0.610505	0.0448225
Z600	FBgn0004052	72.9993	0.826002	-6.46559	0.534453	2873.49	270.214	-3.41063	0.000223392	0.55071	0.700569	0.347236	0.842439
zen	FBgn0004053	3.51097	0.723262	-2.27928	0.00059473	103.024	8.36659	-3.6222	0.000223392	0.358445	0.232535	-0.624304	1
zen2	FBgn0004054	1.22788	0.431039	-1.51028	0.104256	23.8733	3.27623	-2.86529	0.000223392	0.136292	0.235081	0.786461	1
uzip	FBgn0004055	8.66455	13.6148	0.651978	0.00111232	12.0021	20.7728	0.791412	0.000223392	31.3156	28.5044	-0.135698	0.610673
Zw	FBgn0004057	9.63463	8.23323	-0.226771	0.466665	2.06386	3.53771	0.777468	0.00565005	1.48898	3.10761	1.06148	0.00988751
Prosalpha4	FBgn0004066	442.674	396.964	-0.157237	0.560354	757.151	442.777	-0.774	0.000223392	211.991	350.137	0.723918	0.00192079
Dhfr	FBgn0004087	82.7569	51.9489	-0.671785	0.00622739	2.98566	2.63262	-0.18155	0.892524	11.2082	2.1682	-2.36998	0.0125194
bs	FBgn0004101	34.0373	33.7744	-0.0111869	0.979564	9.25086	7.39397	-0.323238	0.10973	5.08858	5.31425	0.0626048	0.864947
oc	FBgn0004102	0.847866	1.10862	0.386862	0.23648	16.8264	9.6661	-0.799716	0.000223392	13.6814	12.7241	-0.104653	0.70675
Pp1-87B	FBgn0004103	159.837	158.479	-0.0123079	0.978257	228.751	250.66	0.13195	0.487462	383.713	272.731	-0.492548	0.0609397
Cdk1	FBgn0004106	392.679	355.359	-0.144071	0.609153	698.99	483.539	-0.53164	0.00150698	712.396	501.776	-0.505637	0.0441587
Cdk2	FBgn0004107	210.962	204.507	-0.0448341	0.915719	83.0628	60.555	-0.455958	0.0118238	177.517	63.9182	-1.47366	0.000197013
Nrt	FBgn0004108	44.7728	34.1183	-0.392077	0.209273	672.918	220.306	-1.61092	0.000223392	193.984	182.04	-0.0916892	0.786228
tin	FBgn0004110	0.639596	0.482258	-0.407357	0.637644	3.9944	10.6677	1.4172	0.000223392	36.9874	10.658	-1.7951	0.000197013
Tm2	FBgn0004117	8.08736	2.72752	-1.56808	0.00059473	2.85736	1.40494	-1.02418	0.00306767	11.4544	19.8734	0.794933	0.00206149
nAChRbeta2	FBgn0004118	0.309399	0.273577	-0.177518	1	1.3264	2.96365	1.15986	0.000616514	14.3919	5.77818	-1.31657	0.000197013
boca	FBgn0004132	97.8311	88.8684	-0.138623	0.650613	170.936	119.841	-0.512331	0.00199491	227.138	135.423	-0.746094	0.00163339
blow	FBgn0004133	0.301696	1.42909	2.24393	0.167103	0.182837	4.02793	4.46141	0.00782818	1.55765	7.67332	2.30048	0.0733139
nullo	FBgn0004143	8.243	2.0044	-2.04	0.0038158	224.149	4.8066	-5.5433	0.000223392	0.126318	0.245416	0.958173	1
kst	FBgn0004167	5.12526	8.08331	0.657322	0.00059473	1.00686	6.28816	2.64278	0.000223392	4.04598	11.492	1.50607	0.000197013
5-HT1A	FBgn0004168	0.0348132	0.0158773	-1.13267	1	0.062484	0.0682265	0.126844	1	0.179897	0.145285	-0.308288	1
up	FBgn0004169	9.86394	2.4819	-1.99072	0.00059473	2.91249	0.910153	-1.67807	0.000223392	10.9725	24.1145	1.136	0.000197013
sc	FBgn0004170	1.70546	0.890909	-0.93681	0.716408	29.3243	4.47319	-2.71272	0.0121808	27.8299	11.6972	-1.25047	0.301313
Mst98Cb	FBgn0004171	0	0	0	1	0	0	0	1	0	0.0218145	inf	1
Mst84Da	FBgn0004172	0	0	0	1	0	0	0	1	0	0	0	1
Mst84Db	FBgn0004173	0	0	0	1	0	0	0	1	0	0	0	1
Mst84Dc	FBgn0004174	0	0	0	1	0	0	0	1	0	0	0	1
Mst84Dd	FBgn0004175	0	0	0	1	0	0.189302	inf	1	0.42082	0	#NAME?	1
mts	FBgn0004177	423.394	439.868	0.0550715	0.907367	705.62	561.13	-0.330557	0.0960052	580.943	547.761	-0.0848508	0.809073
Csp	FBgn0004179	163.266	184.5	0.176402	0.497961	250.571	234.147	-0.0978005	0.62478	175.734	223.909	0.349517	0.178917
Ebp	FBgn0004181	0	0	0	1	0	0.0217366	inf	1	0	0	0	1
snRNA:U1:82Eb	FBgn0004183	158.918	0	#NAME?	1	1488.74	0	#NAME?	0.00437869	0	0	0	1
snRNA:U1:95Ca	FBgn0004185	0	0	0	1	0	0	0	1	0	0	0	1
snRNA:U1:95Cb	FBgn0004186	0	0	0	1	0	0	0	1	0	0	0	1
snRNA:U1:95Cc	FBgn0004187	890.796	0	#NAME?	0.430371	248.558	194.243	-0.355725	1	307.34	0	#NAME?	1
snRNA:U6:96Aa	FBgn0004188	0	0	0	1	0	0	0	1	0	0	0	1
snRNA:U6:96Ab	FBgn0004189	0	0	0	1	0	0	0	1	0	0	0	1
snRNA:U6:96Ac	FBgn0004190	0	0	0	1	0	0	0	1	0	0	0	1
snRNA:U2:34ABa	FBgn0004191	0	0	0	1	27.0387	19.4126	-0.478029	1	0	0	0	1
snRNA:U2:34ABb	FBgn0004192	0	0	0	1	0	0	0	1	0	0	0	1
Ser	FBgn0004197	0.143994	0.875301	2.60377	0.00059473	0.0776715	1.89305	4.60718	0.000223392	0.414199	2.82918	2.77199	0.000197013
ct	FBgn0004198	0.289026	1.28867	2.15661	0.00059473	0.132707	3.32831	4.64847	0.000223392	2.55329	7.86933	1.62389	0.000197013
nonA	FBgn0004227	42.8654	51.0072	0.250887	0.271135	92.6224	104.966	0.180495	0.331218	94.935	104.528	0.138877	0.623938
mex1	FBgn0004228	1.5624	3.47539	1.15342	0.0586566	1.61464	3.20781	0.990372	0.041751	5.55115	6.36941	0.198372	0.6494
Hrb87F	FBgn0004237	202.454	205.585	0.0221403	0.962348	270.7	317.033	0.227939	0.22768	260.42	308.195	0.243004	0.400834
DptA	FBgn0004240	0	0	0	1	0.39948	0.494722	0.308493	0.884975	0.426003	0.129182	-1.72146	1
Syt1	FBgn0004242	0.254447	0.129087	-0.979028	1	0.0953234	0.104868	0.137679	1	0.280873	0.678967	1.27343	0.00118423
Rdl	FBgn0004244	0.201282	0.0184014	-3.45133	1	0.111805	0.105595	-0.082437	1	0.0901473	0.576976	2.67816	0.000197013
T48	FBgn0004359	20.853	21.5019	0.0442112	0.950916	7.9256	7.67354	-0.0466276	0.874004	11.1901	6.8155	-0.715332	0.0763837
Wnt2	FBgn0004360	0.410289	0.50097	0.288082	0.785777	0.693341	7.90213	3.51061	0.000223392	29.8988	20.5453	-0.541279	0.0205976
HmgD	FBgn0004362	845.501	811.902	-0.058501	0.887281	1598.05	1446.49	-0.143759	0.479598	4541.74	1834.7	-1.3077	0.00192079
porin	FBgn0004363	841.111	785.732	-0.0982576	0.791903	893.628	544.936	-0.713586	0.000223392	785.791	365.569	-1.104	0.000197013
18w	FBgn0004364	1.75322	3.55042	1.01798	0.00059473	16.4052	34.1021	1.05571	0.000223392	44.1383	49.1095	0.153971	0.579392
mei-41	FBgn0004367	10.5368	11.0128	0.0637437	0.872136	1.28123	2.24593	0.809784	0.000223392	3.53398	2.2633	-0.642863	0.00988751
Ptp4E	FBgn0004368	22.9999	28.1945	0.293784	0.15707	13.2878	20.8275	0.648388	0.000223392	18.5065	13.5112	-0.453876	0.0591846
Ptp99A	FBgn0004369	13.4401	13.0054	-0.0474402	0.920357	3.9092	8.79915	1.17049	0.000223392	8.6836	11.4473	0.398649	0.113249
Ptp10D	FBgn0004370	12.9788	24.5589	0.920091	0.00059473	11.828	26.513	1.16449	0.000223392	1.82641	20.9085	3.51701	0.000197013
aly	FBgn0004372	0.0139726	0.0149323	0.0958324	1	0	0	0	1	0.0667436	0.115222	0.787713	1
fwd	FBgn0004373	52.3305	69.1446	0.401966	0.0355431	44.7644	83.5779	0.900772	0.000223392	24.0919	75.5717	1.6493	0.000197013
neb	FBgn0004374	30.204	22.9733	-0.39478	0.390406	20.7634	13.7825	-0.591202	0.010577	35.9119	14.6091	-1.29759	0.000378283
Klp61F	FBgn0004378	44.8529	45.0659	0.00683492	0.987463	49.1805	62.9347	0.35577	0.0308517	44.0866	64.0364	0.538552	0.0206974
Klp67A	FBgn0004379	54.102	55.5879	0.0390897	0.930991	38.8807	54.5061	0.487364	0.00551142	59.3978	47.681	-0.316995	0.227064
Klp64D	FBgn0004380	29.3311	30.1426	0.0393729	0.924652	4.94959	3.9249	-0.334652	0.119835	6.03145	4.56341	-0.402392	0.137543
Klp68D	FBgn0004381	36.7796	37.0283	0.00972092	0.980937	1.47909	1.51975	0.0391279	0.906149	2.39631	2.19793	-0.124669	0.715062
Klp98A	FBgn0004387	21.1231	25.6283	0.278915	0.189369	6.25434	9.962	0.671578	0.000223392	7.10979	9.58588	0.431104	0.075823
bnk	FBgn0004389	17.5512	1.79088	-3.29283	0.00059473	630.288	49.3733	-3.67421	0.000223392	0	0.121184	inf	1
RasGAP1	FBgn0004390	36.4398	41.238	0.17846	0.48343	30.3944	52.5446	0.789736	0.000223392	23.071	50.453	1.12886	0.000197013
shtd	FBgn0004391	26.9696	28.9575	0.102603	0.784525	12.8223	18.8083	0.552712	0.000424304	11.8804	11.4725	-0.0504054	0.864947
pdm2	FBgn0004394	1.07748	1.42083	0.399074	0.388318	11.6396	30.3158	1.38102	0.000223392	102.822	39.3179	-1.3869	0.000197013
unk	FBgn0004395	42.2691	50.2238	0.248767	0.270308	82.1648	74.783	-0.13581	0.48779	45.5355	66.2963	0.541938	0.0310593
CrebA	FBgn0004396	1.80241	7.30731	2.01941	0.00059473	1.88109	22.3193	3.56865	0.000223392	21.3176	39.8606	0.902917	0.000197013
Vinc	FBgn0004397	40.8869	47.7001	0.222354	0.345831	15.4717	20.8406	0.429765	0.0115942	1.74464	12.898	2.88615	0.000197013
rhi	FBgn0004400	32.4718	28.9352	-0.166363	0.64941	44.5831	32.4838	-0.456777	0.0224153	19.6474	24.7162	0.331117	0.321733
Pep	FBgn0004401	278.987	255.219	-0.128463	0.6647	422.587	442.419	0.0661653	0.745055	420.332	478.137	0.185893	0.556904
RpS14a	FBgn0004403	1063.79	879.817	-0.273943	0.202275	2110.41	1455.28	-0.53623	0.000616514	3347.9	1816.97	-0.881726	0.000547768
RpS14b	FBgn0004404	649.236	542.915	-0.258016	0.240796	1314.15	929.638	-0.499391	0.00150698	2302.4	1194.63	-0.946571	0.000197013
tam	FBgn0004406	24.6145	25.619	0.0577077	0.887281	16.9113	22.6835	0.423653	0.0112103	8.98788	15.8226	0.815935	0.00103213
DNApol-gamma35	FBgn0004407	9.47767	10.4679	0.143368	0.898055	6.93368	5.63437	-0.299367	0.503751	28.2374	10.3713	-1.44501	0.00148475
msopa	FBgn0004414	0	0	0	1	0	0	0	1	0.0691777	0	#NAME?	1
me31B	FBgn0004419	2232.63	2207.41	-0.0163896	0.973614	1866.45	1434.16	-0.38009	0.0296452	614.539	816.333	0.409653	0.133974
LysB	FBgn0004425	0	0	0	1	0	0.121061	inf	1	0.517319	0.30501	-0.762197	1
LysC	FBgn0004426	0	0	0	1	14.5484	0	#NAME?	0.34144	56.4193	0	#NAME?	0.313932
LysD	FBgn0004427	1.87339	0	#NAME?	0.368794	0.670215	0	#NAME?	0.23072	8.31071	0.880123	-3.23919	0.266925
LysE	FBgn0004428	0.551712	0	#NAME?	1	0.0946569	0	#NAME?	1	1.21593	0.709726	-0.776724	0.802938
LysP	FBgn0004429	0	0	0	1	0	0	0	1	0.153925	0	#NAME?	1
LysS	FBgn0004430	2.73052	0	#NAME?	0.366999	0.128478	0	#NAME?	1	2.19256	0	#NAME?	0.356541
LysX	FBgn0004431	0	0	0	1	0	0.0604661	inf	1	0.203286	0	#NAME?	1
Cyp1	FBgn0004432	1684.41	1399.5	-0.267334	0.245513	414.631	497.464	0.262767	0.134287	688.041	486.918	-0.498816	0.0518451
Galphaq	FBgn0004435	24.8233	24.9556	0.00766837	0.991515	25.5462	24.454	-0.0630358	0.855293	50.646	32.817	-0.626007	0.0434499
Ubc6	FBgn0004436	138.183	149.805	0.116502	0.712687	182.692	159.444	-0.196361	0.293596	71.4557	112.208	0.651056	0.00662885
Ten-m	FBgn0004449	5.70983	8.65196	0.59958	0.00059473	7.2628	23.0239	1.66453	0.000223392	18.3249	28.9411	0.659312	0.00688645
mew	FBgn0004456	0.746517	1.87906	1.33177	0.00059473	5.13417	14.0115	1.44841	0.000223392	12.9872	16.1009	0.310052	0.211028
RpIII128	FBgn0004463	12.3153	11.3027	-0.12379	0.700478	5.91177	7.08586	0.261354	0.187723	15.6137	10.4898	-0.573832	0.0177509
Su(P)	FBgn0004465	80.8252	63.365	-0.351118	0.074645	50.379	27.4526	-0.87588	0.000223392	100.945	24.2231	-2.05911	0.000197013
GlyP	FBgn0004507	193.361	186.161	-0.0547518	0.892542	40.9452	78.1029	0.931683	0.000223392	3.17623	50.6995	3.99658	0.000197013
Fur1	FBgn0004509	26.6046	31.1314	0.226697	0.345038	32.414	31.4743	-0.0424419	0.851732	17.0781	26.5453	0.636303	0.0149488
Ets97D	FBgn0004510	44.9247	34.0901	-0.398156	0.124662	3.89141	5.33994	0.456532	0.185499	22.5429	12.0688	-0.901383	0.00488547
dy	FBgn0004511	0.0749423	0.250372	1.74022	1	0.00878229	0.3407	5.27776	1	0.134835	0.794435	2.55873	0.000378283
Mdr49	FBgn0004512	2.08848	0.168122	-3.63488	0.00059473	71.5739	17.1091	-2.06467	0.000223392	3.92142	1.60245	-1.2911	0.000197013
Mdr65	FBgn0004513	0.108847	0	#NAME?	1	0.068856	0.0059437	-3.53415	1	0.177026	0.241462	0.447834	1
Oct-TyrR	FBgn0004514	0.18392	0.0528583	-1.79888	1	0.130799	0.0399658	-1.71051	1	0.11055	0.0536735	-1.04242	1
Gad1	FBgn0004516	0.171196	0.0700565	-1.28906	1	0.117207	0.0316117	-1.89053	1	0.23825	0.744157	1.64313	0.077433
Akh	FBgn0004552	0.260444	0.0969031	-1.42636	1	0.154282	0.597493	1.95335	0.358603	0.251329	0.243515	-0.0455665	1
Edg91	FBgn0004554	0	0	0	1	0.382381	0	#NAME?	1	0.11103	0.0587644	-0.917935	1
Dbp73D	FBgn0004556	35.4743	31.8267	-0.156537	0.574024	48.7281	42.8188	-0.18651	0.318216	40.8958	48.0361	0.232164	0.36021
slp2	FBgn0004567	0.777297	1.07337	0.465604	0.347102	5.72233	14.6278	1.35404	0.000223392	49.4137	22.9709	-1.1051	0.000197013
aos	FBgn0004569	3.04722	3.01039	-0.0175446	0.991374	6.63915	16.9901	1.35562	0.000223392	36.7821	27.0133	-0.445333	0.103154
5-HT7	FBgn0004573	0.0278296	0.0104073	-1.41902	1	0.0167079	0.0297861	0.834108	1	0.00496991	0.118481	4.57529	1
Rop	FBgn0004574	49.0793	46.9795	-0.0630838	0.870975	29.2251	26.5089	-0.140731	0.473993	41.772	27.3977	-0.60848	0.0117366
Syn	FBgn0004575	0.13584	0.0498572	-1.44604	1	0.0641183	0.0542128	-0.242104	1	0.142917	0.648419	2.18175	0.000378283
Pxd	FBgn0004577	0.132144	0	#NAME?	1	0.0548153	0.11297	1.04329	1	0.704478	0.905523	0.362198	0.905384
Cbp53E	FBgn0004580	0.25273	0.0506906	-2.31781	1	0.196599	0.0962946	-1.02973	1	0.472476	0.763209	0.691835	0.142676
bgcn	FBgn0004581	0.119163	0.134289	0.172404	1	0.406934	0.758101	0.897595	0.242089	1.16028	0.622154	-0.899131	0.300509
ex	FBgn0004583	1.15251	3.24842	1.49496	0.190227	1.9064	9.05924	2.24854	0.000223392	7.63511	14.3744	0.912781	0.0431685
Rrp1	FBgn0004584	59.0392	66.7229	0.17651	0.492827	21.1013	46.2043	1.1307	0.000223392	151.573	79.1789	-0.936825	0.000197013
B52	FBgn0004587	461.029	405.39	-0.185548	0.469767	918.658	790.623	0	1	1149.11	872.032	0	1
Eig71Ea	FBgn0004588	0	0	0	1	0	0	0	1	0	0	0	1
Eig71Eb	FBgn0004589	0	0	0	1	0	0	0	1	0	0	0	1
Eig71Ec	FBgn0004590	0	0	0	1	0	0.0543818	inf	1	0	0.0774089	inf	1
Eig71Ed	FBgn0004591	0	0	0	1	0	0	0	1	0	0	0	1
Eig71Ee	FBgn0004592	0.0117451	0.0269487	1.19816	1	0	0.0261453	inf	1	0.0133387	0.0716228	2.4248	1
Eig71Ef	FBgn0004593	0	0	0	1	0	0	0	1	0	0.196843	inf	1
Eig71Eg	FBgn0004594	0	0	0	1	0	0	0	1	0	0.516862	inf	1
pros	FBgn0004595	0.724123	1.66308	1.19955	0.0038158	5.7572	11.9165	1.04952	0.0141113	16.807	23.3673	0.475427	0.294437
CycC	FBgn0004597	64.8645	59.6543	-0.120804	0.835401	108.228	81.7942	-0.404008	0.123966	102.904	80.1641	-0.360275	0.278686
Fur2	FBgn0004598	105.228	123.226	0.227784	0.33457	43.6922	94.6005	1.11447	0.000223392	6.37458	72.8168	3.51387	0.000197013
zfh1	FBgn0004606	21.8042	26.1716	0.263393	0.288811	5.53742	15.2048	1.45724	0.000223392	11.5817	18.7451	0.694671	0.0039541
zfh2	FBgn0004607	0.37998	1.62092	2.09282	0.0615023	1.14346	7.35994	2.68628	0.000223392	8.59965	12.5822	0.549037	0.0753716
Plc21C	FBgn0004611	26.2258	31.3414	0.25708	0.351153	8.71814	26.5816	1.60834	0.000223392	3.06616	21.0569	2.77979	0.000197013
gl	FBgn0004618	0.0361493	0.119821	1.72884	1	0.0270045	0.188239	2.80129	1	0.133644	0.406553	1.60505	1
GluRIA	FBgn0004619	0.00528161	0.00591354	0.163043	1	0.060237	0.0620216	0.0421199	1	0.0630589	0.16325	1.37231	1
GluRIIA	FBgn0004620	0.0994234	0.108519	0.126293	1	0.546729	0.135439	-2.01318	0.00703937	0.0573409	0.318229	2.47243	1
TkR99D	FBgn0004622	0.0154256	0	#NAME?	1	0.0129794	0.0187443	0.53023	1	0	0.057557	inf	1
Gbeta76C	FBgn0004623	0	0	0	1	0.140972	0.0541923	-1.37925	1	0.168878	0.208629	0.304961	1
Cys	FBgn0004629	49.4648	96.686	0.966903	0.00059473	704.46	407.419	-0.790005	0.000223392	2531.7	664.759	-1.9292	0.000197013
rho	FBgn0004635	1.47365	1.83946	0.319893	0.967145	25.1239	16.0551	-0.646032	0.324022	30.8592	25.4551	-0.277742	0.675406
Rap1	FBgn0004636	85.3986	85.2065	-0.00324805	0.993793	165.458	161.13	-0.0382353	0.856866	166.931	163.29	-0.0318132	0.914683
drk	FBgn0004638	102.602	101.973	-0.0088718	0.991394	194.883	190.273	-0.0345428	0.919797	231.001	210.396	-0.134797	0.762338
Zw10	FBgn0004643	126.546	106.291	-0.251644	0.31036	11.3441	14.8623	0.389712	0.050538	70.8052	23.0464	-1.61931	0.000197013
hh	FBgn0004644	0.769915	1.09532	0.508582	0.307832	2.36422	10.3252	2.12674	0.000223392	32.3685	14.6781	-1.14092	0.000197013
ogre	FBgn0004646	12.2237	28.7974	1.23626	0.00059473	59.9333	160.134	1.41785	0.000223392	340.565	272.286	-0.322807	0.264603
N	FBgn0004647	25.4232	44.1991	0.797868	0.00059473	20.7892	63.9879	1.62197	0.000223392	53.3724	80.1722	0.587009	0.023825
svr	FBgn0004648	50.3059	53.1746	0.0800087	0.837503	44.8846	52.5789	0.228265	0.227889	16.4634	43.3455	1.39662	0.000197013
yl	FBgn0004649	373.547	335.406	-0.155379	0.601327	8.03661	14.1943	0.82065	0.000223392	0.97828	2.74503	1.48851	0.000197013
fs(1)N	FBgn0004650	54.9892	54.3128	-0.0178561	0.968194	1.02481	1.93389	0.916154	0.000223392	0.155187	0.595116	1.93916	0.00103213
fru	FBgn0004652	0.0915129	0.00623154	-3.87632	1	0.0640607	0.124921	0.963508	1	0.109747	0.230523	1.07072	1
Pgd	FBgn0004654	128.009	109.92	-0.219783	0.417072	7.62038	3.10246	-1.29645	0.0158627	6.01428	3.41073	-0.818311	0.238458
wapl	FBgn0004655	87.8884	96.1274	0.129275	0.674583	56.7391	95.0055	0.743669	0.000223392	18.9331	81.2347	2.10119	0.000197013
fs(1)h	FBgn0004656	63.0136	88.9887	0.497959	0.0110579	58.2505	109.718	0.913453	0.000223392	65.0574	107.036	0.718313	0.00650833
mys	FBgn0004657	37.0297	52.121	0.493182	0.0038158	52.8065	80.2794	0.604316	0.000223392	33.3782	88.6197	1.40872	0.000197013
sim	FBgn0004666	0.261391	0.223163	-0.228115	1	1.30778	3.20477	1.29311	0.000223392	7.01648	3.43259	-1.03145	0.000197013
Mlc-c	FBgn0004687	96.3978	98.0314	0.0242445	0.959294	180.981	162.652	-0.154047	0.399893	362.761	183.774	-0.981088	0.000197013
Xpc	FBgn0004698	72.4455	79.0632	0.126111	0.726381	109.321	107.79	-0.0203383	0.93693	36.3718	87.6275	1.26856	0.000197013
Ccp84Ag	FBgn0004777	2.02827	0.07247	-4.80672	0.29332	0.252977	0.0989526	-1.35419	1	2.57621	1.7191	-0.583595	0.185653
Ccp84Af	FBgn0004778	0	0	0	1	0.108108	0	#NAME?	1	0.0999427	0.0571274	-0.806919	1
Ccp84Ae	FBgn0004779	0.0929	0	#NAME?	1	0.107721	0	#NAME?	1	3.24159	0	#NAME?	0.000197013
Ccp84Ad	FBgn0004780	0.743894	0	#NAME?	0.00059473	0.313868	0.0870448	-1.85033	1	1.86088	2.84	0.609908	0.270116
Ccp84Ac	FBgn0004781	0.889629	0	#NAME?	0.00059473	0	0	0	1	0.315847	0.119072	-1.40739	1
Ccp84Ab	FBgn0004782	0.0701032	0	#NAME?	1	0.0458076	0	#NAME?	1	0.323882	1.15489	1.83421	0.073564
Ccp84Aa	FBgn0004783	0.111204	0	#NAME?	1	0.051203	0	#NAME?	1	0.459027	0.728185	0.665727	0.501984
inaC	FBgn0004784	0	0.0116152	inf	1	0	0	0	1	0	0	0	1
retn	FBgn0004795	114.727	118.583	0.0476932	0.90948	261.261	170.11	-0.619025	0.000424304	65.1824	122.67	0.91223	0.000197013
mdy	FBgn0004797	15.8047	26.4719	0.744105	0.556678	12.3788	20.0276	0.694118	0.128434	14.9585	24.1455	0.690788	0.179025
fs(2)ltoPP43	FBgn0004811	99.0208	89.4999	-0.145846	0.632154	162.793	113.887	-0.515436	0.0029183	126.426	111.743	-0.178114	0.539642
His3.3B	FBgn0004828	814.721	869.817	0.094405	0.790225	1587.09	1645.15	0.0518353	0.825514	3176.56	1950.56	-0.703577	0.0509189
Xpac	FBgn0004832	37.8235	25.1496	-0.588746	0.00160199	2.907	2.42163	-0.263557	0.4124	16.9697	4.60886	-1.88048	0.000197013
Su(H)	FBgn0004837	31.8318	39.0745	0.295762	0.153004	69.1942	52.4292	-0.400279	0.0164552	16.8102	44.0675	1.39038	0.000197013
Hrb27C	FBgn0004838	507.709	466.724	-0.121434	0.746844	694.488	625.71	-0.150455	0.466534	580.696	681.672	0.231294	0.536027
otk	FBgn0004839	0.622105	2.96965	2.25507	0.00059473	2.07461	8.79992	2.08465	0.000223392	8.50104	15.9923	0.911667	0.000197013
TkR86C	FBgn0004841	0.0294394	0	#NAME?	1	0.0917088	0.129099	0.493346	1	0.158378	0.280866	0.826512	1
RYa-R	FBgn0004842	0	0	0	1	0	0	0	1	0	0	0	1
Ac76E	FBgn0004852	0.0794016	0.0185781	-2.09557	1	0.0690489	0.0193362	-1.83631	1	0.069655	0.262428	1.91362	1
B-H2	FBgn0004854	0.0810767	0.281961	1.79813	1	0.0777575	1.07134	3.78429	0.000223392	2.86793	2.21464	-0.372941	0.198251
RpII15	FBgn0004855	102.781	93.9725	-0.12927	0.704426	180.429	126.379	-0.513669	0.00689976	129.378	135.853	0.0704525	0.815715
Bx42	FBgn0004856	100.896	99.2503	-0.0237314	0.959635	192.922	149.822	-0.364763	0.0270245	191.179	146.01	-0.38886	0.121095
elB	FBgn0004858	0.297843	2.75006	3.20684	0.00059473	0.099321	2.04293	4.36239	0.000223392	2.585	4.21717	0.706111	0.00638542
ci	FBgn0004859	3.26482	5.40324	0.726822	0.00059473	46.7102	79.5599	0.768303	0.000223392	178.728	96.4245	-0.890299	0.000378283
ph-d	FBgn0004860	9.64294	10.522	0.125869	0.684261	6.59516	12.5487	0.928058	0.000223392	10.5349	13.6356	0.372196	0.127768
ph-p	FBgn0004861	0.929859	1.36268	0.551367	0.0249548	7.04736	9.27912	0.396907	0.0224153	10.2318	12.1738	0.250722	0.326043
bap	FBgn0004862	0.256263	0.206284	-0.312996	1	0.410811	8.55977	4.38102	0.000223392	54.5336	16.6787	-1.70914	0.000197013
C15	FBgn0004863	0.302564	0.724454	1.25966	0.0683634	0.977836	5.15686	2.39883	0.000223392	18.2366	6.44857	-1.49979	0.000197013
hop	FBgn0004864	41.6531	45.8871	0.139667	0.626386	34.3595	47.8024	0.476375	0.00394226	10.3349	30.2533	1.54957	0.000197013
Eip78C	FBgn0004865	0.351797	0.837247	1.25091	0.00160199	0.056054	0.684074	3.60926	0.000223392	0.083871	1.2766	3.92799	0.000197013
RpS2	FBgn0004867	2890.36	2457.83	-0.233862	0.336769	4792.04	3674.7	-0.383016	0.0262981	5997.53	4148.56	-0.531758	0.100675
Gdi	FBgn0004868	297.934	270.005	-0.142005	0.672679	45.9084	57.4901	0.324558	0.0866588	174.577	88.6861	-0.977083	0.000197013
bab1	FBgn0004870	0.193212	0.128106	-0.592844	1	0.260871	0.262805	0.0106558	1	0.480649	0.334913	-0.521196	0.200665
piwi	FBgn0004872	108.101	120.832	0.160626	0.660151	25.4793	15.1858	-0.746601	0.000979772	3.62382	11.6385	1.68332	0.00638542
enc	FBgn0004875	47.5939	57.8679	0.281985	0.18214	19.226	35.3611	0.879105	0.000223392	6.71728	26.537	1.98206	0.000197013
cdi	FBgn0004876	50.5243	55.8063	0.143452	0.603452	12.7697	46.9737	1.87913	0.000223392	13.725	37.1776	1.43763	0.000197013
cas	FBgn0004878	0.665043	2.76468	2.0556	0.00059473	2.80097	9.76192	1.80124	0.000223392	11.7528	26.369	1.16584	0.000197013
scrt	FBgn0004880	0.474166	2.84911	2.58705	0.00059473	0.593655	14.5632	4.61656	0.000223392	18.1253	31.9865	0.819457	0.00370364
orb	FBgn0004882	129.775	137.257	0.0808682	0.872136	5.07115	2.13133	-1.25056	0.000223392	0.412561	1.15093	1.48012	0.00602295
tok	FBgn0004885	0.264094	0.550094	1.05863	0.0117535	4.01465	2.66748	-0.589796	0.000800085	2.59735	3.74574	0.52821	0.0413401
Scsalpha	FBgn0004888	240.743	223.697	-0.105945	0.745875	316.217	243.773	-0.375374	0.0226517	124.6	218.159	0.80808	0.000197013
tws	FBgn0004889	185.089	211.762	0.194223	0.459223	71.2313	31.2316	-1.1895	0.000223392	26.2208	21.6578	-0.275828	0.305821
sob	FBgn0004892	0.390571	0.819241	1.0687	0.0272747	3.09535	5.28244	0.7711	0.000223392	19.637	10.5926	-0.890516	0.000197013
bowl	FBgn0004893	0.600625	3.81349	2.66657	0.00059473	3.7555	16.0768	2.0979	0.000223392	32.3415	31.163	-0.0535507	0.849271
fd64A	FBgn0004895	0.0337949	0.32977	3.28658	1	0.73808	1.38104	0.903902	0.0482442	6.77706	2.09802	-1.69163	0.000197013
fd59A	FBgn0004896	0.143387	0.135255	-0.0842356	1	0.00730986	0.226693	4.95475	1	0.632411	0.653922	0.0482575	0.92774
fd96Ca	FBgn0004897	0	0.084312	inf	1	0.0156936	0.220239	3.81082	1	1.17918	0.860606	-0.454361	0.278206
fd96Cb	FBgn0004898	0.347319	1.1155	1.68335	0.100045	0.539409	7.10596	3.71958	0.000223392	29.3156	20.2285	-0.53528	0.0331304
Prat	FBgn0004901	79.59	60.4867	-0.395969	0.394535	8.05855	19.3496	1.26372	0.166676	83.6446	43.3761	-0.947373	0.0612937
Rb97D	FBgn0004903	44.1776	47.6037	0.107759	0.738004	27.1538	24.144	-0.169489	0.366374	31.3949	23.5571	-0.414366	0.0856669
14-3-3zeta	FBgn0004907	382.356	354.428	-0.109424	0.777166	487.997	310.724	-0.651237	0.000616514	398.216	380.252	0	1
Arl2	FBgn0004908	35.763	34.15	-0.0665827	0.951416	22.353	18.3193	-0.2871	0.598808	118.891	29.7395	-1.99919	0.000197013
Eip63F-1	FBgn0004910	0.429044	0.133327	-1.68615	0.223545	0.100592	0.172943	0.78178	1	1.36602	1.53652	0.16969	0.765113
Eig63F-2	FBgn0004911	0.0214237	0	#NAME?	1	0.0603753	0.0379267	-0.670742	1	0	0.045114	inf	1
Gnf1	FBgn0004913	105.306	98.1613	-0.101366	0.757885	10.6403	16.6261	0.643913	0.000223392	27.8789	18.3807	-0.600986	0.00977837
Hnf4	FBgn0004914	40.6408	46.781	0.202992	0.428537	2.63313	2.43743	-0.11142	0.67262	1.13106	2.63987	1.22279	0.000197013
TfIIB	FBgn0004915	86.9053	86.6388	-0.00443139	0.991394	170.528	136.865	-0.317257	0.0813228	161.195	135.059	-0.255214	0.333845
gol	FBgn0004919	0.185432	1.20458	2.69957	0.00059473	0.08399	3.06228	5.18825	0.000223392	1.17362	4.31522	1.87847	0.000197013
Ggamma1	FBgn0004921	196.764	225.818	0.198695	0.422663	378.198	352.883	-0.0999518	0.607258	624.767	443.561	-0.494185	0.0759875
Top1	FBgn0004924	200.615	224.783	0.164102	0.579082	280.166	288.663	0.0431056	0.843603	49.3042	227.782	2.20787	0.000197013
eIF-2beta	FBgn0004926	333.466	293.721	-0.183092	0.568228	84.3872	107.713	0.352095	0.281609	279.171	158.977	-0.812333	0.0240192
upd1	FBgn0004956	1.30275	0.485985	-1.42258	0.00111232	40.996	9.00979	-2.18592	0.000223392	13.8082	8.161	-0.758703	0.00133486
por	FBgn0004957	37.7913	30.6774	-0.300877	0.548994	22.0156	19.6143	-0.16662	0.585147	27.667	14.2451	-0.957696	0.0507434
phm	FBgn0004959	1.41194	0.356905	-1.98406	0.00253129	34.7043	13.1093	-1.40452	0.000223392	28.6877	4.44719	-2.68947	0.000197013
gig	FBgn0005198	17.8193	18.9181	0.0863293	0.801122	22.2921	26.5222	0.250666	0.15639	6.43681	21.5708	1.74466	0.000197013
Sam-S	FBgn0005278	338.632	328.941	-0.0418905	0.921104	602.405	454.154	-0.407552	0.0168232	239.899	412.622	0.782393	0.00118423
nmd	FBgn0005322	108.339	101.753	-0.090487	0.794693	125.555	98.7319	-0.346727	0.0495564	31.9682	73.8894	1.20873	0.000197013
Su(fu)	FBgn0005355	64.5608	56.1278	-0.201941	0.424547	106.514	79.3896	-0.424024	0.0120694	87.7624	75.9166	-0.209188	0.415077
ash1	FBgn0005386	32.6741	38.3512	0.231124	0.317147	8.9679	26.2754	1.55087	0.000223392	6.42072	24.5142	1.93281	0.000197013
fs(1)M3	FBgn0005390	26.4595	32.929	0.315572	0.116601	1.03916	0.594607	-0.805403	0.00277386	0.180386	0.227956	0.337666	1
Yp2	FBgn0005391	0.0139645	0.040927	1.55129	1	0.0172725	0.140543	3.02446	1	0.0142485	0.15683	3.46031	1
U2af50	FBgn0005411	195.135	193.297	-0.0136501	0.974618	410.576	327.454	-0.326354	0.0546139	624.853	337.864	-0.887075	0.000197013
ewg	FBgn0005427	18.2504	23.256	0.349679	0.17152	6.36168	15.9754	1.32837	0.00115748	9.7627	19.9061	1.02786	0.21212
RpS17	FBgn0005533	3554.9	2942.33	-0.272852	0.210044	6562.9	4639.41	-0.500393	0.0026207	13255.7	6082.15	-1.12396	0.000197013
Mbs	FBgn0005536	31.6208	40.755	0.366104	0.058407	10.0432	31.5432	1.65111	0.000223392	14.2431	33.5061	1.23416	0.000197013
ey	FBgn0005558	0.372156	0.410485	0.141422	0.894005	0.44595	1.92866	2.11265	0.000223392	5.50445	3.69012	-0.57693	0.0281568
sv	FBgn0005561	0.17368	0.593142	1.77195	0.44279	0.662054	2.01124	1.60306	0.174131	4.5186	5.26433	0.220374	0.877673
Shal	FBgn0005564	1.36586	1.42487	0.0610212	0.934446	0.802111	1.83631	1.19494	0.000223392	10.5435	5.17048	-1.02798	0.000197013
Calr	FBgn0005585	477.559	404.405	-0.23988	0.296786	238.85	365.926	0.615444	0.000223392	1364.34	780.443	-0.805837	0.0028979
Rab3	FBgn0005586	0.206441	0.229277	0.151363	1	0.163023	0.212467	0.382158	1	0.326422	0.758931	1.21723	0.00650833
scw	FBgn0005590	4.19181	0.849653	-2.30263	0.62329	143.724	4.27433	-5.07146	0.000223392	0.446295	0.0325891	-3.77554	0.381664
btl	FBgn0005592	0.349569	0.692216	0.985648	0.625093	1.40431	6.01751	2.0993	0.000223392	13.0447	17.36	0.412297	0.161698
RpL7	FBgn0005593	2376.07	2042.36	-0.218342	0.391348	3969.11	2917.74	-0.443964	0.0104594	5274.69	3443.79	-0.615087	0.0567603
yem	FBgn0005596	66.4823	68.5277	0.0437164	0.919799	10.4296	13.217	0.341716	0.150718	8.60655	5.81525	-0.565594	0.219279
Sox14	FBgn0005612	0.369681	0.791808	1.09887	0.540445	2.20337	5.48627	1.31611	0.000223392	12.4079	9.38559	-0.402737	0.238891
Sox15	FBgn0005613	0.00462325	0.118535	4.68026	1	0	0.138602	inf	1	0.00555842	0.0930155	4.06472	1
trpl	FBgn0005614	0	0	0	1	0	0	0	1	0.00628967	0.0100854	0.681211	1
msl-2	FBgn0005616	1.90593	1.85942	-0.0356413	0.956039	28.3519	11.0618	-1.35785	0.000223392	22.3885	11.6694	-0.940021	0.000197013
msl-1	FBgn0005617	76.3753	86.6064	0.181368	0.496367	48.7433	76.4537	0.649383	0.000223392	17.8354	68.1424	1.93381	0.000197013
Hdc	FBgn0005619	0	0.0257395	inf	1	0.0895122	0.104036	0.216923	1	0.0231819	0.0466501	1.00888	1
Psc	FBgn0005624	14.5658	23.2032	0.671736	0.00059473	13.7908	30.2413	1.13282	0.000223392	13.8648	31.4567	1.18194	0.000197013
ple	FBgn0005626	0.179299	0.0075427	-4.57114	1	0.0893225	0.076988	-0.21439	1	0.164936	0.270157	0.711892	1
robo1	FBgn0005631	0.632053	2.08821	1.72415	0.00059473	4.06505	11.2661	1.47064	0.000223392	17.5815	24.6068	0.484993	0.040201
faf	FBgn0005632	51.2901	57.8166	0.172802	0.589562	36.7927	46.3351	0.332685	0.0567534	2.91057	29.199	3.32655	0.000197013
fln	FBgn0005633	0.0832345	0	#NAME?	1	0.117192	0.0623803	-0.909708	1	0	0.0197202	inf	1
nvy	FBgn0005636	0.240406	0.613052	1.35053	0.00999146	3.66558	4.35407	0.248322	0.237027	23.0787	11.0854	-1.0579	0.000197013
slbo	FBgn0005638	0.731508	0.115869	-2.65838	0.002069	0.187542	0.151856	-0.304508	1	0.251489	0.866018	1.7839	0.00234089
Eip63E	FBgn0005640	40.5092	46.9911	0.21414	0.38429	54.0101	64.2032	0.249416	0.173499	46.6821	69.8398	0.581179	0.0170213
wdn	FBgn0005642	82.642	88.314	0.0957659	0.771102	54.824	84.9175	0.631253	0.000223392	34.1296	77.0068	1.17396	0.000197013
Pabp2	FBgn0005648	88.0852	84.2167	-0.0647935	0.866865	154.579	146.981	-0.0727149	0.719312	297.253	206.461	-0.525824	0.0377862
Rox8	FBgn0005649	219.247	251.877	0.200158	0.456757	313.15	312.3	-0.00391802	0.986521	150.779	269.785	0.839379	0.00248708
Orc3	FBgn0005654	46.8459	46.3736	-0.0146202	0.973822	15.562	25.2472	0.698093	0.000223392	22.1305	16.2644	-0.444322	0.0699523
PCNA	FBgn0005655	611.683	542.567	-0.172983	0.502796	523.203	509.443	-0.0384483	0.859849	1006.53	470.105	-1.09833	0.000197013
Ets65A	FBgn0005658	0.0745895	0.339975	2.18838	1	0.0891449	0.680645	2.93268	0.00634412	0.521966	0.91925	0.816501	0.0770535
Ets98B	FBgn0005659	0.073143	0.0388401	-0.913174	1	0.052716	0.0195437	-1.43154	1	0.0411629	0.157622	1.93705	1
Ets21C	FBgn0005660	0.0615759	0.146431	1.24978	1	0.0504902	0.230905	2.19323	1	0.203177	0.370494	0.866714	1
Crys	FBgn0005664	0.0196785	0	#NAME?	1	0.021961	0.0105929	-1.05185	1	0.0656513	0.160565	1.29026	1
bt	FBgn0005666	0.299043	0.322778	0.11019	1	0.107556	0.270025	1.32801	1	0.207149	1.68245	3.02182	0.000197013
Cyp4d1	FBgn0005670	0.1316	0.242701	0.883023	1	0.492856	0.689616	0.484628	0.366549	0.997045	0.627944	-0.667023	0.212853
Vha55	FBgn0005671	323.385	348.654	0.108543	0.748264	83.1838	86.7346	0.0603054	0.769046	12.3781	48.2695	1.96333	0.000197013
spi	FBgn0005672	41.4752	46.4091	0.162161	0.574024	75.3879	135.797	0.849046	0.000223392	655.973	240.91	-1.44514	0.000197013
GluProRS	FBgn0005674	55.6702	51.5894	-0.10983	0.773157	7.12131	18.6017	1.38522	0.000223392	21.4357	29.5503	0.463159	0.0748761
dac	FBgn0005677	0.125031	0.367363	1.55493	1	0.502539	1.41465	1.49314	0.000223392	3.51239	4.05931	0.208782	0.458695
pie	FBgn0005683	41.7217	43.3603	0.0555779	0.892376	13.3725	8.12582	-0.718686	0.000223392	10.8865	4.79501	-1.18294	0.000197013
Aef1	FBgn0005694	102.608	115.535	0.171181	0.579051	57.2861	85.263	0.573735	0.00231234	10.2186	69.1106	2.75771	0.000197013
gcl	FBgn0005695	196.417	181.352	-0.115133	0.713291	77.7434	32.1076	-1.27581	0.000223392	34.1943	22.8002	-0.58471	0.0135004
DNApol-alpha73	FBgn0005696	77.5981	66.041	-0.23266	0.304592	15.4341	18.0999	0.229855	0.231715	45.4372	13.7126	-1.72838	0.000197013
noc	FBgn0005771	4.63339	8.74799	0.916884	0.00059473	58.0618	78.2513	0.430525	0.0100816	185.526	120.125	-0.627089	0.0112804
Con	FBgn0005775	0.384962	2.17658	2.49927	0.00059473	0.372923	3.90118	3.38696	0.000223392	1.16665	7.53528	2.69129	0.000197013
PpD3	FBgn0005777	117.804	120.66	0.034563	0.941933	93.7144	84.3355	-0.15213	0.433716	24.1174	52.9412	1.13431	0.000197013
PpD5	FBgn0005778	0	0	0	1	0	0	0	1	0	0.0289505	inf	1
PpD6	FBgn0005779	0	0.0273999	inf	1	0	0	0	1	0	0.02904	inf	1
betaCOP	FBgn0008635	49.7362	47.8786	-0.0549153	0.888874	13.1793	24.8039	0.91229	0.000223392	85.8777	49.3281	-0.799874	0.000197013
hbn	FBgn0008636	0.402002	0.213834	-0.910715	0.347073	10.8591	3.2599	-1.73601	0.000223392	4.78072	2.66683	-0.842105	0.00303593
E5	FBgn0008646	0.0950974	0.33399	1.81233	1	0.187039	0.421633	1.17265	0.0702494	0.586051	0.913339	0.640123	0.184537
lbl	FBgn0008651	0.0673823	0.491392	2.86643	0.0512178	0.0676259	0.668968	3.30629	0.00933416	0.286828	1.23574	2.10712	0.00163339
CanB	FBgn0010014	0.334005	0.433667	0.37672	0.833292	0.183528	0.30768	0.745429	1	0.513635	1.317	1.35844	0.0486806
CanA1	FBgn0010015	0.0268097	0	#NAME?	1	0.00941409	0.0443448	2.23587	1	0.101703	0.324133	1.67222	1
Cyp4g1	FBgn0010019	0.387154	0.143156	-1.43532	1	0.297652	0.513803	0.787589	0.839525	1.98993	2.82307	0.504547	0.585015
GstD2	FBgn0010038	1.7899	1.28431	-0.478884	0.644344	0.253348	0.261921	0.0480121	1	0.339528	0.0590595	-2.52329	1
GstD3	FBgn0010039	95.2613	43.4097	-1.13387	0.00059473	3.41877	1.78019	-0.94145	0.0460843	0.714479	2.69632	1.91603	0.0250206
GstD4	FBgn0010040	0.574035	0.320014	-0.843005	0.684478	0.817547	0.568744	-0.523522	0.57688	1.77294	0.381441	-2.21661	0.0629815
GstD5	FBgn0010041	0.751815	1.66547	1.14748	0.153619	3.93308	7.99678	1.02376	0.00115748	19.5623	10.8238	-0.853872	0.0028979
GstD6	FBgn0010042	0.332534	0.0958816	-1.79418	1	0.791715	0.504325	-0.650629	0.4762	1.02126	0.132678	-2.94435	0.161666
GstD7	FBgn0010043	0.397081	0.0442287	-3.16638	0.541902	0.0966975	0.403023	2.05931	0.269437	0.258106	0.157378	-0.713732	1
GstD8	FBgn0010044	0.0800272	0.0435901	-0.876489	1	0.973372	0.753799	-0.368812	0.638081	1.47883	0.0882188	-4.06723	0.230788
Itp-r83A	FBgn0010051	5.44168	10.2635	0.915396	0.00059473	0.581537	4.17767	2.84476	0.000223392	2.03114	5.15229	1.34292	0.000197013
Jhe	FBgn0010052	0.243264	0	#NAME?	1	2.94557	1.29092	-1.19015	0.000223392	0.276703	0.0697515	-1.98804	1
Jheh1	FBgn0010053	8.67023	4.65962	-0.895859	0.00059473	11.0672	7.00061	-0.660741	0.00133728	3.96084	12.1833	1.62103	0.000197013
RpL23	FBgn0010078	3226.59	2830.22	-0.189095	0.458239	5861.14	4415.46	-0.408618	0.0148088	11634.9	5294.38	-1.13592	0.000197013
gammaTub37C	FBgn0010097	141.929	129.301	-0.134432	0.646528	2.61863	2.54803	-0.0394305	0.915352	4.81895	1.08152	-2.15566	0.000197013
Acon	FBgn0010100	159.631	154.188	-0.0500517	0.919908	164.131	157.75	-0.0572013	0.841737	47.5682	113.982	1.26073	0.00163339
comm	FBgn0010105	2.7961	5.11144	0.870317	0.0038158	16.1664	50.4849	1.64286	0.000223392	135.455	85.4174	-0.665212	0.0039541
dpn	FBgn0010109	1.04076	0.377374	-1.46357	0.0474764	18.4607	6.84345	-1.43166	0.000223392	22.3335	11.9502	-0.902176	0.0471506
hdc	FBgn0010113	45.5989	52.1914	0.194812	0.504603	61.8377	58.2196	-0.0869824	0.713964	11.7514	41.8404	1.83206	0.000197013
hig	FBgn0010114	0.202079	0.264191	0.386666	1	0.294927	0.70738	1.26213	0.000616514	1.24544	1.27487	0.0336936	0.928797
RpA-70	FBgn0010173	218.563	218.962	0.00263191	0.993793	35.1055	55.0881	0.650044	0.000223392	213.349	82.4875	-1.37097	0.000197013
Wnt5	FBgn0010194	13.7651	15.1956	0.142642	0.620383	17.0735	28.8105	0.754831	0.000223392	38.8889	41.6587	0.0992591	0.718577
Gyc32E	FBgn0010197	0.00646761	0	#NAME?	1	0.00667264	0.00566771	-0.235492	1	0.0138879	0.0260643	0.908252	1
RpS15Aa	FBgn0010198	2662.74	2491.51	-0.0958945	0.779404	5127.5	4158.96	-0.302033	0.0896588	8231.42	4853.63	-0.762077	0.0176461
Sod2	FBgn0010213	182.421	175.998	-0.0517106	0.898791	134.653	86.899	-0.631837	0.000223392	158.36	66.4556	-1.25275	0.000197013
alpha-Cat	FBgn0010215	118.823	141.814	0.255182	0.231941	218.688	222.296	0.0236071	0.912245	231.995	222.534	-0.0600697	0.839251
ATPsynbeta	FBgn0010217	972.547	869.453	-0.16166	0.621092	701.963	532.261	-0.39926	0.0316125	1005.67	444.047	-1.17938	0.000197013
Dbp45A	FBgn0010220	29.4239	27.9549	-0.0738885	0.956039	49.4231	44.1133	-0.163971	0.421622	54.0207	49.7888	-0.117691	0.712123
Nmdmc	FBgn0010222	6.70219	8.22617	0.295587	0.898967	5.61466	9.0887	0.694876	0.484083	37.8589	20.527	-0.883114	0.140592
Galphaf	FBgn0010223	3.09394	3.06072	-0.0155721	0.980641	0.266664	0.566026	1.08584	0.0832959	0.330601	0.698329	1.07882	0.0859976
Gel	FBgn0010225	4.8224	3.38123	-0.512204	0.0313675	6.33987	7.61081	0.263597	0.211179	9.0321	11.2777	0.320333	0.246637
GstS1	FBgn0010226	152.28	128.197	-0.248371	0.261514	261.29	158.327	-0.722746	0.000223392	60.9578	113.078	0.891432	0.000197013
HmgZ	FBgn0010228	15.6979	44.1756	1.49268	0.570684	136.29	291.267	1.09566	0.179325	1836.84	652.424	-1.49334	0.241309
Klc	FBgn0010235	91.0028	89.7693	-0.0196876	0.96742	20.1518	19.3062	-0.0618403	0.803683	12.609	16.2807	0.368711	0.156196
Lac	FBgn0010238	73.673	88.1161	0.258269	0.236822	365.983	276.115	-0.406509	0.0136345	405.109	276.96	-0.548632	0.0318349
Lcch3	FBgn0010240	0.0729401	0.0158151	-2.20541	1	0.140322	0.133621	-0.0705962	1	0.709929	0.327978	-1.11408	0.744668
Mdr50	FBgn0010241	0.171063	0.0326302	-2.39024	1	0.0645337	0.137785	1.09429	1	0.0932983	0.21982	1.2364	1
Myo61F	FBgn0010246	3.81801	4.049	0.0847445	0.918702	0.400789	0.630015	0.652543	0.459806	0.846221	1.55217	0.875177	0.392228
Parp	FBgn0010247	88.7123	121.422	0.452828	0.00888924	175.975	176.707	0.00598766	0.978897	97.0604	125.289	0.368304	0.140845
Rbp4	FBgn0010258	0.0939324	0.0169468	-2.47061	1	0.650369	0.409536	-0.66727	0.252077	0.884714	0.595348	-0.571478	0.338236
Rbp9	FBgn0010263	2.00701	1.73077	-0.213633	0.910161	2.17883	1.41299	-0.624805	0.261463	0.597858	1.18699	0.989436	0.382916
RpS13	FBgn0010265	3239.99	3079.3	-0.0733851	0.84273	5358.02	4768.63	-0.168124	0.377273	6413.19	5738.19	-0.160445	0.634065
Dsor1	FBgn0010269	92.5135	79.5817	-0.217227	0.35848	29.5462	16.7418	-0.819519	0.000223392	47.0945	13.9913	-1.75103	0.000197013
Ssrp	FBgn0010278	121.157	102.909	-0.235513	0.310743	32.016	41.1446	0.361909	0.0335091	85.2139	50.3454	-0.759229	0.00103213
Taf4	FBgn0010280	72.3103	72.727	0.00829151	0.983724	85.6738	48.4099	-0.823552	0.000223392	34.2566	41.7751	0.286259	0.269363
TfIIFalpha	FBgn0010282	102.764	97.9294	-0.0695235	0.852512	188.908	146.95	-0.362359	0.031176	100.906	115.177	0.190844	0.470629
Trf	FBgn0010287	39.0881	36.054	-0.11657	0.737539	46.5601	52.0469	0.160717	0.419816	58.8668	56.1042	-0.0693449	0.810355
Uch	FBgn0010288	401.404	325.548	-0.302181	0.14063	84.3357	11.3349	-2.89537	0.000223392	33.6068	2.34583	-3.84058	0.000197013
bys	FBgn0010292	79.5805	71.135	-0.161855	0.553162	72.6963	74.9784	0.0445942	0.833824	67.7254	90.614	0.420037	0.0754398
ng2	FBgn0010294	0	0	0	1	0	0	0	1	0	0	0	1
ng3	FBgn0010295	0	0	0	1	0	0.0556203	inf	1	0	0	0	1
ng4	FBgn0010296	0	0	0	1	0	0	0	1	0	1.80953	inf	1
brat	FBgn0010300	134.711	179.332	0.412766	0.0417805	40.7317	160.359	1.97708	0.000223392	69.9092	164.543	1.23491	0.000197013
hep	FBgn0010303	33.2851	38.0048	0.191305	0.451695	19.39	23.5876	0.28272	0.123022	11.7096	22.0672	0.914211	0.000197013
pigeon	FBgn0010309	39.798	43.9876	0.1444	0.611452	5.82047	6.4114	0.139504	0.526867	18.2934	8.30826	-1.13871	0.000197013
corto	FBgn0010313	79.8052	94.4259	0.2427	0.323103	103.66	113.689	0.133232	0.482844	124.556	101.328	-0.297761	0.273223
Cks30A	FBgn0010314	155.626	159.012	0.0310521	0.944163	68.7358	70.0899	0.0281457	0.899531	258.083	99.9158	-1.36905	0.000197013
CycD	FBgn0010315	132.535	141.27	0.092079	0.781417	102.075	148.244	0.538346	0.000800085	48.449	139.691	1.5277	0.000197013
dap	FBgn0010316	145.948	192.843	0.401973	0.0335154	12.1653	55.2929	2.18433	0.000223392	75.07	164.533	1.13207	0.000197013
CycJ	FBgn0010317	45.8938	43.9207	-0.0633985	0.928547	3.64543	1.22679	-1.5712	0.0218907	1.62776	0.429994	-1.9205	0.167547
Gsc	FBgn0010323	0.229692	0.22437	-0.0338194	1	1.47428	2.26359	0.618607	0.132519	4.80209	2.94176	-0.706982	0.0546343
woc	FBgn0010328	115.234	107.581	-0.099152	0.830074	39.1395	49.9501	0.351862	0.0999105	55.7612	45.9357	-0.279645	0.398128
Tbh	FBgn0010329	0.0150126	0.0161869	0.108649	1	0.0245656	0.0564242	1.19968	1	0.243143	0.187333	-0.3762	1
Rac1	FBgn0010333	136.072	141.769	0.0591683	0.880031	225.471	194.822	-0.210788	0.222304	134.499	200.009	0.572466	0.0154999
128up	FBgn0010339	126.149	110.484	-0.191298	0.449661	46.7421	41.0826	-0.186195	0.326625	74.1191	40.0603	-0.887673	0.000197013
140up	FBgn0010340	36.3587	22.3757	-0.700368	0.134997	8.74729	6.79291	-0.364806	0.336875	22.1914	9.92162	-1.16136	0.00977837
Cdc42	FBgn0010341	169.996	201.634	0.246239	0.393522	282.506	293.158	0.0533958	0.810452	163.779	271.944	0.731561	0.00500945
Map60	FBgn0010342	175.593	162.689	-0.110118	0.912104	324.846	254.207	-0.353751	0.363977	385.251	250.765	-0.619465	0.46955
Arf79F	FBgn0010348	363.822	406.547	0.160189	0.694193	636.479	632.369	-0.00934733	0.975537	654.798	640.311	-0.0322781	0.942188
CdsA	FBgn0010350	69.7646	78.7276	0.174374	0.838697	37.5246	55.8811	0.574522	0.283475	15.3339	48.5658	1.66321	0.0405142
Nc73EF	FBgn0010352	57.588	63.6789	0.145046	0.609227	93.9815	94.3475	0.00560817	0.980442	25.4795	68.7063	1.43111	0.000197013
Taf1	FBgn0010355	28.0175	29.8052	0.0892393	0.867309	37.8179	45.3948	0.263457	0.315467	14.1306	41.2756	1.54646	0.000710069
Taf5	FBgn0010356	46.4563	41.3321	-0.168612	0.536477	53.6007	56.3397	0.0719003	0.722568	50.3106	49.5424	-0.0221973	0.934309
betaTry	FBgn0010357	0.211523	0.0798217	-1.40596	1	0.0535158	0.0369943	-0.532663	1	0.463353	0.108904	-2.08906	0.379607
deltaTry	FBgn0010358	0.218605	0	#NAME?	1	0.0492382	0	#NAME?	1	0.299	0	#NAME?	1
gammaTry	FBgn0010359	0	0	0	1	0	0	0	1	0	0	0	1
Akt1	FBgn0010379	60.8988	68.5088	0.169876	0.52902	34.7671	37.5231	0.110058	0.575439	50.2157	44.0071	-0.190402	0.486781
AP-1-2beta	FBgn0010380	71.0779	67.8533	-0.0669824	0.859306	66.6365	60.7714	-0.132919	0.482583	55.8759	49.492	-0.175031	0.501531
CycE	FBgn0010382	246.566	238.411	-0.0485192	0.907163	157.302	124.52	-0.337159	0.0484475	125.44	90.0087	-0.478857	0.0537781
Cyp18a1	FBgn0010383	0.312074	0.441902	0.501836	0.517089	0.759502	1.00795	0.408294	0.226302	1.03677	0.89927	-0.205274	0.627572
Def	FBgn0010385	0	0	0	1	0	0.768507	inf	0.304774	1.88496	0.19876	-3.24543	0.467784
Dbi	FBgn0010387	6.30713	1.69154	-1.89864	0.0832902	5.33731	7.12182	0.416132	0.447682	16.0424	33.1019	1.04502	0.0111649
Dro	FBgn0010388	0	0	0	1	0	0	0	1	0	0.511719	inf	1
htl	FBgn0010389	0.528548	0.77439	0.551026	0.236219	8.01182	7.01407	-0.191879	0.349157	13.4084	8.5285	-0.652778	0.00602295
Gtp-bp	FBgn0010391	57.0855	49.1937	-0.214653	0.372341	4.27879	11.2729	1.39758	0.000223392	35.2295	21.4164	-0.718067	0.00177349
Itgbn	FBgn0010395	0.653376	1.34205	1.03845	0.667257	0.56751	1.88519	1.732	0.000223392	2.44331	2.9878	0.290249	0.411653
LamC	FBgn0010397	15.2709	11.5687	-0.400563	0.50656	8.54796	6.3608	-0.426372	0.492253	1.5995	7.06544	2.14316	0.0433532
Lrr47	FBgn0010398	32.7309	31.2618	-0.0662523	0.870337	6.40455	5.66882	-0.176049	0.479598	23.4588	7.93379	-1.56405	0.000197013
Nmdar1	FBgn0010399	0.0487439	0.0316164	-0.62455	1	0.0300242	0.0533675	0.829835	1	0.0987803	0.113037	0.194496	1
Os-C	FBgn0010401	0	0.31502	inf	1	0.391452	0	#NAME?	1	0	0	0	1
Obp83b	FBgn0010403	0	0	0	1	0	0	0	1	0	0	0	1
RNaseX25	FBgn0010406	74.5389	64.1733	-0.216019	0.523424	122.422	97.0958	-0.33438	0.101746	129.734	101.585	-0.352877	0.211365
Ror	FBgn0010407	0.138291	1.09509	2.98527	0.471631	0.38189	2.44212	2.6769	0.346651	3.43823	4.07344	0.244583	0.876353
RpS9	FBgn0010408	2695.44	2310.46	-0.222339	0.35477	5049.03	3575.8	-0.49774	0.00277386	7907.54	4399.84	-0.845777	0.00787374
RpL18A	FBgn0010409	3484.93	2986.73	-0.222563	0.36952	5157.64	4147.36	-0.314515	0.0711812	5815.61	4819.84	-0.270946	0.410825
RpS18	FBgn0010411	2583.1	2219.4	-0.218936	0.371211	4948.69	3695.88	-0.421129	0.0113419	7967.6	4424.41	-0.848658	0.0039541
RpS19a	FBgn0010412	2645.88	2552.35	-0.0519232	0.912211	4973.04	4035.83	-0.301262	0.129062	9836.24	4718.19	-1.05987	0.00577286
SerT	FBgn0010414	0.039682	0	#NAME?	1	0.312187	0.0649137	-2.26582	1	0.331542	0.0994321	-1.73741	1
Sdc	FBgn0010415	63.6355	80.1758	0.333335	0.178465	114.532	195.762	0.773347	0.000223392	280.949	249.566	-0.170891	0.585718
TH1	FBgn0010416	49.3415	50.6578	0.0379824	0.924724	99.5846	96.3032	-0.0483389	0.815438	124.524	96.3653	-0.369834	0.129762
Taf6	FBgn0010417	42.6691	37.8465	-0.17303	0.523667	72.9163	60.3693	-0.272426	0.117534	56.283	60.5402	0.105193	0.703619
TfIIFbeta	FBgn0010421	110.049	107.568	-0.0328993	0.947398	187.277	139.72	-0.422639	0.0252166	85.7528	122.563	0.515268	0.0926646
TfIIS	FBgn0010422	83.3918	88.3503	0.0833287	0.824201	123.008	79.896	-0.622559	0.000616514	140.239	77.0261	-0.86447	0.000378283
TpnC47D	FBgn0010423	10.2178	6.99129	-0.547447	0.190117	3.48021	3.48663	0.00265904	0.991554	15.8913	28.7385	0.854744	0.00590066
TpnC73F	FBgn0010424	5.00055	4.03124	-0.310865	0.483641	2.19045	1.47583	-0.5697	0.154512	6.97228	15.2746	1.13143	0.000197013
epsilonTry	FBgn0010425	1.2211	0	#NAME?	0.00059473	0	0	0	1	4.50083	0.679271	-2.72813	0.00133486
mtrm	FBgn0010431	937.33	882.092	-0.0876291	0.824201	116.567	192.224	0.721632	0.000223392	15.6382	78.9976	2.33673	0.00148475
ato	FBgn0010433	0.978014	0.349575	-1.48425	0.090179	3.01689	5.45463	0.854421	0.00166807	49.2446	23.3896	-1.0741	0.000197013
cora	FBgn0010434	1.15835	5.60873	2.27561	0.00059473	0.776534	9.23037	3.57127	0.000223392	5.26777	16.8558	1.67798	0.000197013
emp	FBgn0010435	0.738456	1.29852	0.814289	0.102201	0.488705	1.65694	1.76148	0.000616514	1.24442	2.67683	1.10505	0.277298
mtSSB	FBgn0010438	283.673	199.25	-0.509646	0.00463067	30.3435	31.8246	0.068752	0.790669	147.7	45.0771	-1.71221	0.000197013
pll	FBgn0010441	45.6571	44.1116	-0.0496811	0.950611	36.8447	41.1427	0.159179	0.694579	18.0938	35.0418	0.953583	0.13128
trn	FBgn0010452	4.31468	8.4739	0.973773	0.00059473	32.1863	83.6809	1.37845	0.000223392	154.333	125.49	-0.298472	0.25774
Wnt4	FBgn0010453	0.691865	3.5408	2.35551	0.00059473	0.582555	11.5195	4.30554	0.000223392	19.8027	27.5273	0.475162	0.0429132
Fkbp14	FBgn0010470	27.8226	47.5549	0.773338	0.00059473	32.3119	70.8464	1.13263	0.000223392	41.0943	94.5367	1.20194	0.000197013
tutl	FBgn0010473	0.536076	1.12603	1.07073	0.00059473	5.2172	7.18383	0.461476	0.0171655	8.45868	10.3097	0.285494	0.317517
l(2)01289	FBgn0010482	0.579917	0.066324	-3.12824	0.00059473	0.129066	0.0418056	-1.62634	1	0.555701	1.83666	1.7247	0.000197013
NAT1	FBgn0010488	190.068	164.34	-0.209831	0.393964	42.4014	49.8386	0.233151	0.18548	49.9002	66.8825	0.422583	0.0836192
dmGlut	FBgn0010497	116.626	121.358	0.0573878	0.881834	1.92769	1.46678	-0.394217	0.202271	3.15309	2.779	-0.182203	0.613791
Dcp-1	FBgn0010501	45.7802	44.5583	-0.0390291	0.970533	110.167	91.0388	-0.275141	0.409376	129.556	89.8504	-0.527981	0.269363
kermit	FBgn0010504	21.7274	20.2918	-0.0986187	0.888316	19.9511	28.1234	0.495302	0.021109	49.1036	35.6148	-0.46335	0.0857458
wal	FBgn0010516	187.942	156.261	-0.266329	0.229825	296.539	214.807	-0.46518	0.00495423	117.11	193.361	0.723433	0.000710069
Bka	FBgn0010520	77.5566	73.8971	-0.0697314	0.864622	84.8661	89.5	0.0767	0.715062	112.416	101.8	-0.143123	0.602571
Ccs	FBgn0010531	27.1158	22.7874	-0.250897	0.361874	1.25318	1.94757	0.63608	0.167263	9.45357	2.79153	-1.7598	0.000197013
Aldh-III	FBgn0010548	55.3128	58.3851	0.0779861	0.835401	74.6782	61.2599	-0.285744	0.104846	11.1691	47.9271	2.10133	0.000197013
l(2)03659	FBgn0010549	1.87949	0.0667561	-4.8153	0.00059473	2.36994	0.13726	-4.10987	0.000223392	0.268558	0.0961141	-1.48241	1
Phb2	FBgn0010551	397.471	369.543	-0.105106	0.746411	171.543	58.0604	-1.56295	0.000223392	53.7629	40.692	-0.401864	0.100098
sbb	FBgn0010575	49.9635	53.2906	0.0930063	0.804249	48.0716	64.4897	0.423885	0.0266004	26.1459	55.2266	1.07878	0.000378283
dock	FBgn0010583	34.3028	38.8	0.177731	0.510487	41.183	50.5052	0.294383	0.0893692	25.3867	43.0749	0.762775	0.00103213
Prosbeta1	FBgn0010590	509.872	380.052	-0.423937	0.057483	912.065	461.12	-0.983995	0.000223392	288.166	410.415	0.510185	0.0715261
Sply	FBgn0010591	65.6153	68.1886	0.0554986	0.889358	7.53906	5.52947	-0.447244	0.0335091	1.76069	3.2625	0.889837	0.00799463
lwr	FBgn0010602	268.313	263.708	-0.0249788	0.956039	449.758	459.76	0.0317325	0.88267	371.465	480.322	0.370775	0.156018
l(2)05714	FBgn0010607	68.9961	67.5896	-0.029713	0.96742	98.0471	86.5564	-0.179835	0.402793	113.946	97.7992	-0.220457	0.505147
Hmgs	FBgn0010611	83.0593	62.68	-0.406136	0.29831	9.70544	10.8708	0.16359	0.759862	24.5657	20.378	-0.26963	0.519746
ATPsynG	FBgn0010612	591.4	485.328	-0.285173	0.201175	992.132	713.696	-0.475222	0.00716223	1716.36	734.626	-1.22427	0.000197013
CG10939	FBgn0010620	35.8924	35.4225	-0.0190134	0.96742	52.4925	42.8459	-0.292955	0.0990873	10.2324	28.3505	1.47023	0.000197013
Cct5	FBgn0010621	290.588	313.298	0.108558	0.752752	78.8693	56.8653	-0.471916	0.00536827	97.8596	53.9173	-0.859965	0.000378283
DCTN3-p24	FBgn0010622	37.0725	31.6253	-0.229268	0.375938	57.3558	39.4197	-0.54102	0.0029183	76.2054	45.9817	-0.728833	0.00220502
Sec61beta	FBgn0010638	325.631	277.12	-0.232728	0.310405	167.547	166.239	-0.0113006	0.960807	882.724	333.859	-1.40272	0.000197013
MFS14	FBgn0010651	1.79494	3.70647	1.04611	0.00059473	23.4494	25.8227	0.139091	0.483624	75.0203	44.3018	-0.759917	0.000547768
Nup214	FBgn0010660	48.3762	57.008	0.236868	0.302673	45.0082	73.7347	0.712156	0.000223392	33.4052	67.7866	1.02093	0.000197013
l(3)01239	FBgn0010741	217.525	177.185	-0.295924	0.227358	354.592	216.272	-0.713315	0.000223392	235.896	236.506	0.00372188	0.989095
Srp54k	FBgn0010747	76.4804	77.4284	0.0177732	0.967794	121.563	115.043	-0.0795323	0.688472	59.2097	109.077	0.881443	0.000197013
atms	FBgn0010750	68.073	67.9442	-0.00273162	0.993935	119.83	106.507	-0.17004	0.350299	130.095	95.4083	-0.447375	0.0585818
simj	FBgn0010762	42.5713	48.7645	0.19595	0.448401	33.8451	58.5142	0.789838	0.000223392	33.2628	48.7797	0.552371	0.0225241
sqz	FBgn0010768	14.0971	14.6051	0.0510696	0.902799	0.947914	2.31702	1.28944	0.000223392	4.15296	3.68673	-0.171796	0.560095
ppan	FBgn0010770	53.7163	41.2564	-0.380743	0.175845	89.6505	63.1701	-0.50507	0.0131488	81.4324	70.8818	-0.200187	0.483546
Xe7	FBgn0010772	26.9507	26.5083	-0.0238804	0.974996	37.5089	36.5664	-0.0367138	0.907167	29.5897	40.4099	0.449612	0.216697
Ref1	FBgn0010774	506.062	475.58	-0.0896267	0.881707	993.5	739.405	-0.426155	0.114702	1172.43	740.904	-0.662138	0.103356
l(3)02640	FBgn0010786	125.847	79.7125	-0.658787	0.00059473	9.82226	5.80813	-0.75798	0.00215312	12.9904	11.6359	-0.158871	0.649985
TrpRS	FBgn0010803	73.1386	69.4654	-0.0743382	0.839338	12.1123	17.9969	0.571272	0.0029183	50.118	26.236	-0.93378	0.000197013
l(3)03670	FBgn0010808	124.564	78.0246	-0.674888	0.00059473	204.259	57.6951	-1.82388	0.000223392	176.056	64.1607	-1.45627	0.000197013
unc-45	FBgn0010812	20.4401	21.7057	0.0866766	0.805675	1.55585	6.64277	2.09408	0.000223392	7.58683	7.98056	0.0729926	0.80794
Gug	FBgn0010825	45.4972	57.0958	0.327608	0.106286	44.733	75.9937	0.764539	0.000223392	24.7714	67.9398	1.45558	0.000197013
l(3)04053	FBgn0010830	51.2001	41.2741	-0.31091	0.129074	4.77607	6.28843	0.396875	0.0476562	12.8532	9.38923	-0.45305	0.0679759
l(3)05822	FBgn0010877	103.725	95.4472	-0.119989	0.694328	114.056	114.498	0.00558099	0.978756	50.5504	104.28	1.04467	0.000197013
sinu	FBgn0010894	13.9737	27.021	0.951373	0.00059473	31.1503	49.8866	0.679404	0.000223392	67.8608	73.325	0.111725	0.683692
Spn	FBgn0010905	40.2828	51.8176	0.363276	0.0545532	26.1987	54.3808	1.0536	0.000223392	7.00017	44.6987	2.67477	0.000197013
msn	FBgn0010909	60.7245	66.3408	0.127617	0.691438	96.2975	92.0017	-0.065838	0.755452	50.2096	85.2158	0.763156	0.00133486
l(3)07882	FBgn0010926	38.8589	33.83	-0.199943	0.424138	62.2464	52.7461	-0.238927	0.176951	29.1565	50.3532	0.788267	0.000710069
SsRbeta	FBgn0011016	285.872	277.8	-0.0413217	0.919021	111.55	165.242	0.566891	0.000424304	543.532	326.623	-0.734741	0.00118423
Sas-4	FBgn0011020	35.9422	30.743	-0.22542	0.338036	4.39076	8.01931	0.869008	0.000223392	27.3563	13.9156	-0.975169	0.000197013
dia	FBgn0011202	28.2765	25.1041	-0.17168	0.530965	15.4766	16.2888	0.0737917	0.718157	17.5519	16.0682	-0.12742	0.642644
cue	FBgn0011204	139.87	136.431	-0.0359063	0.943245	109.376	127.65	0.222893	0.29756	27.5956	107.935	1.96765	0.000197013
fbl	FBgn0011205	33.4682	33.6854	0.00933453	0.988773	39.5571	38.5592	-0.0368625	0.891756	14.1237	32.1317	1.18588	0.000197013
bol	FBgn0011206	2.49611	4.49348	0.848154	0.00059473	3.22397	12.5438	1.96007	0.000223392	20.2602	26.2698	0.374756	0.138859
pelo	FBgn0011207	70.8998	67.3667	-0.0737466	0.841923	18.6271	12.457	-0.58045	0.00277386	40.8656	15.5137	-1.39734	0.000197013
blw	FBgn0011211	750.216	707.806	-0.0839523	0.814299	379.366	323.65	-0.229156	0.194966	147.098	210.199	0.514976	0.0358235
eff	FBgn0011217	401.811	444.575	0.145909	0.610456	678.712	546.407	-0.312823	0.0751544	684.152	505.591	-0.436346	0.11697
heph	FBgn0011224	82.5104	116.252	0.494612	0.00697945	125.366	148.17	0.2411	0.215778	40.5284	119.013	1.55412	0.000197013
jar	FBgn0011225	35.0887	28.0484	-0.32309	0.107746	13.1768	42.7746	1.69875	0.000223392	134.895	78.8854	-0.77401	0.000872143
ox	FBgn0011227	319.738	267.727	-0.256126	0.694775	550.615	331.954	-0.730061	0.0174907	765.265	316.979	-1.27157	0.0265584
poe	FBgn0011230	23.4189	34.2636	0.549003	0.00111232	6.90884	30.2496	2.1304	0.000223392	5.09091	23.4097	2.20111	0.000197013
scat	FBgn0011232	38.1619	37.9527	-0.00793335	0.985081	10.6292	8.24486	-0.366461	0.0439463	14.2573	9.63984	-0.564624	0.0201731
ken	FBgn0011236	27.3733	21.9252	-0.320181	0.115565	2.60882	2.41388	-0.112043	0.65443	0.357981	0.753921	1.07453	0.0186085
ms(2)35Ci	FBgn0011239	0	0	0	1	0	0	0	1	0.0342382	0.0211571	-0.694463	1
cbx	FBgn0011241	43.5392	45.2147	0.0544775	0.967648	58.0376	52.2775	-0.150797	0.719199	52.2021	47.9687	-0.122014	0.868636
Hsp60B	FBgn0011244	0	0	0	1	0	0	0	1	0.0117176	0.0135694	0.211681	1
Sema-1a	FBgn0011259	4.52336	7.64276	0.7567	0.00059473	3.75019	11.6062	1.62986	0.000223392	12.2152	19.9766	0.70964	0.00177349
Sema-2a	FBgn0011260	63.9779	85.4425	0.41738	0.0224541	109.738	149.683	0.447843	0.00620769	151.941	176.668	0.217525	0.437219
Pglym87	FBgn0011270	0	0	0	1	0	0	0	1	0	0	0	1
RpL13	FBgn0011272	2719.76	2256.32	-0.269512	0.22991	4981.97	3584.91	-0.474779	0.00495423	6932.69	4359.7	-0.669189	0.0383789
Acam	FBgn0011273	0	0	0	1	0	0	0	1	1.05116e-05	0.187039	14.1191	1
Dif	FBgn0011274	0.430096	0.342963	-0.326606	0.968194	0.556164	0.332017	-0.744254	0.840211	0.402794	0.567809	0.495364	0.826915
HLH3B	FBgn0011276	0.0595274	0.199743	1.74652	1	0.0202124	0.227598	3.49318	1	0.198956	0.259025	0.380646	1
HLH4C	FBgn0011277	0.0198151	0.252816	3.67342	1	0.0433792	0.263263	2.60143	1	0.186741	0.227958	0.287732	1
lbe	FBgn0011278	0	0	0	1	0	0.0634181	inf	1	0.197336	0.0683411	-1.52983	1
Obp69a	FBgn0011279	0	0	0	1	0	0.268553	inf	1	0	0.389408	inf	1
Obp19d	FBgn0011280	0	0.0525457	inf	1	0.0924068	0.258944	1.48657	1	0.266911	0.248775	-0.10152	1
Obp83a	FBgn0011281	0	0	0	1	0	0	0	1	0	0	0	1
Obp84a	FBgn0011282	1.3927	1.31884	-0.0786154	0.985102	0.189577	0.742429	1.96947	0.352652	1.05473	0.265994	-1.9874	0.550847
Obp28a	FBgn0011283	0.707934	0.198997	-1.83087	0.464284	0.522755	0.134113	-1.96269	0.332136	1.65978	0.800701	-1.05166	0.240992
RpS4	FBgn0011284	2668.97	2318.99	-0.202787	0.441563	4451.83	3614.65	-0.300542	0.102976	4214.33	4121.55	-0.0321182	0.933647
RyR	FBgn0011286	0.081915	0.542879	2.72843	0.00059473	0.140146	0.852104	2.6041	0.000223392	0.1554	1.51863	3.28872	0.000197013
Snap25	FBgn0011288	0.144044	0.0329959	-2.12615	1	0.145118	0.0834216	-0.798731	1	0.390318	0.558748	0.517548	0.451897
TfIIA-L	FBgn0011289	117.44	110.612	-0.0864211	0.84848	191.288	131.511	-0.540561	0.00423543	174.839	104.558	-0.741724	0.00590066
Taf12	FBgn0011290	132.029	125.203	-0.0765809	0.838697	214.413	151.492	-0.501153	0.00306767	161.08	165.07	0.0352991	0.90532
Taf11	FBgn0011291	44.9137	43.8718	-0.0338601	0.947589	77.2904	59.6913	-0.372769	0.0416657	90.4264	65.9155	-0.456125	0.0624305
a10	FBgn0011293	0	0	0	1	0.0834281	0.0575102	-0.536714	1	0.0889105	0.0620441	-0.519058	1
a5	FBgn0011294	0	0	0	1	0	0	0	1	0	0	0	1
l(2)efl	FBgn0011296	1.4912	0.447194	-1.7375	0.16723	0.337729	0.18151	-0.895814	1	0.864029	2.65979	1.62216	0.0394759
l(2)not	FBgn0011297	29.8889	16.2146	-0.882314	0.0461925	8.65614	5.88478	-0.556736	0.176699	24.5914	6.47926	-1.92425	0.000197013
babo	FBgn0011300	37.6531	38.8033	0.0434101	0.919799	7.46292	9.523	0.351675	0.0514143	13.0805	13.755	0.0725325	0.798715
Rsf1	FBgn0011305	71.6537	69.6639	-0.0406313	0.93913	149.947	129.523	-0.211251	0.320819	360.79	153.523	-1.2327	0.000197013
Uch-L5	FBgn0011327	147.408	147.992	0.00569789	0.98999	242.163	190.556	-0.345763	0.0403652	134.609	144.701	0.104301	0.705089
l(3)j2D3	FBgn0011335	51.7935	58.3306	0.171481	0.526145	69.3464	72.117	0.0565187	0.79052	68.3331	76.7531	0.16764	0.519746
OstStt3	FBgn0011336	51.1485	51.6042	0.0127966	0.978686	78.9058	85.7988	0.120825	0.586875	203.318	110.401	-0.880987	0.000378283
ND-ACP	FBgn0011361	423.201	336.827	-0.329337	0.103944	218.077	150.132	-0.538607	0.000979772	257.23	139.065	-0.887296	0.000197013
ND-SGDH	FBgn0011455	235.629	215.317	-0.130056	0.686349	380.205	252.379	-0.591184	0.000223392	464.836	243.175	-0.934731	0.000197013
PR-Set7	FBgn0011474	68.4581	88.9876	0.378384	0.134676	35.6667	63.9809	0.843066	0.000223392	45.9987	64.0338	0.47724	0.0906965
l(3)neo43	FBgn0011476	87.9071	105.731	0.266349	0.78895	69.0382	55.349	-0.318836	0.717781	114.038	47.2175	-1.27212	0.225951
Ssdp	FBgn0011481	110.465	123.327	0.158903	0.64889	173.819	156.838	-0.148311	0.513344	80.4493	127.737	0.667022	0.0120626
SrpRbeta	FBgn0011509	86.4618	78.7135	-0.135452	0.647945	82.0682	76.184	-0.107337	0.591965	73.216	83.5862	0.191105	0.460733
etaTry	FBgn0011554	0.175514	0	#NAME?	1	0.0806214	0	#NAME?	1	0.490398	0.170896	-1.52083	0.267569
thetaTry	FBgn0011555	0.165585	0	#NAME?	1	0.103945	0	#NAME?	1	0.570459	0.301039	-0.922176	0.346222
zetaTry	FBgn0011556	0.816033	0.0360276	-4.50146	0.540866	0.390597	0	#NAME?	0.000223392	1.77567	1.24877	-0.507855	0.402255
Acp36DE	FBgn0011559	0.00692154	0.103223	3.89853	1	0.0819999	0.129815	0.662758	1	0.194066	0.426925	1.13744	0.645852
Smyd3	FBgn0011566	35.664	29.858	-0.256351	0.751922	2.46631	3.45119	0.484738	0.42499	12.4054	5.2318	-1.24559	0.0981957
can	FBgn0011569	0.00757394	0.0815032	3.42774	1	0.0278846	0.129779	2.21851	1	0.00998715	0.0862208	3.10989	1
cpb	FBgn0011570	95.312	99.8602	0.0672509	0.853618	66.0608	117.562	0.831552	0.000223392	79.9095	111.06	0.474906	0.0429835
caz	FBgn0011571	97.689	74.8021	-0.385117	0.0335154	172.533	127.331	-0.43829	0.00728875	133.148	156.622	0.23426	0.364898
Cdc37	FBgn0011573	114.942	106.714	-0.107162	0.736136	149.536	124.17	-0.268178	0.123067	103.449	127.925	0.306377	0.218947
Cyp4d2	FBgn0011576	0	0.0175629	inf	1	0	0.10128	inf	1	0.382441	0.432663	0.178006	0.942978
Ms	FBgn0011581	0.0477348	0	#NAME?	1	0.0201239	0.0210511	0.0649886	1	0.066726	0	#NAME?	1
Dop1R1	FBgn0011582	0.00577428	0	#NAME?	1	0	0.0116823	inf	1	0.00778657	0.0459406	2.56071	1
Trp1	FBgn0011584	59.0598	64.5083	0.12731	0.699908	53.9914	59.1135	0.130757	0.513099	74.9212	93.2041	0.315019	0.215394
e(r)	FBgn0011586	261.964	253.759	-0.0459069	0.918555	431.054	304.61	-0.500907	0.00409087	274.177	326.38	0.251446	0.356541
Elk	FBgn0011589	0.0173263	0.0311516	0.846348	1	0.0326527	0.0359204	0.1376	1	0.071042	0.0486445	-0.546395	1
fng	FBgn0011591	0.511012	1.7551	1.78013	0.00160199	0.179579	2.62617	3.87027	0.000223392	3.17558	5.08403	0.678953	0.0235245
fra	FBgn0011592	7.46573	12.9538	0.795024	0.00059473	15.9487	37.988	1.2521	0.000223392	37.159	54.5401	0.553607	0.0229355
fzo	FBgn0011596	0.120327	0.0275986	-2.1243	1	0.0412774	0.0854719	1.0501	1	0.0816017	0.182886	1.16428	1
ine	FBgn0011603	0.214615	0.237066	0.143534	1	0.109703	0.0974481	-0.170899	1	0.383099	0.87066	1.18439	0.249592
Iswi	FBgn0011604	82.8802	81.826	-0.0184687	0.96877	141.005	169.563	0.266076	0.126889	136.956	171.543	0.324863	0.224807
Klp3A	FBgn0011606	54.5125	54.9149	0.0106113	0.978713	10.8991	17.2124	0.659246	0.000223392	44.1618	27.9213	-0.661434	0.00331296
La	FBgn0011638	204.827	161.884	-0.339448	0.0820153	18.893	46.1721	1.28917	0.000223392	224.546	97.0955	-1.20954	0.000197013
lark	FBgn0011640	220.878	198.608	-0.15332	0.715124	352.949	258.741	-0.447951	0.0103287	253.012	207.973	-0.28281	0.359308
Zyx	FBgn0011642	40.1388	32.5329	-0.303096	0.513511	77.9061	59.3996	-0.391283	0.196113	90.327	68.5536	-0.397925	0.528678
Mad	FBgn0011648	101.359	103.622	0.0318581	0.94438	147.291	131.011	-0.168975	0.348895	47.1666	128.181	1.44235	0.000197013
mas	FBgn0011653	0.749993	1.44968	0.950781	0.00059473	10.9594	3.67709	-1.57554	0.000223392	0.200524	2.80723	3.8073	0.000197013
Med	FBgn0011655	38.0986	36.4959	-0.0620012	0.969933	32.4292	38.759	0.257236	0.757501	36.5326	27.5772	-0.405712	0.776693
Mef2	FBgn0011656	21.0981	23.2563	0.140509	0.626386	4.8606	19.5182	2.00561	0.000223392	23.8985	26.5377	0.151118	0.591031
Mlh1	FBgn0011659	28.863	23.4489	-0.299699	0.189677	5.45655	7.76303	0.508629	0.0274679	41.8215	11.1649	-1.90528	0.000197013
Pms2	FBgn0011660	46.6049	46.0633	-0.0168647	0.969063	16.7766	28.9298	0.786111	0.000223392	13.6265	19.1186	0.488559	0.471792
Moe	FBgn0011661	244.402	216.066	-0.177784	0.51056	127.411	93.9958	-0.438822	0.00933416	47.8911	46.6037	-0.0393107	0.888364
msi	FBgn0011666	57.0388	57.4531	0.0104411	0.980196	48.1339	48.0714	-0.00187406	0.993741	62.7573	52.4406	-0.259098	0.343226
Mst57Da	FBgn0011668	0	0	0	1	0	0	0	1	0	0.560699	inf	1
Mst57Db	FBgn0011669	0	0	0	1	0	0	0	1	0	0	0	1
Mst57Dc	FBgn0011670	0.207157	0	#NAME?	1	0	0	0	1	0	0	0	1
Mvl	FBgn0011672	77.8423	78.7455	0.0166444	0.971289	12.2302	22.3461	0.869578	0.000223392	43.0359	27.4243	-0.650084	0.00590066
insc	FBgn0011674	3.49535	4.99736	0.515732	0.681487	1.05022	4.7535	2.17829	0.00634412	13.8363	13.1581	-0.0725107	0.865998
Nos	FBgn0011676	0.0369707	0.010088	-1.87373	1	0.0039005	0.0209119	2.42259	1	0.0326933	0.0329244	0.0101608	1
pav	FBgn0011692	89.52	80.9407	-0.145344	0.602852	78.2273	86.7642	0.149428	0.412905	93.7481	73.1985	-0.356976	0.152061
Pdh	FBgn0011693	0.139943	0.0749398	-0.901038	1	0.310594	0.474935	0.612701	0.720839	0.493267	0.437035	-0.174622	0.937923
EbpII	FBgn0011694	0	0	0	1	0	0	0	1	0	0	0	1
EbpIII	FBgn0011695	0.666299	0	#NAME?	0.00059473	3.01782	0.689755	-2.12935	0.0125561	1.99603	2.22298	0.155362	0.837966
repo	FBgn0011701	0.204666	0.974239	2.251	0.608938	0.0919537	1.47673	4.00535	0.319967	0.713954	3.47	2.28103	0.0151721
RnrL	FBgn0011703	255.223	274.194	0.103441	0.754448	43.6984	91.5276	1.06663	0.000223392	60.5444	47.0732	-0.363086	0.133144
RnrS	FBgn0011704	739.376	578.964	-0.352835	0.0734772	198.173	234.597	0.243424	0.164786	1121.39	228.692	-2.29381	0.000197013
rost	FBgn0011705	104.329	109.07	0.0641236	0.869426	55.3122	94.0397	0.765672	0.000223392	12.0634	82.469	2.77321	0.000197013
rpr	FBgn0011706	1.27176	2.43843	0.939126	0.0667458	13.5283	29.1427	1.10715	0.000223392	63.8781	40.0317	-0.674181	0.0042216
Syx5	FBgn0011708	70.0588	70.1031	0.000912408	0.99739	35.3069	33.2292	-0.0874998	0.668195	32.9404	22.5626	-0.545922	0.0193219
2020-09-01	FBgn0011710	125.862	133.215	0.0819135	0.811831	250.405	261.026	0.0599306	0.7658	290.77	282.532	-0.0414641	0.89572
Snr1	FBgn0011715	146.324	131.582	-0.153205	0.569808	275.828	195.138	-0.499274	0.00166807	299.763	198.23	-0.596643	0.0093027
Tig	FBgn0011722	0.649633	1.35331	1.05879	0.00059473	0.168237	1.46617	3.12349	0.000223392	0.397716	3.8898	3.28988	0.000197013
byn	FBgn0011723	1.0803	0.375417	-1.52487	0.002069	16.8729	6.80124	-1.31084	0.000223392	7.32432	4.19933	-0.802536	0.00234089
twin	FBgn0011725	138.104	136.863	-0.0130234	0.979444	48.4487	39.1194	-0.308571	0.25409	58.2212	40.3651	-0.528436	0.137391
tsr	FBgn0011726	1680.83	1585.01	-0.0846812	0.828856	2819.96	2376.5	-0.246834	0.166246	3500.47	2293.91	-0.60974	0.0301331
Wee1	FBgn0011737	56.7377	59.0147	0.0567662	0.920357	54.2716	72.3761	0.415317	0.139284	31.2281	69.0343	1.14447	0.00370364
wts	FBgn0011739	22.7099	30.1802	0.41028	0.0272747	5.97349	9.59343	0.683471	0.000223392	9.50749	11.2365	0.241049	0.338598
alpha-Man-IIa	FBgn0011740	30.4231	30.1031	-0.0152557	0.972188	5.21988	6.17944	0.243459	0.224446	10.0524	10.9736	0.126498	0.650784
Arp6	FBgn0011741	53.5119	49.9086	-0.100572	0.804782	92.923	74.5138	-0.318529	0.0750284	104.192	89.0996	-0.225752	0.417088
Arp2	FBgn0011742	141.264	148.093	0.0681016	0.861549	79.1998	64.3365	-0.29986	0.0856687	75.5846	54.5763	-0.469818	0.0506709
Arp53D	FBgn0011743	0.0189145	0.0838734	2.14872	1	0.964019	0.339066	-1.50749	0.0317255	0.532773	0.0985085	-2.4352	0.11335
Arp1	FBgn0011745	129.943	111.606	-0.219463	0.357982	29.9645	40.3039	0.427663	0.0156249	126.694	46.7405	-1.43861	0.000197013
ana	FBgn0011746	0.140124	0.320821	1.19506	1	0.734222	2.55978	1.80173	0.000223392	3.75251	2.28759	-0.714029	0.0121818
Ank	FBgn0011747	85.6419	107.467	0.327499	0.095317	124.371	133.207	0.0990224	0.613796	59.2176	114.125	0.946524	0.000378283
PhKgamma	FBgn0011754	65.0468	69.0017	0.0851545	0.805675	11.4334	19.4616	0.767375	0.000223392	17.8697	17.1048	-0.0631112	0.828982
B-H1	FBgn0011758	0.100453	0.452192	2.17042	0.0323997	0.198956	1.15203	2.53366	0.000223392	2.9577	2.29517	-0.365874	0.232293
ctp	FBgn0011760	251.599	250.031	-0.0090201	0.981965	437.4	342.675	-0.352114	0.041751	314.617	334.466	0.0882656	0.783447
dhd	FBgn0011761	6762.74	5477.78	-0.304015	0.194998	98.6866	76.8672	-0.360486	0.0457863	48.186	33.0628	-0.543404	0.034076
DNApol-alpha50	FBgn0011762	51.1333	52.4695	0.0372138	0.950916	56.4186	34.4207	-0.712892	0.000800085	81.584	18.1471	-2.16855	0.000197013
Dp	FBgn0011763	124.332	142.918	0.20099	0.521626	93.2629	151.751	0.702327	0.000223392	158.523	165.464	0.0618252	0.859283
E2f1	FBgn0011766	70.927	74.1022	0.0631814	0.880031	57.0548	78.4326	0.459105	0.0059187	81.7371	84.7648	0.0524742	0.867015
Fdh	FBgn0011768	362.109	295.199	-0.294736	0.147605	113.495	58.3423	-0.96002	0.000223392	59.7844	39.6382	-0.592878	0.0120626
Fdx1	FBgn0011769	34.5165	30.0909	-0.197959	0.877362	7.26534	4.04587	-0.844581	0.874797	3.42401	2.46721	-0.472809	0.8775
Gip	FBgn0011770	163.222	122.104	-0.418722	0.036328	180.559	90.0226	-1.00411	0.000223392	32.7678	45.5785	0.476077	0.0955616
Hem	FBgn0011771	29.6753	30.6225	0.0453287	0.915577	10.0072	20.4359	1.03007	0.000223392	30.0721	30.3057	0.0111624	0.968961
Irbp	FBgn0011774	79.4371	72.2347	-0.13712	0.633032	8.93294	9.69332	0.117857	0.600274	10.1406	7.94046	-0.352844	0.199042
BRWD3	FBgn0011785	36.0945	40.2921	0.158715	0.671408	44.124	56.4676	0.355858	0.103655	18.9047	49.9439	1.40157	0.000197013
mRpL12	FBgn0011787	286.212	249.883	-0.195828	0.434147	123.595	61.8595	-0.998554	0.000223392	144.227	67.7872	-1.08925	0.000197013
Gem3	FBgn0011802	30.4573	43.7508	0.522522	0.00111232	18.9897	22.3734	0.236569	0.196334	11.3904	12.1149	0.0889595	0.757482
Lcp1Psi	FBgn0011812	0.141723	0	#NAME?	1	0	0	0	1	0.254394	0	#NAME?	1
nmo	FBgn0011817	115.501	146.301	0.341039	0.125969	181.709	269.787	0.570189	0.00150698	147.861	309.98	1.06793	0.000197013
oaf	FBgn0011818	76.5089	60.7107	-0.333676	0.114806	49.8467	26.4475	-0.914367	0.000223392	60.972	22.4484	-1.44153	0.000197013
pcl	FBgn0011822	0.186475	0.022828	-3.0301	1	0.189627	0.0710024	-1.41723	1	1.11159	0.824346	-0.431304	0.867403
CG4038	FBgn0011824	61.6062	51.3556	-0.262556	0.264409	89.6705	79.344	-0.176512	0.352745	92.9187	117.651	0.340467	0.175515
Pp2B-14D	FBgn0011826	82.4065	77.3226	-0.0918687	0.784948	12.6302	8.05913	-0.648182	0.000223392	2.23757	2.62586	0.230859	0.468059
Pxn	FBgn0011828	0.264855	0.734655	1.47186	0.0173787	0.169536	1.09615	2.69279	0.000223392	1.36092	2.4911	0.872197	0.105041
Ret	FBgn0011829	5.33649	3.13034	-0.769571	0.459929	7.17738	5.74368	-0.321481	0.650443	10.1058	10.9497	0.115712	0.855352
Ser12	FBgn0011832	0	0	0	1	0	0	0	1	0	0	0	1
Ser6	FBgn0011834	0.0636464	0	#NAME?	1	0.0383791	0	#NAME?	1	0.842323	0.501029	-0.74948	0.395141
Taf2	FBgn0011836	31.3574	30.9278	-0.0199012	0.966198	43.7499	44.2802	0.0173838	0.938592	18.4132	38.858	1.07747	0.000197013
Tis11	FBgn0011837	84.6	97.3672	0.202777	0.6062	90.4443	128.888	0.511019	0.0223301	97.447	145.87	0.581998	0.0881824
tRNA:Ala-AGC-2-3	FBgn0011840	0	0	0	1	0	0	0	1	0	0	0	1
tRNA:Asp-GTC-1-10	FBgn0011844	0	0	0	1	0	0	0	1	0	0	0	1
tRNA:Asp-GTC-1-11	FBgn0011845	0	0	0	1	0	0	0	1	0	0	0	1
tRNA:Glu-TTC-1-6	FBgn0011848	0	0	0	1	0	0	0	1	0	0	0	1
tRNA:Glu-TTC-1-5	FBgn0011849	0	0	0	1	0	0	0	1	0	0	0	1
tRNA:Glu-TTC-1-4	FBgn0011850	0	0	0	1	0	0	0	1	0	0	0	1
tRNA:Glu-CTC-3-4	FBgn0011851	0	0	0	1	0	0	0	1	0	0	0	1
tRNA:Glu-CTC-3-5	FBgn0011852	0	0	0	1	0	0	0	1	0	0	0	1
tRNA:Glu-CTC-3-6	FBgn0011853	0	0	0	1	0	0	0	1	0	0	0	1
tRNA:Glu-CTC-3-8	FBgn0011854	0	0	0	1	0	0	0	1	0	0	0	1
tRNA:Glu-CTC-3-9	FBgn0011855	0	0	0	1	0	0	0	1	0	0	0	1
tRNA:Phe-GAA-1-8	FBgn0011858	0	0	0	1	0	0	0	1	0	0	0	1
tRNA:Gly-GCC-1-1	FBgn0011859	0	0	0	1	0	0	0	1	0	0	0	1
tRNA:Gly-GCC-1-2	FBgn0011860	0	0	0	1	0	0	0	1	0	0	0	1
tRNA:Gly-GCC-1-3	FBgn0011861	0	0	0	1	0	0	0	1	0	0	0	1
tRNA:Gly-GCC-1-4	FBgn0011862	0	0	0	1	0	0	0	1	0	0	0	1
tRNA:Gly-GCC-1-5	FBgn0011863	0	0	0	1	0	0	0	1	0	0	0	1
tRNA:Gly-GCC-1-6	FBgn0011864	0	0	0	1	0	0	0	1	0	0	0	1
tRNA:Gly-GCC-1-7	FBgn0011865	0	0	0	1	0	0	0	1	0	0	0	1
tRNA:Gly-GCC-2-1	FBgn0011866	0	0	0	1	0	0	0	1	0	0	0	1
tRNA:Gly-GCC-1-8	FBgn0011867	0	0	0	1	0	0	0	1	0	0	0	1
tRNA:Gly-GCC-1-9	FBgn0011868	0	0	0	1	0	0	0	1	0	0	0	1
tRNA:Gly-GCC-1-10	FBgn0011869	0	0	0	1	0	0	0	1	0	0	0	1
tRNA:Gly-GCC-1-11	FBgn0011870	0	0	0	1	0	0	0	1	0	0	0	1
tRNA:Gly-GCC-1-12	FBgn0011871	0	0	0	1	0	0	0	1	0	0	0	1
tRNA:Gly-GCC-1-13	FBgn0011872	0	0	0	1	0	0	0	1	0	0	0	1
tRNA:His-GTG-2-1Psi	FBgn0011877	0	0	0	1	0	0	0	1	0	0	0	1
tRNA:His-GTG-1-4	FBgn0011878	0	0	0	1	0	0	0	1	0	0	0	1
tRNA:Ala-TGC-2-1	FBgn0011879	0	0	0	1	0	0	0	1	0	0	0	1
tRNA:Ile-AAT-1-1	FBgn0011880	0	0	0	1	0	0	0	1	0	0	0	1
tRNA:Ile-AAT-1-3	FBgn0011881	0	0	0	1	0	0	0	1	0	0	0	1
tRNA:Ile-AAT-1-4	FBgn0011882	0	0	0	1	0	0	0	1	0	0	0	1
tRNA:Ile-AAT-1-5	FBgn0011883	0	0	0	1	0	0	0	1	0	0	0	1
tRNA:Ile-AAT-1-6	FBgn0011884	0	0	0	1	0	0	0	1	0	0	0	1
tRNA:Ile-AAT-1-7	FBgn0011885	0	0	0	1	0	0	0	1	0	0	0	1
tRNA:Lys-CTT-1-4	FBgn0011887	0	0	0	1	0	0	0	1	0	0	0	1
tRNA:Lys-CTT-1-3	FBgn0011888	0	0	0	1	0	0	0	1	0	0	0	1
tRNA:Lys-CTT-1-2	FBgn0011889	0	0	0	1	0	0	0	1	0	0	0	1
tRNA:Lys-CTT-1-5	FBgn0011890	0	0	0	1	0	0	0	1	0	0	0	1
tRNA:Lys-CTT-1-1	FBgn0011891	0	0	0	1	0	0	0	1	0	0	0	1
tRNA:Lys-CTT-1-6	FBgn0011892	0	0	0	1	0	0	0	1	0	0	0	1
tRNA:Lys-CTT-1-7	FBgn0011893	0	0	0	1	0	0	0	1	0	0	0	1
tRNA:Lys-CTT-1-8	FBgn0011894	0	0	0	1	0	0	0	1	0	0	0	1
tRNA:Lys-CTT-1-9	FBgn0011895	0	0	0	1	0	0	0	1	0	0	0	1
tRNA:Lys-CTT-1-10	FBgn0011896	0	0	0	1	0	0	0	1	0	0	0	1
tRNA:Lys-CTT-1-11	FBgn0011897	0	0	0	1	0	0	0	1	0	0	0	1
tRNA:Lys-TTT-1-1	FBgn0011902	0	0	0	1	0	0	0	1	0	0	0	1
tRNA:Lys-TTT-2-4	FBgn0011904	0	0	0	1	0	0	0	1	0	0	0	1
tRNA:Lys-TTT-2-5	FBgn0011905	0	0	0	1	0	0	0	1	0	0	0	1
tRNA:Leu-CAG-1-1	FBgn0011906	0	0	0	1	0	0	0	1	0	0	0	1
tRNA:Leu-CAA-2-1	FBgn0011909	0	0	0	1	0	0	0	1	0	0	0	1
tRNA:Leu-CAA-1-1	FBgn0011910	0	0	0	1	0	0	0	1	0	0	0	1
tRNA:Met-CAT-1-1	FBgn0011915	0	0	0	1	0	0	0	1	0	0	0	1
tRNA:Met-CAT-1-2	FBgn0011916	0	0	0	1	0	0	0	1	0	0	0	1
tRNA:Met-CAT-1-5	FBgn0011919	0	0	0	1	0	0	0	1	0	0	0	1
tRNA:iMet-CAT-2-1	FBgn0011921	0	0	0	1	0	0	0	1	0	0	0	1
tRNA:iMet-CAT-1-4	FBgn0011927	0	0	0	1	0	0	0	1	0	0	0	1
tRNA:iMet-CAT-1-5	FBgn0011928	0	0	0	1	0	0	0	1	0	0	0	1
tRNA:Asn-GTT-1-6	FBgn0011931	0	0	0	1	0	0	0	1	0	0	0	1
tRNA:Asn-GTT-1-5	FBgn0011932	0	0	0	1	0	0	0	1	0	0	0	1
tRNA:Asn-GTT-1-4	FBgn0011933	0	0	0	1	0	0	0	1	0	0	0	1
tRNA:Asn-GTT-1-8	FBgn0011934	0	0	0	1	0	0	0	1	0	0	0	1
tRNA:Asn-GTT-1-7	FBgn0011935	0	0	0	1	0	0	0	1	0	0	0	1
tRNA:Asn-GTT-1-3	FBgn0011936	0	0	0	1	0	0	0	1	0	0	0	1
tRNA:Asn-GTT-1-2	FBgn0011937	0	0	0	1	0	0	0	1	0	0	0	1
tRNA:Asn-GTT-1-1	FBgn0011938	0	0	0	1	0	0	0	1	0	0	0	1
tRNA:Pro-TGG-1-1	FBgn0011944	0	0	0	1	0	0	0	1	0	0	0	1
tRNA:Pro-TGG-1-2	FBgn0011945	0	0	0	1	0	0	0	1	0	0	0	1
tRNA:Arg-TCG-3-1	FBgn0011948	0	0	0	1	0	0	0	1	0	0	0	1
tRNA:Arg-TCG-3-2	FBgn0011949	0	0	0	1	0	0	0	1	0	0	0	1
tRNA:Arg-TCG-3-3	FBgn0011950	0	0	0	1	0	0	0	1	0	0	0	1
tRNA:Arg-TCG-3-4	FBgn0011951	0	0	0	1	0	0	0	1	0	0	0	1
tRNA:Arg-TCG-2-1	FBgn0011952	0	0	0	1	0	0	0	1	0	0	0	1
tRNA:Arg-TCG-1-1	FBgn0011953	0	0	0	1	0	0	0	1	0	0	0	1
tRNA:Arg-TCG-2-2	FBgn0011954	0	0	0	1	0	0	0	1	0	0	0	1
tRNA:Arg-ACG-1-5	FBgn0011955	0	0	0	1	0	0	0	1	0	0	0	1
tRNA:Arg-ACG-1-3	FBgn0011956	0	0	0	1	0	0	0	1	0	0	0	1
tRNA:Arg-ACG-1-2	FBgn0011957	0	0	0	1	0	0	0	1	0	0	0	1
tRNA:Arg-ACG-1-1	FBgn0011958	0	0	0	1	0	0	0	1	0	0	0	1
tRNA:Arg-ACG-1-10	FBgn0011959	0	0	0	1	0	0	0	1	0	0	0	1
tRNA:Arg-ACG-1-9	FBgn0011960	0	0	0	1	0	0	0	1	0	0	0	1
tRNA:Arg-ACG-1-8	FBgn0011961	0	0	0	1	0	0	0	1	0	0	0	1
tRNA:Arg-ACG-1-7	FBgn0011962	0	0	0	1	0	0	0	1	0	0	0	1
tRNA:Arg-ACG-1-6	FBgn0011963	0	0	0	1	0	0	0	1	0	0	0	1
tRNA:Arg-TCG-4-1	FBgn0011965	0	0	0	1	0	0	0	1	0	0	0	1
tRNA:Arg-TCG-2-3	FBgn0011966	0	0	0	1	0	0	0	1	0	0	0	1
tRNA:Ser-GCT-2-1	FBgn0011970	0	0	0	1	0	0	0	1	0	0	0	1
tRNA:Ser-GCT-2-2	FBgn0011971	0	0	0	1	0	0	0	1	0	0	0	1
tRNA:Ser-AGA-1-1	FBgn0011974	0	0	0	1	0	0	0	1	0	0	0	1
tRNA:Ser-CGA-1-1	FBgn0011975	0	0	0	1	0	0	0	1	0	0	0	1
tRNA:Ser-CGA-1-2	FBgn0011976	0	0	0	1	0	0	0	1	0	0	0	1
tRNA:Ser-CGA-1-3	FBgn0011977	0	0	0	1	0	0	0	1	0	0	0	1
tRNA:Ser-AGA-3-1	FBgn0011980	0	0	0	1	0	0	0	1	0	0	0	1
tRNA:Ser-AGA-3-2	FBgn0011981	0	0	0	1	0	0	0	1	0	0	0	1
tRNA:Ser-AGA-2-1	FBgn0011982	0	0	0	1	0	0	0	1	0	0	0	1
tRNA:Ser-AGA-2-2	FBgn0011983	0	0	0	1	0	0	0	1	0	0	0	1
tRNA:Ser-AGA-2-4	FBgn0011984	0	0	0	1	0	0	0	1	0	0	0	1
tRNA:Ser-AGA-2-3	FBgn0011985	0	0	0	1	0	0	0	1	0	0	0	1
tRNA:Ser-AGA-2-5	FBgn0011986	0	0	0	1	0	0	0	1	0	0	0	1
tRNA:SeC-TCA-1-1	FBgn0011987	0	0	0	1	0	0	0	1	0	0	0	1
tRNA:Thr-AGT-1-5	FBgn0011993	0	0	0	1	0	0	0	1	0	0	0	1
tRNA:Thr-AGT-1-6	FBgn0011994	0	0	0	1	0	0	0	1	0	0	0	1
tRNA:Val-CAC-2-2	FBgn0011998	0	0	0	1	0	0	0	1	0	0	0	1
tRNA:Val-CAC-2-1	FBgn0011999	0	0	0	1	0	0	0	1	0	0	0	1
tRNA:Val-CAC-2-3	FBgn0012000	0	0	0	1	0	0	0	1	0	0	0	1
tRNA:Val-CAC-2-4	FBgn0012001	0	0	0	1	0	0	0	1	0	0	0	1
tRNA:Val-CAC-1-1	FBgn0012002	0	0	0	1	0	0	0	1	0	0	0	1
tRNA:Val-CAC-2-5	FBgn0012003	0	0	0	1	0	0	0	1	0	0	0	1
tRNA:Val-CAC-2-6	FBgn0012004	0	0	0	1	0	0	0	1	0	0	0	1
tRNA:Val-AAC-2-4	FBgn0012009	0	0	0	1	0	0	0	1	0	0	0	1
tRNA:Val-AAC-2-3	FBgn0012010	0	0	0	1	0	0	0	1	0	0	0	1
tRNA:Val-AAC-1-1	FBgn0012011	0	0	0	1	0	0	0	1	0	0	0	1
tRNA:Tyr-GTA-1-3	FBgn0012016	0	0	0	1	0	0	0	1	0	0	0	1
tRNA:Tyr-GTA-1-2	FBgn0012017	0	0	0	1	0	0	0	1	0	0	0	1
tRNA:Tyr-GTA-3-1	FBgn0012018	0	0	0	1	0	0	0	1	0	0	0	1
tRNA:Tyr-GTA-1-8	FBgn0012024	0	0	0	1	0	0	0	1	0	0	0	1
tRNA:Tyr-GTA-1-7	FBgn0012025	0	0	0	1	0	0	0	1	0	0	0	1
tRNA:Tyr-GTA-1-6	FBgn0012026	0	0	0	1	0	0	0	1	0	0	0	1
tRNA:Tyr-GTA-1-5	FBgn0012027	0	0	0	1	0	0	0	1	0	0	0	1
tRNA:Tyr-GTA-1-4	FBgn0012028	0	0	0	1	0	0	0	1	0	0	0	1
AcCoAS	FBgn0012034	32.6343	21.6706	-0.590652	0.00059473	6.69466	5.58958	-0.260271	0.218225	4.91781	4.29841	-0.194212	0.536027
Aldh	FBgn0012036	224.322	163.88	-0.452933	0.0114021	5.05792	17.7314	1.80969	0.000223392	5.61147	11.193	0.996149	0.000197013
Ance	FBgn0012037	4.93574	13.8025	1.48359	0.00059473	36.3169	77.006	1.08433	0.000223392	277.949	151.551	-0.875019	0.000197013
AttA	FBgn0012042	0	0	0	1	0	0	0	1	0	0	0	1
CalpA	FBgn0012051	12.0467	18.6044	0.627009	0.00059473	21.6868	36.8002	0.7629	0.000223392	39.8893	37.69	-0.0818232	0.768244
Cdc27	FBgn0012058	46.1816	42.1478	-0.131862	0.653037	21.2163	18.2556	-0.216834	0.234769	27.5124	21.0247	-0.387992	0.101269
Dh44	FBgn0012344	0.0162365	0	#NAME?	1	0.128597	0.00892573	-3.84874	1	0.138606	0.078187	-0.825994	1
Trl	FBgn0013263	52.1037	57.3683	0.138867	0.771007	80.5759	83.7426	0.0556144	0.845337	96.5776	89.1296	-0.115785	0.784378
FK506-bp1	FBgn0013269	500.42	432.607	-0.210085	0.413069	822.663	618.441	-0.411666	0.0142195	653.81	601.192	-0.121046	0.698834
Gp150	FBgn0013272	8.23128	14.0075	0.767014	0.00059473	54.197	131.961	1.28383	0.000223392	282.056	226.508	-0.316423	0.278144
Hsp70Aa	FBgn0013275	0.0163651	0	#NAME?	1	0	0	0	1	0	0	0	1
Hsp70Ab	FBgn0013276	0.400308	0.149317	-1.42273	0.725883	0.146029	0.156959	0.104124	1	0.312613	0.118316	-1.40173	1
Hsp70Ba	FBgn0013277	0.00775392	0.00907201	0.226495	1	0.126164	0.0908986	-0.47297	1	0.0719078	0.161785	1.16986	1
Hsp70Bb	FBgn0013278	0.0491727	0.070156	0.51271	1	0.214238	0.285693	0.415253	1	0.829019	0.588525	-0.4943	0.284678
Hsp70Bc	FBgn0013279	0.0483982	0	#NAME?	1	0.0655201	0.0717354	0.130748	1	0.209151	0.25098	0.263024	1
ProtA	FBgn0013300	0	0	0	1	0	0	0	1	0	0	0	1
ProtB	FBgn0013301	0	0	0	1	0	0	0	1	0	0	0	1
Nca	FBgn0013303	133.617	129.143	-0.0491288	0.908668	183.477	158.295	-0.212988	0.258109	141.095	163.067	0.208798	0.449333
Nmda1	FBgn0013305	89.7484	92.1846	0.038639	0.959294	126.031	108.924	-0.210456	0.297531	172.972	111.74	-0.630384	0.0276382
Odc1	FBgn0013307	0.287856	0	#NAME?	1	0.050323	0	#NAME?	1	0.294834	0.139909	-1.07541	1
Odc2	FBgn0013308	0	0	0	1	0	0	0	1	0.0779417	0.0281017	-1.47174	1
Ptth	FBgn0013323	0	0	0	1	0.209784	0.106685	-0.975543	1	1.40198	0.18139	-2.9503	0.170725
RpL11	FBgn0013325	2096.66	1641.33	-0.353225	0.0849238	3625.85	2495.08	-0.539231	0.0018397	6381.17	3033.09	-1.07303	0.000197013
Sap47	FBgn0013334	15.4114	16.5731	0.104844	0.756312	22.1195	22.8585	0.047412	0.824643	9.9251	21.0491	1.08461	0.000197013
nSyb	FBgn0013342	0.45282	0.421411	-0.10371	0.941725	0.356993	0.58496	0.712442	0.205049	0.743272	1.90611	1.35867	0.00370364
Syx1A	FBgn0013343	23.2409	24.9326	0.101368	0.884663	39.8229	47.5836	0.256868	0.291583	27.5353	42.1402	0.613916	0.0622792
TfIIA-S	FBgn0013347	216.599	210.774	-0.0393341	0.924724	484.72	364.582	-0.410908	0.0124276	898.881	425.053	-1.08049	0.000197013
TpnC41C	FBgn0013348	0.143377	0.180159	0.329462	1	0.325093	0.209111	-0.636584	1	0.164868	0.675334	2.03429	0.118492
bcn92	FBgn0013432	67.4286	60.5017	-0.156386	0.86693	93.4954	68.8246	-0.441972	0.0198828	77.5406	58.1596	-0.414934	0.119893
beat-Ia	FBgn0013433	0.1656	0.941256	2.50688	0.00059473	0.0589573	0.925667	3.97275	0.00423543	0.644553	1.30129	1.01358	0.0076306
Cdc2rk	FBgn0013435	29.392	24.4538	-0.265367	0.574024	30.8822	18.0055	-0.778344	0.0155124	21.5087	15.2099	-0.499915	0.411653
igl	FBgn0013467	0.285683	0.0246635	-3.53396	1	0.216654	0	#NAME?	1	0.796674	0.951744	0.256584	0.612834
klu	FBgn0013469	0.310502	1.62918	2.39147	0.00059473	0.348722	7.96237	4.51305	0.000223392	11.355	20.9127	0.881052	0.000197013
MED20	FBgn0013531	37.62	37.3516	-0.0103293	0.981965	15.9535	23.5117	0.559511	0.00394226	64.3278	23.6351	-1.44451	0.000197013
l(2)dtl	FBgn0013548	112.922	105.383	-0.0996793	0.757431	29.7308	15.6563	-0.925219	0.000223392	28.5805	10.8746	-1.39407	0.000197013
Pex1	FBgn0013563	20.2816	20.9728	0.0483489	0.911046	7.84248	9.84303	0.327792	0.156753	7.3515	6.08155	-0.2736	0.616196
mtd	FBgn0013576	131.169	151.01	0.203216	0.647899	22.9535	28.381	0.30621	0.213185	22.6402	30.6852	0.43866	0.124623
mt:ATPase6	FBgn0013672	0	0	0	1	0	0	0	1	0	0	0	1
mt:ATPase8	FBgn0013673	0	0	0	1	0	0	0	1	0	0	0	1
mt:CoI	FBgn0013674	0	0	0	1	0	0	0	1	0	0	0	1
mt:CoII	FBgn0013675	0	0	0	1	0	0	0	1	0	0	0	1
mt:CoIII	FBgn0013676	0	0	0	1	0	0	0	1	0	0	0	1
mt:Cyt-b	FBgn0013678	0	0	0	1	0	0	0	1	0	0	0	1
mt:ND1	FBgn0013679	0	0	0	1	0	0	0	1	0	0	0	1
mt:ND2	FBgn0013680	0	0	0	1	0	0	0	1	0	0	0	1
mt:ND3	FBgn0013681	0	0	0	1	0	0	0	1	0	0	0	1
mt:ND4L	FBgn0013683	0	0	0	1	0	0	0	1	0	0	0	1
mt:ND5	FBgn0013684	0	0	0	1	0	0	0	1	0	0	0	1
mt:ND6	FBgn0013685	0	0	0	1	0	0	0	1	0	0	0	1
mt:lrRNA	FBgn0013686	0	0	0	1	0	0	0	1	0	0	0	1
mt:srRNA	FBgn0013688	0	0	0	1	0	0	0	1	0	0	0	1
mt:tRNA:Ala-TGC	FBgn0013689	0	0	0	1	0	0	0	1	0	0	0	1
mt:tRNA:Cys-GCA	FBgn0013690	0	0	0	1	0	0	0	1	0	0	0	1
mt:tRNA:Asp-GTC	FBgn0013691	0	0	0	1	0	0	0	1	0	0	0	1
mt:tRNA:Glu-TTC	FBgn0013692	0	0	0	1	0	0	0	1	0	0	0	1
mt:tRNA:Phe-GAA	FBgn0013693	0	0	0	1	0	0	0	1	0	0	0	1
mt:tRNA:Gly-TCC	FBgn0013694	0	0	0	1	0	0	0	1	0	0	0	1
mt:tRNA:His-GTG	FBgn0013695	0	0	0	1	0	0	0	1	0	0	0	1
mt:tRNA:Ile-GAT	FBgn0013696	0	0	0	1	0	0	0	1	0	0	0	1
mt:tRNA:Lys-CTT	FBgn0013697	0	0	0	1	0	0	0	1	0	0	0	1
mt:tRNA:Leu-TAG	FBgn0013698	0	0	0	1	0	0	0	1	0	0	0	1
mt:tRNA:Leu-TAA	FBgn0013699	0	0	0	1	0	0	0	1	0	0	0	1
mt:tRNA:Met-CAT	FBgn0013700	0	0	0	1	0	0	0	1	0	0	0	1
mt:tRNA:Asn-GTT	FBgn0013701	0	0	0	1	0	0	0	1	0	0	0	1
mt:tRNA:Pro-TGG	FBgn0013702	0	0	0	1	0	0	0	1	0	0	0	1
mt:tRNA:Gln-TTG	FBgn0013703	0	0	0	1	0	0	0	1	0	0	0	1
mt:tRNA:Arg-TCG	FBgn0013704	0	0	0	1	0	0	0	1	0	0	0	1
mt:tRNA:Ser-GCT	FBgn0013705	0	0	0	1	0	0	0	1	0	0	0	1
mt:tRNA:Ser-TGA	FBgn0013706	0	0	0	1	0	0	0	1	0	0	0	1
mt:tRNA:Thr-TGT	FBgn0013707	0	0	0	1	0	0	0	1	0	0	0	1
mt:tRNA:Val-TAC	FBgn0013708	0	0	0	1	0	0	0	1	0	0	0	1
mt:tRNA:Trp-TCA	FBgn0013709	0	0	0	1	0	0	0	1	0	0	0	1
mt:tRNA:Tyr-GTA	FBgn0013710	0	0	0	1	0	0	0	1	0	0	0	1
not	FBgn0013717	50.1534	53.331	0.0886253	0.794649	84.9058	69.5896	-0.28699	0.101823	28.4361	52.2156	0.876755	0.000197013
nuf	FBgn0013718	61.2527	64.4533	0.0734808	0.845606	63.0981	85.4983	0.4383	0.0113419	80.5753	89.0752	0.144687	0.614492
pck	FBgn0013720	83.6441	87.4294	0.0638559	0.870975	117.928	105.108	-0.166024	0.373689	155.528	117.983	-0.398596	0.101102
phyl	FBgn0013725	1.91785	1.36288	-0.492832	0.192458	39.7397	22.5641	-0.816553	0.000223392	68.2804	39.4035	-0.793149	0.000197013
pnut	FBgn0013726	137.484	132.124	-0.057375	0.881328	266.773	231.646	-0.203686	0.253308	202.367	224.27	0.148262	0.607743
sced	FBgn0013732	62.8547	66.9946	0.0920246	0.782792	49.0853	71.9566	0.551835	0.000800085	11.4267	61.9813	2.43942	0.000197013
shot	FBgn0013733	6.42591	8.30253	0.369651	0.0579068	5.93399	15.9317	1.42483	0.000223392	9.89576	20.4671	1.04843	0.000197013
alien	FBgn0013746	84.62	80.0921	-0.0793383	0.828133	162.152	122.595	-0.403446	0.0148088	103.26	107.193	0.0539237	0.852405
Arf102F	FBgn0013749	350.397	355.855	0.0223009	0.962348	631.053	412.77	-0.612422	0.000616514	289.355	404.521	0.483372	0.0500799
Arf51F	FBgn0013750	142.86	153.417	0.102862	0.759116	177.398	186.861	0.0749805	0.710358	141.357	206.547	0.547119	0.0258555
Awh	FBgn0013751	0.135843	1.12654	3.05189	0.0038158	0.306476	4.24658	3.79246	0.000223392	14.5107	9.21797	-0.654597	0.00835244
Bgb	FBgn0013753	87.8372	82.2313	-0.0951449	0.776646	145.501	113.587	-0.357224	0.0321439	241.782	115.047	-1.07148	0.000197013
Bro	FBgn0013755	9.97912	1.93204	-2.36879	0.00059473	356.75	21.3395	-4.06332	0.000223392	1.274	0.63361	-1.0077	0.197359
Mtor	FBgn0013756	61.0606	67.6106	0.147007	0.597691	76.2777	93.4135	0.29237	0.0884329	28.4044	72.7873	1.35757	0.000197013
CASK	FBgn0013759	41.6809	50.8651	0.287288	0.177553	8.18738	14.0743	0.781593	0.000223392	9.79374	12.6672	0.371165	0.172541
Cdk5	FBgn0013762	31.3684	35.3031	0.170482	0.741769	14.3339	19.9653	0.47806	0.253786	46.9142	21.39	-1.13308	0.0153946
Idgf6	FBgn0013763	281.875	269.996	-0.0621186	0.893053	483.204	410.346	-0.23579	0.192774	284.656	327.405	0.201859	0.488762
Chi	FBgn0013764	84.8072	82.6959	-0.0363706	0.931507	141.627	105.978	-0.418326	0.0104594	97.2162	108.899	0.163726	0.541962
cnn	FBgn0013765	57.908	58.2571	0.00867116	0.982145	63.2313	76.0683	0.266656	0.125306	50.8585	76.2875	0.584959	0.0151721
Crz	FBgn0013767	0.323863	0.12096	-1.42085	1	3.90125	2.39385	-0.704606	0.129678	6.43261	0.751007	-3.0985	0.00317359
Cp1	FBgn0013770	672.94	650.615	-0.0486743	0.907046	288.967	325.973	0.173849	0.350336	556.727	225.091	-1.30646	0.000197013
Cyp6a9	FBgn0013771	11.0315	4.83587	-1.18978	0.58156	0.167899	0.254671	0.601044	1	1.05681	0.704609	-0.584821	0.293641
Cyp6a8	FBgn0013772	0.381452	0.588294	0.625035	0.526083	0.263253	4.81681	4.19355	0.000223392	14.6928	26.2973	0.839809	0.000710069
Cyp6a22	FBgn0013773	81.7538	72.3653	-0.175989	0.510727	64.6533	34.6932	-0.89807	0.000223392	4.89395	19.6742	2.00723	0.000197013
Deaf1	FBgn0013799	45.5176	48.4081	0.0888228	0.841923	34.7577	50.3854	0.535672	0.00509164	13.6355	49.1268	1.84915	0.000197013
Dhc36C	FBgn0013810	0.337162	0.602038	0.836412	0.00297434	0.147505	0.34883	1.24176	1	0.0511278	0.212263	2.05367	1
Dhc62B	FBgn0013811	0.0320514	0.0340812	0.0885909	1	0.154887	0.13873	-0.158937	1	0.254365	0.197071	-0.368186	1
Dhc93AB	FBgn0013812	0.00291043	0.0205911	2.82272	1	0.00347106	0.0540214	3.96008	1	0.106138	0.153109	0.528615	1
Dhc98D	FBgn0013813	0.284239	0.0121276	-4.55074	1	0.00516062	0.0122758	1.2502	1	0.00518331	0.0167289	1.69039	1
Elal	FBgn0013949	0.215838	0.121766	-0.82583	1	0.552405	0.630297	0.190305	0.803371	6.5091	1.78312	-1.86806	0.000197013
Esp	FBgn0013953	0.766534	3.12675	2.02824	0.00059473	1.92199	20.3072	3.40132	0.000223392	46.7262	49.143	0.0727543	0.792476
FK506-bp2	FBgn0013954	1201.42	1006.75	-0.25504	0.249571	2245.48	1546.16	-0.538335	0.000616514	3274.13	1789.47	-0.871579	0.000710069
Gycalpha99B	FBgn0013972	0.099551	0.0964913	-0.0450375	1	0.0236091	0.0346988	0.55554	1	0.216801	0.232214	0.099083	1
Gycbeta100B	FBgn0013973	0.0217654	0	#NAME?	1	0.0166393	0.0378406	1.18534	1	0.0477358	0.0429025	-0.154009	1
His4r	FBgn0013981	1163.7	1112.46	-0.0649626	0.863957	2395.62	1933.09	-0.309485	0.0680423	6388.86	2535.92	-1.33305	0.000197013
imd	FBgn0013983	17.6424	17.3454	-0.024495	0.991374	5.14558	4.78088	-0.106057	0.788561	16.2019	7.92024	-1.03255	0.637059
MAPk-Ak2	FBgn0013987	95.7567	100.362	0.0677685	0.854169	114.438	97.5388	-0.230517	0.195805	53.8484	66.1648	0.297161	0.230961
Calx	FBgn0013995	56.4749	53.378	-0.0813659	0.822809	2.07099	1.013	-1.03168	0.000223392	0.35914	0.591575	0.720016	0.105187
Nrx-IV	FBgn0013997	17.9342	27.4215	0.612597	0.00059473	7.1071	23.783	1.7426	0.000223392	24.6352	42.5008	0.786767	0.000378283
Hf	FBgn0014000	0.220064	0.861358	1.96869	0.214963	0.157582	2.23648	3.82705	0.0355943	11.6773	6.91192	-0.756542	0.0135864
Pdi	FBgn0014002	361.997	376.671	0.0573291	0.884611	583.709	570.705	-0.0325038	0.882161	509.46	588.469	0.207998	0.489027
Ask1	FBgn0014006	28.1412	29.5498	0.0704649	0.848619	6.24353	9.01797	0.53044	0.00246974	10.8629	8.91237	-0.285533	0.264034
Ptp69D	FBgn0014007	43.938	53.2903	0.278406	0.185906	35.9637	60.7271	0.755799	0.000223392	23.9455	55.0365	1.20063	0.000197013
Rab2	FBgn0014009	112.62	113.122	0.0064123	0.991001	215.28	166.397	-0.371582	0.0601599	157.065	156.006	-0.00976006	0.977151
Rab5	FBgn0014010	126.549	141.231	0.158371	0.565763	122.412	103.879	-0.236839	0.189608	86.8813	103.428	0.251515	0.340401
Rac2	FBgn0014011	22.4379	27.8899	0.313804	0.173327	42.2572	44.6592	0.07976	0.722966	46.8356	43.2482	-0.114963	0.704015
Rel	FBgn0014018	28.131	23.7362	-0.245073	0.5601	7.43187	6.08147	-0.289304	0.642707	7.77823	8.97269	0.2061	0.750978
Rh5	FBgn0014019	0.0825984	0.0222978	-1.88921	1	0.0891147	0.09284	0.0590831	1	0.373413	0.106656	-1.80781	1
Rho1	FBgn0014020	147.221	149.78	0.0248524	0.959619	249.378	241.311	-0.0474408	0.828831	243.01	255.211	0.0706746	0.830354
Rlb1	FBgn0014022	23.9589	21.7645	-0.138586	0.791891	41.6187	30.3703	-0.454571	0.0163445	31.716	30.367	-0.0627048	0.863298
mRpL47	FBgn0014023	81.6198	66.6397	-0.292538	0.363127	19.5967	13.8639	-0.499278	0.31706	64.6666	23.6824	-1.44921	0.00118423
Rnp4F	FBgn0014024	43.5313	42.7695	-0.0254683	0.964909	5.02411	7.66474	0.609369	0.231673	21.2677	10.8008	-0.977529	0.0277273
RpL7A	FBgn0014026	2196.01	2100.81	-0.0639346	0.875207	3513.76	3339.73	-0.073285	0.728079	3753.88	3736.92	-0.00653248	0.986316
SdhB	FBgn0014028	127.529	130.379	0.0318837	0.948821	160.086	142.925	-0.163591	0.423311	73.0517	124.697	0.771439	0.0100039
2020-09-02	FBgn0014029	85.9421	80.7017	-0.0907651	0.790225	155.83	126.083	-0.305607	0.0795543	168.236	150.919	-0.156716	0.56588
Spat	FBgn0014031	0.722434	0.401383	-0.847884	0.364804	1.5955	0.830926	-0.941218	0.0379728	3.29683	1.99881	-0.721938	0.0604195
Sptr	FBgn0014032	66.517	55.1099	-0.271413	0.47853	71.3455	60.3558	-0.241331	0.327295	9.2473	47.574	2.36307	0.000197013
Sr-CI	FBgn0014033	0.147371	0.377575	1.35731	1	0.124601	2.5109	4.33282	0.000223392	5.1386	6.88419	0.421912	0.113058
Su(Tpl)	FBgn0014037	83.4914	95.7319	0.197372	0.685703	89.5705	119.454	0.415362	0.18548	42.9707	105.483	1.29559	0.00750834
Tie	FBgn0014073	0.0750474	0.0789435	0.0730178	1	0.0137342	0.0431374	1.65116	1	0.0858337	0.134056	0.643223	1
Ugt	FBgn0014075	47.5867	54.2726	0.189667	0.44766	36.2683	44.3595	0.290533	0.0972543	30.399	33.4416	0.13762	0.612202
Vm32E	FBgn0014076	0	0	0	1	0	0.139779	inf	1	0.324539	0	#NAME?	1
CG4278	FBgn0014092	60.2973	42.3951	-0.508194	0.116084	84.8139	52.0991	-0.703043	0.00860795	39.7197	52.0699	0.390596	0.399036
barr	FBgn0014127	82.6387	80.64	-0.035322	0.934446	44.8682	62.0401	0.467507	0.00509164	92.3092	68.7732	-0.424626	0.0792889
bif	FBgn0014133	138.611	140.431	0.0188214	0.96742	50.1758	59.2505	0.239837	0.180271	24.8803	39.1755	0.654946	0.00513389
bnl	FBgn0014135	0.244578	0.691814	1.50009	0.00253129	0.601435	4.96396	3.04501	0.000223392	11.8683	11.1118	-0.0950269	0.735892
cher	FBgn0014141	35.2488	34.5145	-0.0303709	0.972188	15.8853	22.3422	0.492079	0.0969177	8.79989	25.2725	1.52201	0.00220502
croc	FBgn0014143	0.442125	0.372772	-0.246162	0.796888	14.1848	5.49311	-1.36865	0.000223392	14.1211	4.83488	-1.54629	0.000197013
fax	FBgn0014163	192.758	231.417	0.263706	0.236822	535.885	738.543	0.462759	0.00716223	1129.43	1080.42	-0.0639976	0.883791
gcm	FBgn0014179	0.486319	1.74726	1.84512	0.00059473	2.95665	9.73133	1.71867	0.000223392	35.3484	23.0788	-0.615074	0.0081065
Oda	FBgn0014184	435.035	567.86	0.384403	0.0636522	814.986	819.052	0.00717911	0.976811	991.132	842.973	-0.23359	0.471115
Hel25E	FBgn0014189	514.075	466.081	-0.141398	0.625093	956.077	803.519	-0.250795	0.159007	985.022	770.168	-0.354983	0.220067
prod	FBgn0014269	79.6685	74.4229	-0.0982627	0.769659	150.534	112.044	-0.426022	0.0103287	178.602	126.394	-0.498824	0.0363856
mof	FBgn0014340	32.9059	32.9788	0.00319271	0.992736	38.7762	41.9143	0.112271	0.562076	18.2173	36.6979	1.01039	0.000197013
mia	FBgn0014342	1.71654	2.36472	0.462167	0.244262	5.50177	5.7922	0.0742158	0.779353	22.3743	8.29049	-1.43231	0.000197013
mirr	FBgn0014343	0.622722	1.57474	1.33845	0.00059473	1.91903	14.1154	2.87882	0.000223392	21.722	23.1812	0.0937965	0.735602
noi	FBgn0014366	60.3201	53.7723	-0.165774	0.553606	117.517	90.0736	-0.383697	0.0203299	94.2056	81.6286	-0.206739	0.416361
nol	FBgn0014368	0.159598	0.0936043	-0.769799	1	1.12278	0.80895	-0.47295	0.877878	2.31805	1.4667	-0.660338	0.839251
RhoL	FBgn0014380	0.937243	2.38498	1.34748	0.019558	2.41667	8.31719	1.78308	0.000223392	47.0951	20.6727	-1.18785	0.000197013
sty	FBgn0014388	1.38912	4.67442	1.75061	0.00059473	5.08106	27.3941	2.43067	0.000223392	58.4645	55.848	-0.0660552	0.818917
sun	FBgn0014391	1409.39	1319.46	-0.0951164	0.773173	1806.39	1233.46	-0.550391	0.000800085	1851.8	1244.22	-0.573693	0.0237196
tilB	FBgn0014395	2.8002	2.31106	-0.276974	0.9519	3.77872	2.7414	-0.462985	0.661198	4.64406	2.21296	-1.06941	0.756264
tim	FBgn0014396	0.0113067	0.0163466	0.531814	1	0.00763819	0.0475398	2.63783	1	0.0148589	0.0927236	2.6416	1
Vps26	FBgn0014411	65.032	56.4211	-0.204915	0.456757	77.4534	52.0875	-0.572391	0.00115748	26.7371	53.0648	0.988913	0.000547768
CG13397	FBgn0014417	107.907	39.5161	-1.44927	0.00059473	17.972	4.91295	-1.87109	0.000223392	2.64287	4.25559	0.687255	0.0206974
CG11899	FBgn0014427	122.029	92.887	-0.393669	0.039645	18.0488	3.53011	-2.35412	0.000223392	3.30984	0.998258	-1.72928	0.0428161
Acp1	FBgn0014454	0	0	0	1	0	0.0942206	inf	1	0.104584	0.0587975	-0.830843	1
Ahcy13	FBgn0014455	340.448	239.35	-0.508313	0.00581879	22.3026	24.0068	0.106235	0.625333	91.5875	47.8187	-0.937576	0.000197013
Cp7Fa	FBgn0014464	0.024774	0.0271515	0.132203	1	0	0	0	1	0	0	0	1
Cp7Fb	FBgn0014465	0	0	0	1	0.030915	0.0397258	0.361768	1	0.0822199	0.120128	0.547018	1
Cp7Fc	FBgn0014466	0	0	0	1	0.0114444	0.108116	3.23986	1	0.0769251	0.0373603	-1.04195	1
Cyp4e2	FBgn0014469	46.6856	34.2507	-0.446844	0.0163461	28.3272	23.7257	-0.255741	0.168997	6.52696	29.0601	2.15455	0.000197013
Eig71Eh	FBgn0014848	0	0	0	1	0	0	0	1	0	0	0	1
Eig71Ei	FBgn0014849	0	0	0	1	0	0	0	1	0	0	0	1
Eig71Ej	FBgn0014850	0	0	0	1	0	0	0	1	1.26661	0	#NAME?	0.0800834
Eig71Ek	FBgn0014851	0	0	0	1	0	0	0	1	0.290158	0.157934	-0.87752	1
His3.3A	FBgn0014857	374.282	340.206	-0.137716	0.662792	872.899	743.77	-0.230958	0.210964	3267.45	1148.56	-1.50833	0.000197013
Hr38	FBgn0014859	0.0171573	0.0271045	0.659711	1	0.0921023	0.0338619	-1.44357	1	0.200917	0.0698531	-1.5242	1
Mcm2	FBgn0014861	152.474	145.854	-0.0640394	0.867482	51.1745	87.6636	0.776554	0.000223392	139.894	69.215	-1.01517	0.000197013
Mlp84B	FBgn0014863	1.47564	0.543075	-1.44212	0.790225	3.78599	1.15997	-1.70658	0.209542	2.69358	3.89016	0.530307	0.82283
Mtk	FBgn0014865	0	0	0	1	0	0	0	1	0	1.65746	inf	1
Ost48	FBgn0014868	140.446	125.988	-0.15673	0.560026	269.276	210.956	-0.352138	0.0380714	508.532	248.633	-1.03232	0.000197013
Pglym78	FBgn0014869	394.075	381.905	-0.0452573	0.919799	101.987	35.6853	-1.51499	0.000223392	16.7858	12.1576	-0.465388	0.430781
Psi	FBgn0014870	32.22	38.4501	0.255031	0.744732	52.5846	62.662	0.252951	0.561846	57.3086	66.2994	0.210244	0.718017
Roe1	FBgn0014877	152.404	104.708	-0.541525	0.00160199	19.1733	13.4499	-0.511509	0.00933416	44.7189	20.3012	-1.13932	0.000197013
Set	FBgn0014879	325.699	298.6	-0.125324	0.676489	651.774	511.146	-0.350636	0.0386109	819.645	532.584	-0.62199	0.0161851
CG14630	FBgn0014903	0.22887	0	#NAME?	1	0.531805	0.528793	-0.00819287	0.974501	2.64375	1.25726	-1.0723	0.779981
Hydr2	FBgn0014906	93.9797	97.5018	0.0530798	0.89403	46.2776	62.1596	0.425664	0.0131488	30.697	41.1378	0.422365	0.0811265
CG2846	FBgn0014930	33.3431	26.8029	-0.314999	0.181824	14.9136	10.3567	-0.526067	0.0121808	36.7807	12.7981	-1.52302	0.000197013
CG2678	FBgn0014931	23.5649	22.4681	-0.0687612	0.866274	22.8513	24.4896	0.099897	0.631595	5.41848	20.1262	1.89312	0.000197013
btn	FBgn0014949	0.330515	0.125642	-1.39539	1	0.735948	1.95908	1.4125	0.67863	16.0072	6.28424	-1.34891	0.689818
betaggt-I	FBgn0015000	61.8594	46.2433	-0.41975	0.0449424	10.4938	8.53981	-0.297265	0.221323	39.0811	12.7638	-1.61442	0.000197013
iotaTry	FBgn0015001	0.0364417	0	#NAME?	1	0.319779	0.292562	-0.128332	1	0.576269	0.504122	-0.192969	0.852405
Actn3	FBgn0015008	0	0	0	1	0.0236486	0	#NAME?	1	0	0.0129849	inf	1
Ag5r	FBgn0015010	0.659572	0.0351289	-4.2308	0.271681	0.121747	0.0689975	-0.819274	1	0.944005	0.82321	-0.197534	0.881406
Ahcy89E	FBgn0015011	0.351362	0.474631	0.433851	0.701355	0.396757	5.31578	3.74395	0.000223392	23.6347	12.7528	-0.8901	0.000197013
Cctgamma	FBgn0015019	313.277	270.623	-0.211152	0.380167	130.527	71.762	-0.863054	0.000223392	126.136	59.7772	-1.07732	0.000197013
CkIalpha	FBgn0015024	190.385	208.442	0.130722	0.662969	335.777	333.89	-0.00813281	0.971824	297.057	299.629	0.012439	0.968905
CkIIalpha-i1	FBgn0015025	12.6533	11.4039	-0.149993	0.663975	7.37913	5.51218	-0.420827	0.0544563	10.3566	5.50132	-0.9127	0.000872143
cype	FBgn0015031	666.957	604.304	-0.14232	0.6647	1231.56	776.629	-0.665192	0.000223392	1832.82	793.286	-1.20815	0.000197013
Cyp4c3	FBgn0015032	0.0607048	0.0539052	-0.171385	1	0.0351125	0.0298111	-0.236136	1	0.642764	0.408976	-0.652273	0.277484
Cyp4d8	FBgn0015033	0	0	0	1	0.0366433	0	#NAME?	1	0.037568	0.0154124	-1.28541	1
Cyp4e1	FBgn0015034	0.0134915	0.109667	3.023	1	0.0422669	0.0605278	0.518072	1	0.0658109	0.340938	2.37311	1
Cyp4e3	FBgn0015035	0.0300055	0	#NAME?	1	0	0	0	1	0	0	0	1
Cyp4ae1	FBgn0015036	0.159484	0.178728	0.164357	1	0.133053	0.107441	-0.308454	1	0	0.0580932	inf	1
Cyp4p1	FBgn0015037	0.0780334	0	#NAME?	1	0.0750137	0.0302517	-1.31014	1	0.237557	0.326599	0.459248	1
Cyp9b1	FBgn0015038	0.0392787	0	#NAME?	1	0.0253748	0.106233	2.06576	1	0.0656517	0.132561	1.01375	1
Cyp9b2	FBgn0015039	0.290662	0	#NAME?	1	0.125821	0.056709	-1.14973	1	0.599738	0.454335	-0.400576	0.550437
Cyp9c1	FBgn0015040	0.0428725	0	#NAME?	1	0.0163834	0	#NAME?	1	0.0344332	0.0825841	1.26207	1
Ddx1	FBgn0015075	37.4784	30.4601	-0.29914	0.333807	12.3222	14.8644	0.270602	0.445892	30.0863	14.9853	-1.00556	0.00262417
eIF-4E	FBgn0015218	616.378	521.097	-0.242265	0.31489	138.078	105.098	-0.393745	0.021571	131.043	121.357	-0.110782	0.701176
Fer2LCH	FBgn0015221	362.522	448.65	0.307523	0.38429	627.984	701.324	0.159354	0.576516	442.22	709.975	0.683004	0.105807
Fer1HCH	FBgn0015222	326.744	423.694	0.374865	0.220536	619.455	612.15	-0.0171139	0.957866	574.297	632.962	0.140323	0.754994
glec	FBgn0015229	85.7951	112.752	0.394188	0.0357876	17.9568	40.0503	1.15729	0.000223392	31.119	61.419	0.98089	0.000197013
Glut3	FBgn0015230	0	0	0	1	0.0648268	0.0374165	-0.792914	1	0.265048	0.0633192	-2.06554	1
Hr78	FBgn0015239	54.082	49.5558	-0.126093	0.856233	6.12269	7.41889	0.277037	0.788561	4.73228	8.75759	0.887999	0.399257
Hr96	FBgn0015240	38.5987	33.5362	-0.202832	0.406462	2.29207	2.21981	-0.0462133	0.875197	5.09285	2.77524	-0.87586	0.00163339
Hsp60A	FBgn0015245	386.236	344.807	-0.163694	0.536477	39.3678	36.5861	-0.10572	0.598808	64.3304	54.5013	-0.239209	0.344273
Diap2	FBgn0015247	72.9271	69.8468	-0.0622607	0.934446	64.7076	52.1017	-0.312606	0.450521	51.4884	48.4221	-0.0885834	0.890453
Nap1	FBgn0015268	381.035	307.902	-0.307455	0.215991	111.743	81.9656	-0.447099	0.0236441	118.845	79.929	-0.572287	0.0386542
Nf1	FBgn0015269	10.3173	13.4471	0.382239	0.0450884	4.14749	15.1874	1.87256	0.000223392	3.09123	12.6393	2.03167	0.000197013
Orc2	FBgn0015270	72.0857	60.3343	-0.256734	0.864562	6.57795	12.1388	0.883917	0.445463	29.1665	14.0542	-1.05331	0.372708
Orc5	FBgn0015271	66.8073	61.1705	-0.12717	0.704426	28.4958	20.9784	-0.441842	0.0276925	83.0402	20.4564	-2.02126	0.000197013
Pi3K59F	FBgn0015277	11.6822	9.45259	-0.305533	0.208291	3.62861	5.29659	0.545647	0.00394226	14.4794	6.08834	-1.24988	0.000197013
Pi3K68D	FBgn0015278	33.977	39.016	0.199509	0.515048	37.2755	42.4014	0.185886	0.400336	15.2328	32.4821	1.09247	0.000197013
Pi3K92E	FBgn0015279	30.5861	34.3749	0.168483	0.522243	9.59042	25.1808	1.39266	0.000223392	21.619	23.5187	0.121512	0.652845
Rpt2	FBgn0015282	269.34	231.666	-0.217383	0.368023	95.8339	136.016	0.505169	0.0029183	206.543	116.384	-0.827542	0.000378283
Rpn10	FBgn0015283	249.842	206.378	-0.275724	0.186755	58.2585	55.4931	-0.0701612	0.732077	162.497	75.7948	-1.10024	0.000197013
Rala	FBgn0015286	87.7855	124.663	0.505981	0.00297434	20.7571	30.016	0.532131	0.00246974	53.2751	33.1353	-0.685091	0.00177349
RpL22	FBgn0015288	1584.79	1447.77	-0.130452	0.668888	2381.31	2419.13	0.0227359	0.922498	1797.74	2463.23	0.454369	0.138062
Shark	FBgn0015295	41.4185	45.3208	0.129899	0.803852	8.79044	9.26753	0.0762495	0.910162	18.0083	11.9276	-0.594364	0.23654
Shc	FBgn0015296	52.0237	44.8277	-0.214779	0.378505	16.6195	21.7196	0.386123	0.0361167	79.3646	30.2042	-1.39374	0.000197013
Srp19	FBgn0015298	118.965	113.183	-0.0718815	0.857259	130.057	98.4957	-0.401008	0.023921	137.441	106.552	-0.367259	0.144087
Ssb-c31a	FBgn0015299	321.483	232.115	-0.469904	0.00928504	40.5072	72.4277	0.838365	0.000223392	549.41	165.022	-1.73522	0.000197013
Ssl	FBgn0015300	0	0	0	1	0	0	0	1	0.248978	0	#NAME?	1
Try29F	FBgn0015316	0.684	0.527913	-0.373695	0.887452	2.15083	1.53466	-0.486981	0.558408	11.1743	4.00105	-1.48173	0.00626703
Ubc2	FBgn0015320	145.672	149.767	0.0399899	0.924724	271.522	203.189	-0.418244	0.0184473	161.985	174.661	0.108703	0.705866
Ubc4	FBgn0015321	288.559	294.925	0.0314828	0.947398	355.092	306.188	-0.213774	0.242169	62.9545	229.771	1.86782	0.000197013
abs	FBgn0015331	20.6949	20.5337	-0.0112841	0.979817	34.3022	34.992	0.028725	0.896404	27.4129	34.4884	0.331259	0.179878
CG15865	FBgn0015336	0	0	0	1	0.0102555	0.0175497	0.775055	1	0.0386285	0.197811	2.35639	1
CG5861	FBgn0015338	128.621	94.7254	-0.441305	0.047678	102.031	49.9059	-1.03173	0.000223392	218.211	71.5121	-1.60946	0.000197013
CG14906	FBgn0015351	19.3848	16.8907	-0.198696	0.523014	7.4522	5.85282	-0.348534	0.166015	22.0161	6.9522	-1.66302	0.000197013
CG2034	FBgn0015359	121.628	112.56	-0.111778	0.850018	90.0492	63.1018	-0.513033	0.108876	9.49434	18.8909	0.992549	0.19746
oxt	FBgn0015360	57.2912	52.9807	-0.112847	0.794693	62.4986	54.756	-0.190808	0.377173	18.7832	45.4827	1.27588	0.000197013
chn	FBgn0015371	66.2163	65.3056	-0.0199783	0.965849	37.2209	38.5241	0.0496477	0.807991	89.3159	49.7029	-0.845588	0.000197013
RabX1	FBgn0015372	40.7483	36.1097	-0.174353	0.524649	39.5437	33.8352	-0.224923	0.226302	14.1569	21.1128	0.576615	0.0213218
cutlet	FBgn0015376	25.3098	25.4076	0.00556682	0.990301	2.2654	6.05217	1.41769	0.000223392	14.0747	6.1128	-1.2032	0.000197013
dod	FBgn0015379	87.408	80.2842	-0.122649	0.852926	108.548	83.5843	-0.377034	0.317037	149.211	81.854	-0.866233	0.114022
drl	FBgn0015380	1.61335	4.58423	1.50662	0.00059473	4.62307	28.2051	2.60904	0.000223392	55.7409	63.7615	0.193951	0.459662
dsf	FBgn0015381	0.00606185	0.0243508	2.00614	1	0	0.0763793	inf	1	0.0212934	0.0144938	-0.554973	1
glu	FBgn0015391	61.5263	66.5397	0.113012	0.739033	70.3697	92.6598	0.396989	0.0259806	30.851	85.1024	1.46388	0.000197013
hoip	FBgn0015393	1081.21	586.837	-0.88162	0.00059473	68.7475	177.595	1.36921	0.000223392	1305.02	443.398	-1.5574	0.000197013
jumu	FBgn0015396	88.4862	85.3249	-0.0524849	0.89403	58.6387	47.8029	-0.294756	0.0837664	84.8227	54.9796	-0.625554	0.00738168
kek1	FBgn0015399	0.286309	3.10467	3.4388	0.00059473	0.257388	3.82068	3.89181	0.000223392	0.310486	3.83277	3.62579	0.000197013
kek2	FBgn0015400	0.048895	0.157683	1.68927	1	0.0146558	1.07866	6.20162	0.0164552	0.252127	3.88766	3.94668	0.000197013
ksr	FBgn0015402	28.0329	28.9034	0.044119	0.939224	23.0502	31.8435	0.466222	0.00860795	13.5812	26.8318	0.982335	0.000197013
Rme-8	FBgn0015477	31.2072	36.1552	0.212325	0.372543	27.0452	42.0498	0.636724	0.000223392	7.17231	34.6486	2.27229	0.000197013
Cul1	FBgn0015509	191.273	189.441	-0.0138853	0.975058	280.191	234.909	-0.25431	0.154695	86.2594	201.382	1.22318	0.000197013
mbc	FBgn0015513	27.1806	31.0232	0.190772	0.438649	11.0783	22.7597	1.03875	0.000223392	23.502	29.4031	0.323182	0.189566
nAChRalpha3	FBgn0015519	0.0325616	0.036477	0.163816	1	0.0546949	0.0667241	0.286802	1	0.15794	0.147359	-0.100042	1
nonA-l	FBgn0015520	51.9337	53.4305	0.0409931	0.920121	62.1795	49.7927	-0.320506	0.0603219	20.6515	33.6392	0.703899	0.00192079
RpS21	FBgn0015521	2913.23	2593.96	-0.167468	0.579051	5720.33	3792.21	-0.59306	0.000223392	10662.1	4712.53	-1.17791	0.000197013
olf186-M	FBgn0015522	82.8825	102.514	0.306686	0.412737	15.4766	5.64013	-1.45629	0.000424304	0.453592	0.978402	1.10903	0.672239
otp	FBgn0015524	0.32646	0.817998	1.32519	0.015328	0.31633	2.99168	3.24145	0.000223392	7.98701	5.64728	-0.500098	0.0564208
peng	FBgn0015527	62.9149	55.3649	-0.18443	0.573889	113.986	89.1448	-0.354639	0.0649747	154.953	101.647	-0.608265	0.0291368
sda	FBgn0015541	0.159766	0.278302	0.80069	1	0.117178	0.607245	2.37358	0.000223392	0.557581	1.78761	1.68078	0.000197013
snoRNA:Me28S-A1322	FBgn0015543	0	0	0	1	0	0	0	1	0	0	0	1
spag	FBgn0015544	49.5787	53.8728	0.119836	0.695894	24.5301	11.6891	-1.06938	0.000223392	26.0481	12.0322	-1.11427	0.000197013
spel1	FBgn0015546	56.9787	50.855	-0.164035	0.540445	26.4167	50.462	0.933746	0.000223392	34.527	36.7692	0.0907705	0.748849
tap	FBgn0015550	0.337003	2.13197	2.66135	0.00059473	0.237017	5.90273	4.63832	0.000223392	8.64184	18.6957	1.11329	0.000197013
tos	FBgn0015553	79.4372	81.6809	0.0401835	0.930153	12.4746	9.95971	-0.324821	0.129062	15.5278	7.50449	-1.04903	0.00163339
tty	FBgn0015558	1.27142	2.22273	0.805893	0.00059473	3.63101	7.04702	0.956644	0.000223392	16.65	10.7559	-0.630387	0.0153946
unpg	FBgn0015561	0.105809	0.203363	0.942604	1	0.205242	1.92687	3.23086	0.000223392	10.7251	5.36525	-0.999267	0.000197013
alpha-Est1	FBgn0015568	20.0366	16.4332	-0.286024	0.220536	22.3075	14.8425	-0.587791	0.000616514	3.82407	15.0422	1.97583	0.000197013
alpha-Est10	FBgn0015569	10.7533	9.89574	-0.119895	0.750889	0.282953	0.155903	-0.859918	1	0.451481	0.386515	-0.224138	0.75112
alpha-Est2	FBgn0015570	0.0590396	0.0141405	-2.06185	1	0.656459	0.273042	-1.26558	0.0467698	0.121006	0.186991	0.627889	1
alpha-Est3	FBgn0015571	1.31911	1.34436	0.0273534	0.986291	0.225857	0.0775379	-1.54244	1	0.0152958	0.102673	2.74686	1
alpha-Est4	FBgn0015572	0.190916	0.344692	0.852371	1	0.143221	0.383932	1.4226	0.272671	0.0707792	0.738667	3.38353	0.255125
alpha-Est6	FBgn0015574	0.0424172	0.014896	-1.50972	1	2.82888	1.33398	-1.0845	0.0026207	0.79955	0.386027	-1.05048	0.0960344
alpha-Est7	FBgn0015575	0.145004	0.449136	1.63106	0.135753	0.345597	0.998281	1.53036	0.007556	1.31837	2.35427	0.83652	0.0251245
alpha-Est8	FBgn0015576	0.0175558	0.069633	1.98782	1	0.0177486	0.0315443	0.829674	1	0.0294583	0.115662	1.97317	1
alpha-Est9	FBgn0015577	0.132864	0.0164086	-3.01743	1	0.0774136	0	#NAME?	1	0.22987	0.405873	0.820213	1
dare	FBgn0015582	41.2638	42.9533	0.0578945	0.945349	4.47289	3.06809	-0.543865	0.396552	12.4819	5.69366	-1.13241	0.188946
Acp29AB	FBgn0015583	0	0	0	1	0	0	0	1	0	0.0407701	inf	1
Acp53Ea	FBgn0015584	0	0	0	1	0	0	0	1	0	0	0	1
Acp63F	FBgn0015585	0	0	0	1	0	0	0	1	0	0.735105	inf	1
Acp76A	FBgn0015586	0	0	0	1	0	0	0	1	0	0.0302656	inf	1
Apc	FBgn0015589	18.3302	19.2696	0.0720997	0.845025	7.31796	6.87915	-0.0892094	0.657974	0.763116	3.81499	2.3217	0.000197013
AstA	FBgn0015591	0.248945	0	#NAME?	1	0.814862	0.164565	-2.3079	0.0144636	0.216103	0.211105	-0.0337569	1
toc	FBgn0015600	43.8972	42.4126	-0.0496377	0.919799	60.4425	29.2653	-1.04637	0.000223392	9.34247	6.61086	-0.498966	0.0647391
BEAF-32	FBgn0015602	145.11	139.329	-0.058656	0.882147	193.465	154.938	-0.320384	0.0688011	258.026	163.159	-0.661233	0.0042216
CadN	FBgn0015609	0.446516	1.55268	1.79797	0.00059473	0.7695	7.81805	3.34482	0.000223392	6.87849	10.8098	0.652176	0.00448465
CanB2	FBgn0015614	249.652	243.712	-0.0347452	0.939331	80.2116	63.3942	-0.339461	0.0671435	5.93711	22.6405	1.93108	0.000197013
SMC3	FBgn0015615	51.7595	52.3398	0.0160854	0.971339	10.8358	16.7596	0.629177	0.000223392	33.2126	22.454	-0.56476	0.0145964
Cdk8	FBgn0015618	22.1681	18.7345	-0.242787	0.352569	12.1184	9.27801	-0.38531	0.061107	37.5932	8.87736	-2.08227	0.000197013
Clp	FBgn0015621	53.3574	47.7916	-0.15893	0.579594	28.0754	20.2129	-0.474027	0.00982349	45.775	15.5264	-1.55984	0.000197013
Cnx99A	FBgn0015622	104.039	109.211	0.0699991	0.848475	43.746	61.1632	0.48351	0.00231234	121.919	92.1285	-0.404205	0.101732
Cpr	FBgn0015623	144.929	138.779	-0.0625556	0.868198	169.352	166.378	-0.0255628	0.906842	66.9	162.576	1.28104	0.000197013
CycB3	FBgn0015625	298.957	281.597	-0.086309	0.805675	489.439	453.507	-0.110005	0.573095	348.502	416.646	0.257652	0.379625
Dot	FBgn0015663	2.02369	0.820516	-1.30239	0.00111232	1.19209	0.425983	-1.48463	0.0029183	0.269543	0.801933	1.57297	0.0288426
Dref	FBgn0015664	80.0014	79.5328	-0.00847461	0.98241	136.598	122.047	-0.162498	0.363745	121.164	135.24	0.158561	0.561939
Cyp6a17	FBgn0015714	4.76462	0.465528	-3.35542	0.00059473	0.844347	0.0992571	-3.08859	0.0251051	0.663612	0.558939	-0.247649	0.710258
ktub	FBgn0015721	0.349595	0.35552	0.0242473	1	2.66025	5.88419	1.14528	0.000223392	18.0111	12.4343	-0.534558	0.0290303
Hmu	FBgn0015737	104.318	119.07	0.190821	0.438158	99.6111	139.649	0.487427	0.00351302	50.6653	119.632	1.23954	0.000197013
Lis-1	FBgn0015754	146.289	166.269	0.184698	0.585522	112.59	136.744	0.280408	0.165171	107.964	114.863	0.089365	0.764356
RpL9	FBgn0015756	2021.21	1747.52	-0.209908	0.393055	3699.72	2854.16	-0.374351	0.0295691	5085.34	3605.39	-0.496187	0.105041
p38a	FBgn0015765	34.8692	33.4898	-0.0582313	0.890594	6.32635	7.48211	0.242072	0.312648	3.13954	7.64809	1.28455	0.000197013
Msr-110	FBgn0015766	2.22852	1.33591	-0.738264	0.0106789	0.448382	1.4988	1.74101	0.000223392	0.929302	2.79499	1.58862	0.000197013
MstProx	FBgn0015770	0	0	0	1	0	0	0	1	0	0.0304487	inf	1
Nak	FBgn0015772	36.8749	44.3398	0.265964	0.216545	14.0224	24.41	0.79974	0.000223392	13.5194	17.0842	0.337628	0.175209
NetA	FBgn0015773	1.17149	2.37326	1.01852	0.00059473	10.5361	22.9431	1.12272	0.000223392	49.7067	29.6604	-0.744901	0.00118423
NetB	FBgn0015774	0.322579	1.3636	2.0797	0.00059473	0.660765	5.63147	3.0913	0.000223392	4.51761	9.77709	1.11385	0.000197013
nrv1	FBgn0015776	187.662	202.167	0.10741	0.731171	55.9766	73.0027	0.383126	0.0213432	10.7394	67.2031	2.64562	0.000197013
nrv2	FBgn0015777	2.44192	8.6727	1.82846	0.00059473	5.28481	38.8246	2.87705	0.000223392	197.976	97.8664	-1.01644	0.000197013
rin	FBgn0015778	248.018	275.334	0.150739	0.654019	174.415	195.885	0.167482	0.38318	112.896	147.689	0.38757	0.168562
P5cr	FBgn0015781	41.8129	42.8672	0.0359244	0.959294	14.0363	4.27837	-1.71403	0.0059187	1.49069	1.2582	-0.244615	0.900505
Rab10	FBgn0015789	113.645	129.715	0.190808	0.449884	189.717	170.107	-0.157407	0.390175	84.4609	143.952	0.769235	0.00133486
Rab11	FBgn0015790	193.172	199.36	0.0454926	0.912654	250.483	245.299	-0.0301724	0.885375	103.874	243.542	1.22933	0.000197013
Rab14	FBgn0015791	95.1025	104.279	0.132899	0.663749	124.571	124.382	-0.00219016	0.992081	92.8282	110.485	0.251223	0.331972
Rab19	FBgn0015793	39.7818	39.2148	-0.0207101	0.982145	8.13036	11.431	0.491563	0.57718	46.4191	18.4083	-1.33437	0.0537781
Rab18	FBgn0015794	53.1472	46.6043	-0.189531	0.503286	6.26243	8.94331	0.514088	0.052199	59.3296	23.2302	-1.35275	0.000197013
Rab7	FBgn0015795	102.065	112.23	0.136973	0.634585	52.0481	70.3591	0.434892	0.00886577	124.028	102.876	-0.269766	0.274881
Rab6	FBgn0015797	62.9489	60.7045	-0.052378	0.897578	19.1135	29.5243	0.627308	0.000424304	99.0528	49.1928	-1.00975	0.000197013
Rbf	FBgn0015799	105.994	103.39	-0.0358815	0.934446	16.5516	20.4451	0.304784	0.0833443	42.0298	28.5067	-0.560112	0.015605
Reg-5	FBgn0015801	4.11396	4.34388	0.0784564	0.887452	1.16008	2.606	1.16761	0.000223392	0.275465	2.69503	3.29036	0.000197013
RtGEF	FBgn0015803	33.7396	42.4024	0.329702	0.0939905	51.8615	55.8151	0.105992	0.579128	33.5977	54.7659	0.704919	0.00206149
HDAC1	FBgn0015805	184.161	170.065	-0.11488	0.71188	352.542	301.335	-0.226429	0.202369	293.971	271.755	-0.113369	0.700842
ScpX	FBgn0015808	47.2878	42.7728	-0.144771	0.617472	7.12201	8.25151	0.212374	0.353385	27.0531	13.3489	-1.01907	0.000197013
Spx	FBgn0015818	89.0531	81.5657	-0.126703	0.664493	135.387	111.488	-0.280201	0.110797	77.8854	98.1535	0.333687	0.172707
TfIIEalpha	FBgn0015828	93.9084	81.6287	-0.202178	0.40561	37.8792	23.0288	-0.717966	0.000223392	48.5587	21.7131	-1.16117	0.000197013
TfIIEbeta	FBgn0015829	43.8261	45.6028	0.0573313	0.894005	72.7174	52.8144	-0.46137	0.00933416	102.352	42.9613	-1.25243	0.000197013
Rtnl2	FBgn0015831	0.436275	0.237846	-0.875207	0.675867	5.34052	1.96354	-1.44353	0.000979772	5.68736	1.29864	-2.13076	0.00118423
Trip1	FBgn0015834	374.19	308.377	-0.279076	0.213552	673.557	485.917	-0.471089	0.00409087	867.917	514.925	-0.753195	0.00262417
Vang	FBgn0015838	34.9175	42.1597	0.271912	0.216082	31.6675	38.9824	0.299819	0.0823452	38.7303	52.5171	0.439324	0.0648133
Drip	FBgn0015872	0.401185	0.0640411	-2.6472	0.129552	0.100321	0.208265	1.0538	1	0.461325	0.83046	0.848126	0.683789
apt	FBgn0015903	82.0251	87.1735	0.0878246	0.797528	58.2554	112.052	0.943708	0.000223392	92.2894	127.556	0.466898	0.0585038
ara	FBgn0015904	0.209498	0.783053	1.90217	0.0038158	0.0960004	1.40625	3.87267	0.000223392	2.34727	3.56169	0.601575	0.0286354
ast	FBgn0015905	22.0684	25.6137	0.21493	0.38429	7.05291	6.66691	-0.0811997	0.725769	7.63268	7.52303	-0.0208765	0.944309
caup	FBgn0015919	0.212777	0.766033	1.84807	0.00059473	0.154182	3.46827	4.49151	0.000223392	9.64161	10.0421	0.0587195	0.839706
crq	FBgn0015924	132.062	125.803	-0.0700518	0.860054	27.1125	23.6457	-0.197384	0.452511	63.7254	33.6492	-0.921297	0.0139227
csul	FBgn0015925	71.7425	64.903	-0.144542	0.6062	89.8346	71.3649	-0.332056	0.0563667	46.7807	49.96	0.0948599	0.725641
dah	FBgn0015926	137.881	129.611	-0.089244	0.827727	179.262	141.07	-0.345655	0.0677233	38.9637	120.59	1.62991	0.000197013
dpa	FBgn0015929	157.033	156.997	-0.000333714	0.998982	45.5928	85.7111	0.910676	0.000223392	203.796	92.5181	-1.13932	0.000197013
grim	FBgn0015946	0.128869	0.731355	2.50467	0.110565	0.597934	2.90428	2.28012	0.000223392	5.12398	4.7297	-0.115516	0.734504
hrg	FBgn0015949	33.9765	28.6002	-0.24851	0.266794	262.071	58.9866	-2.1515	0.000223392	28.5316	30.9919	0.119328	0.66636
Faa	FBgn0016013	0.862877	1.03643	0.264394	0.796909	0.299702	0.994076	1.72982	0.024908	0.661345	2.56476	1.95535	0.00220502
lama	FBgn0016031	51.2458	33.6165	-0.608265	0.00059473	21.6624	15.9831	-0.438646	0.010707	12.5229	15.6448	0.321119	0.208857
lbm	FBgn0016032	1.05713	1.83003	0.791721	0.222286	0.334517	2.17208	2.69892	0.00380447	1.11763	3.40301	1.60636	0.00488547
mael	FBgn0016034	96.6248	82.5943	-0.226351	0.416394	135.46	92.0205	-0.557837	0.0018397	21.2465	74.5297	1.81059	0.000197013
mei-P22	FBgn0016036	3.11511	5.51986	0.825346	0.0163461	0.99074	0.652258	-0.603063	0.3392	0.411046	0.292317	-0.491764	0.644176
Vsp37A	FBgn0016038	66.1511	64.5371	-0.0356359	0.936467	26.9465	18.6941	-0.52751	0.00394226	41.3029	19.928	-1.05144	0.000197013
Tom40	FBgn0016041	220.851	203.898	-0.11523	0.751922	220.67	100.674	-1.13219	0.000223392	89.7764	86.2078	-0.0585178	0.843468
nompA	FBgn0016047	0.161555	0.171022	0.0821563	1	0.0967513	0.0440465	-1.13525	1	0.0802284	0.427437	2.41353	0.00220502
pgc	FBgn0016053	1051.74	862.738	-0.285779	0.179657	167.095	47.3293	-1.81986	0.000223392	14.4397	5.33394	-1.43677	0.0139227
phr6-4	FBgn0016054	35.6828	37.907	0.0872355	0.805675	11.4489	6.63662	-0.786694	0.000223392	21.7965	8.09999	-1.4281	0.000197013
Sema-1b	FBgn0016059	72.8218	112.157	0.62308	0.00059473	55.1605	78.2692	0.50481	0.00277386	61.098	88.9186	0.541359	0.025758
side	FBgn0016061	0.128743	0.503208	1.96666	0.00059473	0.110741	1.41173	3.67221	0.000223392	1.02988	4.18596	2.02308	0.000197013
smg	FBgn0016070	572.908	689.848	0.267973	0.264847	289.172	628.119	1.11911	0.000223392	58.1489	523.007	3.16901	0.000197013
vkg	FBgn0016075	1.52129	0.793167	-0.939596	0.00059473	0.539593	0.909796	0.753671	0.0026207	1.04901	4.6367	2.14407	0.000197013
vri	FBgn0016076	0.377242	1.10598	1.55177	0.00059473	0.285163	1.61697	2.50343	0.000223392	1.80772	3.63323	1.00708	0.000197013
wun	FBgn0016078	36.8858	28.2266	-0.386009	0.0560065	36.0643	36.13	0.00262628	0.991162	23.5184	36.283	0.625505	0.0154999
xmas-1	FBgn0016080	2.03552	2.75385	0.436051	0.826368	2.34182	3.93912	0.750243	0.268027	3.91039	2.48129	-0.656218	0.448634
fry	FBgn0016081	9.24358	12.0597	0.383673	0.0459537	10.1005	16.8222	0.73594	0.000223392	3.94539	13.5943	1.78476	0.000197013
ATPsynCF6	FBgn0016119	825.012	684.13	-0.270146	0.216082	1423.24	962.062	-0.56498	0.000800085	1057.08	856.382	-0.303763	0.230635
ATPsynD	FBgn0016120	466.227	362.13	-0.364527	0.0589059	629.227	284.853	-1.14336	0.000223392	306.015	168.244	-0.863049	0.000197013
Acer	FBgn0016122	41.6755	38.8912	-0.0997533	0.883663	90.9082	75.2366	-0.272976	0.352965	104.098	66.4319	-0.647989	0.078883
Alp4	FBgn0016123	0.0217806	0.0583416	1.42148	1	0.160701	0.235372	0.550562	1	0.280087	0.152263	-0.879307	1
CaMKI	FBgn0016126	69.4727	75.5319	0.120641	0.699944	29.1999	39.2077	0.42517	0.0189843	96.1688	64.9451	-0.566348	0.019852
Cdk4	FBgn0016131	40.1929	55.8378	0.474302	0.0120675	49.6288	66.6473	0.42537	0.0147067	30.3643	64.1833	1.07982	0.000197013
PTP-ER	FBgn0016641	28.5694	31.1728	0.125815	0.66902	12.0798	18.6137	0.623773	0.000223392	5.78544	15.6412	1.43486	0.000197013
Lgr1	FBgn0016650	0.0680131	0.126936	0.900219	1	0.0799642	0.220482	1.46323	1	0.0851423	0.494305	2.53745	0.0138142
H15	FBgn0016660	0.049675	0.151452	1.60827	1	0.0272323	0.277335	3.34824	1	0.129273	0.319068	1.30344	1
Ipp	FBgn0016672	83.4329	69.5053	-0.263494	0.233414	18.3489	11.5793	-0.664143	0.000616514	65.096	19.9576	-1.70563	0.000197013
Lectin-galC1	FBgn0016675	0	0	0	1	0	0.0474547	inf	1	0.154254	0.296881	0.944581	1
NaPi-T	FBgn0016684	0.613381	0.185497	-1.72539	0.0540058	1.02577	3.19823	1.64056	0.000223392	13.6607	3.71298	-1.87938	0.000197013
Nlp	FBgn0016685	731.186	571.963	-0.354317	0.198267	1198.97	793.872	-0.594813	0.000979772	1123.17	842.21	-0.415322	0.220067
Nurf-38	FBgn0016687	280.729	247.852	-0.1797	0.479906	97.1343	115.556	0.250533	0.159007	270.751	108.54	-1.31874	0.000197013
ATPsynO	FBgn0016691	424.474	488.272	0.202008	0.40801	721.749	637.49	-0.179095	0.32741	436.129	581.602	0.415277	0.0930824
Past1	FBgn0016693	65.2254	72.7706	0.157922	0.55065	41.2741	55.9772	0.439603	0.00897422	17.4154	36.0507	1.04966	0.000197013
Pdp1	FBgn0016694	5.45299	9.35337	0.778438	0.00059473	1.57959	11.2158	2.82792	0.000223392	20.8816	22.8806	0.131893	0.636551
Pitslre	FBgn0016696	110.076	105.184	-0.0655865	0.871695	55.0578	69.2633	0.331142	0.0935287	42.2445	50.888	0.268561	0.367781
Prosalpha5	FBgn0016697	488.197	399.651	-0.288722	0.15876	807.141	482.762	-0.741507	0.000223392	275.634	442.937	0.684345	0.00317359
Ptpa	FBgn0016698	41.4541	41.9676	0.0177638	0.970533	32.3957	19.3296	-0.744992	0.000223392	29.3808	12.1746	-1.27101	0.000197013
Rab1	FBgn0016700	97.3083	102.873	0.0802309	0.826368	116.307	102.74	-0.178948	0.339325	192.276	106.739	-0.849086	0.000197013
Rab4	FBgn0016701	93.4352	88.4943	-0.078381	0.919227	52.173	37.9857	-0.457847	0.259673	69.9041	45.2496	-0.627473	0.246042
Reg-2	FBgn0016715	0.55489	1.24212	1.16253	0.195229	0.312151	1.4361	2.20184	0.0247959	12.5811	5.3478	-1.23424	0.000197013
RpL29	FBgn0016726	13069	11605.2	-0.171375	0.556712	26457.5	15912.9	-0.733483	0.000223392	37266.4	23415	-0.670441	0.0445343
sba	FBgn0016754	9.25907	10.4758	0.178119	0.523821	1.09621	3.41016	1.63732	0.000223392	4.4183	3.93353	-0.167665	0.554625
Usp47	FBgn0016756	42.2596	46.8054	0.147395	0.587782	61.3189	71.7654	0.226956	0.19904	24.483	60.675	1.30932	0.000197013
angel	FBgn0016762	11.6752	10.5138	-0.151158	0.93913	9.52346	6.13597	-0.634194	0.160682	21.2494	5.89312	-1.85032	0.0119553
dos	FBgn0016794	59.8894	57.8989	-0.0487658	0.907367	19.7057	14.7728	-0.415668	0.0148088	54.3253	20.9923	-1.37176	0.000197013
fz2	FBgn0016797	5.18193	9.29823	0.843467	0.00059473	11.8231	44.5945	1.91526	0.000223392	79.2542	71.4174	-0.150211	0.589975
Stat92E	FBgn0016917	111.468	123.99	0.153591	0.569492	136.691	160.991	0.23606	0.181641	61.3722	146.764	1.25784	0.000197013
nompB	FBgn0016919	0.00716912	0.0519874	2.85829	1	0.0312324	0.10728	1.78027	1	0.0684441	0.17128	1.32336	1
nompC	FBgn0016920	0.0130874	0.00705978	-0.890484	1	0.0742181	0.0241911	-1.61729	1	0.152869	0.103649	-0.560591	1
Pino	FBgn0016926	126.939	199.051	0.649007	0.00059473	55.8711	44.7134	-0.321394	0.0662393	42.0098	20.3691	-1.04435	0.000197013
Dyrk2	FBgn0016930	17.5986	24.3168	0.466488	0.0106789	27.1256	39.4599	0.540734	0.00115748	17.4088	39.314	1.17522	0.000197013
l(2)k10201	FBgn0016970	36.9439	30.0571	-0.297631	0.280376	7.97503	3.18104	-1.32599	0.0348665	9.2847	2.63336	-1.81795	0.00713308
swaPsi	FBgn0016974	7.61328	7.73937	0.0236979	0.96742	2.56021	1.90007	-0.430211	0.147251	0.14791	0.904001	2.61161	0.0176461
stnB	FBgn0016975	0.000208919	1.68246e-06	-6.95622	1	1.72e-05	0.000178598	3.38	1	0.000261542	0	#NAME?	1
stnA	FBgn0016976	0.294857	0.247096	-0.254944	1	0.252744	0.23127	-0.128097	1	0.173286	0.51966	1.58441	0.000197013
spen	FBgn0016977	16.8491	29.6389	0.814816	0.00059473	18.0637	48.4907	1.42461	0.000223392	15.3243	48.1556	1.65189	0.000197013
snRNP-U1-70K	FBgn0016978	80.3828	70.998	-0.179108	0.498857	116.554	87.9392	-0.40642	0.0206787	161.306	74.9159	-1.10645	0.000197013
smid	FBgn0016983	125.835	120.349	-0.064309	0.866013	179.609	163.927	-0.13181	0.479598	88.2229	130.59	0.565819	0.0178555
sktl	FBgn0016984	62.1419	60.5226	-0.0380929	0.930991	15.6786	11.7987	-0.410174	0.044725	19.0764	13.3721	-0.512562	0.119106
cag	FBgn0017414	23.6009	28.2986	0.261887	0.84273	20.0788	19.5918	-0.0354225	0.973625	30.0749	14.4577	-1.05672	0.327974
ari-1	FBgn0017418	34.8614	44.2355	0.343573	0.109732	48.2322	53.0303	0.136819	0.491015	11.3263	44.0242	1.95862	0.000197013
CR11538	FBgn0017424	0.01153	0	#NAME?	1	0.00946953	0.0756208	2.99742	1	0.0627483	0.0534566	-0.231208	1
CG5989	FBgn0017429	29.9514	21.8148	-0.457315	0.0163461	8.37167	5.32824	-0.651856	0.00215312	16.3542	6.02157	-1.44145	0.000197013
Nelf-E	FBgn0017430	46.3955	52.4168	0.176047	0.523334	41.4443	67.7365	0.708761	0.000223392	53.5495	64.1529	0.260641	0.303428
CG2187	FBgn0017448	32.4741	25.0921	-0.372056	0.0931065	14.1576	9.57393	-0.564398	0.00380447	1.33336	2.88635	1.11417	0.00303593
Ubc84D	FBgn0017456	0.158961	0	#NAME?	1	0.23371	0.0574302	-2.02484	1	0.13759	0.41908	1.60685	0.380706
U2af38	FBgn0017457	148.148	122.421	-0.275187	0.270308	303.466	179.791	-0.755214	0.000223392	204.98	173.485	-0.240677	0.377059
T3dh	FBgn0017482	3.39348	3.32579	-0.0290674	0.993864	1.80669	2.86542	0.6654	0.352744	9.13387	2.78461	-1.71375	0.000197013
RpS3A	FBgn0017545	3937.97	3924.94	-0.00478327	0.991374	6928.5	6286.19	-0.140357	0.491665	8546.12	6916.03	-0.305325	0.410675
Rga	FBgn0017550	68.7859	75.9392	0.14273	0.637354	79.0112	95.5503	0.274203	0.148649	55.613	85.8726	0.626776	0.0131707
Rca1	FBgn0017551	108.365	104.518	-0.0521516	0.895471	28.2254	25.7082	-0.134765	0.501135	165.112	54.4697	-1.59992	0.000197013
Prosalpha4T2	FBgn0017556	0	0	0	1	0	0	0	1	0	0	0	1
Pdk	FBgn0017558	72.2636	84.9223	0.232875	0.315304	75.9197	91.9731	0.276737	0.114947	6.51694	67.9149	3.38146	0.000197013
Ork1	FBgn0017561	62.9853	66.9115	0.087239	0.794962	1.09631	1.1899	0.118182	0.695681	0.501401	1.12443	1.16516	0.00206149
ND-75	FBgn0017566	101.743	87.4882	-0.217776	0.361555	113.902	90.7437	-0.327929	0.0527448	101.714	73.009	-0.478369	0.0425511
ND-23	FBgn0017567	159.956	137.219	-0.221191	0.357458	184.796	136.239	-0.439798	0.00909866	166.901	120.145	-0.474218	0.042719
Mo25	FBgn0017572	57.0367	59.6049	0.0635401	0.870337	73.4046	59.9103	-0.293067	0.0986954	43.3564	40.7844	-0.0882255	0.754429
Mcm5	FBgn0017577	205.979	190.356	-0.113793	0.714752	71.6314	112.387	0.649814	0.000223392	238.059	102.509	-1.21557	0.000197013
Max	FBgn0017578	37.3122	36.1364	-0.0461978	0.960096	78.1938	70.6995	-0.145354	0.64235	133.496	88.2917	-0.596442	0.136632
RpL14	FBgn0017579	3635.51	3052.73	-0.252057	0.261281	7037.95	4667.2	-0.592599	0.000223392	12180.3	5955.46	-1.03226	0.00103213
Lk6	FBgn0017581	201.543	211.913	0.0723846	0.853618	229.968	263.539	0.196581	0.301153	109.275	215.203	0.977737	0.000547768
klg	FBgn0017590	0.275666	1.2003	2.1224	0.00059473	0.127634	1.87227	3.8747	0.000223392	0.44149	2.81823	2.67433	0.000197013
COX5A	FBgn0019624	543.585	481.218	-0.175815	0.490366	898.028	601.304	-0.578665	0.000424304	1637.79	548.539	-1.57808	0.000197013
Atu	FBgn0019637	2.53554	3.55413	0.487203	0.699492	4.5421	3.69156	-0.299132	0.759884	1.73818	2.95127	0.763758	0.574893
Dat	FBgn0019643	0.206352	0.46162	1.1616	0.664419	0.183166	0.497236	1.44078	0.399801	0.760229	0.514682	-0.562751	0.704643
ATPsynB	FBgn0019644	378.957	317.256	-0.256384	0.228241	597.734	311.524	-0.94016	0.000223392	616.769	199.372	-1.62927	0.000197013
toy	FBgn0019650	0.347455	0.95073	1.45221	0.00160199	1.4849	5.86338	1.98136	0.000223392	9.32418	8.69829	-0.100245	0.740281
roX2	FBgn0019660	0.524682	1.03029	0.973543	0.404878	0.699219	2.65936	1.92727	0.00231234	19.6518	8.07857	-1.28249	0.000710069
roX1	FBgn0019661	22.5817	36.6938	0.700379	0.00059473	366.732	330.237	-0.151225	0.450034	972.128	596.992	-0.703435	0.0308899
qm	FBgn0019662	25.8012	31.2701	0.277347	0.601708	27.7583	32.2568	0.216682	0.381976	8.74841	30.6196	1.80736	0.00488547
lok	FBgn0019686	376.965	337.384	-0.16004	0.566963	76.5766	44.6907	-0.776928	0.000223392	82.1677	32.2607	-1.34879	0.000197013
gcm2	FBgn0019809	0.0424713	0.243027	2.51656	1	0.0587972	0.896842	3.93103	0.00982349	1.61531	1.17873	-0.454579	0.232093
dj	FBgn0019828	0	0.061558	inf	1	0.0895141	0.0666948	-0.42454	1	0.0674217	0.0802794	0.251816	1
colt	FBgn0019830	102.154	91.9084	-0.152472	0.637644	169.054	111.867	-0.595705	0.000979772	135.033	88.6835	-0.606573	0.0454281
Letm1	FBgn0019886	40.0677	42.0201	0.0686373	0.854445	22.9167	19.4488	-0.236715	0.199103	17.4068	15.3763	-0.178939	0.505145
Smg5	FBgn0019890	18.3014	19.1063	0.0620887	0.870534	51.8329	34.145	-0.602191	0.000223392	34.5035	23.8205	-0.534538	0.021941
Surf4	FBgn0019925	156.29	148.51	-0.0736596	0.838697	99.7704	100.281	0.0073669	0.974748	81.7607	104.047	0.347754	0.153238
Ser8	FBgn0019928	0	0	0	1	0.198156	0	#NAME?	1	0.0415652	0.14589	1.81143	1
Ser7	FBgn0019929	0	0	0	1	0	0.0340935	inf	1	0	0.01514	inf	1
SamDC	FBgn0019932	47.2876	44.1796	-0.0980811	0.782702	61.4358	54.1378	-0.182444	0.335556	28.7954	53.1692	0.884751	0.000378283
RpS20	FBgn0019936	4141.16	3572.38	-0.213149	0.390406	7625.79	5920.61	-0.36514	0.0351802	11827.9	6809.34	-0.796606	0.00895289
RpI1	FBgn0019938	31.4363	30.8942	-0.0250948	0.956305	6.91297	15.2501	1.14144	0.000223392	25.2102	23.7527	-0.0859107	0.75251
Rh6	FBgn0019940	0.0668523	0	#NAME?	1	0.0180292	0.0511592	1.50465	1	0.290082	0.169186	-0.777847	1
Psn	FBgn0019947	74.9792	68.8149	-0.12377	0.768514	144.176	114.015	-0.338607	0.0809453	184.134	119.664	-0.621763	0.0197556
Cdk9	FBgn0019949	44.7815	40.386	-0.149046	0.612968	74.4464	56.9372	-0.386829	0.023921	52.9239	54.9682	0.0546762	0.848821
Orct	FBgn0019952	0.459669	1.91054	2.05532	0.00059473	0.879947	8.552	3.28077	0.000223392	18.9019	20.8405	0.140864	0.618802
ND-42	FBgn0019957	139.142	130.18	-0.0960537	0.775913	237.502	187.86	-0.33828	0.0465871	113.317	177.035	0.643667	0.00551251
Mitofilin	FBgn0019960	66.8071	63.4638	-0.0740673	0.840122	62.1408	69.3581	0.158523	0.3862	78.1165	66.8592	-0.2245	0.386019
Khc-73	FBgn0019968	19.3821	23.2279	0.261138	0.235253	11.9389	13.679	0.196291	0.283334	9.59514	9.71618	0.018085	0.949988
Drice	FBgn0019972	78.0777	86.0291	0.139913	0.624269	161.631	142.152	-0.185266	0.309587	190.434	135.552	-0.490446	0.043924
Gs1l	FBgn0019982	89.0563	60.0442	-0.568694	0.00059473	14.8926	4.64994	-1.67932	0.000223392	9.16392	2.71335	-1.75589	0.000197013
mGluR	FBgn0019985	2.16593	1.62592	-0.41373	0.231523	2.11063	1.27551	-0.7266	0.00634412	1.0661	1.08228	0.0217292	0.959076
Gcn2	FBgn0019990	20.1448	22.1827	0.13903	0.828133	18.8688	25.6711	0.444141	0.118446	4.27601	19.9721	2.22365	0.000197013
Ppox	FBgn0020018	33.5998	35.1387	0.0646088	0.894942	33.5256	33.3257	-0.00862518	0.975293	4.64631	27.6875	2.57508	0.000197013
Cbl	FBgn0020224	126.015	127.132	0.0127318	0.974996	162.014	150.317	-0.108106	0.569112	53.7666	139.95	1.38013	0.000197013
ATPsyngamma	FBgn0020235	373.355	319.962	-0.222649	0.329339	242.056	124.566	-0.95843	0.000223392	165.522	97.9519	-0.756873	0.00118423
ATPCL	FBgn0020236	79.9619	96.4916	0.271092	0.384461	14.9299	24.774	0.73062	0.0558374	51.5034	38.5057	-0.419595	0.327974
14-3-3epsilon	FBgn0020238	862.422	845.075	-0.0293143	0.956039	1620.75	1337.97	-0.276614	0.176127	1556.62	1256.68	-0.308799	0.410308
stet	FBgn0020248	139.267	142.481	0.0329146	0.93913	4.24754	1.7922	-1.24489	0.000223392	1.09518	0.997403	-0.134918	0.817967
stck	FBgn0020249	108.818	91.1269	-0.255961	0.524114	86.4568	86.1959	-0.00436032	0.986388	94.847	84.0256	-0.174774	0.562431
sfl	FBgn0020251	8.55402	10.7975	0.336025	0.104753	14.5066	21.1423	0.54342	0.000424304	15.4559	17.2861	0.161452	0.554682
Ran	FBgn0020255	1083.48	1008.47	-0.103511	0.775939	1845.51	1502.06	-0.297075	0.108523	1851.64	1428.47	-0.374332	0.268955
Ppa	FBgn0020257	6.12677	4.80032	-0.351997	0.115674	131.671	75.855	-0.795625	0.000223392	178.242	111.743	-0.673647	0.00835244
ppk	FBgn0020258	0.0420334	0.0134827	-1.64042	1	0.0296683	0.0412136	0.4742	1	0.109897	0.116337	0.0821552	1
pcm	FBgn0020261	32.688	30.5096	-0.0994937	0.765093	16.8408	23.1504	0.45907	0.00565005	14.6151	17.7763	0.282497	0.260494
mspo	FBgn0020269	0.299346	0.347243	0.214133	1	0.158118	0.29641	0.90659	1	0.713271	1.65746	1.21645	0.0042216
mre11	FBgn0020270	50.5605	48.3669	-0.0639901	0.870592	62.009	50.6032	-0.293248	0.0960052	37.7406	31.1983	-0.274648	0.275515
mst	FBgn0020272	40.1262	28.486	-0.49429	0.0066037	5.72851	4.23212	-0.436781	0.0519251	14.1088	5.66927	-1.31536	0.000197013
lush	FBgn0020277	0	0	0	1	0.137535	0	#NAME?	1	0.153389	0.0335643	-2.19219	1
loco	FBgn0020278	20.0775	20.6185	0.0383597	0.936573	19.966	29.5284	0.564557	0.00115748	22.9947	32.7932	0.512097	0.0483882
lig	FBgn0020279	136.522	145.246	0.0893583	0.790296	208.716	225.228	0.109846	0.578891	135.657	202.528	0.578162	0.036479
laf	FBgn0020280	0.00919603	0	#NAME?	1	0.0241305	0	#NAME?	1	0	0	0	1
ko	FBgn0020294	0.15413	0.384178	1.31762	1	0.324844	0.476407	0.552449	0.132369	0.452333	0.855656	0.919648	0.0151721
stumps	FBgn0020299	1.2353	2.18078	0.819987	0.00160199	8.02777	17.0859	1.08974	0.000223392	19.5882	19.5852	-0.000220633	0.9992
geko	FBgn0020300	4.3271	0.917156	-2.23816	0.00059473	85.0416	10.8082	-2.97604	0.000223392	4.92101	4.16696	-0.239959	0.504432
drongo	FBgn0020304	43.0609	50.4614	0.2288	0.372303	42.4885	79.9145	0.911385	0.000223392	63.8248	63.6166	-0.00471185	0.98591
dbe	FBgn0020305	68.1232	59.4865	-0.195583	0.444041	104.938	83.5227	-0.329295	0.0611875	152.119	91.2533	-0.73725	0.00118423
dom	FBgn0020306	102.033	89.6037	-0.18741	0.4783	73.4074	101.589	0.468742	0.00423543	42.3504	93.0488	1.13561	0.000197013
dve	FBgn0020307	0.307521	0.675806	1.13593	0.0134371	0.177702	2.30955	3.70008	0.000223392	4.60418	5.34337	0.214806	0.457675
crol	FBgn0020309	47.4381	57.307	0.272664	0.214024	5.32482	18.972	1.83307	0.000223392	26.2603	34.7793	0.405342	0.0955616
CG4050	FBgn0020312	39.7669	35.4729	-0.16485	0.540866	13.7476	20.6155	0.584552	0.000800085	46.7973	24.3292	-0.943734	0.000197013
Rpt6	FBgn0020369	295.156	294.145	-0.00494734	0.990723	182.788	123.091	-0.570443	0.000800085	218.939	111.049	-0.979336	0.000197013
TppII	FBgn0020370	108.964	101.171	-0.107056	0.74923	89.933	102.169	0.184032	0.332233	57.4795	88.2377	0.618349	0.0208067
Tim17b2	FBgn0020371	0	0	0	1	0.130934	0.041259	-1.66606	1	0.15081	0.206414	0.452812	1
TM4SF	FBgn0020372	0.352578	0.762721	1.11321	0.769434	0.439481	0.676029	0.621284	0.670383	0.92183	2.76538	1.58491	0.39362
Sr-CIII	FBgn0020376	0	0	0	1	0	0.11247	inf	1	0.112844	0.117875	0.0629254	1
Sr-CII	FBgn0020377	3.55339	1.1581	-1.61744	0.00059473	78.8546	48.1005	-0.713144	0.000223392	112.879	23.6195	-2.25673	0.000197013
Sp1	FBgn0020378	0.271086	0.935604	1.78715	0.00059473	0.172602	3.62805	4.39368	0.000223392	10.5815	11.1002	0.0690501	0.813842
Rfx	FBgn0020379	8.75481	10.232	0.224933	0.369685	2.84776	4.42052	0.634389	0.000800085	0.532027	3.49012	2.7137	0.000197013
Dredd	FBgn0020381	12.6427	17.2972	0.452237	0.536561	8.37737	11.3941	0.443712	0.590578	12.869	11.7707	-0.128703	0.893981
pug	FBgn0020385	22.2454	14.22	-0.645581	0.0896769	37.671	28.0262	-0.426677	0.172378	37.976	27.6091	-0.459946	0.281574
Pdk1	FBgn0020386	124.377	147.034	0.24143	0.319181	106.715	166.454	0.641363	0.000424304	49.0079	152.716	1.63976	0.000197013
Gcn5	FBgn0020388	46.0757	46.3655	0.00904505	0.991374	66.7759	66.4697	-0.00663093	0.980473	79.0916	65.2636	-0.277246	0.491661
Papss	FBgn0020389	26.8042	32.8604	0.293889	0.168026	6.11722	15.2631	1.3191	0.000223392	28.5853	20.6822	-0.466881	0.0501631
Nrk	FBgn0020391	0.502397	1.17371	1.22417	0.845529	1.31989	2.75963	1.06406	0.554891	3.45532	4.92857	0.512347	0.770193
Nmt	FBgn0020392	210.726	199.303	-0.0804025	0.820234	102.473	117.876	0.202032	0.268062	29.3994	39.0367	0.409043	0.0977663
Mst89B	FBgn0020399	0.0977468	0	#NAME?	1	0.0983882	0.116465	0.243334	1	0.4181	0.100118	-2.06215	0.550736
asun	FBgn0020407	24.7547	26.3036	0.0875559	0.801621	31.923	31.4885	-0.0197711	0.93024	20.5021	27.5884	0.428287	0.0717921
JIL-1	FBgn0020412	39.9447	55.2086	0.466887	0.0103375	31.7501	74.335	1.22728	0.000223392	33.2471	76.2934	1.19833	0.000197013
Idgf3	FBgn0020414	3.52411	7.8014	1.14648	0.00059473	2.64255	6.52185	1.30335	0.000223392	0.852159	4.6559	2.44987	0.000197013
Idgf2	FBgn0020415	29.7518	44.6147	0.584541	0.0042177	47.7557	73.5631	0.623307	0.0630386	43.715	65.9275	0.592752	0.313479
Idgf1	FBgn0020416	0.281404	0	#NAME?	1	0.164382	0.0185008	-3.1514	1	0.529926	0.982445	0.890586	0.770166
GluRIIB	FBgn0020429	0.0384505	0.237884	2.62919	1	0.0448349	0.0661212	0.560489	1	0.0285115	0.323273	3.50314	1
Fak	FBgn0020440	27.7554	30.0774	0.115913	0.716749	11.7553	15.8416	0.430413	0.0150502	15.9632	18.6559	0.224885	0.382812
Elf	FBgn0020443	191.014	205.037	0.10221	0.782702	68.1637	90.7968	0.413638	0.0737104	64.4871	65.3174	0.0184566	0.976894
E23	FBgn0020445	56.9384	69.3018	0.283491	0.183572	4.74728	5.04125	0.0866798	0.701221	0.210174	2.38854	3.50647	0.000197013
Dad	FBgn0020493	2.14944	14.3125	2.73525	0.00059473	0.694595	4.92302	2.8253	0.000223392	9.23221	12.4535	0.4318	0.0781584
CtBP	FBgn0020496	244.905	269.326	0.137132	0.650388	444.916	440.563	-0.0141844	0.953342	341.563	442.475	0.373443	0.225154
emb	FBgn0020497	115.509	119.121	0.0444251	0.916236	124.284	152.729	0.297339	0.0824123	100.64	124.981	0.3125	0.230788
CLIP-190	FBgn0020503	20.6912	29.1894	0.496428	0.0332889	8.98627	21.5874	1.26439	0.000223392	15.7954	24.3513	0.624492	0.120484
Amyrel	FBgn0020506	0.0321361	0	#NAME?	1	0.0394936	0.0779216	0.980407	1	0.82709	0.146849	-2.49371	0.289058
Ag5r2	FBgn0020508	0.341196	0.074686	-2.19169	1	0.680091	0.0262988	-4.69266	0.354841	3.65162	0.901203	-2.01861	0.00303593
Acp62F	FBgn0020509	0	0	0	1	0	0	0	1	0	0.242403	inf	1
Abi	FBgn0020510	53.4471	51.4057	-0.0561836	0.889057	60.8376	63.5634	0.0632329	0.763437	55.4099	73.0023	0.397798	0.10273
ade5	FBgn0020513	80.5354	60.4933	-0.412849	0.0282913	7.27284	12.5697	0.789362	0.000223392	28.6429	20.2658	-0.499131	0.0440023
snoRNA:Me28S-G764	FBgn0020518	0	0	0	1	0	0	0	1	0	0	0	1
pio	FBgn0020521	0.547138	0.672851	0.298382	0.682013	0.927918	3.51118	1.91988	0.000223392	5.09991	7.74649	0.603073	0.0255395
kraken	FBgn0020545	94.9067	87.4418	-0.118187	0.706249	92.7603	79.5208	-0.222175	0.218772	29.4787	64.8454	1.13733	0.000197013
iab-4	FBgn0020546	0.0528495	0.0585123	0.146851	1	1.09958	1.60149	0.542464	0.265391	3.30304	1.69461	-0.962838	0.072562
bxd	FBgn0020556	0.961541	0.21404	-2.16747	0.0554986	18.8388	8.82211	-1.09451	0.000223392	9.6081	3.0066	-1.67612	0.000197013
SA	FBgn0020616	42.2054	36.7029	-0.201536	0.43929	9.93172	14.4643	0.542378	0.00321835	37.2693	24.3569	-0.613659	0.0093027
Rx	FBgn0020617	0.0713975	0.198906	1.47814	1	0.0325505	0.778291	4.57956	0.0246904	1.88508	1.6362	-0.204278	0.548692
Rack1	FBgn0020618	1856.27	1654.35	-0.166143	0.593309	2843.68	2377.54	-0.258295	0.166823	3180.4	2580.47	-0.301579	0.370845
RN-tre	FBgn0020620	49.5819	53.4	0.107026	0.769659	63.6328	68.8357	0.113386	0.58167	27.6131	66.405	1.26594	0.000197013
Pkn	FBgn0020621	47.3653	51.6943	0.126175	0.755832	37.2265	50.3528	0.435743	0.0478601	21.7309	40.5367	0.89948	0.0220438
Pi3K21B	FBgn0020622	65.6909	79.3879	0.273226	0.341676	5.59964	7.72049	0.463357	0.05667	10.6126	8.46816	-0.325659	0.244027
Osbp	FBgn0020626	45.721	46.1689	0.0140639	0.981965	20.9498	36.7137	0.809384	0.00909866	24.4779	31.4332	0.360808	0.347499
Mcm7	FBgn0020633	141.669	134.091	-0.0793137	0.819256	264.443	267.626	0.0172567	0.940979	353.121	270.415	-0.384989	0.137391
Lcp65Ag2	FBgn0020637	19.646	0	#NAME?	0.00059473	4.1862	0	#NAME?	0.000223392	70.8971	87.385	0.301659	0.259923
Lcp65Ag1	FBgn0020638	10.2315	0	#NAME?	0.00059473	2.03119	0	#NAME?	0.000223392	27.8804	40.7221	0.54656	0.0754398
Lcp65Af	FBgn0020639	0.800082	0	#NAME?	0.0106789	0.257867	0	#NAME?	1	6.16306	4.88055	-0.336604	0.548692
Lcp65Ae	FBgn0020640	0	0	0	1	0	0	0	1	0.138416	0	#NAME?	1
Lcp65Ad	FBgn0020641	0	0	0	1	0.152175	0	#NAME?	1	6.43975	0.28485	-4.49873	0.0750414
Lcp65Ac	FBgn0020642	3.04946	0	#NAME?	0.00059473	0.96703	0	#NAME?	0.000979772	17.0877	13.6196	-0.327282	0.409423
Lcp65Ab2	FBgn0020643	0	0	0	1	0	0	0	1	0	0	0	1
Lcp65Ab1	FBgn0020644	0	0	0	1	0	0	0	1	0	0	0	1
Lcp65Aa	FBgn0020645	0.216783	0	#NAME?	1	0	0	0	1	2.11637	0.31078	-2.76763	0.210096
Lcp65APsi	FBgn0020646	0	0	0	1	0	0	0	1	0	0	0	1
KrT95D	FBgn0020647	30.9343	28.7218	-0.10706	0.792532	7.4228	8.40401	0.179115	0.62106	11.2028	12.1359	0.115421	0.829397
Trxr-1	FBgn0020653	369.222	296.718	-0.315398	0.140707	80.5917	37.6467	-1.09811	0.000223392	13.2978	13.0457	-0.0276182	0.941593
ArfGAP1	FBgn0020655	88.1793	68.1414	-0.371908	0.0514441	112.958	56.4817	-0.999932	0.000223392	38.1668	41.2874	0.113382	0.677875
eIF-4B	FBgn0020660	293.724	316.475	0.107628	0.738004	564.299	476.65	-0.243532	0.166246	384.16	429.115	0.159657	0.582147
Atet	FBgn0020762	0.277397	1.28778	2.21487	0.00059473	0.4652	2.7793	2.5788	0.000223392	4.56393	7.78143	0.769761	0.00103213
Alas	FBgn0020764	38.7537	30.9634	-0.323771	0.116881	5.44101	5.09021	-0.0961494	0.709804	17.9875	9.04091	-0.992458	0.000197013
Acp65Aa	FBgn0020765	0	0	0	1	0	0	0	1	0.0716275	0.0509809	-0.490557	1
Spred	FBgn0020767	51.6802	45.6423	-0.179242	0.503286	15.8397	25.4968	0.686778	0.000223392	21.8278	25.7793	0.240047	0.370457
CG7179	FBgn0020880	0.153602	0.0108895	-3.81818	1	0.0305162	0	#NAME?	1	0.180111	0.120306	-0.582183	1
Su(z)12	FBgn0020887	53.42	49.5887	-0.107369	0.738004	21.5758	18.0268	-0.259265	0.145881	31.7937	18.7562	-0.761372	0.000547768
Jon25Bi	FBgn0020906	3.10181	0.13512	-4.5208	0.168071	1.48988	0.145108	-3.36	0.047452	6.6323	0.254907	-4.70146	0.00234089
Scp2	FBgn0020907	0.0601176	0.194457	1.69359	1	0.229073	0.46742	1.02891	0.219414	1.50474	0.759191	-0.986982	0.0772842
Scp1	FBgn0020908	4.85261	2.58572	-0.908198	0.0301972	5.32386	3.25132	-0.711447	0.0269363	1.28193	3.98157	1.63502	0.00177349
Rtc1	FBgn0020909	61.0411	54.5275	-0.162797	0.555752	98.8132	74.3199	-0.410956	0.0171655	86.3681	76.7919	-0.169543	0.528489
RpL3	FBgn0020910	1958.19	1859.29	-0.0747699	0.854995	2963.52	2957.87	-0.0027535	0.990333	2682.76	3224.9	0.265535	0.46751
Ptx1	FBgn0020912	0.279251	0.877271	1.65146	0.00253129	0.291298	1.88696	2.69549	0.000223392	1.5536	4.01804	1.37088	0.000197013
Dgkepsilon	FBgn0020930	29.4174	28.4454	-0.0484763	0.977183	16.5388	10.1605	-0.702883	0.129447	20.5672	12.1713	-0.756855	0.592167
Crg-1	FBgn0021738	0.0154801	0.280565	4.17985	1	0.0454504	0.417289	3.19868	0.292604	0.0532689	0.648436	3.6056	0.127412
C901	FBgn0021742	0.170852	0.190897	0.160047	1	0.0317761	0.0680405	1.09845	1	0.0841457	0.708602	3.07401	0.448643
SerRS-m	FBgn0021750	37.7805	35.6186	-0.0850117	0.923514	6.99018	3.86195	-0.855999	0.523711	0.934663	1.18098	0.337469	0.864299
chb	FBgn0021760	38.66	44.3726	0.198826	0.54219	27.4699	47.7472	0.797563	0.00166807	13.9738	39.9191	1.51435	0.000197013
Nup154	FBgn0021761	78.1096	81.7331	0.0654203	0.866468	46.5402	89.5513	0.944236	0.000223392	49.2977	78.9184	0.678841	0.00356997
sdk	FBgn0021764	26.683	32.2953	0.275401	0.210619	33.8522	52.9665	0.64583	0.000223392	31.7975	57.0946	0.84444	0.000197013
scu	FBgn0021765	459.063	368.323	-0.31772	0.100938	258.817	96.2976	-1.42636	0.000223392	64.3003	20.9511	-1.6178	0.000197013
org-1	FBgn0021767	0.194498	0.499587	1.36098	0.0229843	0.0632962	2.23605	5.14269	0.000223392	8.4534	6.35187	-0.412352	0.100098
nudC	FBgn0021768	121.456	111.1	-0.128575	0.775913	42.3939	35.9684	-0.237125	0.307204	75.6943	37.161	-1.02639	0.000872143
mira	FBgn0021776	9.23015	6.28698	-0.553987	0.177126	186.445	107.729	-0.791343	0.000223392	261.884	138.235	-0.921803	0.000378283
Tapdelta	FBgn0021795	298.287	263.79	-0.17731	0.487574	31.1494	133.99	2.10485	0.000223392	501.96	298.677	-0.748987	0.000547768
Tor	FBgn0021796	19.0653	24.0674	0.336132	0.0896769	6.05921	14.0108	1.20934	0.000223392	7.71918	11.1234	0.527073	0.0264677
Reph	FBgn0021800	34.7662	41.6857	0.261867	0.244595	18.6654	18.1584	-0.039735	0.857265	7.94561	7.29563	-0.123126	0.663828
Vps28	FBgn0021814	51.8009	41.9016	-0.305972	0.213457	34.3311	23.9903	-0.517065	0.00742627	121.221	35.1012	-1.78804	0.000197013
cnk	FBgn0021818	27.3678	31.271	0.192345	0.441563	27.6492	29.5938	0.0980592	0.616566	16.6277	18.8508	0.181042	0.497434
DCTN2-p50	FBgn0021825	74.9349	72.4155	-0.0493385	0.907778	107.867	91.1361	-0.243154	0.171059	80.6866	84.6889	0.0698428	0.798037
l(2)k14710	FBgn0021847	37.4902	38.1041	0.023432	0.95856	10.391	6.65349	-0.643155	0.000800085	18.7102	9.31404	-1.00635	0.000197013
l(2)k14505	FBgn0021856	65.9915	52.7402	-0.323379	0.126361	84.0349	55.6428	-0.594793	0.000223392	88.0214	52.9121	-0.734256	0.00177349
Xbp1	FBgn0021872	79.8806	81.8111	0.0344511	0.934446	25.1893	33.1886	0.397872	0.0198828	81.0395	58.6529	-0.466422	0.0454281
[truncated: 15,657 more rows]

## Sheet:  RNA-seq of fmr1(M-,Z+) 
		0-0.5h				2-3h				5-6h
None	Gene_id	WT	fmr1(M-,Z+)	log2(fold change)	q-value	WT	fmr1(M-,Z+)	log2(fold change)	q-value	WT	fmr1(M-,Z+)	log2(fold change)	q-value
7SLRNA:CR32864	FBgn0000003	0	0	0	1	0	0	0	1	0	0	0	1
a	FBgn0000008	14.7549	12.3321	-0.258779	0.790401	2.48305	5.94561	1.25971	0.000457611	2.44057	2.92067	0.259081	0.428783
abd-A	FBgn0000014	1.58199	1.31018	-0.271979	0.794317	13.1745	4.77521	-1.46411	0.000457611	66.9727	27.8469	-1.26606	0.000224442
Abd-B	FBgn0000015	0.938594	1.34807	0.52232	0.492942	9.24443	3.29082	-1.49014	0.000457611	40.9542	20.9402	-0.967737	0.000224442
Abl	FBgn0000017	33.2497	21.5766	-0.623878	0.116469	37.851	48.5502	0.359144	0.0713452	46.543	70.2905	0.594766	0.000797251
abo	FBgn0000018	28.0728	29.7195	0.0822357	0.964358	7.76702	7.4325	-0.0635128	0.878118	7.41413	7.63101	0.0415972	0.892588
ac	FBgn0000022	2.28658	4.4428	0.958276	0.938993	18.9589	12.6645	-0.582076	0.569984	67.2999	63.403	-0.0860537	0.917154
Ace	FBgn0000024	0.137651	0.0136403	-3.33507	1	0.0151385	0.0260795	0.784693	1	0.0846886	0.0240889	-1.8138	1
acj6	FBgn0000028	0.0476785	0.119456	1.32506	1	0.671095	0.373108	-0.846925	0.1036	2.28523	2.10586	-0.117929	0.703427
Acph-1	FBgn0000032	89.8556	93.7232	0.060798	0.977422	29.449	60.751	1.04469	0.000457611	2.96941	44.9147	3.91894	0.000224442
nAChRalpha1	FBgn0000036	0.0592041	0.00621701	-3.2514	1	0.0144838	0.0169204	0.224329	1	0.102467	0.0276007	-1.89238	1
mAChR-A	FBgn0000037	0.0658215	0.00452304	-3.86319	1	0.0445112	0.0386403	-0.204062	1	0.133745	0.0586284	-1.18982	1
nAChRbeta1	FBgn0000038	0.307208	0.0119339	-4.68608	1	0.453928	0.723284	0.672099	0.716851	0.247824	0.165461	-0.582822	1
nAChRalpha2	FBgn0000039	0.0856103	0	#NAME?	1	0	0	0	1	0.0260365	0.0202471	-0.362819	1
Act5C	FBgn0000042	1949.27	1833.91	-0.0880089	0.986033	2607.7	2718.1	0.0598222	0.87297	1929.73	3042.22	0.656722	0.0158677
Act42A	FBgn0000043	230.161	218.233	-0.0767765	0.970938	420.893	355.14	-0.245065	0.226551	592.164	475.412	-0.31682	0.124177
Act57B	FBgn0000044	80.9835	4.85804	-4.05918	0.00122936	12.2067	5.99421	-1.02603	0.000457611	66.4696	18.6568	-1.83299	0.000224442
Act79B	FBgn0000045	0	0	0	1	0.364381	0.107471	-1.7615	0.213508	0.142283	0.0818219	-0.798208	1
Act87E	FBgn0000046	12.8643	6.33394	-1.0222	0.00505861	34.7613	16.3637	-1.08698	0.000457611	135.37	89.9285	-0.590052	0.00114942
Act88F	FBgn0000047	0.0226426	0	#NAME?	1	0.383359	0.213519	-0.844329	0.441693	0.225749	0.146584	-0.622987	1
ade2	FBgn0000052	22.9902	14.8087	-0.63457	0.161993	6.00176	6.22419	0.0525018	0.912196	2.53386	2.6162	0.046134	0.922955
ade3	FBgn0000053	16.8497	17.0306	0.0154126	0.996528	9.13488	14.2404	0.640536	0.0206419	7.10428	8.47315	0.254211	0.356577
Adf1	FBgn0000054	65.0126	77.0854	0.245737	0.661954	78.403	54.9329	-0.513238	0.00397767	124.076	70.7518	-0.810381	0.000224442
Adh	FBgn0000055	498.211	251.526	-0.986049	0.0125366	8.90619	13.2092	0.568661	0.36276	3.05739	3.46952	0.182436	0.869735
Adhr	FBgn0000056	25.1678	10.2823	-1.29142	0.676303	2.03669	2.01151	-0.0179483	0.989508	1.20417	1.54127	0.35608	0.837205
adp	FBgn0000057	35.7082	29.8722	-0.257453	0.645412	13.0595	14.3004	0.130952	0.651011	7.87734	12.0425	0.612353	0.00245323
al	FBgn0000061	0.231019	0.166899	-0.469037	1	1.33512	0.255814	-2.3838	0.00397767	5.95286	2.41285	-1.30284	0.000224442
Mps1	FBgn0000063	45.8407	43.9589	-0.0604743	0.994898	8.16436	7.66421	-0.0912026	0.965326	22.0474	14.178	-0.636957	0.630508
Ald	FBgn0000064	245.328	203.298	-0.271118	0.708795	165.191	176.196	0.0930475	0.749853	45.984	148.577	1.692	0.000224442
Ama	FBgn0000071	22.1614	35.1818	0.666781	0.0352961	291.356	153.204	-0.927334	0.000457611	730.075	494.865	-0.561012	0.00510323
amd	FBgn0000075	0.397707	0.863874	1.11912	0.333069	2.35354	2.79918	0.250175	0.567895	6.93769	8.321	0.262302	0.279492
amx	FBgn0000077	32.906	39.1468	0.250541	0.927238	12.6661	19.7631	0.641839	0.0603752	8.16817	13.3853	0.712566	0.118118
Amy-d	FBgn0000078	0	0.02081	inf	1	0.0988847	0.0108557	-3.18729	1	0.0477203	0.468115	3.29419	0.074185
Amy-p	FBgn0000079	0.283668	0	#NAME?	1	0.638401	0.317217	-1.00899	0.172286	0.488465	1.57947	1.69311	0.00114942
AnxB9	FBgn0000083	88.7167	107.864	0.281936	0.785618	100.324	121.427	0.275429	0.396587	53.6552	114.207	1.08986	0.000224442
AnxB10	FBgn0000084	55.8982	38.4747	-0.53889	0.349892	3.18016	2.16011	-0.557993	0.302605	0.471383	0.933874	0.986329	0.31253
CG2650	FBgn0000092	0.0172757	0	#NAME?	1	1.50534	0.64047	-1.23289	0.121924	1.19232	0.500918	-1.25112	0.157639
Anp	FBgn0000094	0	0	0	1	0	2.85438	inf	0.279666	0	0	0	1
aop	FBgn0000097	54.4693	50.6004	-0.106296	0.947472	82.5598	73.8807	-0.160243	0.58225	250.49	192.631	-0.378914	0.0688047
RpLP0	FBgn0000100	1107.75	1456.12	0.394503	0.645457	1033.95	1650.17	0.67444	0.000457611	786.273	1412.33	0.84497	0.000224442
Appl	FBgn0000108	0.908814	0.478533	-0.925369	0.0841907	0.329276	0.416112	0.337675	0.534416	2.50362	1.54768	-0.693907	0.00320853
Aprt	FBgn0000109	21.7575	20.9823	-0.0523391	0.986033	28.3238	20.4615	-0.469099	0.0593294	13.8704	10.815	-0.358975	0.208375
bru1	FBgn0000114	672.662	540.6	-0.315319	0.796515	29.8998	51.9224	0.79622	0.000457611	4.79391	14.3043	1.57718	0.000224442
Arl1	FBgn0000115	95.6732	117.039	0.290802	0.8589	104.761	116.645	0.155028	0.557238	77.6618	96.9352	0.319817	0.219635
Argk	FBgn0000116	196.383	196.304	-0.000580916	0.999768	10.5862	50.0581	2.24142	0.000457611	24.4298	22.6409	-0.10971	0.642724
arm	FBgn0000117	214.043	174.408	-0.295433	0.710617	530.066	441.023	-0.265318	0.233389	789.062	629.299	-0.326392	0.193762
arr	FBgn0000119	15.1546	12.6632	-0.25912	0.637381	25.909	26.4776	0.0313211	0.915498	32.7666	28.0456	-0.22445	0.260748
Arr1	FBgn0000120	0	0	0	1	0.269798	0.391681	0.537799	0.664637	0	0	0	1
Arr2	FBgn0000121	0.0839888	0	#NAME?	1	0.356586	0.393383	0.141683	0.918333	0.161932	0.335918	1.05272	1
ase	FBgn0000137	0.788507	1.48854	0.916703	0.804901	8.59113	2.59693	-1.72604	0.0956365	49.7729	28.1949	-0.819926	0.0717697
ash2	FBgn0000139	38.811	41.6003	0.100128	0.948033	62.376	62.597	0.00510231	0.98438	30.4291	56.8314	0.901236	0.000224442
asp	FBgn0000140	83.9927	56.8014	-0.564337	0.166047	45.6739	34.882	-0.388889	0.0323431	59.601	34.6997	-0.780413	0.000224442
aub	FBgn0000146	48.491	55.3874	0.19184	0.936187	59.0595	63.6462	0.107906	0.71302	10.6068	41.0831	1.95355	0.000224442
aurA	FBgn0000147	83.8773	77.6423	-0.111438	0.961192	25.3487	19.6858	-0.364761	0.473269	46.2156	36.1393	-0.354811	0.28337
awd	FBgn0000150	3611.98	2867.25	-0.333123	0.738627	1783.33	1555.62	-0.197084	0.384985	286.237	336.601	0.233829	0.293835
Axs	FBgn0000152	20.0948	19.6056	-0.0355517	0.991432	9.16264	7.53843	-0.281498	0.2818	10.4782	5.65272	-0.890375	0.000224442
b	FBgn0000153	0.110046	0.146453	0.412338	1	0.30797	0.121229	-1.34506	1	0.281687	0.236185	-0.254173	1
Dll	FBgn0000157	0.478723	0.664061	0.472124	0.70362	6.99282	4.24932	-0.718641	0.00120051	14.6709	9.52908	-0.622547	0.00114942
bam	FBgn0000158	28.269	23.611	-0.259765	0.663052	6.88379	10.1219	0.556208	0.0361592	1.40755	6.7445	2.26053	0.000617404
baz	FBgn0000163	22.945	15.353	-0.579664	0.0774895	37.2179	40.0543	0.105959	0.678826	50.4214	46.5686	-0.114679	0.602868
bcd	FBgn0000166	110.093	104.92	-0.0694431	0.973942	31.891	93.157	1.54651	0.000457611	4.50114	90.22	4.32509	0.000224442
ben	FBgn0000173	301.666	327.193	0.117194	0.937514	399.333	406.356	0.0251541	0.945579	93.3987	274.002	1.55271	0.000224442
bi	FBgn0000179	0.272863	0.19276	-0.50137	1	1.79646	0.674081	-1.41416	0.52093	9.91978	3.74191	-1.40653	0.209407
bib	FBgn0000180	5.10595	10.5452	1.04633	0.00122936	129.69	96.2645	-0.429987	0.0181654	203.593	136.615	-0.57557	0.00213156
bic	FBgn0000181	1076.59	1125.69	0.0643524	0.985055	838.276	825.844	-0.0215572	0.945694	687.659	519.071	-0.405762	0.0459199
BicC	FBgn0000182	20.455	0	#NAME?	0.391445	0.596022	0.91496	0.618343	0.8432	0.000101978	0.000404429	1.98763	1
BicD	FBgn0000183	79.1494	68.5284	-0.207877	0.874268	31.5035	57.1678	0.85969	0.000846702	4.44466	43.1126	3.27797	0.000224442
boss	FBgn0000206	0.0210219	0	#NAME?	1	0.00764349	0	#NAME?	1	0.0590136	0.09587	0.700032	1
brm	FBgn0000212	63.9432	51.8696	-0.301903	0.60626	124.867	131.331	0.0728195	0.797253	132.726	131.242	-0.0162257	0.944827
Brd	FBgn0000216	23.1091	62.9118	1.44487	0.00122936	395.948	301.326	-0.393985	0.034963	885.766	817.43	-0.11583	0.591899
brn	FBgn0000221	14.5498	15.2431	0.067154	0.981819	10.9378	10.7165	-0.0294985	0.940991	8.23191	9.95118	0.273641	0.265416
Bsg25A	FBgn0000227	18.1435	47.0908	1.37599	0.00122936	470.347	440.55	-0.0944197	0.719016	2.35036	3.66841	0.642271	0.0770241
Bsg25D	FBgn0000228	56.1312	64.6049	0.20284	0.800985	373.382	396.326	0.0860335	0.759039	25.6926	53.5619	1.05985	0.000224442
bsk	FBgn0000229	23.2576	24.4111	0.0698367	0.981078	38.3237	23.728	-0.691649	0.000457611	148.909	103.938	-0.518714	0.00409008
btd	FBgn0000233	0.742781	1.62556	1.12993	0.0401851	17.1827	11.8533	-0.535669	0.00590641	27.488	23.3506	-0.235341	0.241426
bur	FBgn0000239	118.452	153.134	0.370487	0.461876	125.892	182.409	0.534984	0.00311362	38.9812	142.236	1.86743	0.000224442
bw	FBgn0000241	8.96506	7.51982	-0.253616	0.976344	4.57701	7.61072	0.733627	0.392437	5.28551	5.80217	0.134549	0.873941
by	FBgn0000244	5.09294	3.08709	-0.722249	0.0809284	1.43472	3.42321	1.25458	0.000457611	0.836103	3.15314	1.91504	0.000224442
c(3)G	FBgn0000246	18.4791	38.082	1.04321	0.00122936	16.9889	36.5442	1.10505	0.000457611	6.84422	29.9099	2.12767	0.000224442
ca	FBgn0000247	18.5683	11.5524	-0.684654	0.560534	2.9428	2.28181	-0.367007	0.764797	7.57993	3.57842	-1.08286	0.0968536
cact	FBgn0000250	283.704	309.822	0.127054	0.968218	383.317	454.159	0.24466	0.414032	119.664	323.414	1.4344	0.000224442
cad	FBgn0000251	183.009	137.325	-0.414326	0.37907	42.6472	66.2902	0.636344	0.000457611	9.81924	24.5304	1.32089	0.000224442
Cam	FBgn0000253	1057.5	1021.54	-0.0499026	0.992321	1443.65	1595.54	0.144319	0.583297	266.712	1131.32	2.08465	0.000224442
capu	FBgn0000256	16.1829	8.81666	-0.876163	0.00231093	1.94558	1.25747	-0.629679	0.0284693	3.29025	1.18247	-1.47639	0.000224442
car	FBgn0000257	23.0972	19.6162	-0.235669	0.691382	14.0428	14.7856	0.0743662	0.80356	17.4613	10.1107	-0.788281	0.000224442
CkIIbeta	FBgn0000259	272.317	296.257	0.121562	0.943677	92.2158	92.2665	0.000793797	0.99738	191.642	140.719	-0.445594	0.0347737
Cat	FBgn0000261	39.6978	32.2922	-0.297875	0.553608	54.4597	40.6014	-0.423658	0.0202788	17.6846	25.6278	0.535214	0.00564259
Pka-C1	FBgn0000273	49.0899	52.2729	0.0906373	0.953186	71.8071	91.2981	0.346457	0.0626849	36.6286	72.9583	0.9941	0.000224442
Pka-C2	FBgn0000274	1.05258	1.08272	0.0407351	0.995349	0.471553	0.678741	0.52544	0.600317	0	0.307543	inf	1
CecA1	FBgn0000276	0	0	0	1	0	0	0	1	0	0	0	1
CecA2	FBgn0000277	0	0	0	1	0	0	0	1	0	0	0	1
CecB	FBgn0000278	0	0	0	1	0	0	0	1	0	0	0	1
CecC	FBgn0000279	0	0	0	1	0	0	0	1	0	0	0	1
Cec-Psi1	FBgn0000280	0	0	0	1	0	0	0	1	0	0	0	1
Cec2	FBgn0000281	0	0	0	1	0	0	0	1	0	0	0	1
Cp190	FBgn0000283	127.051	131.434	0.0489311	0.986033	228.932	249.732	0.12546	0.617804	185.109	238.746	0.367102	0.0767926
Cf2	FBgn0000286	44.4418	35.0923	-0.340761	0.465521	4.41992	3.88748	-0.185183	0.546356	8.65997	5.04893	-0.778384	0.000423444
salr	FBgn0000287	0.108656	0.0478809	-1.18224	1	0.148397	0.0963554	-0.623022	1	1.04782	0.412191	-1.346	0.000224442
cg	FBgn0000289	132.586	138.298	0.0608618	0.984154	120.897	175.417	0.537009	0.00282318	146.37	138.691	-0.0777481	0.751852
Col4a1	FBgn0000299	3.53296	0.018666	-7.56432	0.0414731	0.158775	0.105383	-0.591333	1	1.81683	0.518219	-1.80979	0.000224442
ChAT	FBgn0000303	0.111894	0	#NAME?	1	0.0193524	0.0154097	-0.328679	1	0.0875619	0.0501216	-0.804873	1
chif	FBgn0000307	65.9789	62.4433	-0.0794575	0.971286	79.9218	107.614	0.429201	0.02423	75.0338	106.642	0.507157	0.00815409
chic	FBgn0000308	556.318	730.003	0.391992	0.482978	1012.39	1029.85	0.0246798	0.937734	884.253	1160.19	0.391828	0.0649689
cin	FBgn0000316	100.549	113.639	0.176558	0.826482	156.464	173.533	0.149382	0.514073	64.846	125.583	0.953556	0.000224442
ck	FBgn0000317	27.4618	29.7858	0.117196	0.927238	31.5297	51.1451	0.697882	0.000457611	11.7442	35.2752	1.5867	0.000224442
cl	FBgn0000318	297.712	272.524	-0.127533	0.937518	329.858	286.847	-0.201562	0.390769	72.6658	201.446	1.47105	0.000224442
Chc	FBgn0000319	62.2744	86.6701	0.476896	0.263085	96.3232	143.802	0.578129	0.000457611	157.975	146.545	-0.108348	0.65328
eya	FBgn0000320	0.58556	0.838911	0.518702	0.58479	6.21472	3.33576	-0.897671	0.000457611	31.1388	24.0066	-0.375284	0.0460227
clt	FBgn0000326	21.0636	23.2867	0.144755	0.898514	30.1352	33.0338	0.132492	0.613704	3.10388	20.8203	2.74585	0.000224442
cm	FBgn0000330	34.1742	42.6353	0.319143	0.521318	32.6485	45.7439	0.486561	0.0114327	18.5903	40.0554	1.10744	0.000224442
cn	FBgn0000337	0.0775736	0.0792865	0.0315096	1	1.16557	0.192164	-2.60062	0.104193	6.43475	2.16173	-1.5737	0.0123068
cni	FBgn0000339	106.079	124.164	0.2271	0.74439	160.645	145.289	-0.144952	0.557385	102.594	151.347	0.560913	0.00366369
comt	FBgn0000346	9.864	7.38249	-0.418065	0.403034	2.86833	5.95568	1.05405	0.000457611	3.1029	6.2313	1.00591	0.000224442
cort	FBgn0000351	64.9061	57.4583	-0.175837	0.994556	2.89993	2.22749	-0.380597	0.930271	9.02175	6.55013	-0.461885	0.620378
cos	FBgn0000352	32.4258	26.6749	-0.28166	0.596011	49.2039	51.8825	0.0764749	0.779752	30.2874	45.4524	0.585641	0.00114942
Cp15	FBgn0000355	0.869516	1.79629	1.04674	0.724269	14.3797	16.0063	0.154601	0.769909	0.0738984	4.55363	5.94533	0.161367
Cp16	FBgn0000356	0	0	0	1	2.36454	3.79506	0.682564	0.350291	0.0450679	0.263032	2.54506	1
Cp18	FBgn0000357	0.0399104	0.236954	2.56977	1	6.9781	7.1542	0.0359576	0.953153	1.62245	2.08136	0.359353	0.640181
Cp19	FBgn0000358	0.265904	0.0811355	-1.7125	1	5.67496	7.1369	0.330688	0.489295	0.155545	0.713745	2.19808	0.284895
Cp36	FBgn0000359	0	0.108826	inf	1	2.36761	5.4098	1.19214	0.0382277	0.151775	0.694302	2.19363	0.145743
Cp38	FBgn0000360	0.0662918	0.125684	0.922897	1	4.91539	5.99394	0.286196	0.55931	0.252504	1.03421	2.03415	0.346254
crc	FBgn0000370	119.381	154.472	0.371769	0.405232	204.603	219.967	0.104459	0.67606	210.462	247.335	0.232906	0.244821
crm	FBgn0000376	62.3894	45.2636	-0.46295	0.322551	32.5551	59.5937	0.872278	0.000457611	21.1116	57.7887	1.45275	0.000224442
crn	FBgn0000377	28.8724	29.3529	0.0238093	0.994898	53.2482	58.0274	0.124001	0.611317	51.3632	55.7569	0.118417	0.578616
csw	FBgn0000382	50.4769	36.5525	-0.465655	0.219816	21.9826	44.3885	1.01382	0.000457611	5.18453	38.4235	2.88971	0.000224442
cta	FBgn0000384	79.3669	98.9791	0.318587	0.515883	71.7436	109.28	0.607108	0.000457611	40.879	79.7416	0.963971	0.000224442
cv	FBgn0000394	15.9573	13.2717	-0.265856	0.874748	15.567	9.58749	-0.699268	0.037747	39.1278	22.8444	-0.776354	0.00114942
cv-2	FBgn0000395	0.657406	0.783437	0.253033	0.886496	15.5869	7.07367	-1.1398	0.000457611	10.5721	9.22663	-0.19639	0.357062
CycA	FBgn0000404	742.928	753.17	0.0197535	0.995912	486.059	559.973	0.204227	0.3563	548.458	533.565	-0.0397157	0.881737
CycB	FBgn0000405	1640.43	1602.05	-0.0341551	0.995912	625.908	1184.34	0.920064	0.000457611	491.24	1131.77	1.20408	0.000224442
Cyt-b5-r	FBgn0000406	2.0659	1.14289	-0.854086	0.305655	5.8377	1.3574	-2.10456	0.000457611	31.0039	15.9679	-0.957271	0.000224442
Cyt-c-p	FBgn0000409	573.009	634.039	0.146013	0.894573	765.534	805.126	0.0727469	0.787301	177.187	566.641	1.67716	0.000224442
D	FBgn0000411	8.2149	16.7845	1.03082	0.00122936	165.462	131.254	-0.33414	0.0758977	128.696	98.0825	-0.391904	0.0388002
D1	FBgn0000412	278.994	268.181	-0.0570277	0.984154	487.548	440.482	-0.146461	0.534416	397.58	487.979	0.295572	0.152946
Dab	FBgn0000414	20.8006	14.1485	-0.555974	0.105948	24.8907	28.1717	0.178636	0.415187	24.8108	27.7613	0.162109	0.44012
Sap-r	FBgn0000416	221.569	260.63	0.234247	0.79745	354.007	413.646	0.224619	0.30064	278.935	389.753	0.482633	0.0190151
Ddc	FBgn0000422	0.169502	0.0222806	-2.92744	1	0.0156285	0.0816271	2.38487	1	0.00869376	0.123892	3.83296	1
SmF	FBgn0000426	367.147	364.61	-0.0100008	0.996555	434.514	447.163	0.0413975	0.893808	249.089	404.331	0.698873	0.000980318
2021-12-01	FBgn0000427	0	0.00622919	inf	1	0.220214	0.404034	0.875572	0.151111	0.0137321	0.0749955	2.44925	1
Dfd	FBgn0000439	0.455474	0.430312	-0.081985	0.991432	7.40923	4.04951	-0.871576	0.000457611	13.0014	8.16712	-0.670773	0.000617404
Pkg21D	FBgn0000442	0.0815183	0.0483875	-0.75249	1	0.119182	0.0926766	-0.362886	1	0.0933125	0.0429698	-1.11875	1
Dhod	FBgn0000447	61.3341	60.8541	-0.0113357	0.996528	59.6486	67.6695	0.182016	0.461301	24.2827	50.0209	1.0426	0.000224442
Hr3	FBgn0000448	0.355229	0.283579	-0.325	0.865129	0.0930024	0.0751818	-0.306885	1	2.25471	2.59586	0.203269	0.476919
dib	FBgn0000449	0.90843	2.04462	1.17039	0.403511	28.946	26.5734	-0.123385	0.679863	19.019	14.2595	-0.415516	0.0616375
ect	FBgn0000451	0.00726993	0.0125212	0.784357	1	0	0.026916	inf	1	4.73325	0.101547	-5.54261	0.000224442
Dip-B	FBgn0000454	174.084	125.54	-0.471637	0.220771	11.1763	8.24598	-0.438684	0.070467	2.9106	1.96548	-0.56644	0.0806684
Dip-C	FBgn0000455	29.4862	28.0035	-0.0744295	0.970938	25.0437	26.4779	0.0803433	0.792817	12.461	23.6141	0.92223	0.000224442
disco	FBgn0000459	1.10564	1.07784	-0.0367373	0.994898	19.9041	7.54198	-1.40005	0.000457611	33.8764	18.5698	-0.867321	0.000224442
Dl	FBgn0000463	57.9496	55.4368	-0.0639554	0.978711	145.881	125.671	-0.215145	0.30662	255.686	217.211	-0.235276	0.287444
Lar	FBgn0000464	13.7141	8.51146	-0.688182	0.0379196	15.4753	20.4381	0.401287	0.129638	15.2571	17.9172	0.231862	0.287444
Cyp6a2	FBgn0000473	0.030116	0.043943	0.545105	1	0.104021	0.0639536	-0.701784	1	0.176822	0.794761	2.16822	0.344758
DNaseII	FBgn0000477	5.78643	7.08344	0.291776	0.760027	58.5127	26.2921	-1.15412	0.000457611	130.213	107.234	-0.280107	0.14486
dnc	FBgn0000479	48.3524	31.0123	-0.640746	0.178462	20.5806	24.5342	0.253504	0.316912	2.4812	7.55701	1.60678	0.000224442
dor	FBgn0000482	15.3289	16.6996	0.123559	0.949428	17.9338	23.8477	0.411167	0.0546213	23.5672	26.9609	0.19409	0.387436
Pka-C3	FBgn0000489	1.64943	2.71302	0.717934	0.178947	53.3253	40.9059	-0.382511	0.0426587	1.87222	3.13743	0.744832	0.00777242
dpp	FBgn0000490	1.30843	2.19775	0.748192	0.134197	23.1363	17.508	-0.402143	0.0344926	21.9464	15.4288	-0.508358	0.00496947
Dr	FBgn0000492	0.564126	0.67682	0.262754	0.897929	6.31619	2.53806	-1.31533	0.000457611	30.7944	14.8827	-1.04903	0.000224442
ds	FBgn0000497	0.594601	0.67504	0.183051	0.906846	5.28448	3.00399	-0.814882	0.000457611	32.269	18.5368	-0.799752	0.000224442
dsh	FBgn0000499	61.2719	58.5255	-0.0661606	0.973942	69.4301	92.4531	0.41316	0.0218873	38.408	76.2813	0.989921	0.000224442
Dsk	FBgn0000500	0.0648149	0.0658555	0.0229776	1	0.391393	0.214466	-0.86787	0.863937	0.213898	0.160465	-0.414662	1
dsx	FBgn0000504	0.21638	0.266378	0.299908	1	0.524719	0.41449	-0.340207	0.843086	1.15918	0.915703	-0.340156	0.812955
dwg	FBgn0000520	26.5781	21.6384	-0.296648	0.57643	17.2043	17.522	0.0263937	0.940501	21.0767	20.4029	-0.0468716	0.851912
dx	FBgn0000524	64.5684	55.4272	-0.220234	0.753294	12.9232	10.4163	-0.311119	0.143956	29.1524	15.3158	-0.928598	0.000224442
e	FBgn0000527	0.100169	0.105929	0.0806637	1	0	0.0361958	inf	1	0.0745483	0	#NAME?	1
bsh	FBgn0000529	0	0.0432391	inf	1	0.00940744	0	#NAME?	1	0.0487921	0.0301173	-0.696054	1
ea	FBgn0000533	47.6171	39.1437	-0.282701	0.589968	45.7609	42.2958	-0.113601	0.659965	2.25328	22.9393	3.34772	0.000224442
eag	FBgn0000535	0.0815868	0.0267409	-1.60929	1	0.239227	0.143077	-0.741584	1	0.983299	0.600976	-0.710323	0.0192234
eas	FBgn0000536	42.8872	49.6342	0.21079	0.756908	25.8306	37.099	0.522297	0.00743582	15.5549	27.3187	0.812514	0.000224442
E(bx)	FBgn0000541	122.747	139.862	0.188322	0.896364	91.8785	143.187	0.640099	0.000457611	143.056	151.287	0.0807102	0.751187
ec	FBgn0000542	1.51757	1.25588	-0.273063	0.98253	28.7705	16.1101	-0.836628	0.2924	55.5526	26.7868	-1.05233	0.209751
ecd	FBgn0000543	26.9173	21.6848	-0.311846	0.606542	19.859	14.0171	-0.502604	0.0288011	21.1923	13.9687	-0.601338	0.00997025
EcR	FBgn0000546	40.3804	35.0761	-0.203168	0.780283	39.3115	50.9936	0.375366	0.0458299	34.5427	51.9372	0.588386	0.00114942
ed	FBgn0000547	55.4779	45.4171	-0.288675	0.61116	140.68	135.984	-0.0489761	0.870061	241.205	188.908	-0.352579	0.101868
Edg78E	FBgn0000551	1.06057	0	#NAME?	0.00122936	2.46336	1.4867	-0.728515	0.516035	1.60182	1.22583	-0.385948	0.713423
Edg84A	FBgn0000552	0	0	0	1	0.524308	0	#NAME?	0.0155029	1.37536	0.484928	-1.50396	0.246345
Ef1alpha48D	FBgn0000556	6711.19	6773.86	0.0134101	0.995912	0	0	0	1	7668.07	7852.43	0.0342743	0.964226
Ef1alpha100E	FBgn0000557	0.0657449	0.201899	1.61868	1	3.05826	2.43092	-0.331211	0.309354	1.78554	2.54903	0.513585	0.0728766
EF2	FBgn0000559	1967.92	1932.49	-0.0262093	0.996555	3165.19	3173.29	0.00368763	0.991529	2344.39	3073.74	0.390781	0.311176
eg	FBgn0000560	0.02135	0.0773494	1.85715	1	0.281045	0.127683	-1.13823	1	2.24168	0.720112	-1.63829	0.000224442
egl	FBgn0000562	45.8514	34.6105	-0.405755	0.313409	3.0931	3.32844	0.105795	0.758324	4.77609	2.96208	-0.689218	0.000797251
Eh	FBgn0000564	0.079555	0	#NAME?	1	0	0	0	1	0	0	0	1
Eip71CD	FBgn0000565	42.9807	39.411	-0.125091	0.931016	27.826	35.8353	0.36495	0.113692	15.1552	14.9022	-0.0242896	0.934322
Eip55E	FBgn0000566	115.544	118.475	0.0361453	0.990681	126.856	128.491	0.0184698	0.947141	52.327	117.03	1.16125	0.000224442
Eip74EF	FBgn0000567	0.17327	0.0434302	-1.99625	1	0.0887418	0.0712203	-0.317326	1	0.0866296	0.113707	0.392391	1
Eip75B	FBgn0000568	5.97883	4.95152	-0.271992	0.659143	2.09193	1.51237	-0.468019	0.0694056	12.0102	5.45676	-1.13815	0.000224442
emc	FBgn0000575	45.4333	68.2789	0.587689	0.134051	172.56	135.601	-0.347727	0.073514	278.886	257.34	-0.116	0.612894
ems	FBgn0000576	1.32077	1.31268	-0.00886335	0.996617	19.3586	12.711	-0.606899	0.00120051	43.2921	31.064	-0.478859	0.00926281
en	FBgn0000577	1.94749	2.86207	0.555443	0.335456	20.3938	7.69214	-1.40668	0.000457611	68.0772	40.6126	-0.745244	0.000224442
ena	FBgn0000578	45.783	36.7085	-0.318697	0.520479	90.0494	95.5676	0.0858036	0.749692	85.7129	93.7522	0.129339	0.556734
Eno	FBgn0000579	648.553	532.075	-0.285596	0.78031	59.861	52.5964	-0.186652	0.42688	11.9247	14.2452	0.256517	0.413854
E(Pc)	FBgn0000581	49.8211	37.737	-0.400778	0.451686	52.8292	70.2436	0.411031	0.0267104	49.3883	47.5038	-0.0561242	0.821163
esc	FBgn0000588	71.2379	77.6427	0.124206	0.927238	23.8905	27.5506	0.205648	0.525092	27.8938	25.0737	-0.153773	0.552866
E(spl)m8-HLH	FBgn0000591	4.51681	9.11677	1.01322	0.0704833	36.702	20.8721	-0.814281	0.000457611	189.602	161.078	-0.235219	0.2403
Est-6	FBgn0000592	0.0427035	0.10581	1.30904	1	0.268631	0.154022	-0.802491	1	0.136668	0.155817	0.189174	1
Est-P	FBgn0000594	0.617281	0.575416	-0.101322	0.994898	1.33109	1.41577	0.0889799	0.966646	1.67165	3.10861	0.894999	0.318307
eve	FBgn0000606	4.00435	5.72466	0.515623	0.36775	100.025	67.6842	-0.563465	0.00120051	5.66401	4.44637	-0.349194	0.17279
exd	FBgn0000611	130.655	148.441	0.184128	0.818796	227.858	253.038	0.151217	0.508923	198.653	236.683	0.2527	0.211988
exu	FBgn0000615	383.511	355.769	-0.108329	0.958426	3.07147	7.83159	1.35038	0.000846702	1.03728	2.20323	1.08681	0.029437
e(y)1	FBgn0000617	50.8587	52.0147	0.0324248	0.994898	72.759	69.8384	-0.0591038	0.862795	58.6342	72.613	0.308487	0.201011
e(y)2	FBgn0000618	68.6124	67.0992	-0.0321737	0.996201	97.5175	83.9192	-0.21666	0.731891	58.0395	65.7814	0.180644	0.750606
eyg	FBgn0000625	0.201974	0.145683	-0.471335	1	1.25356	0.19656	-2.67299	0.000846702	7.35782	2.09006	-1.81573	0.000224442
E(z)	FBgn0000629	37.0828	39.3126	0.0842402	0.976661	19.7359	15.0367	-0.392336	0.230317	31.3445	30.2937	-0.0491935	0.87285
fas	FBgn0000633	0.175559	0.180554	0.040475	1	1.62206	0.586644	-1.46727	0.000457611	7.78651	2.75272	-1.50012	0.000224442
Fas2	FBgn0000635	3.52263	3.56703	0.0180717	0.995568	21.9131	10.01	-1.13035	0.000457611	117.575	64.3172	-0.870304	0.000224442
Fas3	FBgn0000636	2.84698	4.91936	0.789038	0.0665175	4.83135	6.01112	0.315209	0.228288	28.508	24.7803	-0.20217	0.329617
Fbp1	FBgn0000639	0	0.05312	inf	1	0.0848264	0.0474339	-0.838596	1	0.300929	0.114005	-1.40032	1
Fbp2	FBgn0000640	0.0672704	0.231143	1.78074	1	0.134348	0.136917	0.0273262	1	0	0.123103	inf	1
Fcp3C	FBgn0000644	0.167046	0.0695863	-1.26337	1	0.4573	0.167176	-1.45177	0.400375	0.473871	0.561082	0.243718	0.836757
fj	FBgn0000658	2.53733	2.22119	-0.191978	0.883131	25.3406	10.0311	-1.33697	0.000457611	88.1087	59.4097	-0.568585	0.00131243
fkh	FBgn0000659	2.45057	3.03484	0.308506	0.683077	45.1586	23.7559	-0.926714	0.000457611	92.0041	58.0916	-0.66337	0.000224442
fl(2)d	FBgn0000662	85.3799	98.4552	0.205571	0.785246	108.459	145.685	0.425706	0.0189708	92.5814	137.997	0.575842	0.00164002
Actn	FBgn0000667	58.6187	30.7279	-0.931811	0.599667	33.5666	27.14	-0.306606	0.566905	38.6292	24.5082	-0.656427	0.179687
fliI	FBgn0000709	31.7019	24.1482	-0.392654	0.346988	22.4322	23.4737	0.0654713	0.818844	20.8744	15.2201	-0.455761	0.0141773
flw	FBgn0000711	57.5193	50.4069	-0.190425	0.81369	63.1335	74.7722	0.244097	0.280692	10.3408	50.691	2.29339	0.000224442
FMRFa	FBgn0000715	0.0126766	0	#NAME?	1	0.0574819	0.0536501	-0.0995266	1	0.0590459	0	#NAME?	1
fog	FBgn0000719	45.8574	41.4396	-0.146146	0.890985	23.2331	36.6993	0.659571	0.000457611	20.4738	34.9573	0.771816	0.000224442
for	FBgn0000721	117.536	101.049	-0.218049	0.793164	125.304	174.923	0.481286	0.00666454	44.7574	138.694	1.63171	0.000224442
FER	FBgn0000723	0.868333	1.54738	0.833503	0.231974	12.3981	12.0403	-0.0422435	0.907101	16.9145	16.0023	-0.0799834	0.755109
gd	FBgn0000808	7.61128	9.53915	0.32572	0.626004	1.54324	2.11021	0.451424	0.289164	0.121731	0.458265	1.91248	0.0336178
fs(1)K10	FBgn0000810	37.4193	37.7807	0.0138672	0.995568	53.262	60.6231	0.186761	0.377889	49.3859	60.3555	0.289385	0.130393
png	FBgn0000826	109.999	77.4808	-0.505585	0.145227	4.31778	5.5491	0.361966	0.321186	2.13733	1.8926	-0.17544	0.718827
fs(1)Ya	FBgn0000927	166.686	96.7822	-0.784319	0.0105068	2.57295	3.06467	0.25231	0.442677	0.223045	1.0564	2.24375	0.00229431
fs(1)Yb	FBgn0000928	0.0373273	0.323582	3.11583	1	0.130738	0.66844	2.35411	0.0120831	0.0844365	0.683417	3.01683	0.00260807
tj	FBgn0000964	0	0	0	1	0.00548618	0.00544379	-0.0111919	1	0.0399228	0.0206754	-0.949297	1
dup	FBgn0000996	183.449	194.614	0.0852405	0.985055	155.862	219.698	0.495246	0.0378859	170.293	250.728	0.558107	0.0212675
ft	FBgn0001075	0.776748	0.826061	0.0888003	0.972035	7.69049	3.81988	-1.00955	0.000457611	44.6059	21.0802	-1.08134	0.000224442
ftz	FBgn0001077	2.15192	4.92017	1.19308	0.00329532	98.6475	68.6169	-0.523717	0.00369519	13.3068	6.99425	-0.927919	0.000224442
ftz-f1	FBgn0001078	87.6798	57.0177	-0.620835	0.113757	67.121	95.4434	0.507882	0.00397767	3.88931	73.0336	4.23097	0.000224442
fu	FBgn0001079	29.2641	24.3926	-0.262686	0.617635	36.3863	44.0671	0.276305	0.160815	16.4691	31.3824	0.930194	0.000224442
fw	FBgn0001083	0.0296685	0.042208	0.508585	1	0.235036	0.264399	0.169835	1	0.571461	0.711781	0.31678	0.435444
fy	FBgn0001084	19.8092	20.4762	0.04778	0.991432	11.0334	10.1849	-0.115444	0.810824	12.2759	7.85106	-0.644863	0.0673232
fz	FBgn0001085	56.2847	65.4275	0.217155	0.731703	59.9477	93.3906	0.639572	0.000457611	51.4541	93.7531	0.86558	0.000224442
fzy	FBgn0001086	177.091	185.333	0.0656279	0.994898	303.756	310.533	0.0318346	0.947141	250.442	320.101	0.354051	0.239884
g	FBgn0001087	51.8726	42.0913	-0.301452	0.546688	21.864	35.458	0.697557	0.000457611	4.19795	15.8108	1.91315	0.000224442
Gal	FBgn0001089	0.190129	0.114594	-0.730452	1	0.208393	0.189516	-0.136988	1	1.73354	1.21745	-0.509855	0.546799
bnb	FBgn0001090	45.8415	61.508	0.424119	0.574428	856.597	613.193	-0.482275	0.0256392	657.933	626.937	-0.0696194	0.814292
Gapdh1	FBgn0001091	542.426	396.266	-0.452956	0.3664	52.1988	44.1904	-0.240284	0.259949	5.49467	7.29303	0.408485	0.112099
Gapdh2	FBgn0001092	1481.25	1198.8	-0.305226	0.810886	15.726	31.0997	0.983746	0.000457611	5.73983	10.7438	0.904419	0.000224442
Gdh	FBgn0001098	176.142	151.614	-0.216344	0.830462	183.725	194.412	0.0815702	0.797253	14.5893	131.598	3.17316	0.000224442
gdl	FBgn0001099	31.6765	39.9706	0.335527	0.654667	38.9777	48.5577	0.31705	0.651308	11.0662	25.5644	1.20797	0.000224442
Galphai	FBgn0001104	216.68	223.338	0.0436637	0.986767	361.499	378.161	0.0650097	0.82091	247.592	352.405	0.50927	0.00659717
Gbeta13F	FBgn0001105	206.298	217.964	0.0793624	0.977422	292.737	318.482	0.121605	0.675026	239.889	321.85	0.424024	0.0766001
DCTN1-p150	FBgn0001108	36.7054	27.4271	-0.420389	0.285041	13.8386	9.25563	-0.580294	0.00187896	16.2911	11.2849	-0.529686	0.00351378
Gld	FBgn0001112	0.0896536	0	#NAME?	1	0.738698	0.139755	-2.40208	0.0261776	0.637222	0.46489	-0.454906	0.398166
Glt	FBgn0001114	2.07875	0.131955	-3.9776	0.00231093	0.108242	0.0972335	-0.154731	1	1.18271	1.15205	-0.0378942	0.926289
gnu	FBgn0001120	461.055	434.998	-0.0839302	0.963885	22.4461	27.6211	0.299311	0.255681	9.37021	17.7379	0.92068	0.000224442
Galphao	FBgn0001122	54.3556	57.4888	0.0808513	0.963885	62.2951	90.8704	0.544691	0.00220759	22.1449	66.2098	1.58007	0.000224442
Galphas	FBgn0001123	5.19984	11.0702	1.09015	0.00917354	60.1659	40.7741	-0.561293	0.00397767	93.7307	71.5839	-0.388886	0.0374803
Got1	FBgn0001124	145.717	132.581	-0.1363	0.897929	110.029	122.189	0.151233	0.507436	7.08223	67.1096	3.24424	0.000224442
Got2	FBgn0001125	238.388	163.528	-0.543773	0.217538	2.25917	3.80933	0.753745	0.131625	0.843216	1.27818	0.600115	0.634343
Gpdh	FBgn0001128	143.521	135.22	-0.0859551	0.959695	47.6675	61.1212	0.358668	0.0684337	33.1264	44.1705	0.415101	0.0330883
grau	FBgn0001133	27.1729	34.4369	0.341787	0.469415	27.9084	36.8563	0.401212	0.0402372	19.6648	38.2129	0.958445	0.000224442
Grd	FBgn0001134	0	0.0127462	inf	1	0.0396361	0.015432	-1.36089	1	0.0556738	0.0237468	-1.22927	1
grk	FBgn0001137	15.4102	19.3109	0.325531	0.949428	7.59887	13.8403	0.865019	0.774247	3.82977	15.7612	2.04105	0.603729
grn	FBgn0001138	0.823088	0.710541	-0.212129	0.91185	7.67294	3.82772	-1.00329	0.000457611	27.2356	16.2967	-0.74091	0.000224442
gro	FBgn0001139	170.606	155.337	-0.135272	0.93902	292.176	288.209	-0.0197222	0.947141	158.615	243.463	0.618174	0.00260807
Gs1	FBgn0001142	208.673	190.322	-0.132805	0.961192	76.2891	117.244	0.619965	0.0247372	15.5079	73.6171	2.24703	0.000224442
Gs2	FBgn0001145	4.41695	0.950181	-2.21677	0.00122936	9.84544	2.64291	-1.89733	0.000457611	52.0722	23.082	-1.17374	0.000224442
gsb-n	FBgn0001147	0.221241	0.549432	1.31232	0.297965	2.77364	0.760324	-1.86709	0.000457611	17.2374	5.60499	-1.62076	0.000224442
gsb	FBgn0001148	1.89269	5.2271	1.46557	0.00122936	20.0038	11.3397	-0.818894	0.000457611	82.9836	64.2656	-0.368779	0.0478934
GstD1	FBgn0001149	1500.28	910.492	-0.720515	0.103567	10.5809	21.2532	1.00622	0.000457611	18.1402	14.7479	-0.298677	0.240258
gt	FBgn0001150	3.66091	6.31825	0.787323	0.0616845	73.843	68.7593	-0.102906	0.682271	22.79	23.7385	0.058831	0.813143
h	FBgn0001168	4.19119	5.14287	0.295215	0.692701	86.0163	57.1554	-0.589719	0.000457611	21.8123	13.4212	-0.700627	0.000224442
H	FBgn0001169	58.032	38.0093	-0.610498	0.103567	51.7903	71.9301	0.473914	0.0129738	30.065	63.7823	1.08507	0.000224442
H2.0	FBgn0001170	0.147612	0.129331	-0.190736	1	0.517828	0.163234	-1.66554	0.140527	1.469	0.818819	-0.843216	0.0467682
halo	FBgn0001174	58.6166	96.5209	0.719532	0.0433426	1350.82	1202.45	-0.167856	0.449272	29.4437	65.1612	1.14605	0.000224442
hay	FBgn0001179	29.6839	32.4825	0.129984	0.957815	32.4367	23.0253	-0.49441	0.0498798	21.9359	18.9855	-0.20839	0.570032
hb	FBgn0001180	105.961	95.4642	-0.150508	0.895297	106.423	111.274	0.0643093	0.816804	64.0654	68.1468	0.0891006	0.699465
her	FBgn0001185	18.4933	22.9764	0.313156	0.577817	23.7664	27.6041	0.215959	0.361645	39.9225	34.642	-0.204678	0.320316
Hex-A	FBgn0001186	102.509	80.8001	-0.343323	0.514803	20.6495	38.7017	0.906292	0.000457611	3.6081	14.5315	2.00987	0.000224442
Hex-C	FBgn0001187	0.340366	0.113224	-1.58791	1	0.430205	0.290111	-0.56842	0.869269	0.369384	0.119966	-1.62249	1
hfw	FBgn0001189	21.2043	21.3399	0.00919795	0.996865	17.663	15.014	-0.234419	0.463791	18.6378	10.1251	-0.88029	0.00591098
His2Av	FBgn0001197	978.628	1141.03	0.221501	0.823606	1720.98	1652.07	-0.0589569	0.84621	1525.05	1868.09	0.292706	0.180877
hook	FBgn0001202	24.3694	30.5103	0.324229	0.500388	28.5374	38.3966	0.428122	0.0236239	20.8397	37.492	0.847251	0.000224442
Hmr	FBgn0001206	40.1465	36.0722	-0.154389	0.874402	52.4277	62.8095	0.260654	0.185347	28.8776	48.3424	0.743335	0.000224442
Hn	FBgn0001208	0.295398	0.214907	-0.458948	1	0.0635605	0.0942641	0.568579	1	0.527428	0.0175341	-4.91074	0.355753
Hrb98DE	FBgn0001215	311.988	335.893	0.106513	0.952925	634.093	606.443	-0.064321	0.828881	655.074	706.791	0.109626	0.673471
Hsc70-1	FBgn0001216	0.161873	0.0469263	-1.7864	1	0.183022	0.220996	0.272006	1	0.195344	0.374509	0.938981	1
Hsc70-2	FBgn0001217	0	1.04084	inf	0.00122936	2.08093	2.30163	0.145423	0.772152	5.18615	4.30505	-0.268633	0.307598
Hsc70-3	FBgn0001218	514.192	422.502	-0.28335	0.786652	210.598	220.334	0.0652028	0.82091	248.532	164.154	-0.598383	0.000224442
Hsc70-5	FBgn0001220	107.877	122.876	0.187815	0.82084	21.8298	15.3158	-0.511279	0.00537975	66.9229	37.2274	-0.846135	0.000224442
Hsf	FBgn0001222	106.529	117.469	0.141029	0.899998	48.6228	78.2909	0.687211	0.000457611	48.0454	47.6923	-0.0106415	0.961365
Hsp22	FBgn0001223	44.3567	21.426	-1.04979	0.00122936	37.3655	53.9778	0.530659	0.00641892	88.2484	159.582	0.854654	0.000224442
Hsp23	FBgn0001224	26.3192	28.8813	0.134018	0.933454	78.8708	157.69	0.999525	0.000457611	252.853	403.007	0.672508	0.000224442
Hsp26	FBgn0001225	1776.14	740.012	-1.26312	0.00122936	43.8529	73.0549	0.736308	0.000457611	46.4505	75.0344	0.691858	0.000224442
Hsp27	FBgn0001226	1208.36	1031.86	-0.227795	0.871816	116.706	190.074	0.703683	0.000457611	89.2408	134.791	0.594949	0.00131243
Hsp67Ba	FBgn0001227	0.26525	0.160271	-0.726838	1	0.0352235	0.365187	3.37403	0.340102	0.168225	0.75086	2.15816	0.0853128
CG4456	FBgn0001228	0.984997	0	#NAME?	0.393687	0.563334	0.543521	-0.0516532	0.981748	5.2949	4.39994	-0.26712	0.933674
Hsp67Bc	FBgn0001229	0.844846	0.688001	-0.296278	0.953186	0.911145	0.678323	-0.425708	0.745808	7.46371	4.64524	-0.68414	0.0382718
Hsp68	FBgn0001230	2.45965	5.80208	1.23812	0.23269	15.9474	68.2811	2.09817	0.000457611	177.964	264.021	0.569067	0.000224442
Hsp83	FBgn0001233	1605.99	1074.88	-0.57928	0.651902	159.362	199.335	0.322889	0.0968062	204.861	266.916	0.381739	0.0592068
Hsromega	FBgn0001234	4.239	10.2444	1.27304	0.0461787	101.262	68.3543	-0.566985	0.0394149	242.303	170.295	-0.508775	0.0234451
hth	FBgn0001235	17.841	20.7322	0.216673	0.768349	291.655	159.157	-0.873808	0.000457611	418.436	294.022	-0.509083	0.0280965
Ide	FBgn0001247	27.3175	29.0459	0.0885059	0.951899	10.1052	8.40176	-0.266331	0.261	20.0312	15.5712	-0.363366	0.0604061
Idh	FBgn0001248	326.689	309.938	-0.075937	0.975266	19.523	25.5188	0.386383	0.0769031	4.9928	5.6168	0.169899	0.562383
if	FBgn0001250	0.597809	0.27388	-1.12614	0.0878628	5.34499	2.86611	-0.899094	0.000457611	10.4154	5.74716	-0.857795	0.000224442
ImpE1	FBgn0001253	0.132288	0.055893	-1.24294	1	0.427317	0.289585	-0.561317	0.4724	3.20389	0.564189	-2.50557	0.000224442
ImpE2	FBgn0001254	1.43217	4.54393	1.66574	0.00122936	16.0629	18.5696	0.209216	0.397057	31.3611	38.3885	0.291698	0.140075
ImpE3	FBgn0001255	1.92586	1.84099	-0.0650206	0.996555	2.30949	2.67805	0.213611	0.952422	2.27189	3.0948	0.445955	0.889923
ImpL1	FBgn0001256	0.110978	0.462004	2.05764	0.352663	0.972635	2.63182	1.43609	0.0213141	6.48673	0.413812	-3.97044	0.000224442
ImpL2	FBgn0001257	8.69774	10.3403	0.249571	0.743104	42.6788	31.0435	-0.45923	0.0118953	200.043	191.219	-0.0650838	0.783932
ImpL3	FBgn0001258	2.40974	0.899775	-1.42124	0.0245788	9.20628	5.07079	-0.860409	0.000457611	16.7531	11.5658	-0.534562	0.00877662
in	FBgn0001259	0.171271	0.194504	0.183515	1	1.11816	0.64796	-0.787154	0.0635008	5.17955	3.75229	-0.465057	0.0441429
inaD	FBgn0001263	0.0292121	0	#NAME?	1	0.262074	0.164742	-0.669766	1	0.801074	0.543725	-0.55906	0.84154
inv	FBgn0001269	0.172649	0.497624	1.52721	0.165079	2.79072	0.736948	-1.921	0.000457611	16.6636	7.13721	-1.22327	0.000224442
ix	FBgn0001276	78.9948	86.7566	0.135214	0.909793	86.6164	111.438	0.363527	0.0734216	43.65	94.65	1.11662	0.000224442
janA	FBgn0001280	152.266	154.068	0.0169741	0.995349	232.569	226.724	-0.0367221	0.904738	146.012	224.717	0.622027	0.000423444
janB	FBgn0001281	0	0.088779	inf	1	0.723508	1.29043	0.834773	0.863884	0.335257	0	#NAME?	1
Jon44E	FBgn0001285	0.0639552	0.0311659	-1.0371	1	0	0	0	1	0	0	0	1
Jra	FBgn0001291	57.2112	42.1643	-0.440274	0.517881	13.166	11.1907	-0.234518	0.710034	16.2669	12.3255	-0.400286	0.403173
kar	FBgn0001296	0.496393	0.355082	-0.483332	0.80264	4.47132	1.73764	-1.36357	0.000457611	12.2718	6.042	-1.02225	0.000224442
kay	FBgn0001297	4.30262	3.75784	-0.195311	0.865129	5.28849	4.28487	-0.303604	0.226613	16.7298	13.1468	-0.34771	0.0772714
kel	FBgn0001301	19.7582	18.6886	-0.0802883	0.960825	48.9924	45.05	-0.121031	0.615357	41.324	38.9719	-0.0845444	0.712448
Khc	FBgn0001308	87.9452	62.2013	-0.49966	0.197626	33.3738	32.6905	-0.029843	0.919394	25.9804	22.9183	-0.180921	0.372094
kkv	FBgn0001311	0.178186	0.0984911	-0.85532	1	0.626317	0.73845	0.237607	0.606765	1.41608	1.45965	0.0437241	0.894752
kl-2	FBgn0001313	0	0	0	1	0.00943595	0.0019744	-2.25675	1	0.0101828	0.0122439	0.265919	1
klar	FBgn0001316	29.7114	24.1294	-0.300224	0.582794	27.8782	33.9113	0.282627	0.16848	54.092	47.5477	-0.186039	0.418409
kn	FBgn0001319	0.429353	0.293191	-0.550327	0.664031	2.81984	1.94977	-0.532312	0.0624667	9.21459	5.02882	-0.873699	0.000224442
kni	FBgn0001320	3.59922	6.48001	0.848311	0.0385038	86.9881	66.5454	-0.38648	0.0347864	44.1318	24.2381	-0.864544	0.000224442
knk	FBgn0001321	0.29865	0.179408	-0.735212	1	0.0642142	0.0984939	0.617143	1	0.671924	0.271344	-1.30818	0.0528124
knrl	FBgn0001323	0.930857	0.931718	0.00133341	0.999495	19.5216	10.3451	-0.916129	0.000457611	17.5405	11.4524	-0.615035	0.000617404
kto	FBgn0001324	12.2079	6.76076	-0.85256	0.120224	15.4375	6.76266	-1.19078	0.000457611	39.1047	20.346	-0.9426	0.000224442
Kr	FBgn0001325	5.84674	11.0637	0.920133	0.07703	112.959	86.7679	-0.380571	0.0568818	103.646	83.8901	-0.305093	0.136505
kz	FBgn0001330	28.3445	23.76	-0.25453	0.883286	14.3603	27.9107	0.958733	0.00510753	20.302	29.9382	0.56036	0.123916
l(1)1Bi	FBgn0001341	37.6309	42.2409	0.166722	0.865366	66.9531	69.3386	0.0505066	0.868156	40.9846	56.0852	0.452537	0.0152754
egh	FBgn0001404	68.8531	78.7991	0.194658	0.79745	50.8415	86.1973	0.761636	0.000457611	28.319	77.1481	1.44586	0.000224442
l(1)10Bb	FBgn0001491	50.0885	71.1017	0.505404	0.21095	98.2104	111.016	0.176818	0.442809	63.8213	91.7852	0.524225	0.00510323
Hlc	FBgn0001565	112.253	137.603	0.293763	0.58173	155.931	179.143	0.2002	0.350005	85.411	144.337	0.756944	0.000224442
Grip91	FBgn0001612	42.9184	42.9689	0.00169704	0.999495	13.0369	21.2577	0.705376	0.017009	14.6628	15.7597	0.104078	0.748335
dlg1	FBgn0001624	35.9378	42.2947	0.234975	0.748885	76.9719	83.8484	0.123451	0.626514	74.0615	81.973	0.146426	0.514405
ifc	FBgn0001941	159.113	158.913	-0.00180896	0.999495	102.209	141.698	0.471293	0.00718337	56.9121	143.361	1.33284	0.000224442
eIF-4a	FBgn0001942	1246.35	1328.3	0.0918749	0.98253	2097.38	2096.02	-0.000933885	0.996439	1973.9	2426.26	0.297685	0.272435
Arpc1	FBgn0001961	69.1562	52.1741	-0.406523	0.299589	54.1208	26.6832	-1.02025	0.000457611	44.523	28.9507	-0.620954	0.000423444
Sos	FBgn0001965	21.9194	12.9435	-0.759985	0.00599858	15.5034	9.31726	-0.734603	0.000457611	26.8116	13.6171	-0.977442	0.000224442
NimC3	FBgn0001967	0	0	0	1	0	0	0	1	0	0	0	1
Pgant35A	FBgn0001970	0.126841	0.136782	0.108855	1	0.145987	0.0424695	-1.78134	1	0.1154	0.101226	-0.189063	1
l(2)35Bd	FBgn0001974	43.2446	50.3719	0.220099	0.737054	68.6537	76.034	0.147307	0.527041	21.1584	50.5996	1.25789	0.000224442
CIAPIN1	FBgn0001977	29.3396	31.3224	0.0943465	0.951899	32.8101	30.3711	-0.111441	0.6748	24.5582	30.5447	0.314717	0.105629
stc	FBgn0001978	66.1841	51.482	-0.362416	0.463966	65.8462	83.9956	0.351213	0.065259	30.1308	71.4219	1.24513	0.000224442
esg	FBgn0001981	2.44132	2.75489	0.174335	0.924576	22.6018	16.9858	-0.412111	0.0440762	28.9934	21.3129	-0.443996	0.0170941
wor	FBgn0001983	1.20035	2.51195	1.06536	0.0545863	10.2952	4.43892	-1.2137	0.000457611	65.4582	45.1803	-0.534881	0.00336702
l(2)35Df	FBgn0001986	35.0423	35.8191	0.0316324	0.992165	63.8845	67.0091	0.0688904	0.808811	50.1023	55.098	0.137123	0.518764
Gli	FBgn0001987	9.26604	3.25063	-1.51124	0.00122936	24.1326	13.3694	-0.852043	0.000457611	59.7727	31.956	-0.903399	0.000224442
ND-B17	FBgn0001989	126.657	120.446	-0.0725307	0.971286	119.13	114.866	-0.0525824	0.866561	87.1004	104.724	0.265834	0.19181
wek	FBgn0001990	42.1497	46.9609	0.155935	0.91012	53.6861	64.1232	0.256298	0.275422	21.5989	51.7178	1.25971	0.000224442
Ca-alpha1D	FBgn0001991	0.197202	0.138636	-0.508371	1	0.609066	0.653957	0.102598	0.840003	2.6162	3.34047	0.352577	0.105804
Cyp303a1	FBgn0001992	0.0391685	0	#NAME?	1	1.08589	0.242918	-2.16033	0.432411	0.671056	0.967561	0.52792	0.877481
crp	FBgn0001994	62.2653	60.5162	-0.0411087	0.986072	147.319	149.094	0.0172785	0.953253	192.607	190.721	-0.0141967	0.952089
mRpL4	FBgn0001995	72.1001	76.4909	0.085288	0.975266	64.654	67.258	0.0569668	0.886194	30.7007	57.8851	0.914918	0.000224442
l(2)37Bb	FBgn0002021	34.1787	33.561	-0.0263097	0.995349	13.2894	12.427	-0.096804	0.862995	16.5246	12.1669	-0.441658	0.147625
Catsup	FBgn0002022	61.9794	63.2308	0.0288401	0.994898	96.7833	91.9328	-0.0741774	0.795445	58.4795	85.1113	0.54142	0.00351378
Lim3	FBgn0002023	0.0321482	0.0885511	1.46177	1	0.00493898	0.108128	4.45238	1	0.325689	0.427284	0.391699	0.550584
l(2)37Cc	FBgn0002031	260.237	228.157	-0.189794	0.80904	59.4716	40.2788	-0.56218	0.00282318	43.4519	27.1286	-0.679602	0.000617404
CG10561	FBgn0002036	13.6434	16.3616	0.262114	0.695759	1.58834	2.45786	0.629883	0.0949043	1.15516	0.889925	-0.376338	0.440663
swm	FBgn0002044	93.7492	70.2997	-0.415288	0.402282	67.9088	81.6519	0.265887	0.19466	61.133	64.2495	0.0717322	0.770458
AspRS	FBgn0002069	30.0222	27.56	-0.123452	0.98253	4.47675	2.9534	-0.600076	0.594855	12.5399	5.32354	-1.23606	0.0764075
l(2)gl	FBgn0002121	127.26	155.262	0.286929	0.661397	241.52	267.889	0.149488	0.525842	236.44	258.921	0.131039	0.582568
l(2)tid	FBgn0002174	45.264	26.5375	-0.770333	0.0474561	13.7744	7.70826	-0.837512	0.000846702	11.3609	6.812	-0.737926	0.0201554
dre4	FBgn0002183	97.7003	92.4916	-0.0790399	0.970198	34.68	26.8705	-0.36808	0.0513053	91.1806	68.6309	-0.409868	0.0249418
l(3)73Ah	FBgn0002283	105.622	85.5391	-0.304253	0.561599	27.4495	24.7647	-0.148494	0.668379	34.3429	21.3873	-0.68326	0.0113052
Prosbeta6	FBgn0002284	376.876	404.025	0.100353	0.949428	443.71	452.531	0.0283998	0.921918	89.3136	287.355	1.68588	0.000224442
sas	FBgn0002306	0.644117	0.505918	-0.34842	0.757696	3.92291	2.37616	-0.723296	0.00154723	10.3874	6.39419	-0.700003	0.000423444
l(3)87Df	FBgn0002354	37.4068	27.1903	-0.46021	0.457246	11.2453	5.44347	-1.04672	0.0256392	9.95381	7.16376	-0.474531	0.241341
dco	FBgn0002413	228.625	252.462	0.143079	0.928947	116.441	289.306	1.31299	0.000457611	91.5483	236.938	1.3719	0.000224442
hyd	FBgn0002431	61.7104	61.8721	0.00377358	0.99927	87.5957	114.345	0.384463	0.0487228	76.6675	102.905	0.424633	0.0551797
l(3)mbn	FBgn0002440	0.0545515	0.027021	-1.01354	1	0.124488	0.10643	-0.226102	1	0.939018	0.723792	-0.375577	0.559688
l(3)mbt	FBgn0002441	39.2226	24.4828	-0.679918	0.0296651	34.6095	43.4055	0.326707	0.0839797	21.8625	30.8294	0.495852	0.00699002
sti	FBgn0002466	44.6079	40.6549	-0.133871	0.906298	102.795	94.2494	-0.125213	0.604545	137.838	111.599	-0.304652	0.136182
pho	FBgn0002521	120.098	174.091	0.535628	0.110665	182.23	265.607	0.543536	0.00120051	116.752	210.267	0.848783	0.000224442
lab	FBgn0002522	0.234234	0.293156	0.323719	1	1.51556	0.63233	-1.2611	0.00860507	6.76116	3.95232	-0.774573	0.00229431
lace	FBgn0002524	74.811	84.2264	0.171022	0.838707	19.4455	66.899	1.78255	0.000457611	17.6616	42.568	1.26915	0.000224442
Lam	FBgn0002525	115.535	122.223	0.0811786	0.970805	253.679	239.955	-0.0802397	0.771753	422.449	353.529	-0.256949	0.253779
LanA	FBgn0002526	3.18196	2.08499	-0.60988	0.0992896	23.2157	7.13061	-1.703	0.000457611	143.302	58.917	-1.2823	0.000224442
Lcp1	FBgn0002531	0.038897	0.268852	2.78908	1	0.252593	0.303364	0.264237	1	1.0951	1.85989	0.764161	0.473244
Lcp2	FBgn0002533	0	0.0321221	inf	1	0	0	0	1	0	0.0499829	inf	1
Lcp3	FBgn0002534	0	0	0	1	0.0385659	0	#NAME?	1	0.0555931	0.217384	1.96727	1
Lcp4	FBgn0002535	0	0.0834265	inf	1	0	0	0	1	0.0987709	0	#NAME?	1
lds	FBgn0002542	90.0288	72.3819	-0.314758	0.527535	20.0183	12.7606	-0.649621	0.000457611	52.4754	32.5208	-0.690281	0.000224442
robo2	FBgn0002543	2.40457	2.62425	0.126128	0.967175	46.4076	28.2779	-0.714686	0.00220759	143.895	72.6106	-0.986766	0.000224442
lin	FBgn0002552	48.5511	34.5034	-0.492765	0.200928	21.5902	14.6662	-0.557878	0.00220759	31.0119	15.7225	-0.979993	0.000224442
l(1)sc	FBgn0002561	6.27447	12.3849	0.981014	0.727216	55.281	37.7442	-0.55053	0.201448	172.819	167.963	-0.0411129	0.917743
Lsp1alpha	FBgn0002562	0	0.0213819	inf	1	0	0.0262681	inf	1	0	0.0198346	inf	1
Lsp1beta	FBgn0002563	0.0297126	0.0503808	0.7618	1	0	0.0859941	inf	1	0.0201928	0.109772	2.44261	1
Lsp1gamma	FBgn0002564	0.0555461	0.113773	1.0344	1	1.70309	0.575768	-1.5646	0.00510753	1.3434	1.01185	-0.408897	0.317535
Lsp2	FBgn0002565	0.00739251	0.114385	3.95169	1	0.0433085	0.232906	2.42703	1	0.13189	0.160316	0.281583	1
lt	FBgn0002566	37.8849	45.5393	0.265489	0.638457	59.845	65.0407	0.120112	0.64094	39.1549	48.3192	0.303405	0.130721
Rab32	FBgn0002567	98.3987	93.2403	-0.0776853	0.968631	49.1639	72.6319	0.563004	0.000846702	3.93244	65.12	4.04961	0.000224442
Mal-A2	FBgn0002569	0.266253	0.0310736	-3.09904	1	0.0622722	0.141621	1.18538	1	0.572082	0.385956	-0.567786	0.423929
Mal-A1	FBgn0002570	0.417906	0.0374924	-3.47851	0.403978	0.183187	0.0923316	-0.988423	1	0	0.150775	inf	1
Mal-A3	FBgn0002571	1.48266	0.0689535	-4.42642	0.118821	0	0.0107959	inf	1	0.036095	0.0209162	-0.787176	1
sens	FBgn0002573	0.519194	0.561694	0.113512	0.984154	6.23918	2.11146	-1.56312	0.000457611	29.5882	14.0084	-1.07873	0.000224442
lz	FBgn0002576	0.0567745	0.0214613	-1.4035	1	0.0384343	0.0610973	0.668715	1	0.439447	0.432011	-0.0246205	0.962241
m	FBgn0002577	0.133017	0.144362	0.118084	1	0.33504	0.207358	-0.692207	0.415187	1.40466	0.438351	-1.68006	0.000423444
Kaz-m1	FBgn0002578	3.34367	1.45763	-1.19781	0.319572	5.13075	1.0389	-2.30412	0.0180036	25.8986	20.5302	-0.335125	0.216835
RpL36	FBgn0002579	3535.89	3580.85	0.0182287	0.995912	5053.68	4685.62	-0.109095	0.67352	4017.15	5425.36	0.433545	0.0350696
RpS5a	FBgn0002590	790.158	887.583	0.16774	0.892828	1240.97	1212.74	-0.0332018	0.911715	1277.43	1478.66	0.211043	0.350362
E(spl)m2-BFM	FBgn0002592	2.65671	4.25105	0.678177	0.356332	17.7284	8.95923	-0.984613	0.000457611	113.793	77.6361	-0.551608	0.00164002
RpLP1	FBgn0002593	2961.03	3052.96	0.0441136	0.99393	3856.54	4115	0.0935873	0.742313	2707.41	4623.53	0.772079	0.000423444
RpL19	FBgn0002607	2853.56	3197.94	0.164382	0.941715	3736.2	3562.67	-0.0686151	0.823411	3213.18	4039.4	0.330136	0.160116
E(spl)m3-HLH	FBgn0002609	2.4902	2.39054	-0.0589234	0.99393	8.59894	2.90203	-1.5671	0.000457611	50.0185	22.4899	-1.15318	0.000224442
RpS3	FBgn0002622	1811.55	1642	-0.141773	0.952448	2237.9	2003.23	-0.15982	0.528669	1772.12	2163.85	0.288128	0.233574
RpL32	FBgn0002626	3477.15	3268.9	-0.089099	0.973942	5011.08	4408.55	-0.184819	0.415187	3742.23	4999.69	0.417942	0.0461148
E(spl)m4-BFM	FBgn0002629	17.8485	39.0181	1.12834	0.00122936	205.75	142.828	-0.526617	0.00282318	834.062	672.553	-0.310506	0.121124
E(spl)m5-HLH	FBgn0002631	4.80504	12.9355	1.42871	0.00122936	59.1727	41.3203	-0.518082	0.00957888	310.661	280.249	-0.148636	0.483947
E(spl)m6-BFM	FBgn0002632	0.156959	0.523958	1.73906	0.506844	1.50363	0.767161	-0.97085	0.232739	3.51424	4.04806	0.204018	0.653467
E(spl)m7-HLH	FBgn0002633	9.12794	16.249	0.831991	0.0489109	79.4616	50.2552	-0.660985	0.000457611	360.537	243.539	-0.565996	0.00148023
Rcc1	FBgn0002638	260.329	262.796	0.0136106	0.995912	419.417	370.896	-0.177371	0.434498	221.875	327.402	0.561314	0.00320853
mal	FBgn0002641	26.8472	31.9625	0.251612	0.651902	6.67186	25.0864	1.91074	0.000457611	2.38832	19.8479	3.05491	0.000224442
mam	FBgn0002643	12.8019	5.99394	-1.09479	0.00122936	12.5816	9.3339	-0.430761	0.0215059	31.651	19.111	-0.727849	0.000224442
Map205	FBgn0002645	87.3065	3.66502	-4.5742	0.00122936	73.3238	8.83722	-3.05262	0.000457611	27.1672	11.8339	-1.19894	0.000224442
twe	FBgn0002673	120.027	136.564	0.186218	0.865366	74.6905	127.075	0.766684	0.000457611	6.50215	108.264	4.05749	0.000224442
mei-9	FBgn0002707	16.9244	18.214	0.105947	0.937961	11.0776	11.9916	0.114377	0.687841	6.24342	5.74213	-0.12075	0.64103
mei-218	FBgn0002709	3.07377	5.96734	0.957081	0.78955	4.9398	4.29142	-0.202996	0.83497	8.85452	4.70377	-0.912598	0.193393
mei-S332	FBgn0002715	36.7688	42.931	0.223539	0.938305	38.3926	49.3382	0.36188	0.318586	38.0148	51.979	0.451369	0.20969
mei-W68	FBgn0002716	1.89391	1.38512	-0.451357	0.984154	0.990521	0.644921	-0.619065	0.888361	4.62002	3.12166	-0.565587	0.688328
Men	FBgn0002719	65.7604	57.3232	-0.198098	0.775115	11.9539	13.2695	0.150639	0.571541	19.1618	16.9099	-0.180362	0.404322
Met	FBgn0002723	14.4907	10.4392	-0.473112	0.229886	7.67074	7.05413	-0.120898	0.680644	8.49097	5.87919	-0.530311	0.00926281
E(spl)malpha-BFM	FBgn0002732	9.3515	20.9904	1.16646	0.00917354	81.8439	43.5183	-0.911253	0.000457611	465.518	389.559	-0.256996	0.191474
E(spl)mbeta-HLH	FBgn0002733	2.34623	3.15511	0.427347	0.736383	11.5542	5.08536	-1.184	0.000457611	102.453	61.0588	-0.746691	0.000224442
E(spl)mdelta-HLH	FBgn0002734	3.59048	7.98612	1.15332	0.0281464	31.455	15.6896	-1.00348	0.000457611	188.332	142.372	-0.403615	0.0288692
E(spl)mgamma-HLH	FBgn0002735	12.6019	26.2718	1.05988	0.00122936	94.6959	43.8367	-1.11116	0.000457611	572.033	455.575	-0.328409	0.0938665
mago	FBgn0002736	127.74	67.0117	-0.930724	0.123276	205.441	92.9123	-1.14478	0.000457611	169.62	133.474	-0.34575	0.336948
Mlc1	FBgn0002772	15.8444	0.214013	-6.21013	0.0335426	0.945326	0.414363	-1.18992	0.261051	4.26971	0.0327891	-7.02478	0.370319
Mlc2	FBgn0002773	20.7584	0.437724	-5.56753	0.00122936	1.41425	1.02396	-0.465871	0.386403	6.63263	1.15568	-2.52083	0.000224442
mle	FBgn0002774	15.6799	17.2011	0.133585	0.903789	37.0786	34.0574	-0.122617	0.621527	57.2691	46.157	-0.311207	0.100042
msl-3	FBgn0002775	65.9063	72.491	0.137386	0.896364	43.7184	59.4924	0.444465	0.0148678	42.3353	75.3786	0.832293	0.000224442
mnd	FBgn0002778	63.191	72.8403	0.205018	0.761518	47.07	51.9391	0.142015	0.553616	14.6118	44.5383	1.60791	0.000224442
mod	FBgn0002780	572.027	230.095	-1.31385	0.00122936	887.695	373.353	-1.24952	0.000457611	543.144	424.161	-0.356722	0.0732348
mod(mdg4)	FBgn0002781	1034.21	995.581	-0.0549127	0.995349	1406.58	1413.13	0.00669582	0.991667	755.022	1189.4	0.655642	0.169787
mor	FBgn0002783	110.756	97.2279	-0.187946	0.907663	202.305	208.591	0.044146	0.889543	169.002	189.92	0.168351	0.498441
Rpn8	FBgn0002787	173.276	155.457	-0.156554	0.955633	36.9802	27.0219	-0.452627	0.588188	91.8319	66.8024	-0.459094	0.373461
Mp20	FBgn0002789	17.0444	0	#NAME?	0.00122936	0.355253	0.228732	-0.635189	0.742187	0.796004	0.0257875	-4.94803	0.344541
mr	FBgn0002791	36.0772	37.9432	0.0727561	0.970198	35.9172	37.5124	0.0626917	0.828249	24.7477	32.1247	0.376389	0.0483894
ms(3)K81	FBgn0002838	0	0.0371673	inf	1	0.620525	0.0857906	-2.8546	0.306544	1.87809	2.48037	0.401287	0.55767
sa	FBgn0002842	0	0	0	1	0	0	0	1	0	0.0577202	inf	1
Acp26Aa	FBgn0002855	0	0	0	1	0.228075	0.16937	-0.429334	1	0	0	0	1
Acp26Ab	FBgn0002856	0	0	0	1	0.408315	0	#NAME?	1	0	0.192984	inf	1
Mst87F	FBgn0002862	0	0	0	1	0.251626	0.998916	1.98908	0.527493	0	0	0	1
Acp95EF	FBgn0002863	0	6.81216	0	1	28.2111	0	#NAME?	0.222541	28.6291	0	#NAME?	0.0947616
Mst98Ca	FBgn0002865	0	0	0	1	0.0581955	0.287472	2.30444	1	0	0	0	1
MtnA	FBgn0002868	64.0775	4.36072	-3.87718	0.0489109	8.97262	16.9136	0.914579	0.377889	11.67	0.89543	-3.70408	0.199994
MtnB	FBgn0002869	0	0	0	1	0	0	0	1	0	0	0	1
mu2	FBgn0002872	41.8316	41.5643	-0.00924804	0.996555	35.4955	41.7731	0.234939	0.371896	36.5552	40.8748	0.161136	0.523157
mud	FBgn0002873	51.0574	43.9599	-0.215934	0.792684	112.336	105.562	-0.0897288	0.740024	59.5559	54.1377	-0.137611	0.536539
mus101	FBgn0002878	34.3536	18.1954	-0.916886	0.00329532	3.7687	2.75555	-0.451725	0.0569779	9.01339	5.43291	-0.730344	0.000224442
mus201	FBgn0002887	19.2087	19.5726	0.0270777	0.994898	4.49485	3.98417	-0.173992	0.579591	8.2816	6.31808	-0.390424	0.0581399
mus205	FBgn0002891	11.5201	8.44124	-0.448628	0.717107	4.55095	3.90453	-0.22102	0.592507	5.75208	3.57966	-0.684261	0.091147
mus301	FBgn0002899	30.1746	30.9257	0.0354745	0.991432	1.59498	1.58294	-0.0109257	0.982089	6.37221	4.63927	-0.457897	0.0573829
mus304	FBgn0002901	26.9184	34.0839	0.340499	0.457268	10.6217	26.877	1.33936	0.000457611	3.9672	16.0553	2.01686	0.000224442
mus308	FBgn0002905	6.04097	7.66852	0.344168	0.638457	7.82798	6.35536	-0.300665	0.171342	18.9773	11.8749	-0.676359	0.000224442
Blm	FBgn0002906	36.2915	35.4986	-0.0318692	0.994898	11.8845	6.19151	-0.940722	0.000457611	14.6165	8.06012	-0.858725	0.000224442
mus312	FBgn0002909	17.8905	19.7871	0.145368	0.901152	8.94413	12.039	0.428708	0.0517701	13.2153	11.1357	-0.24702	0.312089
Myb	FBgn0002914	77.2359	81.7246	0.0814983	0.96813	98.7187	106.909	0.114992	0.657214	116.415	125.643	0.110057	0.628227
na	FBgn0002917	0.161493	0.0798771	-1.01561	1	1.21826	0.544572	-1.16163	0.000457611	4.66647	2.84048	-0.7162	0.000423444
Atpalpha	FBgn0002921	161.742	108.238	-0.579488	0.196053	37.0008	25.4006	-0.542693	0.00252085	108.878	50.2765	-1.11476	0.000224442
nau	FBgn0002922	0.0417235	0	#NAME?	1	0.650581	0.224484	-1.53511	0.188323	3.01914	1.1279	-1.42049	0.00291572
ncd	FBgn0002924	87.35	87.3104	-0.000654317	0.999723	97.8082	118.706	0.279371	0.186844	105.947	125.742	0.247131	0.269638
ndl	FBgn0002926	0.061098	0.113933	0.898984	1	0.136481	0.227381	0.73642	1	0.0805701	0.103406	0.359998	1
nec	FBgn0002930	0.2114	0.0082009	-4.68805	1	0.118281	0.0183812	-2.68592	1	0.326671	0.285056	-0.196594	1
net	FBgn0002931	1.21792	2.65315	1.12328	0.0526432	36.5225	30.5746	-0.25645	0.245718	2.47385	6.19474	1.32428	0.000224442
neur	FBgn0002932	19.3205	23.1755	0.262471	0.909048	79.9621	75.2288	-0.0880313	0.845265	100.112	100.488	0.00540034	0.98364
ng1	FBgn0002933	0	0	0	1	0	0	0	1	0	0	0	1
ninaA	FBgn0002936	0	0.037048	inf	1	0.138711	0.364544	1.39401	0.485672	0.0295263	0	#NAME?	1
ninaB	FBgn0002937	0.00988522	0	#NAME?	1	0.509369	0.345976	-0.558039	0.814268	0.0734466	0.0743935	0.0184818	1
ninaC	FBgn0002938	0	0.019749	inf	1	0.0427292	0.0481214	0.171459	1	0.0426306	0.0994931	1.22271	1
ninaD	FBgn0002939	0.14013	0.0241064	-2.53928	1	0.0638688	0.406433	2.66984	0.182673	0.525871	0.381406	-0.463381	0.629898
ninaE	FBgn0002940	0	0	0	1	0.440728	1.89165	2.10168	0.00537975	0	0.0469338	inf	1
slou	FBgn0002941	0.0823499	0.0584714	-0.494036	1	0.565193	0.158023	-1.83861	0.0243648	1.52966	0.328813	-2.21787	0.000224442
nkd	FBgn0002945	2.9274	3.89073	0.410424	0.436794	62.9166	40.5503	-0.633728	0.000457611	104.354	69.7499	-0.581223	0.00180755
nod	FBgn0002948	111.588	95.0237	-0.23182	0.725393	8.96391	5.75351	-0.639687	0.00453615	33.4381	19.1849	-0.801518	0.000224442
nos	FBgn0002962	325.67	331.999	0.0277682	0.995349	22.9359	22.9768	0.0025719	0.993565	2.02266	3.7816	0.902741	0.366494
numb	FBgn0002973	62.0158	49.4445	-0.326826	0.511641	46.9636	59.4429	0.339961	0.0782095	64.9117	49.6962	-0.385343	0.0383704
odd	FBgn0002985	2.72826	4.16871	0.61162	0.228037	59.3742	39.2263	-0.598014	0.000457611	43.3018	28.6048	-0.59817	0.000617404
okr	FBgn0002989	22.5122	23.018	0.0320546	0.994898	22.3446	25.4095	0.18544	0.525389	20.8446	15.0353	-0.47132	0.0483894
opa	FBgn0003002	2.23204	3.24242	0.538713	0.316841	82.4449	46.9552	-0.812144	0.000457611	17.6883	13.9119	-0.346473	0.0768644
or	FBgn0003008	46.2634	51.7202	0.160854	0.938993	57.6941	62.8487	0.123459	0.760946	30.9386	50.1825	0.697777	0.0176387
ord	FBgn0003009	0.138415	0.506866	1.87261	0.700247	0.0852276	0.898876	3.39873	0.0385354	0.227112	1.18788	2.38691	0.00551742
ort	FBgn0003011	0	0	0	1	0	0	0	1	0	0.0113279	inf	1
osk	FBgn0003015	588.83	430.379	-0.452244	0.494357	11.9492	17.7501	0.57091	0.00340746	1.37045	6.18864	2.17498	0.000224442
osp	FBgn0003016	16.8103	13.8918	-0.275113	0.936187	5.55504	14.9948	1.43259	0.000457611	4.21153	12.1601	1.52973	0.000224442
otu	FBgn0003023	235.964	259.858	0.139155	0.952006	18.948	28.4253	0.585133	0.155096	1.11678	4.2715	1.93539	0.0108389
ovo	FBgn0003028	80.7734	43.8753	-0.88047	0.00329532	11.9198	8.86479	-0.427203	0.0265251	43.0094	23.1755	-0.892052	0.000224442
SP	FBgn0003034	0	0	0	1	0	0	0	1	0	0	0	1
pbl	FBgn0003041	75.396	69.2215	-0.123267	0.93653	116.114	87.4282	-0.409367	0.0402372	72.7925	60.7789	-0.260218	0.245192
Pc	FBgn0003042	56.713	54.5268	-0.0567144	0.984666	24.6364	22.7803	-0.113002	0.748002	35.6401	25.132	-0.503973	0.0202574
Pcl	FBgn0003044	91.8761	70.6985	-0.37801	0.443294	42.9985	30.0991	-0.514567	0.00427632	42.4886	23.8524	-0.832942	0.000224442
Pcp	FBgn0003046	0.0386635	0	#NAME?	1	0.96852	0.261487	-1.88904	0.699401	0.0427933	0.386367	3.17451	1
pcx	FBgn0003048	14.5976	8.60562	-0.762376	0.122208	13.308	10.1311	-0.393503	0.106466	21.0716	9.4331	-1.15949	0.000224442
peb	FBgn0003053	1.66393	1.02945	-0.692712	0.12404	12.386	5.34661	-1.21201	0.000457611	44.9441	22.6347	-0.989595	0.000224442
CG10598	FBgn0003057	11.3918	0.0306244	-8.5391	0.651902	0.0140273	0	#NAME?	1	0	0.105895	inf	1
CG9757	FBgn0003060	0.782784	0	#NAME?	0.00122936	0	0	0	1	0	0	0	1
Fib	FBgn0003062	129.999	116.718	-0.155467	0.866257	240.687	180.116	-0.418235	0.0199317	299.868	244.252	-0.29596	0.126968
CG2150	FBgn0003065	0.0839822	0.0767208	-0.130465	1	0.586131	0.0281326	-4.38091	0.281334	2.01232	2.66433	0.404909	0.293899
Pepck	FBgn0003067	5.61878	6.97157	0.311228	0.657268	83.4319	44.814	-0.896651	0.000457611	210.159	122.225	-0.781945	0.000224442
per	FBgn0003068	0.0782764	0.0961824	0.297196	1	0.0498402	0.00525428	-3.24575	1	0.124178	0.0515864	-1.26734	1
Pfk	FBgn0003071	37.5151	32.199	-0.220456	0.738475	9.83547	11.3453	0.206029	0.395487	1.58749	1.88034	0.244244	0.443357
Pgi	FBgn0003074	156.284	109.813	-0.509121	0.186048	16.637	15.6584	-0.0874522	0.765369	30.5515	19.7714	-0.627825	0.000980318
Pgm	FBgn0003076	104.228	82.9036	-0.330232	0.553088	28.5782	22.4247	-0.349827	0.130085	4.92163	4.34746	-0.178964	0.755136
Raf	FBgn0003079	48.38	49.4991	0.0329916	0.992165	28.9621	43.1483	0.575137	0.00282318	29.5554	30.454	0.0432107	0.878641
phr	FBgn0003082	41.9227	22.7449	-0.882185	0.00122936	12.6152	6.64961	-0.923826	0.000457611	37.6854	21.0054	-0.843249	0.000224442
Pig1	FBgn0003086	0	0	0	1	0	0	0	1	0	0.065233	inf	1
pim	FBgn0003087	289.753	301.254	0.0561577	0.98253	182.584	318.626	0.803302	0.000457611	80.0147	295.931	1.88692	0.000224442
pip	FBgn0003089	2.44886	1.98187	-0.305253	0.968218	4.0665	2.1771	-0.901381	0.316107	18.1276	8.13607	-1.15578	0.0843474
pk	FBgn0003090	0.212601	0.0949361	-1.16312	1	0.451327	0.138572	-1.70354	0.0146589	1.9387	0.712219	-1.4447	0.000224442
Pkc53E	FBgn0003091	0.115564	0.0116261	-3.31325	1	0.0735511	0.0971094	0.400864	1	0.0433561	0.202873	2.22627	1
Pkc98E	FBgn0003093	16.1182	9.63111	-0.742915	0.0245788	2.51418	3.32243	0.402152	0.147725	2.00488	1.46174	-0.455825	0.0817025
plu	FBgn0003114	84.8755	88.4409	0.0593659	0.982967	52.3112	83.9585	0.682556	0.00154723	3.47589	57.4578	4.04705	0.000224442
pn	FBgn0003116	26.2107	29.9815	0.193915	0.922322	15.9287	17.3796	0.125769	0.769909	5.79392	5.99418	0.0490245	0.943627
pnr	FBgn0003117	1.67165	2.74361	0.714801	0.19295	15.3302	8.00323	-0.937721	0.000457611	53.6345	40.5651	-0.402921	0.0304998
pnt	FBgn0003118	6.98374	6.81013	-0.0363168	0.99393	20.9697	11.5165	-0.864599	0.000457611	95.2202	61.7515	-0.624793	0.000797251
polo	FBgn0003124	319.661	339.405	0.0864646	0.972533	408.979	373.599	-0.130535	0.588763	317.994	377.109	0.245981	0.247207
Poxm	FBgn0003129	0.134234	0.332398	1.30816	1	1.41378	0.626503	-1.17416	0.0208167	12.7642	6.26634	-1.02641	0.000224442
Poxn	FBgn0003130	0.093274	0.0602061	-0.631563	1	0.520048	0.121392	-2.09897	0.647444	3.4314	1.77865	-0.948013	0.308052
Pp1-13C	FBgn0003132	0.0111769	0.0302588	1.43683	1	1.0071	0.672998	-0.581527	0.502344	0.356237	0.459937	0.368599	0.779806
Pp1alpha-96A	FBgn0003134	96.2361	110.774	0.202963	0.774047	91.4516	126.948	0.473154	0.00813953	38.797	110.341	1.50795	0.000224442
Ppn	FBgn0003137	1.68954	0.333455	-2.34107	0.00122936	7.10763	1.58586	-2.16411	0.000457611	42.2299	11.9657	-1.81935	0.000224442
PpV	FBgn0003139	73.263	77.9274	0.0890462	0.955633	41.5882	43.9848	0.0808311	0.772152	30.9311	33.1738	0.100982	0.658781
PpY-55A	FBgn0003140	0	0	0	1	0	0	0	1	0	0	0	1
pr	FBgn0003141	99.3945	97.1281	-0.0332781	0.99393	154.665	146.13	-0.0818964	0.776565	69.0668	107.265	0.635114	0.00409008
prd	FBgn0003145	0.44455	1.84477	2.05302	0.00122936	44.6965	29.2964	-0.609438	0.000457611	2.72444	1.93022	-0.497194	0.0722637
Prm	FBgn0003149	3.09605	0.0738073	-5.39052	0.00122936	0.520058	0.318965	-0.705272	0.171147	0.920857	0.390427	-1.23792	0.00213156
CG2841	FBgn0003159	45.4636	33.2794	-0.450083	0.246871	2.30697	3.22752	0.484427	0.0481717	1.12069	1.76855	0.658183	0.0118099
Pu	FBgn0003162	2.19501	0.34628	-2.66422	0.0105068	0.908299	0.181917	-2.31989	0.144681	0.643201	0.303696	-1.08264	0.128355
pum	FBgn0003165	87.5405	51.4462	-0.766885	0.0414731	86.2161	114.713	0.412	0.0250952	51.3935	108.254	1.07476	0.000224442
put	FBgn0003169	86.0845	117.354	0.447045	0.24898	94.2167	121.295	0.364467	0.04997	61.358	123.505	1.00925	0.000224442
pwn	FBgn0003174	0.0760791	0.0518665	-0.552698	1	0.281482	0.165687	-0.764586	1	1.36073	0.628478	-1.11445	0.000224442
px	FBgn0003175	22.4201	11.7173	-0.936149	0.00231093	20.2715	14.8766	-0.446414	0.0218873	54.8974	37.6005	-0.545986	0.00336702
qua	FBgn0003187	71.3379	60.8612	-0.229146	0.712999	6.26555	7.67028	0.291837	0.263337	1.49671	2.6925	0.847154	0.00380836
r	FBgn0003189	11.3268	6.49461	-0.802426	0.00682097	15.7684	13.9218	-0.17969	0.417912	4.24871	10.2352	1.26844	0.000224442
ras	FBgn0003204	100.095	87.3356	-0.196728	0.937514	5.30047	4.29884	-0.302173	0.719866	21.3898	11.6522	-0.876315	0.160665
Ras85D	FBgn0003205	111.391	137.223	0.300888	0.557597	201.728	211.133	0.0657382	0.809675	125.119	190.266	0.604723	0.000797251
Ras64B	FBgn0003206	62.1795	65.8458	0.0826527	0.960825	26.339	30.746	0.223199	0.361768	24.797	30.7017	0.308152	0.134874
raw	FBgn0003209	24.9747	21.1515	-0.239711	0.685399	5.90223	4.91857	-0.263019	0.302721	25.1816	17.1295	-0.555885	0.00114942
rb	FBgn0003210	39.6751	36.4618	-0.121849	0.984154	54.3546	64.1285	0.238564	0.533307	28.0313	51.2696	0.871063	0.0153926
rdgB	FBgn0003218	23.5392	14.0631	-0.743156	0.00843925	1.69124	1.28072	-0.401128	0.196345	1.14013	0.745709	-0.612514	0.0445476
rec	FBgn0003227	19.2247	15.6297	-0.29867	0.897929	12.2076	17.8159	0.545382	0.259897	9.78467	18.2419	0.898659	0.018786
ref(2)P	FBgn0003231	199.208	207.026	0.0555349	0.984154	200.369	274.51	0.454199	0.0110209	48.2103	187.72	1.96117	0.000224442
Rh2	FBgn0003248	0.0671294	0.171199	1.35066	1	0.119923	0.278149	1.21374	1	0	0.0880877	inf	1
Rh3	FBgn0003249	0	0	0	1	0.0170493	0.170957	3.32585	1	0.0336574	0.01931	-0.801575	1
Rh4	FBgn0003250	0.193535	0.699346	1.85341	0.861417	3.02957	3.74086	0.304258	0.900701	5.40548	5.92612	0.132663	0.923066
rib	FBgn0003254	9.59825	8.88298	-0.111728	0.937961	105.203	43.4082	-1.27713	0.000457611	405.68	204.026	-0.991588	0.000224442
rk	FBgn0003255	0	0.0345015	inf	1	0.127391	0.140871	0.145119	1	0.0439849	0.0648067	0.559133	1
rl	FBgn0003256	113.345	156.419	0.464697	0.219658	118.382	191.592	0.694593	0.000457611	62.6877	148.448	1.2437	0.000224442
r-l	FBgn0003257	56.5282	55.9429	-0.0150149	0.996555	78.0464	84.5136	0.114852	0.75644	12.945	55.2574	2.09377	0.000224442
Rm62	FBgn0003261	418.753	318.157	-0.396363	0.63122	585.218	474.74	-0.301836	0.160004	584.176	499.973	0	1
ro	FBgn0003267	0	0	0	1	0.240029	0.103482	-1.21383	1	0.26772	0.0923538	-1.53548	1
rod	FBgn0003268	26.4448	20.7406	-0.350527	0.445124	10.2037	6.24827	-0.707569	0.000457611	36.6807	20.5944	-0.83277	0.000224442
amos	FBgn0003270	4.18841	7.17995	0.777571	0.261396	17.7131	11.7828	-0.58813	0.0321061	6.449	6.75727	0.0673646	0.871172
RpLP2	FBgn0003274	3565.12	3818.95	0.0992257	0.973942	4442.31	4702.14	0.0820052	0.776087	3217.43	5066.13	0.654973	0.00196882
RpII18	FBgn0003275	191.235	206.711	0.112271	0.937514	319.08	302.863	-0.0752539	0.793562	259.25	319.32	0.300657	0.122799
RpII215	FBgn0003277	70.8494	57.9642	-0.289593	0.661954	96.5567	122.69	0.345569	0.0747114	103.799	120.044	0.209767	0.343903
RpI135	FBgn0003278	14.7813	21.2532	0.523903	0.144972	13.8312	19.762	0.514807	0.00768035	29.7186	21.4813	-0.468285	0.0123068
RpL4	FBgn0003279	1943.7	1837.59	-0.0809918	0.99393	2535.78	2473.02	-0.0361532	0.922088	1694.12	2476.94	0.548023	0.0402034
rst	FBgn0003285	2.78544	28.2394	3.34174	0.00231093	9.17212	11.935	0.379869	0.166197	37.7172	29.7989	-0.339963	0.132139
rt	FBgn0003292	30.2897	25.8098	-0.230906	0.704583	6.19588	6.7021	0.113302	0.728698	5.72808	4.87109	-0.233807	0.328026
ru	FBgn0003295	0.0108452	0.102097	3.23482	1	0	0.124945	inf	1	0.0823007	0.0264859	-1.63568	1
run	FBgn0003300	2.27223	3.22717	0.506162	0.393638	51.6935	25.0528	-1.04501	0.000457611	33.22	23.0566	-0.526874	0.00245323
rut	FBgn0003301	0.649154	0.571406	-0.184045	0.918304	0.285537	0.236457	-0.272102	1	0.340855	0.406917	0.255575	0.524402
rux	FBgn0003302	23.5734	18.4473	-0.353752	0.519152	8.65851	4.38594	-0.981231	0.000457611	29.7549	16.7379	-0.830015	0.000224442
ry	FBgn0003308	0.406534	0.257258	-0.66016	0.58706	10.5146	3.56038	-1.56229	0.000457611	4.84766	2.11894	-1.19395	0.000224442
S	FBgn0003310	42.5014	28.7426	-0.564319	0.110665	36.5538	36.1904	-0.0144134	0.960279	80.9156	61.7564	-0.38983	0.040581
sad	FBgn0003312	0.259003	0.815542	1.65479	0.916431	5.69919	4.80463	-0.246333	0.858473	14.0795	11.0865	-0.344788	0.536364
sala	FBgn0003313	64.9353	114.605	0.819599	0.0179129	775.853	758.131	-0.0333361	0.90971	1043.86	1251.96	0.262264	0.196125
sax	FBgn0003317	65.6377	82.5536	0.330805	0.48574	57.6972	84.4868	0.550224	0.00252085	68.3981	82.2457	0.265983	0.17064
Sb	FBgn0003319	0.0228029	0.0122207	-0.899895	1	0.11785	0.124661	0.0810518	1	0.307574	0.197097	-0.642026	1
sbr	FBgn0003321	60.19	65.2272	0.115951	0.924448	44.4966	65.3874	0.55532	0.00220759	53.6025	64.2219	0.260765	0.184846
sca	FBgn0003326	3.76422	6.87353	0.868702	0.0191878	75.9237	63.1193	-0.26647	0.190506	137.806	123.373	-0.159613	0.476919
scb	FBgn0003328	0.794549	0.7287	-0.12481	0.969323	5.00692	4.46202	-0.166228	0.565624	13.2824	8.44757	-0.652905	0.000423444
Sce	FBgn0003330	47.1981	54.9852	0.220315	0.731107	59.1618	69.7891	0.238338	0.246861	43.5497	66.6758	0.6145	0.000797251
Scm	FBgn0003334	71.1949	59.2155	-0.2658	0.70059	19.1677	15.3641	-0.319116	0.157152	29.2363	15.0773	-0.955387	0.000224442
Scr	FBgn0003339	0.370809	0.37497	0.0160986	0.996555	4.37047	1.72224	-1.3435	0.000457611	21.3598	10.4339	-1.03362	0.000224442
sd	FBgn0003345	11.3712	9.22712	-0.301431	0.627297	23.4177	10.0135	-1.22565	0.000457611	106.69	53.3552	-0.999719	0.000224442
RanGAP	FBgn0003346	103.443	121.912	0.237013	0.91185	203.329	194.555	-0.0636331	0.831616	143.433	212.342	0.56602	0.00291572
sei	FBgn0003353	6.97823	7.56436	0.116357	0.968218	2.02423	1.24703	-0.698883	0.163529	6.31687	4.84681	-0.382175	0.281885
Jon99Cii	FBgn0003356	0.142663	0	#NAME?	1	0.656307	0.452033	-0.537942	0.631781	0	0	0	1
Jon99Ciii	FBgn0003357	0.502078	0	#NAME?	0.00122936	0.132302	0.63815	2.27006	0.461745	0.0642434	0.0601174	-0.0957649	1
Jon99Ci	FBgn0003358	0.105665	0	#NAME?	1	0.0883116	0.147567	0.740693	1	0.0866965	0.0334778	-1.37277	1
sesB	FBgn0003360	1243.66	1465.46	0.23676	0.897929	1700.29	1989.71	0.226775	0.341874	795.601	1579.75	0.989578	0.000224442
sev	FBgn0003366	0.0143486	0	#NAME?	1	0.0145146	0.00423797	-1.77606	1	0.0221954	0.0198782	-0.159075	1
sgg	FBgn0003371	86.7934	94.2013	0.118161	0.931016	154.406	168.746	0.12812	0.591358	138.616	155.734	0.167989	0.456039
Sgs1	FBgn0003372	0	0	0	1	0	0.00326219	inf	1	0.0370349	0.00818278	-2.17822	1
Sgs3	FBgn0003373	0	0.00962832	inf	1	0	0	0	1	0	0.0244886	inf	1
Sgs4	FBgn0003374	0	0.117965	inf	1	0	0	0	1	0.0785058	0.0672051	-0.224229	1
Sgs5	FBgn0003375	0	0.0800943	inf	1	0	0	0	1	0	0	0	1
Sgs7	FBgn0003377	0	0	0	1	0	0	0	1	0	0	0	1
Sgs8	FBgn0003378	0	0	0	1	0	0	0	1	1.10292	0	#NAME?	0.0440696
Sh	FBgn0003380	0.449522	0.0198057	-4.50441	0.00421845	0.156466	0.289938	0.889893	1	0.552038	0.369808	-0.577991	0.279641
sha	FBgn0003382	0.00287519	0.0027381	-0.0704801	1	0.0556722	0.0129458	-2.10448	1	1.12098	0.0289329	-5.27591	0.00877662
Shaw	FBgn0003386	0.0961981	0	#NAME?	1	0.0478273	0.0215802	-1.14813	1	0.229021	0.170862	-0.422651	1
shd	FBgn0003388	0.197267	0.107335	-0.878024	1	0.300908	0.113918	-1.40133	1	0.765727	0.370829	-1.04608	0.104136
shf	FBgn0003390	0.362397	0.0583859	-2.63388	0.651902	0.585023	0.320806	-0.866791	0.432905	2.39959	2.10641	-0.188004	0.756583
shg	FBgn0003391	41.7697	35.8165	-0.221831	0.756908	124.519	122.484	-0.0237719	0.937351	148.292	120.209	-0.302895	0.151171
shi	FBgn0003392	58.1535	58.694	0.0133469	0.995912	72.8067	69.9758	-0.057214	0.843776	29.886	49.353	0.723668	0.000224442
shn	FBgn0003396	11.5631	9.52987	-0.278995	0.922604	18.6044	15.7001	-0.244867	0.468295	22.4498	12.9024	-0.799062	0.0153926
shu	FBgn0003401	55.6228	44.1732	-0.332505	0.464755	1.60476	1.53843	-0.0609038	0.923923	1.35922	0.820635	-0.727965	0.119394
sina	FBgn0003410	112.596	94.5173	-0.252505	0.674533	102.257	88.2255	-0.212934	0.312264	61.4598	58.2008	-0.078604	0.747314
sisA	FBgn0003411	3.22337	8.01195	1.31358	0.0203173	76.7362	72.2963	-0.0859853	0.773493	41.4549	49.697	0.261617	0.227055
skd	FBgn0003415	52.569	32.3486	-0.700507	0.0717137	31.351	44.583	0.50798	0.00565102	47.1597	37.971	-0.312657	0.124414
sl	FBgn0003416	24.0726	24.9047	0.0490266	0.984154	32.0079	40.3408	0.333811	0.0803148	22.5442	34.1721	0.600064	0.000797251
slgA	FBgn0003423	78.2474	66.2463	-0.240203	0.733059	12.658	23.6608	0.902442	0.000457611	4.48805	14.9209	1.73317	0.000224442
slo	FBgn0003429	0.140507	0.00771008	-4.18775	1	0.136572	0.063015	-1.1159	1	0.169029	0.0614119	-1.46068	1
slp1	FBgn0003430	3.60482	6.80566	0.916807	0.0433426	61.1229	36.6147	-0.739289	0.000457611	81.845	79.746	-0.0374822	0.876753
sm	FBgn0003435	2.28459	2.36908	0.0523905	0.990681	7.42124	6.20501	-0.258227	0.340422	40.7688	27.2623	-0.580557	0.00438672
smo	FBgn0003444	30.0865	40.4377	0.426585	0.785618	93.0737	85.5044	-0.122375	0.707873	34.5653	45.8122	0.406408	0.200736
sn	FBgn0003447	75.4085	79.8448	0.0824713	0.984505	111.401	128.804	0.209416	0.499311	54.0496	92.9741	0.782545	0.00320853
sna	FBgn0003448	5.30385	11.5815	1.12671	0.00329532	113.161	89.2514	-0.34243	0.0681331	84.2884	92.1687	0.128942	0.550584
snf	FBgn0003449	189.518	207.96	0.133967	0.897929	269.164	249.205	-0.11115	0.654511	201.123	283.17	0.493591	0.00725147
snk	FBgn0003450	10.3817	10.6741	0.0400769	0.992321	3.55929	7.2339	1.02318	0.00154723	0.146205	4.4296	4.92112	0.00510323
stwl	FBgn0003459	37.1843	43.0049	0.20981	0.764875	43.6403	54.1393	0.311016	0.103999	25.7913	33.4453	0.37492	0.0469512
so	FBgn0003460	0.285482	0.308202	0.110477	1	2.03364	1.49716	-0.44184	0.185347	7.20837	4.40072	-0.711932	0.00114942
Sod	FBgn0003462	623.703	622.04	-0.00385154	0.997896	517.327	600.932	0.216123	0.304004	24.1674	351.841	3.86379	0.000224442
sog	FBgn0003463	3.13256	3.27056	0.0621922	0.984154	103.58	62.2796	-0.733919	0.000457611	49.2868	37.8381	-0.381361	0.0379847
sol	FBgn0003464	22.7111	11.7051	-0.956261	0.00122936	6.82694	3.9987	-0.77171	0.000457611	16.6902	6.51086	-1.35808	0.000224442
spir	FBgn0003475	55.8337	33.5607	-0.734363	0.0203173	9.63785	16.3854	0.765628	0.000457611	3.46445	14.2121	2.03642	0.000224442
spn-A	FBgn0003479	52.5352	41.1788	-0.351381	0.756908	19.5845	26.8129	0.453209	0.455679	20.1297	20.2245	0.00677842	0.991508
spn-B	FBgn0003480	20.4028	20.2446	-0.0112273	0.996555	3.87823	3.56313	-0.122254	0.915561	5.10633	4.61973	-0.144478	0.778141
spn-D	FBgn0003482	11.8684	14.5012	0.289045	0.753294	9.39255	11.121	0.2437	0.524786	4.73561	9.42912	0.993572	0.00366369
spn-E	FBgn0003483	65.4824	69.1011	0.0776008	0.968218	20.7811	29.0254	0.482044	0.00957888	10.0602	15.2377	0.598993	0.00148023
spo	FBgn0003486	3.99337	9.40465	1.23577	0.806499	120.121	123.759	0.0430424	0.93394	13.3902	20.9804	0.647861	0.349764
spz	FBgn0003495	85.7401	79.7115	-0.105182	0.938993	12.5662	25.8861	1.04263	0.000457611	1.47218	4.09416	1.47562	0.000224442
sr	FBgn0003499	0.0467111	0.0560042	0.261769	1	0.174716	0.165516	-0.0780375	1	0.827059	0.298016	-1.4726	0.000797251
Btk29A	FBgn0003502	101.43	105.194	0.0525759	0.984154	145.245	170.786	0.233704	0.257182	117.8	166.605	0.500089	0.00686132
srp	FBgn0003507	2.61212	3.2178	0.300854	0.70362	31.0148	23.9616	-0.372234	0.0565564	48.4708	34.902	-0.473805	0.0108389
Sry-alpha	FBgn0003510	6.82242	18.126	1.40971	0.170631	492.236	397.248	-0.309307	0.161351	0	0	0	1
Sry-beta	FBgn0003511	38.2248	38.5316	0.0115315	0.996555	53.2971	61.0235	0.195309	0.801357	26.5756	40.7619	0.617119	0.00394743
Sry-delta	FBgn0003512	44.8069	47.939	0.0974806	0.949382	63.6508	66.4514	0.0621205	0.826513	59.0315	71.1056	0.268479	0.163523
ss	FBgn0003513	0.108407	0.105228	-0.042944	1	0.693404	0.284146	-1.28706	0.00617284	4.31206	1.83162	-1.23526	0.000224442
sqh	FBgn0003514	112.138	122.111	0.122918	0.915462	184.858	167.092	-0.145772	0.539762	214.019	242.471	0.180073	0.380391
st	FBgn0003515	0.158014	0.0468596	-1.75364	1	0.0206763	0	#NAME?	1	0.18728	0.17483	-0.0992443	1
sta	FBgn0003517	1961.56	2040.39	0.056843	0.992258	2408.1	2456.07	0.02846	0.932957	2021.24	2691.13	0.412967	0.0874002
stau	FBgn0003520	80.9481	66.4363	-0.285026	0.645412	105.766	116.688	0.141778	0.552404	124.657	117.994	-0.0792485	0.743459
stg	FBgn0003525	339.53	288.626	-0.234337	0.80997	136.294	159.875	0.23022	0.256569	280.824	229.345	-0.292143	0.152169
stil	FBgn0003527	26.3032	25.1044	-0.0672989	0.978711	0.921803	2.15041	1.22208	0.0653882	1.07024	1.66285	0.635723	0.234845
sub	FBgn0003545	69.6131	69.8437	0.00477187	0.997299	86.3813	88.3526	0.0325541	0.911715	70.2564	78.8485	0.166453	0.423636
Su(dx)	FBgn0003557	58.9406	44.0402	-0.42044	0.304926	28.3589	29.7127	0.0672816	0.811281	41.3548	34.9166	-0.244144	0.21562
su(f)	FBgn0003559	17.0236	21.9025	0.363554	0.447364	31.6456	34.1147	0.108387	0.687958	49.2052	44.9754	-0.129673	0.548954
su(Hw)	FBgn0003567	70.2927	86.618	0.301292	0.560534	110.909	146.017	0.396764	0.0322465	76.1574	112.542	0.563409	0.00164002
su(sable)	FBgn0003575	27.9075	24.788	-0.171014	0.841298	37.1423	51.8947	0.482526	0.00743582	19.1141	43.8025	1.19638	0.000224442
Su(var)3-7	FBgn0003598	91.6033	84.7061	-0.112934	0.951899	72.7321	115.061	0.661736	0.000457611	35.6574	86.2159	1.27375	0.000224442
Su(var)205	FBgn0003607	343.31	379.618	0.145035	0.897929	641.836	606.698	-0.0812269	0.764834	732.522	855.891	0.224555	0.291159
Su(var)2-10	FBgn0003612	246.511	257.78	0.0644853	0.984138	167.081	219.518	0.39379	0.034963	121.696	193.721	0.670699	0.000224442
su(w[a])	FBgn0003638	52.0334	34.2453	-0.603531	0.544662	37.5103	36.0767	-0.0562191	0.874673	46.2091	33.4029	-0.468203	0.0591112
svp	FBgn0003651	0.478915	0.329402	-0.539922	0.678971	3.22402	1.05462	-1.61214	0.000457611	20.7421	9.38609	-1.14396	0.000224442
sw	FBgn0003654	20.017	17.6417	-0.182234	0.823606	14.4606	19.32	0.417971	0.0343298	10.3028	12.9644	0.331521	0.108907
swa	FBgn0003655	218.324	215.005	-0.0221006	0.995071	27.6153	71.0558	1.36349	0.000457611	2.35632	44.4657	4.23808	0.000224442
sws	FBgn0003656	67.0623	50.6524	-0.404873	0.730453	48.0003	56.1097	0.225207	0.570127	30.2377	38.4543	0.346797	0.327671
Syb	FBgn0003660	150.941	167.699	0.15189	0.874402	203.775	174.829	-0.221037	0.306149	175.316	210.339	0.262759	0.182073
T-cp1	FBgn0003676	246.705	202.973	-0.281498	0.640092	54.4988	52.1422	-0.0637736	0.822454	60.1487	44.8472	-0.423515	0.0193322
term	FBgn0003683	13.545	41.1311	1.60247	0.00122936	383.21	424.745	0.148461	0.527493	1.94913	2.12711	0.126068	0.778983
Tbp	FBgn0003687	82.2293	78.9572	-0.0585819	0.991432	33.5794	28.44	-0.239654	0.739106	40.3581	30.645	-0.397206	0.452762
thr	FBgn0003701	59.9026	68.3541	0.190409	0.80307	65.1499	92.3845	0.503888	0.00282318	50.2701	86.7631	0.78738	0.000224442
tipE	FBgn0003710	0.0745784	0.0891301	0.257155	1	0.271099	0.190585	-0.508387	1	0.393402	0.223253	-0.817323	1
tko	FBgn0003714	166.149	113.41	-0.550931	0.102425	126.832	85.8971	-0.56224	0.00510753	37.0954	35.9292	-0.0460863	0.877504
tkv	FBgn0003716	59.2308	68.591	0.211672	0.875319	58.0369	97.5499	0.749169	0.00120051	118.717	122.621	0.0466739	0.861718
tld	FBgn0003719	1.47449	4.08277	1.46933	0.00122936	49.3303	42.5828	-0.212203	0.318273	20.8235	12.4592	-0.740996	0.000224442
tll	FBgn0003720	1.37092	4.04624	1.56144	0.00421845	39.683	37.2622	-0.0908068	0.737162	7.56921	7.40623	-0.0314035	0.914702
Tm1	FBgn0003721	293.226	289.261	-0.0196403	0.995349	411.468	442.78	0.105807	0.675579	251.608	393.508	0.645215	0.00114942
Egfr	FBgn0003731	2.09393	2.93974	0.489477	0.346693	42.2726	27.6767	-0.61105	0.000457611	71.5471	46.5511	-0.620077	0.00114942
Top2	FBgn0003732	175.214	178.714	0.0285329	0.994898	376.568	387.17	0.0400547	0.895101	342.674	400.809	0.226079	0.348931
tor	FBgn0003733	64.1071	67.4506	0.0733462	0.96955	33.6468	58.1374	0.788996	0.000457611	2.02378	39.3964	4.28294	0.000224442
tra	FBgn0003741	24.8823	19.688	-0.3378	0.948033	34.6325	24.4993	-0.499386	0.217383	53.611	45.5652	-0.234595	0.462126
tra2	FBgn0003742	60.1135	66.5165	0.146025	0.91012	24.5533	30.9787	0.33536	0.176905	34.2497	30.4236	-0.170903	0.512692
trc	FBgn0003744	82.6567	67.9649	-0.282343	0.582394	14.2492	9.24675	-0.623857	0.00282318	46.6114	29.5647	-0.656805	0.000423444
Gr5a	FBgn0003747	0.0950369	0.0842725	-0.173425	1	0.0641377	0.184001	1.52047	1	0.14733	0.0318143	-2.2113	1
Treh	FBgn0003748	33.2174	24.116	-0.46195	0.516575	5.58546	10.63	0.928395	0.000457611	1.71001	7.32794	2.0994	0.000224442
trk	FBgn0003751	9.9295	8.34792	-0.250304	0.964182	0.645202	1.43322	1.15143	0.541878	1.13157	1.27592	0.173209	0.89283
trp	FBgn0003861	0	0	0	1	0	0	0	1	0	0.0109066	inf	1
trx	FBgn0003862	18.59	15.2703	-0.283794	0.599667	18.1566	15.2507	-0.251623	0.210054	28.8098	15.4032	-0.903333	0.000224442
alphaTry	FBgn0003863	1.51951	0.225108	-2.75491	0.170921	1.15224	1.46815	0.349565	0.713746	0.555287	0.460239	-0.27085	0.82025
tsg	FBgn0003865	3.79165	9.19482	1.278	0.0119367	42.7015	51.8406	0.279797	0.225886	1.16211	1.94624	0.743945	0.241426
tsh	FBgn0003866	3.74646	2.70273	-0.47111	0.358647	28.9088	12.5338	-1.20568	0.000457611	82.9853	45.3664	-0.871231	0.000224442
tsl	FBgn0003867	0.183301	0.319357	0.800953	1	0.297187	0.535391	0.849221	0.471529	1.4639	2.02779	0.470092	0.327671
ttk	FBgn0003870	69.4009	58.9085	-0.236477	0.730608	28.3064	14.756	-0.939825	0.000457611	113.892	52.02	-1.13052	0.000224442
tub	FBgn0003882	60.1714	66.2189	0.138164	0.897247	23.5537	27.7165	0.234791	0.294218	13.2665	9.83495	-0.431797	0.043986
alphaTub84B	FBgn0003884	1507.94	1520.98	0.0124211	0.996555	2779.3	2667.58	-0.0591874	0.877999	3136.77	3128.41	-0.00384848	0.989856
alphaTub84D	FBgn0003885	111.74	77.6448	-0.52519	0.133358	216.081	158.002	-0.451631	0.0111925	236.094	192.823	-0.292079	0.141138
alphaTub85E	FBgn0003886	0.837823	0.131921	-2.66697	0.226693	0.502622	0.0993093	-2.33947	0.124699	1.16901	0.519716	-1.16949	0.0617184
betaTub56D	FBgn0003887	1865.19	1985.96	0.0905135	0.985055	3007.46	3092.09	0.0400402	0.915875	2514.02	3097.94	0.301316	0.321677
betaTub60D	FBgn0003888	6.58494	2.76004	-1.25448	0.00122936	15.8621	4.26683	-1.89435	0.000457611	89.5349	44.1646	-1.01956	0.000224442
betaTub85D	FBgn0003889	0	0.0675157	inf	1	0.135692	0.182639	0.428654	1	0.00969737	0.0839922	3.11459	1
betaTub97EF	FBgn0003890	1.45997	0.187086	-2.96416	0.0191878	0.323006	0.21326	-0.598946	0.614791	1.64808	0.936189	-0.81591	0.0466874
tud	FBgn0003891	38.6303	35.1724	-0.135289	0.907663	12.9421	9.78824	-0.402947	0.0275778	30.8667	16.3704	-0.914961	0.000224442
ptc	FBgn0003892	3.43005	4.06544	0.245184	0.756908	77.7923	49.4911	-0.652456	0.000457611	104.363	63.986	-0.705784	0.000224442
tup	FBgn0003896	1.08159	1.70999	0.660841	0.310956	13.9734	9.61964	-0.538631	0.00768035	34.3525	23.0582	-0.575133	0.00164002
twi	FBgn0003900	4.13179	8.12877	0.976269	0.429879	121.742	92.0493	-0.403347	0.0249165	19.4751	16.2953	-0.257167	0.214628
snRNA:U1:21D	FBgn0003916	0	0	0	1	0	0	0	1	0	0	0	1
snRNA:U2:14B	FBgn0003920	176.216	0	#NAME?	0.105501	220.488	0	#NAME?	0.0193384	0	0	0	1
snRNA:U2:38ABa	FBgn0003922	52.1648	28.6403	-0.865031	1	447.74	31.9398	-3.80923	0.678592	0	0	0	1
snRNA:U2:38ABb	FBgn0003923	0	0	0	1	0	0	0	1	0	0	0	1
snRNA:U3:22A	FBgn0003926	0	0	0	1	0	24.6359	inf	0.165977	0	0	0	1
snRNA:U4:39B	FBgn0003930	0	0	0	1	0	0	0	1	0	0	0	1
snRNA:U4:38AB	FBgn0003931	0	0	0	1	0	0	0	1	0	0	0	1
snRNA:U5:14B	FBgn0003933	0	0	0	1	0	0	0	1	0	0	0	1
snRNA:U5:23D	FBgn0003934	0	0	0	1	0	0	0	1	0	0	0	1
snRNA:U5:34A	FBgn0003935	0	0	0	1	0	0	0	1	0	0	0	1
snRNA:U5:35D	FBgn0003936	0	0	0	1	0	0	0	1	0	0	0	1
snRNA:U5:63BC	FBgn0003938	0	0	0	1	0	0	0	1	0	0	0	1
RpL40	FBgn0003941	3252.18	3100.74	-0.0687933	0.984502	3862.89	3849.21	-0.00511859	0.985256	3087.11	4078.46	0.401768	0.0546789
RpS27A	FBgn0003942	2545.07	2148.84	-0.24415	0.861157	3545.68	2500.13	-0.504063	0.020121	2725.14	2876.71	0.0780872	0.806701
Ubi-p63E	FBgn0003943	139.329	142.933	0.0368418	0.991432	58.724	46.6811	-0.33111	0.0871215	148.242	92.0741	-0.687084	0.000224442
Ubx	FBgn0003944	1.64854	1.72066	0.0617735	0.985758	14.2609	6.12885	-1.21837	0.000457611	72.5374	36.4456	-0.99298	0.000224442
unc	FBgn0003950	0.639852	0.607877	-0.0739582	0.994898	0.653692	0.700214	0.0991843	0.901697	2.1476	1.17869	-0.865535	0.00712222
Uro	FBgn0003961	0	0	0	1	0.48245	0.51331	0.089451	0.951264	0.036605	0.14142	1.94987	1
ush	FBgn0003963	4.74532	3.59245	-0.401535	0.81074	14.138	8.53272	-0.728497	0.000457611	30.7672	18.6167	-0.724798	0.000224442
usp	FBgn0003964	89.729	59.2528	-0.598692	0.764451	10.8101	10.3357	-0.0647516	0.961603	17.4894	8.83465	-0.985233	0.390049
v	FBgn0003965	0.383219	0	#NAME?	0.00122936	0	0	0	1	0.0182863	0	#NAME?	1
vap	FBgn0003969	42.2248	51.595	0.289141	0.583172	40.4654	60.4373	0.578753	0.000846702	54.1771	68.3531	0.335324	0.0726386
vg	FBgn0003975	0.110193	0.0520738	-1.0814	1	0.807684	0.411558	-0.972695	0.0544776	2.72732	0.87445	-1.64103	0.000224442
vir	FBgn0003977	11.5085	9.40693	-0.290908	0.609766	32.0208	29.7928	-0.104044	0.682271	26.0174	24.357	-0.0951398	0.678416
vls	FBgn0003978	41.9006	43.4913	0.053754	0.995858	46.5534	36.4139	-0.354396	0.336326	49.7566	41.847	-0.249761	0.45605
Vm26Aa	FBgn0003979	0.140242	0.0519902	-1.43161	1	7.11143	10.7853	0.600859	0.0855231	0.701174	2.17611	1.63391	0.0387019
Vm26Ab	FBgn0003980	0	0	0	1	4.88156	5.08536	0.0590079	0.927314	0.710055	1.28467	0.855393	0.295484
Vm34Ca	FBgn0003983	0.103649	0.205509	0.987494	1	8.26597	14.6014	0.820853	0.045572	0.89916	1.89762	1.07754	0.28337
vn	FBgn0003984	0.903875	0.947937	0.0686675	0.985055	5.83982	3.33014	-0.810342	0.000457611	16.7341	9.77249	-0.77599	0.000224442
w	FBgn0003996	0.100627	1.10445	3.45624	0.749622	0.154749	1.2774	3.04521	0.476899	0.20749	0.847872	2.0308	0.558343
hid	FBgn0003997	5.7499	14.6196	1.3463	0.00122936	19.8401	25.9018	0.384631	0.0565564	61.6308	51.6959	-0.253602	0.201475
wbl	FBgn0004003	1.53088	1.17522	-0.381438	0.894573	3.76439	1.50456	-1.32308	0.0230247	16.3055	11.3653	-0.520723	0.0421738
wg	FBgn0004009	1.63468	2.65631	0.700418	0.196053	19.4493	11.9739	-0.699826	0.000457611	56.9517	43.9342	-0.374392	0.044444
y	FBgn0004034	0.391313	0.174515	-1.16497	0.928448	1.03256	1.05149	0.0262117	0.523756	1.07757	0.433289	-1.31438	0.682861
Yp1	FBgn0004045	0.00940177	0.0261369	1.47508	1	0.689518	0.618647	-0.156472	0.871651	0.080255	0.328489	2.03318	1
Yp3	FBgn0004047	0.133176	0.268531	1.01175	1	0.768749	1.18328	0.622204	0.24422	0.733263	0.771984	0.0742397	0.905316
yrt	FBgn0004049	49.5352	50.9236	0.0398821	0.989279	55.9395	61.9964	0.148317	0.522167	51.3449	58.969	0.199736	0.326351
z	FBgn0004050	41.9522	37.9497	-0.144657	0.948575	51.1525	44.9818	-0.185463	0.467675	41.8969	35.6106	-0.234539	0.38154
Z600	FBgn0004052	38.3752	93.3251	1.28209	0.0890063	1239.07	1140.83	-0.11917	0.65295	4.39678	8.05633	0.873676	0.462437
zen	FBgn0004053	3.58	9.74207	1.44427	0.00122936	95.5205	93.7344	-0.0272307	0.925924	0.680619	1.35636	0.994824	0.074185
zen2	FBgn0004054	1.20893	3.10484	1.36078	0.139127	12.7163	16.0468	0.335611	0.266126	0.502035	0.406227	-0.3055	0.809538
uzip	FBgn0004055	10.785	14.8752	0.463882	0.314093	18.5145	21.1518	0.192126	0.439818	37.4541	37.8854	0.0165185	0.944204
Zw	FBgn0004057	10.5111	5.06836	-1.05233	0.00329532	1.21373	1.11475	-0.12272	0.859493	1.76837	1.18233	-0.580784	0.135537
Prosalpha4	FBgn0004066	266.95	322.249	0.27161	0.645457	303.05	333.476	0.138027	0.553494	41.361	216.755	2.38972	0.000224442
Dhfr	FBgn0004087	69.6633	91.9042	0.399731	0.598157	1.04679	2.63036	1.32929	0.594913	3.8977	5.85547	0.58716	0.423949
bs	FBgn0004101	31.768	26.5761	-0.257444	0.650572	5.00953	5.95278	0.248887	0.375056	5.45238	4.04388	-0.431147	0.113755
oc	FBgn0004102	1.15443	1.39485	0.272936	0.823091	29.0311	22.9338	-0.340123	0.0853877	28.5188	16.837	-0.760274	0.000224442
Pp1-87B	FBgn0004103	185.787	204.955	0.141659	0.908363	286.233	287.246	0.00509973	0.983603	344.984	330.551	-0.0616586	0.805724
Cdk1	FBgn0004106	313.722	372.134	0.246336	0.691382	438.377	485.051	0.145962	0.525323	268.561	451.532	0.74958	0.000224442
Cdk2	FBgn0004107	224.622	188.907	-0.249825	0.664726	82.3929	42.8915	-0.941828	0.000457611	133.762	86.1569	-0.634632	0.00213156
Nrt	FBgn0004108	39.2261	52.3651	0.416792	0.54454	658.737	499.909	-0.398037	0.0635008	247.174	176.125	-0.488928	0.0222756
tin	FBgn0004110	1.17596	2.116	0.847496	0.202344	10.4624	9.78114	-0.0971428	0.769909	29.5726	30.2833	0.0342611	0.882468
Tm2	FBgn0004117	8.86942	0.105251	-6.39694	0.0146388	0.237853	0.286283	0.26737	1	1.89546	0.303422	-2.64315	0.000797251
nAChRbeta2	FBgn0004118	0.349238	0.653518	0.904018	0.55658	2.83494	2.45504	-0.207575	0.666952	9.67677	10.1002	0.0617799	0.84381
boca	FBgn0004132	81.2523	85.3794	0.0714793	0.973942	112.252	109.023	-0.0421112	0.891531	70.5812	102.727	0.541455	0.00306062
blow	FBgn0004133	0.616462	0.377252	-0.708483	0.98253	1.31775	0.49714	-1.40635	0.248974	4.51215	1.64034	-1.45982	0.284444
nullo	FBgn0004143	8.21817	17.718	1.10833	0.0307439	92.7646	73.0782	-0.344133	0.376758	0.804138	1.85311	1.20444	0.119394
kst	FBgn0004167	6.53012	5.35093	-0.287318	0.602082	4.82238	3.16524	-0.607431	0.000457611	22.7709	8.03106	-1.50353	0.000224442
5-HT1A	FBgn0004168	0.0469057	0.0389138	-0.269482	1	0.0621001	0.213593	1.78219	1	0.137556	0.302036	1.1347	1
up	FBgn0004169	11.692	0.194465	-5.90988	0.00122936	0.482768	0.329174	-0.552483	0.490899	3.47375	0.404978	-3.10058	0.000224442
sc	FBgn0004170	2.20341	4.69821	1.09238	0.812109	17.1298	12.1183	-0.49932	0.499311	25.4136	18.5619	-0.453258	0.615585
Mst98Cb	FBgn0004171	0.0194315	0	#NAME?	1	0.0470691	0.0237212	-0.988606	1	0	0	0	1
Mst84Da	FBgn0004172	0	0	0	1	0.29267	0.962178	1.71703	1	0	0	0	1
Mst84Db	FBgn0004173	0	0.145315	inf	1	0	3.38535	inf	0.000457611	0	0	0	1
Mst84Dc	FBgn0004174	0	0	0	1	0	2.78293	inf	0.0102658	0	0	0	1
Mst84Dd	FBgn0004175	0	0	0	1	0	0.769931	inf	0.086692	0	0.358531	inf	1
mts	FBgn0004177	425.13	522.643	0.297921	0.700247	623.99	728.707	0.223815	0.31113	420.152	598.904	0.511413	0.0124137
Csp	FBgn0004179	174.538	191.057	0.13046	0.912531	233.423	238.669	0.0320623	0.911555	157.842	221.708	0.490181	0.00672965
Ebp	FBgn0004181	0	0	0	1	0.500735	0.411826	-0.282011	0.831616	0	0	0	1
snRNA:U1:82Eb	FBgn0004183	0	0	0	1	0	0	0	1	0	0	0	1
snRNA:U1:95Ca	FBgn0004185	0	0	0	1	0	0	0	1	0	0	0	1
snRNA:U1:95Cb	FBgn0004186	0	0	0	1	0	0	0	1	0	0	0	1
snRNA:U1:95Cc	FBgn0004187	0	0	0	1	0	0	0	1	0	0	0	1
snRNA:U6:96Aa	FBgn0004188	0	0	0	1	0	0	0	1	0	0	0	1
snRNA:U6:96Ab	FBgn0004189	0	0	0	1	0	0	0	1	0	0	0	1
snRNA:U6:96Ac	FBgn0004190	0	0	0	1	0	0	0	1	0	0	0	1
snRNA:U2:34ABa	FBgn0004191	0	0	0	1	0	0	0	1	0	0	0	1
snRNA:U2:34ABb	FBgn0004192	0	0	0	1	0	0	0	1	0	0	0	1
Ser	FBgn0004197	0.120206	0.0750209	-0.680144	1	0.403197	0.212814	-0.921896	0.0691068	2.35781	0.95482	-1.30415	0.000224442
ct	FBgn0004198	0.45836	0.292242	-0.649317	0.32299	2.62535	0.859609	-1.61076	0.000457611	14.4382	5.01677	-1.52506	0.000224442
nonA	FBgn0004227	50.3148	60.3868	0.263249	0.645412	135.295	128.494	-0.074409	0.792434	135.962	141.178	0.0543086	0.824778
mex1	FBgn0004228	0.310547	0.124144	-1.3228	1	1.35315	0.438725	-1.62493	0.209318	3.78307	1.59711	-1.24409	0.0441429
Hrb87F	FBgn0004237	236.704	186.06	-0.347312	0.522571	337.428	298.44	-0.177138	0.430086	419.889	344.268	-0.286474	0.172201
DptA	FBgn0004240	0	0	0	1	0.528954	0.0817787	-2.69335	0.405331	0.299802	0.628715	1.0684	0.615095
Syt1	FBgn0004242	0.361771	0.015947	-4.50372	0.00917354	0.0649207	0.161735	1.31688	1	0.339727	0.11381	-1.57774	1
Rdl	FBgn0004244	0.430597	0.0201881	-4.41476	0.0890063	0.0521966	0.180435	1.78946	1	0.055489	0.0564321	0.0243154	1
T48	FBgn0004359	16.5977	19.8372	0.257226	0.855821	10.1627	5.8758	-0.790429	0.000457611	8.82786	6.79687	-0.377193	0.230565
Wnt2	FBgn0004360	0.460379	0.678626	0.559795	0.701853	4.8795	1.75857	-1.47233	0.000457611	25.2261	17.989	-0.487801	0.00889914
HmgD	FBgn0004362	1307.89	1237.79	-0.0794677	0.98253	2087.58	1789.25	-0.222478	0.364446	3159.07	3025.8	-0.0621849	0.862288
porin	FBgn0004363	689.812	806.649	0.225738	0.865366	537.03	614.561	0.194555	0.417132	319.765	352.523	0.140703	0.559566
18w	FBgn0004364	2.96476	2.88162	-0.041036	0.991432	41.283	20.4657	-1.01234	0.000457611	91.7367	51.5483	-0.831574	0.000224442
mei-41	FBgn0004367	8.90387	5.85379	-0.605062	0.0693279	3.12454	1.99804	-0.645059	0.00282318	5.4783	2.54294	-1.10723	0.000224442
Ptp4E	FBgn0004368	24.0444	16.4794	-0.545036	0.113121	21.3735	23.2251	0.119867	0.630877	28.8333	17.4852	-0.721596	0.000224442
Ptp99A	FBgn0004369	16.2184	10.7637	-0.591449	0.242713	7.59609	6.23268	-0.285405	0.293111	26.4031	13.8641	-0.929355	0.000224442
Ptp10D	FBgn0004370	20.0271	16.843	-0.249802	0.662659	15.1968	23.6304	0.636875	0.000457611	2.15896	20.3316	3.23532	0.000224442
aly	FBgn0004372	0	0.0679963	inf	1	0	0.0579872	inf	1	0.0724066	0.0707965	-0.0324424	1
fwd	FBgn0004373	56.712	54.3101	-0.0624341	0.98253	59.9274	83.3443	0.475868	0.00718337	59.6262	85.7619	0.524391	0.00510323
neb	FBgn0004374	20.883	17.2209	-0.278164	0.912531	23.0539	17.8294	-0.370754	0.104193	29.9737	19.3505	-0.631323	0.00453425
Klp61F	FBgn0004378	46.2134	45.1676	-0.0330237	0.992062	58.369	70.6082	0.274633	0.163613	80.2412	77.8848	-0.0430021	0.856308
Klp67A	FBgn0004379	51.9803	48.1491	-0.110458	0.943848	42.5134	55.8946	0.39479	0.0428214	56.0383	63.1349	0.172023	0.413854
Klp64D	FBgn0004380	29.3935	27.2242	-0.11061	0.934418	6.38112	4.45216	-0.519304	0.0408172	5.90781	5.3311	-0.14819	0.577589
Klp68D	FBgn0004381	35.3206	27.953	-0.337507	0.466015	1.53504	1.08141	-0.505366	0.193942	2.84888	1.85055	-0.622441	0.0231396
Klp98A	FBgn0004387	22.3777	17.0114	-0.395558	0.322614	8.12308	9.23097	0.184457	0.439182	17.6755	8.93321	-0.984498	0.000224442
bnk	FBgn0004389	21.1363	45.544	1.10754	0.00122936	524.657	496.555	-0.0794198	0.769909	2.15703	4.24848	0.977898	0.0966746
RasGAP1	FBgn0004390	43.0292	38.9372	-0.144168	0.893626	35.8731	57.0632	0.669659	0.000457611	44.4796	67.286	0.597165	0.00131243
shtd	FBgn0004391	21.9187	12.6403	-0.794131	0.0245788	16.7379	13.5748	-0.302182	0.126735	19.9609	10.5365	-0.921784	0.000224442
pdm2	FBgn0004394	2.2738	4.49923	0.984576	0.0281464	24.8235	16.8437	-0.559495	0.00187896	87.9199	78.2327	-0.168417	0.414883
unk	FBgn0004395	49.2614	57.2607	0.217089	0.743104	68.4892	92.8313	0.438736	0.0191356	41.4859	70.1424	0.757666	0.000224442
CrebA	FBgn0004396	4.83023	3.70334	-0.383266	0.517881	15.7274	9.96335	-0.658579	0.000457611	78.5486	57.7053	-0.444882	0.0127668
Vinc	FBgn0004397	31.3356	16.7001	-0.907949	0.00122936	7.28804	9.32727	0.355925	0.0985968	1.84136	4.0533	1.13832	0.000224442
rhi	FBgn0004400	34.0045	34.3187	0.01327	0.995912	34.6755	34.9659	0.0120319	0.970556	10.6752	23.0093	1.10795	0.000224442
Pep	FBgn0004401	235.457	175.552	-0.423564	0.43423	469.317	349.531	-0.425141	0.0249165	567.784	454.463	-0.32118	0.166531
RpS14a	FBgn0004403	1236.44	1162.37	-0.0891202	0.970198	1719.4	1494.1	-0.202628	0.34457	1184.13	1512.59	0.353193	0.0788462
RpS14b	FBgn0004404	891.108	746.358	-0.255733	0.678791	1108.5	906.374	-0.290431	0.130545	836.559	952.894	0.187848	0.367399
tam	FBgn0004406	20.8701	12.1942	-0.775238	0.00505861	13.5568	7.50993	-0.852147	0.000457611	11.7791	8.44907	-0.479368	0.0152754
DNApol-gamma35	FBgn0004407	7.30634	6.26829	-0.221078	0.971177	8.14762	5.19385	-0.649573	0.203483	16.0656	11.3348	-0.50322	0.195443
msopa	FBgn0004414	0	0	0	1	1.17373	1.7574	0.582348	0.822417	0	0	0	1
me31B	FBgn0004419	2112.89	2417.37	0.194217	0.939803	1157.63	1496.51	0.370423	0.0540879	293.003	923.697	1.6565	0.000224442
LysB	FBgn0004425	0.0616386	0	#NAME?	1	0	0	0	1	0.308142	1.17429	1.93013	0.5553
LysC	FBgn0004426	2.93568	0	#NAME?	1	0	0	0	1	0	0	0	1
LysD	FBgn0004427	0.591339	0	#NAME?	1	0.44983	0.494544	0.136718	0.91436	0	0.365228	inf	1
LysE	FBgn0004428	0	0	0	1	0	0	0	1	0	0.066365	inf	1
LysP	FBgn0004429	0	0	0	1	0.212537	0	#NAME?	1	0	0	0	1
LysS	FBgn0004430	0	0	0	1	0	0	0	1	0	0	0	1
LysX	FBgn0004431	0	0	0	1	0.104262	0.336166	1.68895	0.622779	0.123476	0.0746706	-0.725621	1
Cyp1	FBgn0004432	1420.08	1324.86	-0.100134	0.972942	216.509	318.989	0.559076	0.00154723	338.205	256.817	-0.397155	0.0388002
Galphaq	FBgn0004435	16.2725	19.6316	0.270739	0.933427	20.3339	20.1755	-0.011285	0.981338	41.4082	30.3223	-0.449535	0.0952069
Ubc6	FBgn0004436	174.317	197.711	0.18168	0.810886	154.206	226.707	0.555975	0.00154723	80.9636	154.989	0.936818	0.000224442
Ten-m	FBgn0004449	7.14437	4.22771	-0.756932	0.0179129	22.8296	16.2006	-0.494858	0.00641892	60.7097	33.3022	-0.866309	0.000224442
mew	FBgn0004456	0.948087	1.31286	0.469625	0.545988	18.0282	11.7518	-0.617369	0.000457611	29.1708	17.2731	-0.755996	0.000224442
RpIII128	FBgn0004463	11.7543	14.7125	0.323849	0.542153	10.3027	7.46518	-0.464769	0.0281091	21.4878	14.4962	-0.567842	0.00229431
Su(P)	FBgn0004465	61.5218	55.868	-0.139076	0.893626	30.1466	24.3822	-0.306167	0.168442	32.2341	27.4128	-0.233737	0.263898
GlyP	FBgn0004507	213.895	147.983	-0.531471	0.239301	28.3833	53.9884	0.927607	0.000457611	3.59415	28.2212	2.97306	0.000224442
Fur1	FBgn0004509	28.4097	19.3605	-0.553266	0.104486	34.2397	36.3154	0.084911	0.757436	23.9425	32.0524	0.420859	0.029437
Ets97D	FBgn0004510	45.1477	42.0267	-0.103348	0.960825	6.49117	3.47762	-0.900379	0.0382277	19.743	12.6575	-0.641346	0.0136065
dy	FBgn0004511	0.0609269	0.0848886	0.478491	1	0.0349491	0.0950358	1.44322	1	0.782399	0.240564	-1.70148	0.00336702
Mdr49	FBgn0004512	1.42882	2.33929	0.711251	0.275968	69.3485	40.3676	-0.780666	0.000457611	2.76698	3.135	0.180152	0.584201
Mdr65	FBgn0004513	0.172346	0.028323	-2.60526	1	0.0488887	0.0457448	-0.0958913	1	0.0286467	0.124054	2.11452	1
Oct-TyrR	FBgn0004514	0.148133	0.148118	-0.000146575	1	0.0410713	0.144073	1.81059	1	0.0454671	0.093104	1.03402	1
Gad1	FBgn0004516	0.337243	0.0354059	-3.25173	1	0.0339966	0.0313902	-0.115077	1	0.0431658	0.0170404	-1.34092	1
Akh	FBgn0004552	0.228784	0.0721521	-1.66487	1	0.15911	0.406544	1.35339	1	0.457852	0	#NAME?	0.0334446
Edg91	FBgn0004554	0	0.199236	inf	1	0	0.244607	inf	1	0	0	0	1
Dbp73D	FBgn0004556	30.7575	45.2936	0.558369	0.086227	41.7756	55.2915	0.404395	0.0323431	28.7522	51.8808	0.851529	0.000224442
slp2	FBgn0004567	1.59502	3.52526	1.14415	0.0146388	18.5289	11.811	-0.649647	0.00187896	66.1284	48.8613	-0.436577	0.0172073
aos	FBgn0004569	3.58106	3.09439	-0.21073	0.972657	16.5106	8.51859	-0.95471	0.000457611	39.657	26.2573	-0.594855	0.00306062
5-HT7	FBgn0004573	0.0492632	0.0133744	-1.88103	1	0.0343626	0.0314046	-0.129862	1	0.0816908	0.011241	-2.8614	1
Rop	FBgn0004574	42.1052	37.8992	-0.151828	0.871649	25.7416	26.5933	0.0469593	0.881798	30.2357	24.6223	-0.296289	0.127343
Syn	FBgn0004575	0.15562	0.00919919	-4.08038	1	0.00876323	0.035105	2.00214	1	0.245826	0.213704	-0.202024	1
Pxd	FBgn0004577	0.102582	0.0514923	-0.994357	1	0.321519	0.0538383	-2.5782	0.335058	1.01048	0.7653	-0.400947	0.772227
Cbp53E	FBgn0004580	0.335857	0.0116848	-4.84514	1	0.316379	0.0906984	-1.80251	1	0.018175	0.10412	2.51822	1
bgcn	FBgn0004581	0.106046	0.0858978	-0.303996	1	0.556708	0.47289	-0.235416	0.837181	0.932405	1.04769	0.168177	0.840484
ex	FBgn0004583	2.43661	2.22239	-0.132767	0.992321	11.044	6.56079	-0.751324	0.000846702	39.6562	18.9863	-1.06259	0.000224442
Rrp1	FBgn0004584	55.0943	59.6608	0.114879	0.924448	37.4583	22.9006	-0.709901	0.000457611	155.677	107.053	-0.54023	0.00351378
B52	FBgn0004587	332.618	365.298	0.135208	0.924448	649.12	640.412	0	1	658.809	707.193	0.102245	0.699655
Eig71Ea	FBgn0004588	0	0	0	1	0	0	0	1	0	0	0	1
Eig71Eb	FBgn0004589	0	0	0	1	0	0	0	1	0	0	0	1
Eig71Ec	FBgn0004590	0	0	0	1	0.103578	0	#NAME?	1	0	0.0644008	inf	1
Eig71Ed	FBgn0004591	0	0	0	1	0	0	0	1	0	0	0	1
Eig71Ee	FBgn0004592	0	0	0	1	0.0423503	0	#NAME?	1	0.23818	0.0512185	-2.21732	1
Eig71Ef	FBgn0004593	0	0	0	1	0	0	0	1	0	0	0	1
Eig71Eg	FBgn0004594	0	0	0	1	0	0	0	1	0.529708	0	#NAME?	1
pros	FBgn0004595	1.31582	1.14117	-0.205444	0.957536	22.1112	10.2031	-1.11576	0.0185891	59.5908	27.0218	-1.14097	0.000224442
CycC	FBgn0004597	47.7484	54.2271	0.183562	0.928448	68.0218	74.3301	0.127949	0.752935	43.2208	73.2997	0.762081	0.000980318
Fur2	FBgn0004598	98.0088	59.3369	-0.723982	0.0448065	24.7512	53.8292	1.12089	0.000457611	5.34047	50.0805	3.22921	0.000224442
zfh1	FBgn0004606	24.5071	16.4118	-0.578469	0.128868	12.4895	9.62755	-0.375476	0.0681331	36.9139	19.8004	-0.898636	0.000224442
zfh2	FBgn0004607	0.688766	1.00571	0.546122	0.949428	7.83993	6.05522	-0.372661	0.38738	34.698	17.9058	-0.954427	0.000423444
Plc21C	FBgn0004611	25.3285	20.5761	-0.299794	0.658782	6.56187	15.3291	1.22409	0.000457611	5.42267	14.5331	1.42227	0.000224442
gl	FBgn0004618	0.0305017	0.122961	2.01123	1	0.110179	0.13781	0.322836	1	0.340116	0.34644	0.0265758	1
GluRIA	FBgn0004619	0.026579	0.0252965	-0.0713484	1	0.167229	0.258636	0.629101	1	0.292735	0.42597	0.541153	0.374297
GluRIIA	FBgn0004620	0.17128	0.0310034	-2.46585	1	0.25354	1.02392	2.01381	0.00666454	0.0383091	0	#NAME?	1
TkR99D	FBgn0004622	0.0301502	0	#NAME?	1	0	0.0565674	inf	1	0	0	0	1
Gbeta76C	FBgn0004623	0.0432339	0	#NAME?	1	0.0902238	0.189453	1.07026	1	0.0623201	0.0906114	0.539994	1
Cys	FBgn0004629	96.469	212.888	1.14196	0.00122936	1122.34	915.495	-0.293886	0.131288	1456.2	1586.68	0.123803	0.570652
rho	FBgn0004635	1.77195	2.72982	0.623466	0.967557	37.6966	23.496	-0.682017	0.29271	35.2718	23.7252	-0.572092	0.281146
Rap1	FBgn0004636	121.839	125.868	0.0469392	0.985055	242.975	240.771	-0.0131457	0.961704	221.13	269.354	0.284611	0.156933
drk	FBgn0004638	102.749	112.101	0.125682	0.98253	174.079	175.242	0.00960818	0.981657	182.78	211.46	0.210273	0.574402
Zw10	FBgn0004643	91.7007	60.8521	-0.591625	0.129625	16.3884	8.7889	-0.898924	0.000457611	42.5735	24.9879	-0.768726	0.000224442
hh	FBgn0004644	0.793552	1.11419	0.489594	0.645457	8.64185	4.06473	-1.08818	0.000457611	25.133	20.9312	-0.263929	0.191347
ogre	FBgn0004646	19.8156	26.8722	0.439478	0.352663	166.496	106.27	-0.647748	0.000846702	470.875	320.416	-0.555399	0.00524236
N	FBgn0004647	27.784	22.3078	-0.316701	0.55658	52.4894	44.7549	-0.22998	0.262922	130.921	74.7813	-0.807943	0.000224442
svr	FBgn0004648	53.5144	50.0492	-0.0965796	0.956792	48.71	59.3797	0.285751	0.174615	29.2498	48.2716	0.72275	0.000224442
yl	FBgn0004649	238.52	113.466	-1.07185	0.0301582	4.74219	7.457	0.653042	0.000846702	0.516429	1.66656	1.69023	0.000224442
fs(1)N	FBgn0004650	46.7017	28.3493	-0.720162	0.0240616	0.880492	1.00205	0.186568	0.65295	0.247114	0.38909	0.654925	1
fru	FBgn0004652	0.0484451	0.0419498	-0.207687	1	0.0844416	0.105977	0.327723	1	0.121283	0.273584	1.1736	1
Pgd	FBgn0004654	99.8871	78.2055	-0.353027	0.523056	4.04997	3.66437	-0.144346	0.855346	2.03373	1.94367	-0.0653447	0.927682
wapl	FBgn0004655	81.5926	46.5655	-0.809174	0.0172933	47.5917	78.5253	0.722447	0.000457611	33.1198	70.8568	1.09721	0.000224442
fs(1)h	FBgn0004656	73.7223	41.591	-0.825831	0.0322722	119.233	108.654	-0.134046	0.615693	151.589	111.35	-0.445071	0.0361293
mys	FBgn0004657	45.2891	46.1029	0.0256935	0.994898	64.4301	78.9727	0.29362	0.129136	62.3797	76.6573	0.297345	0.122346
sim	FBgn0004666	0.211524	0.327736	0.63171	1	4.95083	2.51024	-0.979845	0.000457611	8.67126	6.13867	-0.498314	0.0186761
Mlc-c	FBgn0004687	114.49	127.354	0.153627	0.872128	187.653	191.049	0.0258718	0.930269	190.705	225.845	0.243989	0.218496
Xpc	FBgn0004698	71.4951	69.0589	-0.0500183	0.986033	115.019	105.694	-0.121984	0.653189	47.7267	82.8007	0.794846	0.000224442
Ccp84Ag	FBgn0004777	1.36144	0	#NAME?	0.00122936	0	0	0	1	0.0488277	0	#NAME?	1
Ccp84Af	FBgn0004778	0.0362701	0	#NAME?	1	0	0	0	1	0	0	0	1
Ccp84Ae	FBgn0004779	0.111785	0.164801	0.560003	1	0	0	0	1	0	0	0	1
Ccp84Ad	FBgn0004780	3.6791	0.0450733	-6.35094	0.348519	0.013507	0	#NAME?	1	0	0.244925	inf	1
Ccp84Ac	FBgn0004781	0	0.0259155	inf	1	0	0	0	1	0	0	0	1
Ccp84Ab	FBgn0004782	1.32304	0	#NAME?	0.00122936	0.0870869	0	#NAME?	1	0.0800542	0	#NAME?	1
Ccp84Aa	FBgn0004783	0.87022	0.0862755	-3.33436	0.37907	0	0	0	1	0.0933404	0.0772605	-0.272771	1
inaC	FBgn0004784	0	0.010591	inf	1	0.0105276	0	#NAME?	1	0	0	0	1
retn	FBgn0004795	121.61	88.457	-0.459212	0.318642	272.219	278.366	0.0322152	0.915545	59.7517	153.947	1.36538	0.000224442
mdy	FBgn0004797	14.3202	27.4421	0.938337	0.858555	6.99725	12.5207	0.839454	0.161262	14.6595	17.2759	0.236929	0.680614
fs(2)ltoPP43	FBgn0004811	92.576	110.156	0.250834	0.676303	115.893	151.565	0.387147	0.0482661	66.8094	138.406	1.05079	0.000224442
His3.3B	FBgn0004828	901.751	996.609	0.144298	0.940938	1436.16	1466.6	0.0302561	0.925484	1617.45	1881.04	0.217814	0.411154
Xpac	FBgn0004832	35.2917	29.9954	-0.234587	0.735505	3.55118	2.39926	-0.565705	0.171772	6.75695	4.2484	-0.669451	0.017334
Su(H)	FBgn0004837	34.9976	38.8381	0.150217	0.87245	65.6392	74.7429	0.187379	0.386272	20.8805	46.025	1.14026	0.000224442
Hrb27C	FBgn0004838	557.864	566.621	0.0224697	0.995912	753.588	860.037	0.190622	0.465731	716.818	752.844	0.0707452	0.821033
otk	FBgn0004839	0.610853	0.7237	0.244566	0.897929	5.26499	4.00022	-0.396353	0.0857341	20.1821	11.8607	-0.766885	0.000224442
TkR86C	FBgn0004841	0.0259257	0.0329454	0.345691	1	0.0879939	0.188434	1.09858	1	0.167097	0.106477	-0.650142	1
RYa-R	FBgn0004842	0.0831204	0	#NAME?	1	0	0	0	1	0	0	0	1
Ac76E	FBgn0004852	0.0921828	0	#NAME?	1	0	0.00779459	inf	1	0.0334948	0.0291848	-0.198718	1
B-H2	FBgn0004854	0.055392	0.0461206	-0.264266	1	0.403195	0.117842	-1.77462	0.0527778	2.77466	1.79542	-0.627986	0.0120505
RpII15	FBgn0004855	102.205	105.245	0.0422939	0.98613	145.565	145.398	-0.00165672	0.994945	78.8533	131.515	0.737981	0.000224442
Bx42	FBgn0004856	76.126	74.7264	-0.0267722	0.994898	136.699	125.662	-0.121463	0.615952	88.376	125	0.500205	0.00564259
elB	FBgn0004858	0.247536	0.138373	-0.839073	1	0.67098	0.321174	-1.06291	0.0490458	3.55566	3.5294	-0.0106949	0.967445
ci	FBgn0004859	5.54616	15.424	1.47561	0.00122936	142.295	111.908	-0.34658	0.0631534	284.639	202.006	-0.494735	0.0105967
ph-d	FBgn0004860	12.4579	10.4033	-0.260017	0.6427	14.1514	11.1568	-0.343028	0.0778689	34.929	19.1438	-0.867548	0.000224442
ph-p	FBgn0004861	1.93365	1.45851	-0.406836	0.517881	19.0957	11.6805	-0.709147	0.000457611	36.8319	17.8079	-1.04844	0.000224442
bap	FBgn0004862	0.281586	1.92907	2.77626	0.00917354	4.78114	1.65239	-1.5328	0.000457611	37.4251	33.9138	-0.142133	0.508238
C15	FBgn0004863	0.512471	0.489273	-0.0668323	0.994898	2.56933	1.46902	-0.806536	0.0261776	13.2641	9.01289	-0.557464	0.0057773
hop	FBgn0004864	46.4682	39.183	-0.246013	0.691382	39.2417	51.3137	0.386956	0.0341517	24.964	26.7673	0.100622	0.653467
Eip78C	FBgn0004865	0.0779137	0.0401289	-0.957237	1	0.0168607	0	#NAME?	1	0.790015	0.178828	-2.14331	0.00423962
RpS2	FBgn0004867	2937.66	2722.37	-0.109803	0.977036	3454.55	3408.36	-0.0194212	0.952212	2599.12	3638.69	0.485398	0.0403782
Gdi	FBgn0004868	228.481	203.714	-0.165528	0.893626	33.9288	31.267	-0.117868	0.662262	88.9068	58.1647	-0.612149	0.00114942
bab1	FBgn0004870	0.137035	0.168499	0.298199	1	0.189197	0.102798	-0.880072	1	0.548461	0.294984	-0.894751	0.0236658
piwi	FBgn0004872	106.303	97.5089	-0.124575	0.951899	16.0599	24.7294	0.622764	0.00718337	2.12746	16.506	2.95578	0.000224442
enc	FBgn0004875	54.1648	30.6095	-0.823376	0.0257604	24.0769	32.2173	0.420186	0.0224647	13.9128	26.7985	0.945742	0.000224442
cdi	FBgn0004876	54.7431	38.6871	-0.500824	0.186594	13.7405	29.8428	1.11895	0.000457611	33.1841	31.9096	-0.0565031	0.811692
cas	FBgn0004878	1.48443	1.36088	-0.12537	0.958426	14.5273	4.56691	-1.66948	0.000457611	44.7395	18.7727	-1.25291	0.000224442
scrt	FBgn0004880	1.13383	1.72897	0.60871	0.261168	10.6353	4.38111	-1.27949	0.000457611	54.078	38.0993	-0.505277	0.0214833
orb	FBgn0004882	136.521	133.647	-0.0306918	0.994898	2.42951	5.37975	1.14687	0.000457611	0.90925	2.17633	1.25915	0.000617404
tok	FBgn0004885	0.296401	0.589871	0.992848	0.143045	8.25638	8.0895	-0.0294596	0.926041	6.62706	5.44197	-0.28424	0.177711
Scsalpha	FBgn0004888	197.232	178.192	-0.14646	0.897929	163.48	164.069	0.00518662	0.984088	35.6262	128.246	1.8479	0.000224442
tws	FBgn0004889	243.117	248.598	0.0321639	0.994898	52.3279	62.7597	0.262259	0.223403	46.4847	50.2957	0.113677	0.618048
sob	FBgn0004892	0.629149	0.588539	-0.0962648	0.984154	6.78388	3.04204	-1.15707	0.000457611	19.1418	9.82061	-0.962843	0.000224442
bowl	FBgn0004893	1.86981	1.56694	-0.25494	0.830462	12.6792	7.83115	-0.695166	0.000457611	52.4786	31.237	-0.748474	0.000224442
fd64A	FBgn0004895	0.130105	0.117107	-0.15185	1	1.50074	0.779271	-0.94548	0.132742	3.5401	3.04813	-0.215868	0.566495
fd59A	FBgn0004896	0.086228	0.0103956	-3.05219	1	0.0717327	0.0169439	-2.08186	1	0.760359	0.211403	-1.84668	0.0123068
fd96Ca	FBgn0004897	0	0.0797731	inf	1	0.182127	0.0663239	-1.45734	1	1.80075	0.945312	-0.929735	0.0125306
fd96Cb	FBgn0004898	0.690771	1.51434	1.13241	0.329327	6.80067	2.72532	-1.31925	0.00120051	27.1744	19.8882	-0.450336	0.032297
Prat	FBgn0004901	67.4457	57.0333	-0.241921	0.935106	18.35	8.01946	-1.19421	0.270918	64.4843	35.8472	-0.847089	0.0465957
Rb97D	FBgn0004903	46.1273	40.3274	-0.193861	0.793775	26.0461	17.0606	-0.610402	0.000846702	38.4432	33.9874	-0.17773	0.390614
14-3-3zeta	FBgn0004907	391.963	471.755	0.267321	0.756908	437.365	442.932	0.0182491	0.955023	394.215	418.285	0.085503	0.729939
Arl2	FBgn0004908	30.6473	35.3675	0.206664	0.963885	17.795	16.8868	-0.0755785	0.939198	37.053	29.8649	-0.311141	0.521125
Eip63F-1	FBgn0004910	0.100302	0.0400828	-1.32329	1	0.0618354	0.215716	1.80263	1	1.57054	2.70999	0.787021	0.0505372
Eig63F-2	FBgn0004911	0.0414806	0.0216902	-0.935392	1	0	0	0	1	0.0942828	0	#NAME?	1
Gnf1	FBgn0004913	94.5244	74.5277	-0.34291	0.485811	14.6384	10.2082	-0.520037	0.0100411	38.3409	27.3908	-0.485195	0.00801547
Hnf4	FBgn0004914	40.2483	31.0512	-0.374278	0.406156	1.7624	2.06547	0.228926	0.551404	2.23563	2.12342	-0.0742956	0.829982
TfIIB	FBgn0004915	73.7919	96.1309	0.381537	0.413557	113.74	134.199	0.238634	0.276843	73.573	120.748	0.714746	0.000224442
gol	FBgn0004919	0.44644	0.406134	-0.136512	0.984154	0.280115	0.639776	1.19155	0.108115	2.87795	1.53617	-0.905705	0.00229431
Ggamma1	FBgn0004921	179.68	196.307	0.127685	0.91185	304.292	295.66	-0.0415194	0.88958	343.448	352.342	0.0368851	0.888273
Top1	FBgn0004924	235.506	222.956	-0.0790027	0.981817	344.226	350.921	0.0277875	0.931644	123.374	256.243	1.05448	0.000224442
eIF-2beta	FBgn0004926	297.887	215.958	-0.464018	0.492942	101.231	64.2739	-0.655341	0.0872682	180.479	137.58	-0.391564	0.218854
upd1	FBgn0004956	1.54628	2.15679	0.480082	0.517881	35.5472	27.1186	-0.390452	0.0378859	14.495	13.0613	-0.150258	0.506234
por	FBgn0004957	20.0758	14.5718	-0.462281	0.666166	9.44517	8.90314	-0.0852632	0.880959	7.17768	5.68	-0.337627	0.526266
phm	FBgn0004959	0.774456	1.07774	0.476758	0.683077	24.2167	14.9907	-0.691932	0.000457611	5.48243	6.89184	0.330074	0.16593
gig	FBgn0005198	19.2844	14.2807	-0.433367	0.260523	28.7182	30.457	0.0848071	0.747536	12.3883	21.4932	0.794902	0.000224442
Sam-S	FBgn0005278	297.498	304.069	0.0315222	0.994898	445.238	432.728	-0.0411165	0.890931	160.353	347.406	1.11537	0.000224442
nmd	FBgn0005322	100.101	112.971	0.174497	0.832736	68.8012	103.651	0.591225	0.000457611	21.0149	70.6747	1.74978	0.000224442
Su(fu)	FBgn0005355	51.802	54.7999	0.0811668	0.960818	67.5052	69.7339	0.0468633	0.874214	45.0924	67.0197	0.571701	0.00114942
ash1	FBgn0005386	37.332	34.4248	-0.116966	0.931434	17.2086	29.6598	0.785383	0.000457611	23.0433	33.5858	0.543505	0.00260807
fs(1)M3	FBgn0005390	28.3673	26.1829	-0.115607	0.924448	0.823649	1.06285	0.367841	0.333149	0.1929	0.431266	1.16072	0.0279947
Yp2	FBgn0005391	0.0109138	0.157712	3.85307	1	2.46477	2.60647	0.080647	0.882971	0.118006	0.532481	2.17387	0.0404749
U2af50	FBgn0005411	176.848	236.758	0.420906	0.309856	325.713	352.999	0.116061	0.641086	250.52	365.25	0.543959	0.00245323
ewg	FBgn0005427	21.16	29.7961	0.493782	0.367173	9.04605	12.0602	0.4149	0.405719	23.3701	16.0581	-0.541365	0.366088
RpS17	FBgn0005533	3698.78	3539.4	-0.0635438	0.984275	4931.77	4382.72	-0.170278	0.446598	3645.79	4907.62	0.428792	0.0372726
Mbs	FBgn0005536	39.0856	28.4244	-0.459508	0.237588	16.5572	19.7372	0.253458	0.228586	38.3814	31.0158	-0.307401	0.121196
ey	FBgn0005558	0.570486	0.480505	-0.24764	0.927238	1.48279	0.676713	-1.1317	0.00590641	9.67179	5.01201	-0.948394	0.000224442
sv	FBgn0005561	0.386782	0.276123	-0.486212	0.963885	2.91041	1.65204	-0.816977	0.530363	9.3739	3.26268	-1.52259	0.137792
Shal	FBgn0005564	1.38923	1.51413	0.124202	0.965274	2.40196	0.905497	-1.40743	0.000457611	6.28977	4.22442	-0.574255	0.0116908
Calr	FBgn0005585	525.897	492.15	-0.0956839	0.968218	409.395	204.263	-1.00306	0.000457611	1172.19	718.589	-0.705973	0.000797251
Rab3	FBgn0005586	0.495421	0.0060395	-6.35808	0.508926	0.315853	0.263121	-0.263526	1	0.790399	0.265636	-1.57313	0.0110856
scw	FBgn0005590	4.51922	13.6877	1.59874	0.409005	79.5694	72.3432	-0.137356	0.753471	0.436715	0.768838	0.815987	0.828488
btl	FBgn0005592	0.824658	0.590647	-0.481499	0.956773	6.52736	2.50571	-1.38128	0.000457611	28.6837	14.2927	-1.00496	0.000224442
RpL7	FBgn0005593	2376.78	2417.68	0.0246143	0.995568	3228.99	2987.71	-0.112043	0.694663	2605.29	3247.89	0.318061	0.191367
yem	FBgn0005596	66.4296	43.2072	-0.620553	0.115454	7.58666	6.79544	-0.158896	0.685678	10.1825	7.33135	-0.473943	0.1053
Sox14	FBgn0005612	0.748435	0.808611	0.111568	0.995053	7.74704	4.17742	-0.891034	0.000457611	21.8598	14.3396	-0.60827	0.00469003
Sox15	FBgn0005613	0.00395589	0.00607709	0.619378	1	0.00991458	0.0140462	0.502555	1	0.0612065	0.0407668	-0.586289	1
trpl	FBgn0005614	0.0136356	0	#NAME?	1	0.0456062	0	#NAME?	1	0	0	0	1
msl-2	FBgn0005616	2.72015	3.36832	0.308343	0.702694	31.4266	24.5805	-0.354469	0.0675548	23.0821	14.7263	-0.648373	0.000423444
msl-1	FBgn0005617	100.62	92.5826	-0.12011	0.934924	61.9959	110.964	0.839841	0.000457611	43.2451	112.167	1.37504	0.000224442
Hdc	FBgn0005619	0.0341018	0	#NAME?	1	0.0975219	0.0228285	-2.09489	1	0.0170852	0.0575886	1.75304	1
Psc	FBgn0005624	20.9865	15.0341	-0.481216	0.177835	35.1313	29.9283	-0.231247	0.256235	50.0749	37.9631	-0.39949	0.0380835
ple	FBgn0005626	0.352597	0.00721221	-5.61144	0.662659	0.128275	0.0936392	-0.454055	1	0.0978644	0.0369895	-1.40367	1
robo1	FBgn0005631	1.23919	1.65748	0.419598	0.523632	15.5956	8.85987	-0.815783	0.000457611	58.637	25.5601	-1.19792	0.000224442
faf	FBgn0005632	51.7167	42.1656	-0.294564	0.729062	44.805	64.1923	0.518742	0.00282318	3.51784	42.9159	3.60875	0.000224442
fln	FBgn0005633	0	0.0710294	inf	1	0.090596	0	#NAME?	1	0.0262615	0.0959987	1.87007	1
nvy	FBgn0005636	0.455265	0.414289	-0.136071	0.973942	4.651	1.95042	-1.25376	0.000457611	15.2843	10.1395	-0.592073	0.000617404
slbo	FBgn0005638	0.0111412	0.015329	0.460353	1	0	0.0143229	inf	1	0.480312	0.116606	-2.04232	0.0228264
Eip63E	FBgn0005640	41.1803	37.4326	-0.137661	0.897247	47.2314	56.1342	0.249134	0.222351	45.3802	64.6221	0.509965	0.00633368
wdn	FBgn0005642	74.2589	72.8458	-0.0277188	0.994898	38.3597	81.4728	1.08673	0.000457611	35.5926	79.485	1.1591	0.000224442
Pabp2	FBgn0005648	99.0722	93.5108	-0.0833469	0.958426	176.444	158.095	-0.158412	0.473269	242.7	235.898	-0.0410088	0.866629
Rox8	FBgn0005649	250.802	259.381	0.0485233	0.991432	312.827	395.062	0.336714	0.107029	164.244	317.656	0.95163	0.000224442
Orc3	FBgn0005654	40.8225	37.087	-0.13845	0.894573	10.7105	12.5526	0.228965	0.354445	16.2754	16.3386	0.00558924	0.978503
PCNA	FBgn0005655	496.028	513.403	0.0496709	0.985055	428.249	446.055	0.058774	0.832696	445.097	521.56	0.228711	0.263138
Ets65A	FBgn0005658	0.114889	0.0626771	-0.874232	1	0.19764	0.0979881	-1.01219	1	1.16296	0.378821	-1.61821	0.000423444
Ets98B	FBgn0005659	0.0462438	0.00463408	-3.3189	1	0.015432	0	#NAME?	1	0.0620016	0.0322309	-0.943862	1
Ets21C	FBgn0005660	0.0597413	0.0274598	-1.12141	1	0.264315	0.113379	-1.2211	1	0.518805	0.31202	-0.733554	0.486138
Crys	FBgn0005664	0.0289168	0.00691869	-2.06334	1	0	0	0	1	0	0	0	1
bt	FBgn0005666	0.676641	0.0377487	-4.16389	0.00122936	0.115127	0.109932	-0.0666158	1	0.866071	0.316256	-1.45339	0.000224442
Cyp4d1	FBgn0005670	0.186578	0.12573	-0.569444	1	1.71323	0.684953	-1.32264	0.0142604	1.12647	0.623009	-0.85448	0.104915
Vha55	FBgn0005671	372.586	288.748	-0.367762	0.575373	56.9039	69.1398	0.280988	0.154132	18.2879	26.7216	0.547121	0.00351378
spi	FBgn0005672	41.7827	54.5385	0.38437	0.369377	142.434	97.3318	-0.549313	0.000457611	353.201	273.151	-0.37079	0.0523538
GluProRS	FBgn0005674	57.5427	35.9944	-0.676862	0.0472582	18.4369	11.2518	-0.712437	0.000457611	48.5074	25.5816	-0.923098	0.000224442
dac	FBgn0005677	0.108883	0.0614736	-0.824736	1	1.20051	0.449069	-1.41864	0.000846702	5.14007	2.40052	-1.09844	0.000224442
pie	FBgn0005683	38.6227	48.3159	0.323047	0.489724	11.1001	12.3751	0.156871	0.580792	9.68267	7.26302	-0.414835	0.0658819
Aef1	FBgn0005694	139.989	150.002	0.0996735	0.961744	46.8496	102.526	1.12989	0.000457611	12.7716	63.9468	2.32393	0.000224442
gcl	FBgn0005695	175.915	207.912	0.241097	0.731417	42.7828	59.352	0.472267	0.0111925	30.3989	30.0565	-0.016338	0.943464
DNApol-alpha73	FBgn0005696	70.0575	61.4706	-0.188644	0.788911	22.8935	16.0832	-0.509378	0.0116515	28.8058	29.2101	0.0201115	0.932877
noc	FBgn0005771	7.03826	8.27358	0.233294	0.767569	81.5579	41.0821	-0.989316	0.000457611	156.645	97.2073	-0.68836	0.000224442
Con	FBgn0005775	0.488061	0.43644	-0.161276	0.968631	1.09518	1.14832	0.068351	0.90506	5.24948	2.66116	-0.980121	0.000224442
PpD3	FBgn0005777	123.941	143.405	0.210445	0.801715	62.3523	97.7357	0.648441	0.000457611	22.3154	50.8166	1.18726	0.000224442
PpD5	FBgn0005778	0	0	0	1	0	0	0	1	0	0	0	1
PpD6	FBgn0005779	0	0	0	1	0	0	0	1	0.0576879	0	#NAME?	1
betaCOP	FBgn0008635	39.2225	27.0989	-0.533447	0.122385	20.2621	11.4506	-0.823357	0.000457611	73.5098	38.3661	-0.938106	0.000224442
hbn	FBgn0008636	0.569228	0.871547	0.61457	0.602904	10.5323	8.21581	-0.358348	0.130636	4.6142	3.82466	-0.270748	0.317716
E5	FBgn0008646	0.0459918	0.0315973	-0.541573	1	0.226538	0.0588009	-1.94584	1	0.656781	0.571478	-0.200714	0.722913
lbl	FBgn0008651	0.0620912	0.127865	1.04216	1	0.25499	0.0369757	-2.78579	1	1.19393	0.34686	-1.78329	0.0105967
CanB	FBgn0010014	0.429248	0.0301927	-3.82954	0.654667	0.275728	0.302997	0.136057	1	0.516242	0.307943	-0.745385	0.544842
CanA1	FBgn0010015	0.303754	0	#NAME?	1	0.0317178	0.0067179	-2.23921	1	0.146781	0.0157492	-3.22032	1
Cyp4g1	FBgn0010019	0.324574	0.24332	-0.415691	1	2.14688	2.05689	-0.0617814	0.974257	1.76974	1.88691	0.0924925	0.803918
GstD2	FBgn0010038	0.74314	0.287884	-1.36815	0.631587	0.448241	0.217099	-1.04592	0.661209	0.0848292	0.840542	3.30869	0.283292
GstD3	FBgn0010039	63.8039	8.7508	-2.86616	0.00122936	0.726121	1.30126	0.841625	0.472922	0.485947	2.68554	2.46634	0.0234451
GstD4	FBgn0010040	0.603055	0.430797	-0.485282	0.948033	0.958342	1.26652	0.40226	0.76687	0.187145	1.91485	3.355	0.115002
GstD5	FBgn0010041	0.240441	0.892301	1.89185	0.435089	4.81393	4.40437	-0.12828	0.843113	6.14984	5.60553	-0.133697	0.752749
GstD6	FBgn0010042	0.139697	0.918192	2.7165	0.457268	0.91367	0.808295	-0.176791	0.911788	0.610577	1.08017	0.823007	0.427537
GstD7	FBgn0010043	0.243188	0.122261	-0.992104	1	0.198865	0.317228	0.673732	0.801357	0	0.277766	inf	1
GstD8	FBgn0010044	0.307933	0.487025	0.661381	0.918766	0.392869	1.26638	1.68858	0.233745	0.212039	1.06101	2.32304	0.132277
Itp-r83A	FBgn0010051	5.45916	5.38238	-0.0204348	0.995002	1.6468	1.7831	0.114722	0.72924	6.83184	4.13018	-0.726072	0.000224442
Jhe	FBgn0010052	0.0818736	0.312561	1.93267	1	1.98619	2.78934	0.48992	0.199791	0.164961	0.378632	1.19867	1
Jheh1	FBgn0010053	9.62448	18.2251	0.921143	0.00983488	8.0637	15.9345	0.98264	0.000457611	3.4521	14.1936	2.03969	0.000224442
RpL23	FBgn0010078	3335.31	3514.82	0.0756329	0.98253	4536.47	3948.96	-0.200095	0.368387	3037.44	4112.92	0.437309	0.0335475
gammaTub37C	FBgn0010097	120.605	112.638	-0.0986019	0.944993	2.45729	5.58822	1.18532	0.00120051	2.58244	4.02957	0.641893	0.0391127
Acon	FBgn0010100	170.344	166.061	-0.0367367	0.994898	154.354	182.288	0.239976	0.412597	61.0805	114.674	0.908757	0.000617404
comm	FBgn0010105	4.56405	6.6148	0.535383	0.331651	39.9736	25.0177	-0.676098	0.000457611	136.321	115.777	-0.235653	0.235432
dpn	FBgn0010109	0.864649	1.92509	1.15474	0.334475	15.4504	11.7885	-0.390265	0.41743	20.3135	13.5541	-0.583713	0.132696
hdc	FBgn0010113	50.6501	40.478	-0.323425	0.599667	66.5213	77.1619	0.214071	0.335355	8.96261	50.9467	2.507	0.000224442
hig	FBgn0010114	0.0851269	0.124344	0.546649	1	0.361413	0.464172	0.36101	0.615357	1.39193	1.33507	-0.0601797	0.86726
RpA-70	FBgn0010173	188.854	190.22	0.0103979	0.996555	51.2075	31.8686	-0.684222	0.000457611	161.454	126.658	-0.350184	0.0619071
Wnt5	FBgn0010194	16.1817	11.6909	-0.468976	0.213599	27.1981	23.8717	-0.188208	0.394636	60.443	45.9559	-0.395325	0.0324976
Gyc32E	FBgn0010197	0.00571366	0	#NAME?	1	0	0.00601207	inf	1	0	0	0	1
RpS15Aa	FBgn0010198	2133.67	2580.09	0.274089	0.78031	3073.38	3402.85	0.146918	0.554663	2426.47	3774.76	0.637523	0.00213156
Sod2	FBgn0010213	177.659	161.714	-0.135662	0.897929	86.4872	75.951	-0.187418	0.425639	55.2508	44.2043	-0.321808	0.112174
alpha-Cat	FBgn0010215	103.654	145.279	0.487056	0.178947	215.905	247.68	0.198084	0.346346	204.357	251.042	0.296839	0.130393
ATPsynbeta	FBgn0010217	771.684	915.543	0.246618	0.8589	395.208	532.63	0.430524	0.0311089	480.101	372.775	-0.365033	0.113606
Dbp45A	FBgn0010220	23.994	25.1683	0.0689371	0.994898	41.1794	37.6154	-0.130599	0.643369	37.4448	41.5337	0.149515	0.548079
Nmdmc	FBgn0010222	8.34739	8.57933	0.0395389	0.997299	9.6247	8.15514	-0.239031	0.868756	25.9718	17.2766	-0.588125	0.208091
Galphaf	FBgn0010223	3.04493	0.995959	-1.61225	0.00983488	0.125452	0.193028	0.621669	1	0.394871	0.392493	-0.00871658	1
Gel	FBgn0010225	3.79932	1.75619	-1.1133	0.00843925	7.10811	3.86043	-0.880705	0.000457611	11.4056	7.79399	-0.549306	0.00788603
GstS1	FBgn0010226	137.337	147.428	0.102297	0.944659	196.549	192.764	-0.0280508	0.922094	19.5714	115.665	2.56313	0.000224442
HmgZ	FBgn0010228	33.283	45.1885	0.441172	0.963885	253.47	159.68	-0.666628	0.532792	752.678	697.269	-0.110319	0.919538
Klc	FBgn0010235	83.3898	89.5316	0.102525	0.947472	8.02686	17.733	1.14353	0.000457611	9.00813	10.7907	0.26049	0.278372
Lac	FBgn0010238	73.5362	93.076	0.339955	0.468979	479.851	371.966	-0.367414	0.0591923	363.199	311.679	-0.2207	0.309441
Lcch3	FBgn0010240	0	0.0453284	inf	1	0.0386729	0.197832	2.35488	1	0.294134	0.778158	1.40359	0.765339
Mdr50	FBgn0010241	0.0198583	0.0197312	-0.00926518	1	0.0599611	0.0229075	-1.3882	1	0.078458	0.293796	1.90482	1
Myo61F	FBgn0010246	3.87265	2.37588	-0.70486	0.11344	0.384452	0.307664	-0.321448	0.660946	0.412117	0.367781	-0.164208	0.89874
Parp	FBgn0010247	84.0637	106.127	0.336236	0.464941	159.998	179.579	0.166559	0.449055	68.5711	105.364	0.619715	0.000224442
Rbp4	FBgn0010258	0.140892	0.34559	1.29447	1	0.589864	0.617971	0.0671575	0.952893	0.58434	0.549024	-0.0899401	0.912099
Rbp9	FBgn0010263	2.00837	0.58282	-1.7849	0.546851	1.09853	0.939109	-0.226214	0.828848	0.408143	0.866799	1.08662	0.393587
RpS13	FBgn0010265	3454.28	3362.05	-0.0390434	0.994898	4988.02	4472.24	-0.15747	0.532845	3816.73	4875.77	0.353293	0.123821
Dsor1	FBgn0010269	91.7854	68.2683	-0.427048	0.264942	22.297	19.9917	-0.157447	0.552254	22.8465	19.1498	-0.254641	0.236398
Ssrp	FBgn0010278	112.453	90.6135	-0.31153	0.546353	43.4608	28.9581	-0.585749	0.000846702	82.9849	65.1285	-0.34956	0.0607042
Taf4	FBgn0010280	83.3871	61.3287	-0.443261	0.331707	98.0619	84.1488	-0.220751	0.295507	62.0354	46.8599	-0.404738	0.032297
TfIIFalpha	FBgn0010282	122.125	112.851	-0.113935	0.933885	182.883	180.946	-0.0153617	0.956477	68.2933	150.243	1.13748	0.000224442
Trf	FBgn0010287	28.8392	29.2542	0.0206157	0.995349	27.2785	34.031	0.319088	0.17926	25.3495	38.0755	0.586904	0.00496947
Uch	FBgn0010288	393.006	313.507	-0.326054	0.519152	47.4417	35.0324	-0.437468	0.031965	14.2293	16.2119	0.188188	0.46448
bys	FBgn0010292	70.9095	79.536	0.165628	0.848328	52.8047	67.5482	0.355249	0.0679326	52.0008	76.3044	0.553231	0.00164002
ng2	FBgn0010294	0	0	0	1	0	0	0	1	0	0	0	1
ng3	FBgn0010295	0	0	0	1	0	0	0	1	0	0	0	1
ng4	FBgn0010296	0	0	0	1	0	0	0	1	0	0	0	1
brat	FBgn0010300	157.071	140.69	-0.158903	0.927238	87.3317	120.944	0.469767	0.017009	157.201	188.741	0.263799	0.266968
hep	FBgn0010303	33.9017	21.4245	-0.662097	0.0419767	21.8016	30.6688	0.492338	0.00813953	21.7815	28.3805	0.381797	0.050248
pigeon	FBgn0010309	29.5611	23.1685	-0.351534	0.413329	5.64403	3.66586	-0.622576	0.00617284	13.3832	8.55205	-0.646086	0.000224442
corto	FBgn0010313	86.3604	68.2397	-0.339757	0.516575	128.114	121.884	-0.0719219	0.796625	130.519	110.541	-0.239677	0.260265
Cks30A	FBgn0010314	165.698	140.906	-0.233823	0.689213	85.0577	56.2284	-0.597144	0.000457611	158.928	123.889	-0.359325	0.0581399
CycD	FBgn0010315	116.234	145.298	0.321981	0.508595	72.7203	146.117	1.00669	0.000457611	48.7642	141.478	1.53668	0.000224442
dap	FBgn0010316	136.682	150.787	0.141688	0.90351	46.9546	22.4172	-1.06666	0.000457611	184.982	75.3813	-1.29511	0.000224442
CycJ	FBgn0010317	46.3379	42.8149	-0.114081	0.968218	2.02432	2.77036	0.452635	0.609947	0.932773	0.785445	-0.248015	0.84486
Gsc	FBgn0010323	0.278914	1.04737	1.90888	0.127853	2.31417	2.69847	0.22165	0.610155	4.51822	3.86368	-0.22578	0.464767
woc	FBgn0010328	103.407	73.4806	-0.492904	0.459047	56.2217	55.2301	-0.0256717	0.943694	107.761	60.6313	-0.8297	0.000224442
Tbh	FBgn0010329	0.0570204	0.0388145	-0.554883	1	0.145857	0.136571	-0.0948985	1	1.18291	0.724499	-0.707285	0.0550944
Rac1	FBgn0010333	133.286	142.805	0.0995195	0.947472	178.155	187.045	0.0702477	0.796266	107.59	173.674	0.690839	0.000224442
128up	FBgn0010339	115.443	110.333	-0.0653172	0.973942	32.5459	31.6354	-0.0409351	0.902646	47.6545	36.3136	-0.392102	0.047487
140up	FBgn0010340	26.3216	24.6115	-0.0969186	0.985055	7.81115	7.55393	-0.0483068	0.945151	12.3125	8.78276	-0.487378	0.253211
Cdc42	FBgn0010341	182.515	187.461	0.0385763	0.991432	306.538	272.737	-0.168553	0.472922	180.509	226.563	0.327843	0.108256
Map60	FBgn0010342	177.849	184.856	0.0557462	0.995912	314.945	307.11	-0.0363411	0.949472	251.375	320.367	0.349881	0.492556
Arf79F	FBgn0010348	385.138	467.575	0.279824	0.872885	600.89	699.899	0.220045	0.522292	483.589	688.048	0.508727	0.133876
CdsA	FBgn0010350	62.3378	72.1781	0.211453	0.970291	18.3958	44.9574	1.28918	0.108624	14.7624	37.1163	1.33013	0.0725488
Nc73EF	FBgn0010352	58.1069	45.6254	-0.348874	0.469097	83.3034	84.5588	0.0215792	0.943694	22.593	65.9781	1.54611	0.000224442
Taf1	FBgn0010355	28.6768	25.3269	-0.179217	0.934418	53.4622	63.5745	0.249929	0.33182	36.486	49.7038	0.446014	0.0506029
Taf5	FBgn0010356	36.4249	43.6424	0.260807	0.638524	42.2503	50.7065	0.263207	0.196491	37.4525	51.8341	0.468841	0.0107257
betaTry	FBgn0010357	0.0511132	0.0654124	0.355867	1	1.09052	0.722345	-0.594249	0.529557	0.0212317	0.409923	4.27106	1
deltaTry	FBgn0010358	0	0	0	1	0	0.0300671	inf	1	0	0	0	1
gammaTry	FBgn0010359	0	0	0	1	0	0	0	1	0	0	0	1
Akt1	FBgn0010379	80.9078	85.8618	0.0857376	0.961043	56.9669	52.5219	-0.117207	0.651011	88.3473	66.3695	-0.412666	0.0281841
AP-1-2beta	FBgn0010380	58.4073	42.1647	-0.470115	0.212611	56.6173	52.2862	-0.114813	0.64477	54.3244	44.4061	-0.290841	0.133714
CycE	FBgn0010382	253.519	226.457	-0.162857	0.91185	184.276	197.312	0.0986097	0.70686	153.923	145.929	-0.0769405	0.751187
Cyp18a1	FBgn0010383	0.0941135	0.156423	0.732982	1	0.878417	1.04236	0.24688	0.659361	0.628252	0.979777	0.641111	0.14769
Def	FBgn0010385	0	0	0	1	0	0.313868	inf	1	0.150949	0	#NAME?	1
Dbi	FBgn0010387	11.5524	0	#NAME?	0.00122936	0.705415	2.44177	1.79138	0.360468	1.85105	1.62105	-0.19142	0.901296
Dro	FBgn0010388	0	0.897162	inf	0.486112	0.208046	0	#NAME?	1	0	0	0	1
htl	FBgn0010389	0.546165	1.10252	1.0134	0.140051	14.2126	10.9161	-0.38072	0.0695548	15.0167	9.67943	-0.633571	0.00131243
Gtp-bp	FBgn0010391	47.9237	32.607	-0.55556	0.0892842	5.25655	3.11339	-0.755627	0.00537975	24.0886	11.6517	-1.04781	0.000224442
Itgbn	FBgn0010395	0.416692	0.838187	1.00829	0.964182	0.962751	1.16508	0.275199	0.706124	2.62007	3.20196	0.28935	0.377932
LamC	FBgn0010397	14.6691	5.38553	-1.44562	0.105948	4.78163	2.76506	-0.790194	0.397011	1.27316	1.00587	-0.339965	0.819275
Lrr47	FBgn0010398	21.4172	30.6241	0.515896	0.178878	6.08217	6.95677	0.193833	0.564807	8.86861	8.13649	-0.124301	0.656747
Nmdar1	FBgn0010399	0.0631889	0.00952473	-2.72992	1	0.0537186	0.0548882	0.0310743	1	0.112949	0.141725	0.327421	1
Os-C	FBgn0010401	0	0.0766825	inf	1	0	0	0	1	0.0622434	0.212913	1.77427	1
Obp83b	FBgn0010403	0	0	0	1	0.239016	0	#NAME?	1	0.0796498	0	#NAME?	1
RNaseX25	FBgn0010406	58.713	65.6208	0.160474	0.912531	78.1648	89.2761	0.191754	0.513339	60.0404	94.123	0.648614	0.00260807
Ror	FBgn0010407	0.448561	0.241358	-0.894131	0.970938	0.917867	0.59107	-0.634955	0.795361	4.83165	2.60771	-0.889731	0.278108
RpS9	FBgn0010408	1795.6	1995.45	0.15225	0.932084	2712.63	2525.65	-0.103036	0.700628	2152.06	2893.31	0.427003	0.0496454
RpL18A	FBgn0010409	3314.04	3089.69	-0.101125	0.973942	3989.54	3747.89	-0.0901414	0.755585	2991.48	4009.31	0.422495	0.0559468
RpS18	FBgn0010411	2114.3	2509.64	0.247301	0.799899	3045.9	3215.6	0.0782196	0.780496	2304.3	3600.64	0.643924	0.000797251
RpS19a	FBgn0010412	2955.38	2551.53	-0.211981	0.891369	3832.39	3262.92	-0.232083	0.317576	2635.7	3739.4	0.504622	0.0228264
SerT	FBgn0010414	0.0558778	0.00722801	-2.9506	1	0.340792	0.265071	-0.362516	0.649435	0.175919	0.19526	0.15048	1
Sdc	FBgn0010415	80.6664	91.7417	0.18561	0.875923	171.967	174.764	0.0232774	0.939904	312.373	320.761	0.0382316	0.880967
TH1	FBgn0010416	61.8262	66.8524	0.112761	0.931016	114.269	118.161	0.0483228	0.870188	99.0027	118.335	0.257343	0.190235
Taf6	FBgn0010417	45.4807	48.7883	0.101279	0.94001	82.7895	76.4068	-0.115747	0.639776	57.9529	67.008	0.209453	0.287747
TfIIFbeta	FBgn0010421	97.6695	112.572	0.204867	0.831392	133.801	137.104	0.0351773	0.92186	46.2728	105.92	1.19474	0.000224442
TfIIS	FBgn0010422	83.1366	82.982	-0.0026848	0.999495	106.501	98.1444	-0.11789	0.643369	73.4219	72.544	-0.0173536	0.938827
TpnC47D	FBgn0010423	13.0895	0.0734375	-7.47768	0.651902	0	0.166151	inf	1	4.24955	0.205441	-4.37051	0.134269
TpnC73F	FBgn0010424	4.88834	0.278647	-4.13283	0.0172933	0.214826	0	#NAME?	1	3.69243	0.328601	-3.49016	0.00483589
epsilonTry	FBgn0010425	0.0250235	0	#NAME?	1	0.378053	0.406298	0.10395	0.960325	0.0608487	0.0587594	-0.050406	1
mtrm	FBgn0010431	740.366	604.656	-0.292124	0.72753	25.9862	56.2197	1.11333	0.000457611	2.4728	15.2376	2.62342	0.0414757
ato	FBgn0010433	0.746603	1.44716	0.954814	0.355118	7.34456	2.50467	-1.55206	0.000457611	38.9513	24.6813	-0.658253	0.000797251
cora	FBgn0010434	1.97319	0.578347	-1.77052	0.00122936	4.10983	2.02108	-1.02395	0.000457611	18.2805	11.9501	-0.613277	0.000797251
emp	FBgn0010435	0.357741	0.0966304	-1.88837	0.396914	0.763554	0.564014	-0.436999	0.651374	2.94137	1.18021	-1.31745	0.129882
mtSSB	FBgn0010438	214.013	150.526	-0.507684	0.135535	22.7357	18.205	-0.320623	0.352533	45.2412	28.5742	-0.662921	0.00496947
pll	FBgn0010441	42.2267	41.8142	-0.0141613	0.996555	25.4573	37.9787	0.577108	0.2051	12.8887	36.2055	1.4901	0.00394743
trn	FBgn0010452	7.82132	12.6566	0.694406	0.0411505	120.68	57.0192	-1.08166	0.000457611	266.015	190.385	-0.482589	0.0137312
Wnt4	FBgn0010453	0.999964	1.14841	0.199689	0.922104	7.38155	1.90863	-1.95139	0.000457611	36.6263	16.4207	-1.15736	0.000224442
Fkbp14	FBgn0010470	22.6315	34.6949	0.616391	0.0902123	29.4412	40.0096	0.442513	0.0409483	57.5755	63.5937	0.14343	0.520279
tutl	FBgn0010473	0.893576	0.946128	0.0824457	0.98253	15.9004	11.8924	-0.419031	0.0258152	23.1577	10.623	-1.1243	0.000224442
l(2)01289	FBgn0010482	1.31115	0.0215535	-5.92677	0.622314	0.0798221	0.0588294	-0.44025	1	0.300063	0.171399	-0.80791	1
NAT1	FBgn0010488	205.436	141.15	-0.541456	0.330447	86.0133	64.357	-0.418463	0.0204762	134.493	81.8388	-0.716674	0.000224442
dmGlut	FBgn0010497	88.3095	75.4957	-0.226173	0.721309	1.00504	1.9406	0.949256	0.0267104	1.24073	1.22575	-0.0175245	0.968064
Dcp-1	FBgn0010501	58.3083	81.3765	0.480911	0.780545	150.886	136.617	-0.143314	0.73406	129.608	158.42	0.289593	0.388788
kermit	FBgn0010504	21.8847	20.5663	-0.0896393	0.98253	18.7554	22.5023	0.262771	0.31775	35.6611	41.8716	0.231621	0.324235
wal	FBgn0010516	153.165	158.119	0.0459211	0.985055	151.649	205.156	0.435991	0.0174084	36.7176	148.281	2.01379	0.000224442
Bka	FBgn0010520	66.3998	82.3866	0.311229	0.590637	61.8648	76.0004	0.296888	0.205641	42.3918	71.568	0.755528	0.000224442
Ccs	FBgn0010531	20.9295	17.8756	-0.22755	0.817219	2.15248	1.51536	-0.506333	0.468559	3.66728	4.15925	0.181612	0.681921
Aldh-III	FBgn0010548	59.7279	53.6368	-0.155183	0.873217	64.1523	66.447	0.0507034	0.868156	6.07731	41.2031	2.76125	0.000224442
l(2)03659	FBgn0010549	3.42566	0.400174	-3.09769	0.00122936	4.67891	0.452466	-3.37029	0.000457611	0.250232	0.321261	0.36048	1
Phb2	FBgn0010551	310.08	305.506	-0.0214394	0.995002	50.767	37.6771	-0.430205	0.0300114	28.1122	17.8466	-0.65555	0.000797251
sbb	FBgn0010575	52.0135	31.0441	-0.744567	0.0774895	65.0611	68.6462	0.0773834	0.812954	53.24	58.4809	0.135454	0.597846
dock	FBgn0010583	36.1925	31.648	-0.193578	0.780907	48.9898	51.6567	0.0764763	0.778438	39.4985	46.3555	0.230944	0.239792
Prosbeta1	FBgn0010590	304.914	286.639	-0.0891671	0.972533	340.071	330.411	-0.0415705	0.904175	55.6827	211.783	1.92729	0.000224442
Sply	FBgn0010591	57.4787	53.3511	-0.107508	0.934924	2.90274	5.20599	0.842759	0.00397767	2.014	2.01062	-0.00241889	0.994509
lwr	FBgn0010602	309.898	321.88	0.0547269	0.984154	442.619	470.515	0.0881742	0.73406	328.235	485.165	0.563747	0.00276247
l(2)05714	FBgn0010607	68.2768	75.912	0.152932	0.954578	81.4148	85.2503	0.0664122	0.844498	66.7024	96.2175	0.52856	0.0278858
Hmgs	FBgn0010611	66.4342	48.7675	-0.446008	0.712711	6.89651	6.15383	-0.164382	0.842421	14.9275	10.861	-0.458817	0.169815
ATPsynG	FBgn0010612	303.127	351.365	0.213049	0.753294	449.928	428.323	-0.0709952	0.813072	253.039	389.394	0.621869	0.000980318
CG10939	FBgn0010620	42.9426	39.0344	-0.137663	0.897929	40.7731	48.1904	0.241129	0.262467	6.4043	36.1889	2.49843	0.000224442
Cct5	FBgn0010621	222.204	233.345	0.0705847	0.977422	50.5521	53.0109	0.0685169	0.814366	51.0176	33.7952	-0.594178	0.00148023
DCTN3-p24	FBgn0010622	28.8111	38.5916	0.421662	0.352663	32.3148	43.8763	0.441247	0.0344926	24.9633	40.5137	0.698602	0.000224442
Sec61beta	FBgn0010638	223.232	217.713	-0.0361129	0.991432	165.711	78.4415	-1.07898	0.000457611	352.174	253.72	-0.473048	0.00852962
MFS14	FBgn0010651	1.85967	2.91429	0.648102	0.304576	30.4745	20.0783	-0.601968	0.00154723	53.0545	40.1073	-0.403611	0.0314153
Nup214	FBgn0010660	53.3175	47.4868	-0.167083	0.865129	61.4338	74.4756	0.277735	0.159599	66.7913	79.3224	0.248069	0.214651
l(3)01239	FBgn0010741	244.514	235.536	-0.0539674	0.984154	242.406	273.035	0.171663	0.452187	98.0066	231.986	1.24309	0.000224442
Srp54k	FBgn0010747	66.0448	71.8677	0.1219	0.9143	105.115	109.025	0.0526927	0.856822	63.8367	97.2809	0.60777	0.000224442
atms	FBgn0010750	61.5151	73.1483	0.249884	0.651902	101.572	99.7505	-0.0261124	0.928416	74.1503	108.202	0.545196	0.00276247
simj	FBgn0010762	42.805	28.2938	-0.597294	0.0686944	41.969	54.5817	0.379096	0.0434331	50.5914	59.5785	0.235901	0.240678
sqz	FBgn0010768	16.7192	14.742	-0.181575	0.816938	1.39726	1.13945	-0.294255	0.47048	7.22834	4.1794	-0.790368	0.000224442
ppan	FBgn0010770	50.1646	66.5584	0.407951	0.507704	71.8279	81.7479	0.186637	0.467147	50.5751	79.0026	0.643474	0.00148023
Xe7	FBgn0010772	26.4323	26.1858	-0.0135168	0.996555	40.7339	40.3491	-0.0136947	0.974021	40.7734	48.2656	0.243366	0.401878
Ref1	FBgn0010774	363.35	450.211	0.309242	0.895973	581.298	632.523	0.12184	0.787345	380.379	547.357	0.525046	0.0833798
l(3)02640	FBgn0010786	90.1105	80.4017	-0.16447	0.875923	7.24863	4.77774	-0.60138	0.0476923	13.0308	6.21555	-1.06798	0.000224442
TrpRS	FBgn0010803	65.8254	60.0931	-0.131445	0.901425	13.5836	12.0298	-0.175248	0.547602	37.0654	25.929	-0.515507	0.00686132
l(3)03670	FBgn0010808	115.551	118.789	0.0398732	0.986033	144.413	152.903	0.0824225	0.757847	71.9876	131.444	0.868625	0.000224442
unc-45	FBgn0010812	16.8614	14.076	-0.260484	0.669907	3.92039	3.94513	0.00907556	0.981748	9.68716	9.82988	0.0210995	0.934436
Gug	FBgn0010825	55.3187	29.806	-0.892164	0.0199192	74.6059	78.5629	0.0745577	0.793623	59.9682	78.9376	0.396515	0.0484906
l(3)04053	FBgn0010830	45.9414	33.081	-0.473789	0.178933	8.33935	5.02923	-0.729597	0.000846702	16.4318	9.19725	-0.837217	0.000224442
l(3)05822	FBgn0010877	106.299	76.1346	-0.481503	0.231109	87.1173	110.486	0.342837	0.0740952	43.3303	104.73	1.27323	0.000224442
sinu	FBgn0010894	16.0366	15.9062	-0.0117788	0.996555	37.3741	30.1664	-0.309094	0.148394	69.09	48.6679	-0.505508	0.00699002
Spn	FBgn0010905	42.9346	29.8243	-0.525654	0.180887	32.0874	56.9493	0.827672	0.000457611	13.3446	49.1788	1.88178	0.000224442
msn	FBgn0010909	54.5205	36.1709	-0.591969	0.10772	93.3321	91.4373	-0.0295914	0.91833	59.348	76.7107	0.370229	0.0602028
l(3)07882	FBgn0010926	43.0906	51.5855	0.259593	0.642825	77.4234	80.5623	0.0573353	0.843342	46.3773	68.6559	0.565963	0.00164002
SsRbeta	FBgn0011016	238.734	196.252	-0.282699	0.593038	109.646	72.8738	-0.589386	0.000457611	293.22	199.496	-0.555622	0.00229431
Sas-4	FBgn0011020	41.0194	33.0157	-0.313155	0.519747	11.879	6.39232	-0.893997	0.000457611	37.2178	24.0685	-0.628851	0.000797251
dia	FBgn0011202	28.2295	25.099	-0.169572	0.838812	21.3103	27.6014	0.373191	0.04997	28.5594	31.1285	0.124272	0.569026
cue	FBgn0011204	130.23	115.174	-0.17724	0.897929	79.0071	106.898	0.43618	0.0544776	23.041	88.5413	1.94215	0.000224442
fbl	FBgn0011205	28.3839	34.6654	0.288422	0.780283	28.1334	36.035	0.357117	0.154957	12.3283	25.3556	1.04034	0.000224442
bol	FBgn0011206	6.44978	6.49107	0.00920627	0.996555	15.6037	10.9852	-0.506336	0.0185891	57.8636	32.8642	-0.816137	0.000224442
pelo	FBgn0011207	59.4348	64.5627	0.119394	0.922604	12.6124	9.3845	-0.426487	0.097375	24.1541	15.9124	-0.602118	0.00659717
blw	FBgn0011211	609.977	507.777	-0.26456	0.806166	232.099	256.86	0.14624	0.525917	139.293	141.718	0.0249004	0.917743
eff	FBgn0011217	491.863	631.077	0.359561	0.582973	742.764	821.485	0.14533	0.552404	397.27	719.558	0.856992	0.000224442
heph	FBgn0011224	90.5697	89.6167	-0.0152605	0.995912	139.697	140.714	0.0104696	0.969447	80.9174	102.398	0.33967	0.100357
jar	FBgn0011225	32.647	22.5077	-0.536531	0.105948	39.4773	25.008	-0.658634	0.000457611	149.905	98.465	-0.606366	0.00164002
ox	FBgn0011227	87.8843	122.693	0.481379	0.8589	106.128	117.704	0.149359	0.858473	53.7074	122.398	1.18839	0.0630884
poe	FBgn0011230	26.4464	18.9457	-0.481202	0.336583	13.4386	7.51616	-0.838318	0.000457611	20.3593	8.88475	-1.19629	0.000224442
scat	FBgn0011232	35.2766	29.1127	-0.277064	0.609474	13.2961	9.77836	-0.443344	0.0296334	16.0869	9.91505	-0.698198	0.000224442
ken	FBgn0011236	30.5599	25.7337	-0.247983	0.654667	5.87346	4.61099	-0.349134	0.160094	0.620677	0.687168	0.14682	0.770599
ms(2)35Ci	FBgn0011239	0	0	0	1	0	0.0326876	inf	1	0	0	0	1
cbx	FBgn0011241	41.7647	46.5184	0.155519	0.985055	37.1673	46.6684	0.328415	0.637817	29.8611	49.2999	0.723319	0.369092
Hsp60B	FBgn0011244	0	0	0	1	0.0509475	0.0398914	-0.352934	1	0.0589322	0.0113327	-2.37857	1
Sema-1a	FBgn0011259	7.38568	6.33989	-0.220272	0.758371	10.4785	10.5014	0.0031564	0.989885	40.9695	26.4623	-0.630611	0.000224442
Sema-2a	FBgn0011260	71.7647	83.2113	0.213505	0.756908	155.749	150.906	-0.0455692	0.87551	230.192	184.476	-0.319402	0.107264
Pglym87	FBgn0011270	0	0	0	1	0	0	0	1	0.0392238	0	#NAME?	1
RpL13	FBgn0011272	2327.17	2265.67	-0.0386394	0.994898	3183.42	2984.84	-0.0929237	0.756731	2435.2	3317.57	0.446087	0.0510218
Acam	FBgn0011273	0.0540705	0	#NAME?	1	0	0.34969	inf	0.233981	0.318837	0	#NAME?	1
Dif	FBgn0011274	0.441859	0.169786	-1.37987	0.809257	0.355922	0.413468	0.216215	0.957559	0.464949	0.206229	-1.17282	0.66038
HLH3B	FBgn0011276	0	0	0	1	0.0773513	0	#NAME?	1	0.139916	0.152544	0.124662	1
HLH4C	FBgn0011277	0	0.142599	inf	1	0	0	0	1	0.265524	0.112367	-1.24063	1
lbe	FBgn0011278	0	0	0	1	0.0961318	0.0180121	-2.41605	1	0.321164	0.133786	-1.26338	1
Obp69a	FBgn0011279	0	0	0	1	0	0	0	1	0	0	0	1
Obp19d	FBgn0011280	0	0	0	1	0.166771	0.449028	1.42893	0.490303	0.0177497	0.15408	3.11781	1
Obp83a	FBgn0011281	0	0	0	1	0	0.246644	inf	1	0	0	0	1
Obp84a	FBgn0011282	2.3836	0.677046	-1.81582	0.878441	0.469328	0.188556	-1.31561	1	1.45106	0.877763	-0.725203	0.772929
Obp28a	FBgn0011283	0.909737	0.0461105	-4.30228	0.521318	0	0	0	1	0.111843	0.441878	1.98217	0.396519
RpS4	FBgn0011284	2563.92	2449.31	-0.0659769	0.991432	3347.43	3439.72	0.0392373	0.908191	2696.79	3789.2	0.490653	0.0536362
RyR	FBgn0011286	0.140565	0.0449723	-1.64413	1	0.387265	0.265247	-0.545985	0.0955414	1.19267	0.458652	-1.37872	0.000224442
Snap25	FBgn0011288	0.266777	0.200512	-0.411946	1	0.153462	0.1752	0.191121	1	0.214055	0.247229	0.207869	1
TfIIA-L	FBgn0011289	105.388	116.855	0.149009	0.923441	153.992	132.615	-0.215619	0.367831	95.7902	115.451	0.269326	0.231457
Taf12	FBgn0011290	106.67	99.6975	-0.0975202	0.945345	128.95	125.507	-0.0390407	0.896984	71.1201	124.101	0.80319	0.000224442
Taf11	FBgn0011291	35.9517	45.3114	0.333813	0.590064	44.7527	48.5209	0.116632	0.704794	30.1833	54.8888	0.862763	0.000224442
a10	FBgn0011293	0	0	0	1	0	0.326716	inf	1	0	0.578888	inf	0.00538215
a5	FBgn0011294	0	0	0	1	0	0	0	1	0	0	0	1
l(2)efl	FBgn0011296	0.694095	0	#NAME?	0.485811	0.344881	0.061951	-2.4769	0.441904	0.560268	0.391545	-0.516939	0.675042
l(2)not	FBgn0011297	20.7597	18.0308	-0.203321	0.937961	4.2532	4.67198	0.135484	0.860499	6.73143	8.33015	0.307428	0.466709
babo	FBgn0011300	42.3651	39.8611	-0.0878953	0.956792	14.0694	9.11793	-0.625784	0.00120051	28.3318	16.582	-0.772802	0.000224442
Rsf1	FBgn0011305	58.279	68.8917	0.241353	0.707631	132.617	104.713	-0.340819	0.118377	163.063	148.259	-0.137311	0.564896
Uch-L5	FBgn0011327	126.893	194.211	0.614014	0.0535906	165.049	238.702	0.532314	0.00311362	54.621	163.472	1.58152	0.000224442
l(3)j2D3	FBgn0011335	53.9418	62.336	0.208661	0.768604	51.2651	67.031	0.386851	0.0451543	48.7591	72.1891	0.566109	0.00180755
OstStt3	FBgn0011336	40.8891	56.2476	0.460075	0.303325	92.6392	74.0655	-0.322821	0.133732	148.919	119.23	-0.320778	0.1053
ND-ACP	FBgn0011361	304.569	230.759	-0.400381	0.327734	88.9034	69.3503	-0.358336	0.0904147	75.8861	65.8764	-0.204075	0.352681
ND-SGDH	FBgn0011455	259.529	240.319	-0.110944	0.936975	293.456	238.748	-0.297653	0.1316	183.737	194.648	0.0832229	0.727053
PR-Set7	FBgn0011474	90.518	92.7824	0.0356457	0.994898	56.9186	66.5297	0.225098	0.343811	105.717	86.313	-0.292559	0.197118
l(3)neo43	FBgn0011476	76.9873	57.0813	-0.431603	0.939803	44.7207	33.1685	-0.43113	0.800226	30.52	30.8234	0.0142704	0.987855
Ssdp	FBgn0011481	124.402	96.868	-0.360916	0.517443	184.342	210.252	0.189732	0.424437	86.0351	162.106	0.91394	0.000224442
SrpRbeta	FBgn0011509	83.4785	79.4311	-0.071701	0.970805	50.6238	58.6234	0.211661	0.363079	43.1231	66.1645	0.617596	0.000224442
etaTry	FBgn0011554	0.281561	0.0954483	-1.56066	1	0	0.0670022	inf	1	0	0	0	1
thetaTry	FBgn0011555	0.137903	0.153727	0.156719	1	0.0141547	0.336217	4.57004	0.285945	0	0.0563678	inf	1
zetaTry	FBgn0011556	0.933411	0.0265222	-5.13724	0.521318	0.127241	0	#NAME?	1	0	0	0	1
Acp36DE	FBgn0011559	0.0680735	0.0571105	-0.253335	1	0.295795	0.199183	-0.570504	1	0.731322	0.346884	-1.07605	0.693069
Smyd3	FBgn0011566	33.3993	24.8112	-0.428826	0.802641	3.45632	2.36752	-0.545865	0.41821	8.43235	5.16759	-0.706443	0.229661
can	FBgn0011569	0	0.0123471	inf	1	0.027597	0	#NAME?	1	0.0386921	0.0525685	0.44216	1
cpb	FBgn0011570	104.773	99.3013	-0.0773806	0.963291	58.7344	82.3631	0.487791	0.00641892	84.4894	84.0636	-0.00728772	0.971678
caz	FBgn0011571	48.3896	55.1544	0.188778	0.797475	108.489	94.1201	-0.204973	0.330839	101.069	112.523	0.154869	0.460937
Cdc37	FBgn0011573	111.647	94.6123	-0.238846	0.676277	112.523	90.2656	-0.317978	0.0975941	83.3977	100.288	0.266072	0.170433
Cyp4d2	FBgn0011576	0.791311	0.910975	0.203167	0.994898	4.00408	3.16307	-0.340145	0.592565	8.72497	4.48006	-0.961631	0.0368563
Ms	FBgn0011581	0.0439491	0	#NAME?	1	0.0235579	0.186435	2.98439	1	0.0278384	0	#NAME?	1
Dop1R1	FBgn0011582	0	0.00366168	inf	1	0	0.00303593	inf	1	0.0193625	0.00339773	-2.51062	1
Trp1	FBgn0011584	53.4351	55.8396	0.0635002	0.976373	42.7919	43.7712	0.0326432	0.915498	67.6854	56.24	-0.267249	0.17704
e(r)	FBgn0011586	334.101	358.313	0.100934	0.949428	403.633	443.811	0.1369	0.568278	173.496	348.227	1.00512	0.000224442
Elk	FBgn0011589	0.0414917	0	#NAME?	1	0.0232909	0.00762154	-1.61161	1	0.0490908	0.0733991	0.580308	1
fng	FBgn0011591	0.62123	0.320495	-0.954825	0.501069	0.963452	0.152832	-2.65627	0.0673771	5.06194	2.76835	-0.870661	0.00180755
fra	FBgn0011592	10.5885	13.168	0.314532	0.517881	45.4753	43.4637	-0.0652724	0.813938	104.574	76.0723	-0.459075	0.0166525
fzo	FBgn0011596	0.0566525	0.0351177	-0.689941	1	0.0696734	0.0120864	-2.52723	1	0.389928	0.0504232	-2.95105	1
ine	FBgn0011603	0.154943	0	#NAME?	1	0	0.0562248	inf	1	0.231204	0.0705524	-1.7124	1
Iswi	FBgn0011604	87.8468	87.4195	-0.00703469	0.996555	193.988	183.295	-0.081795	0.767091	228.162	231.25	0.0193952	0.937878
Klp3A	FBgn0011606	48.3909	34.6366	-0.482442	0.183762	19.4534	11.1131	-0.807757	0.000457611	63.1167	34.4087	-0.875248	0.000224442
La	FBgn0011638	175.863	148.483	-0.244154	0.686636	37.2468	17.866	-1.0599	0.000457611	120.148	68.7896	-0.804553	0.000224442
lark	FBgn0011640	154.999	127.696	-0.279551	0.830462	257.18	206.371	-0.317543	0.131288	173.535	170.25	-0.0275697	0.926405
Zyx	FBgn0011642	47.427	60.1199	0.342134	0.627311	81.6412	103.384	0.340645	0.258573	98.0709	98.7976	0.0106515	0.984143
Mad	FBgn0011648	84.96	97.6415	0.20071	0.785246	91.5987	141.299	0.625349	0.000457611	42.8508	108.551	1.34098	0.000224442
mas	FBgn0011653	0.692207	1.24135	0.842634	0.166272	19.8503	11.4675	-0.791604	0.000457611	2.36651	0.894216	-1.40406	0.000224442
Med	FBgn0011655	32.1623	20.6798	-0.637152	0.933427	31.2595	28.1471	-0.151311	0.905962	37.057	25.8274	-0.520842	0.572745
Mef2	FBgn0011656	24.4545	15.5743	-0.650927	0.0332469	11.0477	8.938	-0.305728	0.167795	48.6909	32.3799	-0.588554	0.00148023
Mlh1	FBgn0011659	24.7622	19.5306	-0.3424	0.495924	9.26781	5.5938	-0.728399	0.00220759	26.139	17.6617	-0.565577	0.00394743
Pms2	FBgn0011660	45.374	37.4845	-0.275573	0.611933	13.0043	20.0452	0.624275	0.0666169	13.679	21.4797	0.651006	0.278407
Moe	FBgn0011661	252.073	171.665	-0.554242	0.189468	70.8192	68.8122	-0.0414765	0.887242	53.1525	47.7554	-0.154474	0.470052
msi	FBgn0011666	67.9782	48.3967	-0.490164	0.183316	77.4013	70.0354	-0.144274	0.548732	95.648	73.0149	-0.389544	0.043986
Mst57Da	FBgn0011668	0	0	0	1	3.12689	13.4701	2.10696	0.298384	0	0.437802	inf	1
Mst57Db	FBgn0011669	0	0	0	1	37.3185	0	#NAME?	0.175172	0	0	0	1
Mst57Dc	FBgn0011670	0	0	0	1	0	1.78825	inf	0.0146589	0.413011	0.653814	0.662698	1
Mvl	FBgn0011672	58.5206	53.7164	-0.123583	0.916431	13.8033	10.9725	-0.331127	0.154128	40.7181	28.4389	-0.517806	0.00591098
insc	FBgn0011674	3.44533	7.15557	1.05442	0.641296	4.87623	1.96209	-1.31338	0.0231987	24.2324	12.3265	-0.975176	0.000423444
Nos	FBgn0011676	0.0331258	0.00448339	-2.88529	1	0.037882	0.00835584	-2.18066	1	0.00959766	0.00567555	-0.757924	1
pav	FBgn0011692	79.4105	66.7071	-0.25149	0.663052	74.4083	44.124	-0.7539	0.000457611	115.227	71.0129	-0.69833	0.000224442
Pdh	FBgn0011693	0.284897	0.130353	-1.12802	1	0.476326	0.44676	-0.0924497	0.972773	0.519767	0.49452	-0.071837	0.965093
EbpII	FBgn0011694	0	0.263945	inf	1	0.760788	0.0706787	-3.42815	0.562978	0	0	0	1
EbpIII	FBgn0011695	1.02698	0.448326	-1.19579	0.58955	2.93229	3.33642	0.186272	0.846948	1.2223	0.935166	-0.386299	0.726745
repo	FBgn0011701	0.300804	0.195012	-0.625258	1	0.514853	0.124217	-2.05129	0.50473	2.41492	0.751438	-1.68425	0.100081
RnrL	FBgn0011703	227.878	261.854	0.200497	0.831495	36.0419	53.1696	0.560926	0.00187896	70.8818	60.4192	-0.230409	0.245151
RnrS	FBgn0011704	606.733	557.418	-0.122302	0.948575	258.574	180.955	-0.514948	0.00154723	479.73	501.84	0.0650029	0.799275
rost	FBgn0011705	87.2296	94.5735	0.116618	0.924448	16.3917	38.748	1.24116	0.000457611	2.79024	34.8987	3.64471	0.000224442
rpr	FBgn0011706	2.56738	3.74638	0.545199	0.606301	25.1837	11.4347	-1.13908	0.000457611	48.2204	51.1479	0.0850319	0.734297
Syx5	FBgn0011708	80.0115	77.9903	-0.0369137	0.989296	36.0286	41.5116	0.204371	0.361012	31.0588	30.3419	-0.0336887	0.891336
2021-09-01	FBgn0011710	132.874	136.925	0.0433209	0.985055	235.331	250.737	0.091488	0.730181	221.32	296.631	0.422537	0.0268177
Snr1	FBgn0011715	143.883	139.62	-0.0433963	0.985055	213.627	204.342	-0.0641108	0.817149	141.55	191.405	0.435324	0.0184604
Tig	FBgn0011722	0.318804	0.0184436	-4.11148	1	0.126451	0.0712315	-0.827991	1	1.66117	0.663926	-1.32311	0.000224442
byn	FBgn0011723	0.527437	1.45105	1.46003	0.0234944	27.1118	15.5369	-0.803221	0.000457611	7.89737	3.66955	-1.10577	0.000224442
twin	FBgn0011725	144.285	118.167	-0.288089	0.78031	50.4058	51.2401	0.0236832	0.953671	75.1714	47.159	-0.672652	0.00960957
tsr	FBgn0011726	1476.15	1481.34	0.0050677	0.997896	1734.68	1865.88	0.105186	0.691813	991.6	1893.04	0.932872	0.000224442
Wee1	FBgn0011737	54.316	51.0209	-0.0902886	0.978711	33.6456	58.7722	0.804716	0.0202788	25.77	59.2876	1.20204	0.000617404
wts	FBgn0011739	25.7216	16.9633	-0.600562	0.0570715	12.212	9.23413	-0.403256	0.0314811	25.0411	15.7434	-0.669554	0.000423444
alpha-Man-IIa	FBgn0011740	30.9366	24.5354	-0.334452	0.457636	6.06335	4.71556	-0.362686	0.124807	20.0108	8.65837	-1.20861	0.000224442
Arp6	FBgn0011741	47.7889	50.0822	0.0676209	0.981817	74.9612	66.8559	-0.165088	0.489066	62.3827	69.5782	0.157489	0.494863
Arp2	FBgn0011742	143.434	137.069	-0.0654773	0.973942	58.8829	71.2829	0.275707	0.168442	70.6481	59.816	-0.240119	0.221313
Arp53D	FBgn0011743	0	0	0	1	1.57683	1.45218	-0.118805	0.885331	0.419876	0.414394	-0.0189585	0.96755
Arp1	FBgn0011745	95.4655	85.0791	-0.166175	0.854366	21.704	21.0962	-0.0409779	0.905783	50.4761	41.3476	-0.287797	0.143948
ana	FBgn0011746	0.278356	0.568933	1.03133	0.351344	2.0547	2.4736	0.267682	0.463261	4.95652	4.43562	-0.160191	0.552866
Ank	FBgn0011747	91.62	125.225	0.450791	0.299669	140.691	209.149	0.571996	0.000846702	91.6881	148.343	0.694134	0.000423444
PhKgamma	FBgn0011754	80.8053	71.1487	-0.183612	0.823516	21.3799	17.6845	-0.273765	0.230317	33.4548	19.4222	-0.784504	0.000224442
B-H1	FBgn0011758	0.0959032	0.0615625	-0.639527	1	0.370991	0.12407	-1.58023	0.114567	2.62694	1.84448	-0.510167	0.0688812
ctp	FBgn0011760	377.178	422.828	0.164824	0.889092	574.159	599.246	0.0616978	0.829005	354.37	539.656	0.606786	0.00196882
dhd	FBgn0011761	5894.9	5529.77	-0.0922483	0.984827	49.7701	107.284	1.10809	0.000457611	5.56534	34.4619	2.63046	0.000224442
DNApol-alpha50	FBgn0011762	39.7399	50.21	0.337385	0.650981	39.7198	43.3186	0.125126	0.739382	31.4033	36.8055	0.229009	0.427687
Dp	FBgn0011763	136.64	181.363	0.408505	0.497552	122.38	190.402	0.637673	0.000457611	222.855	225.222	0.0152441	0.952205
E2f1	FBgn0011766	94.0171	70.8099	-0.408974	0.40203	108.725	74.7639	-0.540274	0.00120051	142.337	99.5854	-0.515308	0.00712222
Fdh	FBgn0011768	254.627	196.685	-0.372497	0.4427	52.9816	48.7637	-0.119684	0.646419	19.9108	21.5976	0.117325	0.62518
Fdx1	FBgn0011769	27.5923	18.9225	-0.544168	0.892613	3.59014	3.04913	-0.235641	0.960279	1.64417	2.29828	0.483198	0.893063
Gip	FBgn0011770	135.818	95.6074	-0.506484	0.196053	89.4743	70.7202	-0.339351	0.113692	9.40486	32.1033	1.77124	0.000224442
Hem	FBgn0011771	30.4906	30.8859	0.0185857	0.995349	28.1957	16.1261	-0.806074	0.000457611	57.1171	38.8866	-0.554648	0.00180755
Irbp	FBgn0011774	66.6951	60.2938	-0.145573	0.875923	8.16562	9.27025	0.183046	0.5227	10.7759	9.46543	-0.187063	0.431991
BRWD3	FBgn0011785	37.5744	30.1094	-0.319534	0.767569	65.1369	77.8305	0.256861	0.344995	49.3773	65.8358	0.415023	0.1013
mRpL12	FBgn0011787	183.036	166.256	-0.138721	0.897929	56.3131	40.3202	-0.481968	0.0204762	56.525	44.6828	-0.339169	0.0940479
Gem3	FBgn0011802	36.8072	44.4842	0.273304	0.602082	19.3152	22.3296	0.20922	0.362013	13.5933	16.2305	0.255813	0.227908
Lcp1Psi	FBgn0011812	0	0.238484	inf	1	0.188229	0	#NAME?	1	0	0.427756	inf	0.12182
nmo	FBgn0011817	121.894	124.924	0.0354255	0.99393	264.645	246.087	-0.104892	0.705426	337.137	310.314	-0.119606	0.643742
oaf	FBgn0011818	63.1783	66.1847	0.067069	0.973724	48.2006	54.0116	0.164218	0.471527	45.9156	36.3046	-0.338831	0.0706544
pcl	FBgn0011822	0.0851736	0.0509654	-0.740887	1	0.197965	0.065089	-1.60476	1	0.213236	0.171079	-0.317788	1
CG4038	FBgn0011824	42.112	35.8552	-0.23205	0.764788	73.0076	47.1136	-0.631904	0.00220759	81.4003	57.5416	-0.50043	0.0127668
Pp2B-14D	FBgn0011826	72.5825	49.0214	-0.566212	0.102425	5.22015	7.202	0.464306	0.0321061	2.36866	2.25951	-0.068066	0.838413
Pxn	FBgn0011828	0.283131	0.0790531	-1.84057	1	0.583865	0.333073	-0.809799	0.233745	3.55649	3.07041	-0.212021	0.456705
Ret	FBgn0011829	2.03023	0.827502	-1.29481	0.875923	2.94246	1.90984	-0.623573	0.5953	13.0136	9.55369	-0.445891	0.348931
Ser12	FBgn0011832	0	0	0	1	0	0	0	1	0	0	0	1
Ser6	FBgn0011834	0.42135	0	#NAME?	0.00505861	0.0755006	0	#NAME?	1	0.161095	0.115082	-0.485249	1
Taf2	FBgn0011836	33.2783	44.5003	0.419235	0.27608	52.5567	77.3581	0.557677	0.00120051	32.1689	61.0428	0.924154	0.000224442
Tis11	FBgn0011837	110.839	113.098	0.0291024	0.994898	112.816	149.094	0.402257	0.0481717	153.683	196.737	0.356315	0.108907
tRNA:Ala-AGC-2-3	FBgn0011840	0	0	0	1	0	0	0	1	0	0	0	1
tRNA:Asp-GTC-1-10	FBgn0011844	0	0	0	1	0	0	0	1	0	0	0	1
tRNA:Asp-GTC-1-11	FBgn0011845	0	0	0	1	0	0	0	1	0	0	0	1
tRNA:Glu-TTC-1-6	FBgn0011848	0	0	0	1	0	0	0	1	0	0	0	1
tRNA:Glu-TTC-1-5	FBgn0011849	0	0	0	1	0	0	0	1	0	0	0	1
tRNA:Glu-TTC-1-4	FBgn0011850	0	0	0	1	0	0	0	1	0	0	0	1
tRNA:Glu-CTC-3-4	FBgn0011851	0	0	0	1	0	0	0	1	0	0	0	1
tRNA:Glu-CTC-3-5	FBgn0011852	0	0	0	1	0	0	0	1	0	0	0	1
tRNA:Glu-CTC-3-6	FBgn0011853	0	0	0	1	0	0	0	1	0	0	0	1
tRNA:Glu-CTC-3-8	FBgn0011854	0	0	0	1	0	0	0	1	0	0	0	1
tRNA:Glu-CTC-3-9	FBgn0011855	0	0	0	1	0	0	0	1	0	0	0	1
tRNA:Phe-GAA-1-8	FBgn0011858	0	0	0	1	0	0	0	1	0	0	0	1
tRNA:Gly-GCC-1-1	FBgn0011859	0	0	0	1	0	0	0	1	0	0	0	1
tRNA:Gly-GCC-1-2	FBgn0011860	0	0	0	1	0	0	0	1	0	0	0	1
tRNA:Gly-GCC-1-3	FBgn0011861	0	0	0	1	0	0	0	1	0	0	0	1
tRNA:Gly-GCC-1-4	FBgn0011862	0	0	0	1	0	0	0	1	0	0	0	1
tRNA:Gly-GCC-1-5	FBgn0011863	0	0	0	1	0	0	0	1	0	0	0	1
tRNA:Gly-GCC-1-6	FBgn0011864	0	0	0	1	0	0	0	1	0	0	0	1
tRNA:Gly-GCC-1-7	FBgn0011865	0	0	0	1	0	0	0	1	0	0	0	1
tRNA:Gly-GCC-2-1	FBgn0011866	0	0	0	1	0	0	0	1	0	0	0	1
tRNA:Gly-GCC-1-8	FBgn0011867	0	0	0	1	0	0	0	1	0	0	0	1
tRNA:Gly-GCC-1-9	FBgn0011868	0	0	0	1	0	0	0	1	0	0	0	1
tRNA:Gly-GCC-1-10	FBgn0011869	0	0	0	1	0	0	0	1	0	0	0	1
tRNA:Gly-GCC-1-11	FBgn0011870	0	0	0	1	0	0	0	1	0	0	0	1
tRNA:Gly-GCC-1-12	FBgn0011871	0	0	0	1	0	0	0	1	0	0	0	1
tRNA:Gly-GCC-1-13	FBgn0011872	0	0	0	1	0	0	0	1	0	0	0	1
tRNA:His-GTG-2-1Psi	FBgn0011877	0	0	0	1	0	0	0	1	0	0	0	1
tRNA:His-GTG-1-4	FBgn0011878	0	0	0	1	0	0	0	1	0	0	0	1
tRNA:Ala-TGC-2-1	FBgn0011879	0	0	0	1	0	0	0	1	0	0	0	1
tRNA:Ile-AAT-1-1	FBgn0011880	0	0	0	1	0	0	0	1	0	0	0	1
tRNA:Ile-AAT-1-3	FBgn0011881	0	0	0	1	0	0	0	1	0	0	0	1
tRNA:Ile-AAT-1-4	FBgn0011882	0	0	0	1	0	0	0	1	0	0	0	1
tRNA:Ile-AAT-1-5	FBgn0011883	0	0	0	1	0	0	0	1	0	0	0	1
tRNA:Ile-AAT-1-6	FBgn0011884	0	0	0	1	0	0	0	1	0	0	0	1
tRNA:Ile-AAT-1-7	FBgn0011885	0	0	0	1	0	0	0	1	0	0	0	1
tRNA:Lys-CTT-1-4	FBgn0011887	0	0	0	1	0	0	0	1	0	0	0	1
tRNA:Lys-CTT-1-3	FBgn0011888	0	0	0	1	0	0	0	1	0	0	0	1
tRNA:Lys-CTT-1-2	FBgn0011889	0	0	0	1	0	0	0	1	0	0	0	1
tRNA:Lys-CTT-1-5	FBgn0011890	0	0	0	1	0	0	0	1	0	0	0	1
tRNA:Lys-CTT-1-1	FBgn0011891	0	0	0	1	0	0	0	1	0	0	0	1
tRNA:Lys-CTT-1-6	FBgn0011892	0	0	0	1	0	0	0	1	0	0	0	1
tRNA:Lys-CTT-1-7	FBgn0011893	0	0	0	1	0	0	0	1	0	0	0	1
tRNA:Lys-CTT-1-8	FBgn0011894	0	0	0	1	0	0	0	1	0	0	0	1
tRNA:Lys-CTT-1-9	FBgn0011895	0	0	0	1	0	0	0	1	0	0	0	1
tRNA:Lys-CTT-1-10	FBgn0011896	0	0	0	1	0	0	0	1	0	0	0	1
tRNA:Lys-CTT-1-11	FBgn0011897	0	0	0	1	0	0	0	1	0	0	0	1
tRNA:Lys-TTT-1-1	FBgn0011902	0	0	0	1	0	0	0	1	0	0	0	1
tRNA:Lys-TTT-2-4	FBgn0011904	0	0	0	1	0	0	0	1	0	0	0	1
tRNA:Lys-TTT-2-5	FBgn0011905	0	0	0	1	0	0	0	1	0	0	0	1
tRNA:Leu-CAG-1-1	FBgn0011906	0	0	0	1	0	0	0	1	0	0	0	1
tRNA:Leu-CAA-2-1	FBgn0011909	0	0	0	1	0	0	0	1	0	0	0	1
tRNA:Leu-CAA-1-1	FBgn0011910	0	0	0	1	0	0	0	1	0	0	0	1
tRNA:Met-CAT-1-1	FBgn0011915	0	0	0	1	0	0	0	1	0	0	0	1
tRNA:Met-CAT-1-2	FBgn0011916	0	0	0	1	0	0	0	1	0	0	0	1
tRNA:Met-CAT-1-5	FBgn0011919	0	0	0	1	0	0	0	1	0	0	0	1
tRNA:iMet-CAT-2-1	FBgn0011921	0	0	0	1	0	0	0	1	0	0	0	1
tRNA:iMet-CAT-1-4	FBgn0011927	0	0	0	1	0	0	0	1	0	0	0	1
tRNA:iMet-CAT-1-5	FBgn0011928	0	0	0	1	0	0	0	1	0	0	0	1
tRNA:Asn-GTT-1-6	FBgn0011931	0	0	0	1	0	0	0	1	0	0	0	1
tRNA:Asn-GTT-1-5	FBgn0011932	0	0	0	1	0	0	0	1	0	0	0	1
tRNA:Asn-GTT-1-4	FBgn0011933	0	0	0	1	0	0	0	1	0	0	0	1
tRNA:Asn-GTT-1-8	FBgn0011934	0	0	0	1	0	0	0	1	0	0	0	1
tRNA:Asn-GTT-1-7	FBgn0011935	0	0	0	1	0	0	0	1	0	0	0	1
tRNA:Asn-GTT-1-3	FBgn0011936	0	0	0	1	0	0	0	1	0	0	0	1
tRNA:Asn-GTT-1-2	FBgn0011937	0	0	0	1	0	0	0	1	0	0	0	1
tRNA:Asn-GTT-1-1	FBgn0011938	0	0	0	1	0	0	0	1	0	0	0	1
tRNA:Pro-TGG-1-1	FBgn0011944	0	0	0	1	0	0	0	1	0	0	0	1
tRNA:Pro-TGG-1-2	FBgn0011945	0	0	0	1	0	0	0	1	0	0	0	1
tRNA:Arg-TCG-3-1	FBgn0011948	0	0	0	1	0	0	0	1	0	0	0	1
tRNA:Arg-TCG-3-2	FBgn0011949	0	0	0	1	0	0	0	1	0	0	0	1
tRNA:Arg-TCG-3-3	FBgn0011950	0	0	0	1	0	0	0	1	0	0	0	1
tRNA:Arg-TCG-3-4	FBgn0011951	0	0	0	1	0	0	0	1	0	0	0	1
tRNA:Arg-TCG-2-1	FBgn0011952	0	0	0	1	0	0	0	1	0	0	0	1
tRNA:Arg-TCG-1-1	FBgn0011953	0	0	0	1	0	0	0	1	0	0	0	1
tRNA:Arg-TCG-2-2	FBgn0011954	0	0	0	1	0	0	0	1	0	0	0	1
tRNA:Arg-ACG-1-5	FBgn0011955	0	0	0	1	0	0	0	1	0	0	0	1
tRNA:Arg-ACG-1-3	FBgn0011956	0	0	0	1	0	0	0	1	0	0	0	1
tRNA:Arg-ACG-1-2	FBgn0011957	0	0	0	1	0	0	0	1	0	0	0	1
tRNA:Arg-ACG-1-1	FBgn0011958	0	0	0	1	0	0	0	1	0	0	0	1
tRNA:Arg-ACG-1-10	FBgn0011959	0	0	0	1	0	0	0	1	0	0	0	1
tRNA:Arg-ACG-1-9	FBgn0011960	0	0	0	1	0	0	0	1	0	0	0	1
tRNA:Arg-ACG-1-8	FBgn0011961	0	0	0	1	0	0	0	1	0	0	0	1
tRNA:Arg-ACG-1-7	FBgn0011962	0	0	0	1	0	0	0	1	0	0	0	1
tRNA:Arg-ACG-1-6	FBgn0011963	0	0	0	1	0	0	0	1	0	0	0	1
tRNA:Arg-TCG-4-1	FBgn0011965	0	0	0	1	0	0	0	1	0	0	0	1
tRNA:Arg-TCG-2-3	FBgn0011966	0	0	0	1	0	0	0	1	0	0	0	1
tRNA:Ser-GCT-2-1	FBgn0011970	0	0	0	1	0	0	0	1	0	0	0	1
tRNA:Ser-GCT-2-2	FBgn0011971	0	0	0	1	0	0	0	1	0	0	0	1
tRNA:Ser-AGA-1-1	FBgn0011974	0	0	0	1	0	0	0	1	0	0	0	1
tRNA:Ser-CGA-1-1	FBgn0011975	0	0	0	1	0	0	0	1	0	0	0	1
tRNA:Ser-CGA-1-2	FBgn0011976	0	0	0	1	0	0	0	1	0	0	0	1
tRNA:Ser-CGA-1-3	FBgn0011977	0	0	0	1	0	0	0	1	0	0	0	1
tRNA:Ser-AGA-3-1	FBgn0011980	0	0	0	1	0	0	0	1	0	0	0	1
tRNA:Ser-AGA-3-2	FBgn0011981	0	0	0	1	0	0	0	1	0	0	0	1
tRNA:Ser-AGA-2-1	FBgn0011982	0	0	0	1	0	0	0	1	0	0	0	1
tRNA:Ser-AGA-2-2	FBgn0011983	0	0	0	1	0	0	0	1	0	0	0	1
tRNA:Ser-AGA-2-4	FBgn0011984	0	0	0	1	0	0	0	1	0	0	0	1
tRNA:Ser-AGA-2-3	FBgn0011985	0	0	0	1	0	0	0	1	0	0	0	1
tRNA:Ser-AGA-2-5	FBgn0011986	0	0	0	1	0	0	0	1	0	0	0	1
tRNA:SeC-TCA-1-1	FBgn0011987	0	0	0	1	0	0	0	1	0	0	0	1
tRNA:Thr-AGT-1-5	FBgn0011993	0	0	0	1	0	0	0	1	0	0	0	1
tRNA:Thr-AGT-1-6	FBgn0011994	0	0	0	1	0	0	0	1	0	0	0	1
tRNA:Val-CAC-2-2	FBgn0011998	0	0	0	1	0	0	0	1	0	0	0	1
tRNA:Val-CAC-2-1	FBgn0011999	0	0	0	1	0	0	0	1	0	0	0	1
tRNA:Val-CAC-2-3	FBgn0012000	0	0	0	1	0	0	0	1	0	0	0	1
tRNA:Val-CAC-2-4	FBgn0012001	0	0	0	1	0	0	0	1	0	0	0	1
tRNA:Val-CAC-1-1	FBgn0012002	0	0	0	1	0	0	0	1	0	0	0	1
tRNA:Val-CAC-2-5	FBgn0012003	0	0	0	1	0	0	0	1	0	0	0	1
tRNA:Val-CAC-2-6	FBgn0012004	0	0	0	1	0	0	0	1	0	0	0	1
tRNA:Val-AAC-2-4	FBgn0012009	0	0	0	1	0	0	0	1	0	0	0	1
tRNA:Val-AAC-2-3	FBgn0012010	0	0	0	1	0	0	0	1	0	0	0	1
tRNA:Val-AAC-1-1	FBgn0012011	0	0	0	1	0	0	0	1	0	0	0	1
tRNA:Tyr-GTA-1-3	FBgn0012016	0	0	0	1	0	0	0	1	0	0	0	1
tRNA:Tyr-GTA-1-2	FBgn0012017	0	0	0	1	0	0	0	1	0	0	0	1
tRNA:Tyr-GTA-3-1	FBgn0012018	0	0	0	1	0	0	0	1	0	0	0	1
tRNA:Tyr-GTA-1-8	FBgn0012024	0	0	0	1	0	0	0	1	0	0	0	1
tRNA:Tyr-GTA-1-7	FBgn0012025	0	0	0	1	0	0	0	1	0	0	0	1
tRNA:Tyr-GTA-1-6	FBgn0012026	0	0	0	1	0	0	0	1	0	0	0	1
tRNA:Tyr-GTA-1-5	FBgn0012027	0	0	0	1	0	0	0	1	0	0	0	1
tRNA:Tyr-GTA-1-4	FBgn0012028	0	0	0	1	0	0	0	1	0	0	0	1
AcCoAS	FBgn0012034	34.4887	17.7422	-0.958937	0.00122936	3.81028	2.18551	-0.801928	0.00453615	4.67916	3.16474	-0.564162	0.0191244
Aldh	FBgn0012036	179.064	144.494	-0.309467	0.542153	3.24357	6.24526	0.945179	0.00120051	2.72135	2.75245	0.0163918	0.964279
Ance	FBgn0012037	7.65624	11.8095	0.625239	0.126993	71.548	43.5128	-0.71747	0.000457611	207.513	152.707	-0.442435	0.0177506
AttA	FBgn0012042	0	0	0	1	0	0.0323529	inf	1	0	0.0369682	inf	1
CalpA	FBgn0012051	10.8775	18.3062	0.750987	0.0291177	31.0016	35.9097	0.212029	0.344801	47.0832	54.7844	0.218555	0.280337
Cdc27	FBgn0012058	49.5321	40.781	-0.280467	0.595769	31.9659	23.7947	-0.425895	0.0211529	45.4553	27.5637	-0.721681	0.000224442
Dh44	FBgn0012344	0.0154533	0.062017	2.00475	1	0.0351016	0.11701	1.73702	1	0.22302	0.16476	-0.436807	1
Trl	FBgn0013263	73.5095	72.1425	-0.0270817	0.994898	131.08	137.456	0.0685264	0.846489	136.437	130.347	-0.0658859	0.839229
FK506-bp1	FBgn0013269	476.898	529.191	0.150108	0.913714	652.267	682.176	0.0646825	0.822144	402.469	650.277	0.692176	0.000224442
Gp150	FBgn0013272	12.6064	19.4575	0.626168	0.0458345	158.287	105.983	-0.578706	0.000457611	473.88	340.028	-0.478869	0.0309173
Hsp70Aa	FBgn0013275	0.0263808	0.0185198	-0.510416	1	0.0607901	0.104234	0.777925	1	0.206605	0.19987	-0.0478104	1
Hsp70Ab	FBgn0013276	0	0	0	1	0.0410398	0.00763168	-2.42695	1	0.036713	0.0923551	1.3309	1
Hsp70Ba	FBgn0013277	0.215701	0.0348231	-2.63092	1	2.15136	1.14788	-0.906278	0.0105064	13.026	8.66404	-0.588286	0.00336702
Hsp70Bb	FBgn0013278	0.529586	0.804283	0.602837	0.582873	9.14657	19.1763	1.06802	0.000457611	65.3437	74.7022	0.193103	0.342716
Hsp70Bc	FBgn0013279	0.275867	0.401731	0.542255	0.768349	2.43568	8.71556	1.83927	0.000457611	19.0668	33.4318	0.810163	0.000224442
ProtA	FBgn0013300	0	0	0	1	0	0	0	1	0	0	0	1
ProtB	FBgn0013301	0	0.0935475	inf	1	0.0505985	0	#NAME?	1	0	0	0	1
Nca	FBgn0013303	115.653	123.243	0.0917044	0.954578	89.0235	133.608	0.585751	0.00120051	56.6253	124.666	1.13855	0.000224442
Nmda1	FBgn0013305	75.9976	86.058	0.179356	0.939803	86.4683	91.5002	0.0816045	0.796729	86.6736	112.678	0.378537	0.107918
Odc1	FBgn0013307	0.306112	0	#NAME?	1	0.108796	0	#NAME?	1	0	0.0355453	inf	1
Odc2	FBgn0013308	0	0	0	1	0	0	0	1	0.0368078	0.0218473	-0.752555	1
Ptth	FBgn0013323	0.0233328	0.0905229	1.95592	1	0.177546	0.108235	-0.714027	1	0.323011	0.643002	0.993241	0.70049
RpL11	FBgn0013325	1593.8	1615.78	0.0197549	0.995568	2229.86	1953.7	-0.190742	0.399506	1798.91	2253.09	0.324786	0.131556
Sap47	FBgn0013334	16.5504	12.6846	-0.383785	0.366707	26.3328	25.2585	-0.0600922	0.836374	13.795	21.1004	0.613123	0.000797251
nSyb	FBgn0013342	0.652653	0.0243284	-4.7456	0.615839	0.5914	0.186823	-1.66246	0.071224	1.08775	0.355437	-1.61367	0.0218197
Syx1A	FBgn0013343	33.2092	39.2339	0.240519	0.897929	77.3982	84.5536	0.127567	0.713124	69.1549	84.9496	0.296776	0.236858
TfIIA-S	FBgn0013347	202.99	197.25	-0.0413831	0.985055	338.221	281.598	-0.264329	0.19337	248.792	311.355	0.323618	0.0868979
TpnC41C	FBgn0013348	0.0988888	0.29072	1.55575	1	0.118314	0.359823	1.60467	0.618854	0.0925329	1.22632	3.72823	0.0609887
bcn92	FBgn0013432	58.856	69.9981	0.250126	0.947472	61.4095	65.7529	0.0985923	0.758457	31.5627	50.0981	0.666535	0.00306062
beat-Ia	FBgn0013433	0.111687	0.0283369	-1.9787	1	0.0155493	0.0548583	1.81886	1	0.843752	0.636583	-0.406471	0.431542
Cdc2rk	FBgn0013435	23.4829	24.4869	0.0604005	0.991432	19.723	18.3397	-0.104908	0.833212	17.6988	14.2077	-0.316977	0.353529
igl	FBgn0013467	0.439213	0	#NAME?	0.00122936	0	0	0	1	0.0139393	0	#NAME?	1
klu	FBgn0013469	0.689448	0.785322	0.187842	0.933454	6.97666	1.99167	-1.80855	0.000457611	44.5859	21.6338	-1.0433	0.000224442
MED20	FBgn0013531	31.8061	31.0669	-0.0339246	0.994842	12.9599	15.183	0.228404	0.456843	24.9056	25.7956	0.0506559	0.85336
l(2)dtl	FBgn0013548	102.36	72.2811	-0.501958	0.191279	22.5316	30.1199	0.41877	0.0213141	22.3706	20.4429	-0.13	0.552866
Pex1	FBgn0013563	15.8645	17.5995	0.149731	0.889966	7.01216	9.36278	0.417079	0.143956	5.99733	8.27876	0.465095	0.292388
mtd	FBgn0013576	128.974	91.3231	-0.498026	0.661954	24.7086	20.3762	-0.278128	0.551404	41.0132	26.6569	-0.621579	0.0440696
mt:ATPase6	FBgn0013672	0	0	0	1	0	0	0	1	0	0	0	1
mt:ATPase8	FBgn0013673	0	0	0	1	0	0	0	1	0	0	0	1
mt:CoI	FBgn0013674	0	0	0	1	0	0	0	1	0	0	0	1
mt:CoII	FBgn0013675	0	0	0	1	0	0	0	1	0	0	0	1
mt:CoIII	FBgn0013676	0	0	0	1	0	0	0	1	0	0	0	1
mt:Cyt-b	FBgn0013678	0	0	0	1	0	0	0	1	0	0	0	1
mt:ND1	FBgn0013679	0	0	0	1	0	0	0	1	0	0	0	1
mt:ND2	FBgn0013680	0	0	0	1	0	0	0	1	0	0	0	1
mt:ND3	FBgn0013681	0	0	0	1	0	0	0	1	0	0	0	1
mt:ND4L	FBgn0013683	0	0	0	1	0	0	0	1	0	0	0	1
mt:ND5	FBgn0013684	0	0	0	1	0	0	0	1	0	0	0	1
mt:ND6	FBgn0013685	0	0	0	1	0	0	0	1	0	0	0	1
mt:lrRNA	FBgn0013686	0	0	0	1	0	0	0	1	0	0	0	1
mt:srRNA	FBgn0013688	0	0	0	1	0	0	0	1	0	0	0	1
mt:tRNA:Ala-TGC	FBgn0013689	0	0	0	1	0	0	0	1	0	0	0	1
mt:tRNA:Cys-GCA	FBgn0013690	0	0	0	1	0	0	0	1	0	0	0	1
mt:tRNA:Asp-GTC	FBgn0013691	0	0	0	1	0	0	0	1	0	0	0	1
mt:tRNA:Glu-TTC	FBgn0013692	0	0	0	1	0	0	0	1	0	0	0	1
mt:tRNA:Phe-GAA	FBgn0013693	0	0	0	1	0	0	0	1	0	0	0	1
mt:tRNA:Gly-TCC	FBgn0013694	0	0	0	1	0	0	0	1	0	0	0	1
mt:tRNA:His-GTG	FBgn0013695	0	0	0	1	0	0	0	1	0	0	0	1
mt:tRNA:Ile-GAT	FBgn0013696	0	0	0	1	0	0	0	1	0	0	0	1
mt:tRNA:Lys-CTT	FBgn0013697	0	0	0	1	0	0	0	1	0	0	0	1
mt:tRNA:Leu-TAG	FBgn0013698	0	0	0	1	0	0	0	1	0	0	0	1
mt:tRNA:Leu-TAA	FBgn0013699	0	0	0	1	0	0	0	1	0	0	0	1
mt:tRNA:Met-CAT	FBgn0013700	0	0	0	1	0	0	0	1	0	0	0	1
mt:tRNA:Asn-GTT	FBgn0013701	0	0	0	1	0	0	0	1	0	0	0	1
mt:tRNA:Pro-TGG	FBgn0013702	0	0	0	1	0	0	0	1	0	0	0	1
mt:tRNA:Gln-TTG	FBgn0013703	0	0	0	1	0	0	0	1	0	0	0	1
mt:tRNA:Arg-TCG	FBgn0013704	0	0	0	1	0	0	0	1	0	0	0	1
mt:tRNA:Ser-GCT	FBgn0013705	0	0	0	1	0	0	0	1	0	0	0	1
mt:tRNA:Ser-TGA	FBgn0013706	0	0	0	1	0	0	0	1	0	0	0	1
mt:tRNA:Thr-TGT	FBgn0013707	0	0	0	1	0	0	0	1	0	0	0	1
mt:tRNA:Val-TAC	FBgn0013708	0	0	0	1	0	0	0	1	0	0	0	1
mt:tRNA:Trp-TCA	FBgn0013709	0	0	0	1	0	0	0	1	0	0	0	1
mt:tRNA:Tyr-GTA	FBgn0013710	0	0	0	1	0	0	0	1	0	0	0	1
not	FBgn0013717	44.3605	46.0852	0.0550299	0.98253	63.9061	65.1843	0.0285725	0.921857	19.6125	45.3812	1.21032	0.000224442
nuf	FBgn0013718	76.3025	60.9976	-0.322978	0.517881	58.2193	78.7553	0.43588	0.0163619	70.0439	96.6418	0.464388	0.0110856
pck	FBgn0013720	59.5565	60.3536	0.0191818	0.995349	78.9056	70.6576	-0.159282	0.490138	104.252	65.7493	-0.665033	0.000224442
phyl	FBgn0013725	3.46528	5.28169	0.608029	0.229272	52.3066	33.4852	-0.643472	0.000846702	76.8285	59.6915	-0.364116	0.0506029
pnut	FBgn0013726	141.037	111.078	-0.344511	0.492942	240.875	217.788	-0.14536	0.527566	160.46	187.967	0.228268	0.262943
sced	FBgn0013732	70.4169	71.1052	0.0140331	0.995912	40.652	78.5225	0.94978	0.000457611	18.4075	66.1775	1.84604	0.000224442
shot	FBgn0013733	8.15183	4.36044	-0.90265	0.00122936	12.9255	10.653	-0.278951	0.163172	31.9955	19.5118	-0.713525	0.000224442
alien	FBgn0013746	89.1176	116.281	0.383837	0.352375	151.425	170.283	0.169333	0.449729	62.3369	135.022	1.11504	0.000224442
Arf102F	FBgn0013749	256.741	310.94	0.276326	0.63085	284.768	357.117	0.326609	0.125563	103.604	242.752	1.22841	0.000224442
Arf51F	FBgn0013750	152.536	177.233	0.216495	0.747143	133.813	178.587	0.416406	0.0231987	118.713	195.585	0.720319	0.000224442
Awh	FBgn0013751	0.336036	0.618408	0.879944	0.518201	2.58714	0.647992	-1.99731	0.000457611	15.0851	8.78723	-0.779647	0.000224442
Bgb	FBgn0013753	69.9249	72.3954	0.0500917	0.984154	87.7922	88.8638	0.0175028	0.953253	97.5357	96.3082	-0.0182715	0.936112
Bro	FBgn0013755	10.1554	22.0225	1.11673	0.0119367	170.808	144.805	-0.238259	0.266148	1.92392	2.30337	0.2597	0.721183
Mtor	FBgn0013756	75.2023	56.1265	-0.422095	0.425759	138.172	151.228	0.130267	0.603837	73.2493	106.204	0.535956	0.00659717
CASK	FBgn0013759	40.6327	22.7603	-0.83612	0.00421845	9.92231	7.29901	-0.442975	0.0423326	14.8895	13.9285	-0.0962591	0.696697
Cdk5	FBgn0013762	27.4454	28.6043	0.0596671	0.986033	11.8459	11.0048	-0.106257	0.870511	19.7581	18.4968	-0.0951691	0.821014
Idgf6	FBgn0013763	224.668	243.931	0.118679	0.951899	318.358	362.702	0.188135	0.400237	126.685	306.413	1.27423	0.000224442
Chi	FBgn0013764	80.166	67.8123	-0.241443	0.663052	99.4646	105.117	0.0797358	0.764834	56.6226	90.8828	0.682629	0.000224442
cnn	FBgn0013765	56.3061	51.9263	-0.116827	0.932749	80.703	91.0625	0.174235	0.43815	82.9778	82.1672	-0.014163	0.951507
Crz	FBgn0013767	0.218697	0.541523	1.30809	0.713286	2.56775	3.44281	0.423081	0.532	2.20997	2.91447	0.39921	0.510895
Cp1	FBgn0013770	522.276	454.184	-0.201536	0.850066	145.156	401.037	1.46613	0.000457611	240.152	288.762	0.265934	0.196457
Cyp6a9	FBgn0013771	5.4453	4.69822	-0.212898	0.973942	0.245582	0.254159	0.0495266	1	0.770307	0.204594	-1.91267	0.196178
Cyp6a8	FBgn0013772	0.626408	1.20784	0.947251	0.421797	2.9131	1.36307	-1.09569	0.017611	18.0572	12.1453	-0.572173	0.00633368
Cyp6a22	FBgn0013773	64.6175	57.1049	-0.17831	0.816889	36.4273	33.4903	-0.121275	0.648508	2.40933	14.3395	2.57329	0.000224442
Deaf1	FBgn0013799	53.6159	47.2008	-0.183849	0.820475	36.8713	52.4311	0.507927	0.00641892	30.343	37.8003	0.317037	0.116906
Dhc36C	FBgn0013810	0.293645	0.338138	0.203542	1	0.300576	0.314043	0.0632328	1	0.146434	0.189465	0.371676	1
Dhc62B	FBgn0013811	0.0236265	0.0158661	-0.574454	1	0.295643	0.116937	-1.33813	1	0.610993	0.247525	-1.30358	0.000423444
Dhc93AB	FBgn0013812	0.00251954	0.00294647	0.225829	1	0.0581412	0.0153497	-1.92135	1	0.354009	0.194121	-0.866832	1
Dhc98D	FBgn0013813	0.407778	0.598444	0.553432	0.362382	0.0100059	0.0660726	2.7232	1	0.0308361	0.0189447	-0.702824	1
Elal	FBgn0013949	0.439286	0.153808	-1.51403	0.488822	0.888366	0.733131	-0.277083	0.735132	6.4031	4.80087	-0.415474	0.13664
Esp	FBgn0013953	2.04337	2.95307	0.531269	0.443294	14.5014	10.8854	-0.413806	0.0556641	59.8664	45.4027	-0.398968	0.0310833
FK506-bp2	FBgn0013954	1172.82	1079.82	-0.119185	0.937961	1661.37	1392.94	-0.254239	0.212663	1014.61	1354.14	0.416452	0.0329929
Gycalpha99B	FBgn0013972	0.269496	0	#NAME?	1	0.0570253	0.0229936	-1.31037	1	0.152233	0.0292044	-2.38202	1
Gycbeta100B	FBgn0013973	0.0607129	0	#NAME?	1	0.00280284	0.0264344	3.23745	1	0.0550208	0.0117893	-2.2225	1
His4r	FBgn0013981	983.77	1294.78	0.396316	0.382937	1703.54	1861.94	0.128268	0.584561	1638.4	2268.45	0.469414	0.0127668
imd	FBgn0013983	17.8597	14.2447	-0.326286	0.984154	7.18788	4.27443	-0.749836	0.917519	13.5483	6.87196	-0.979319	0.698353
MAPk-Ak2	FBgn0013987	97.4971	93.4019	-0.0619073	0.977422	81.6333	97.9791	0.263315	0.190582	48.77	61.3686	0.331505	0.0893048
Calx	FBgn0013995	44.5458	24.2327	-0.878331	0.00122936	0.607039	1.10557	0.864934	0.0181654	0.428733	0.625049	0.543892	0.16776
Nrx-IV	FBgn0013997	18.6768	12.2237	-0.61156	0.0796047	17.5115	8.91847	-0.97343	0.000457611	59.3486	27.2487	-1.12303	0.000224442
Hf	FBgn0014000	0.228523	0.569866	1.31828	0.626704	0.649801	0.0832033	-2.96528	0.25017	6.58648	5.01696	-0.392695	0.257577
Pdi	FBgn0014002	357.364	357.858	0.00199241	0.999495	513.03	518.837	0.0162361	0.955023	411.402	529.636	0.364453	0.0838035
Ask1	FBgn0014006	27.1347	21.979	-0.304017	0.522437	8.50883	6.4885	-0.391075	0.0596257	16.7777	10.4303	-0.68577	0.000224442
Ptp69D	FBgn0014007	64.8593	78.9376	0.283398	0.611933	55.4982	96.3718	0.79617	0.000457611	54.4046	99.8614	0.876198	0.000224442
Rab2	FBgn0014009	123.88	131.972	0.0912968	0.955633	190.057	194.957	0.0367222	0.905783	108.15	167.688	0.632745	0.000224442
Rab5	FBgn0014010	151.472	167.112	0.14176	0.897929	121.106	139.277	0.201681	0.348253	104.925	106.79	0.0254146	0.915623
Rac2	FBgn0014011	35.4921	31.5268	-0.170918	0.875319	48.6657	48.0169	-0.0193636	0.952632	42.1029	64.1425	0.60736	0.00380836
Rel	FBgn0014018	28.1968	26.8491	-0.0706547	0.985055	8.27462	6.63121	-0.319421	0.635378	14.1738	8.48057	-0.740996	0.0733086
Rh5	FBgn0014019	0.0177983	0	#NAME?	1	0.0542694	0.0611495	0.172201	1	0.073241	0.0451133	-0.699098	1
Rho1	FBgn0014020	171.393	209.29	0.288194	0.61116	304.304	316.54	0.0568742	0.849282	269.712	341.007	0.338385	0.0957534
Rlb1	FBgn0014022	30.2997	33.9335	0.163406	0.927929	47.9611	48.7295	0.0229312	0.94558	31.8421	43.0194	0.434052	0.0426688
mRpL47	FBgn0014023	65.6915	59.6689	-0.138728	0.948575	20.8059	13.0097	-0.677407	0.231269	22.7942	16.5532	-0.461554	0.327164
Rnp4F	FBgn0014024	36.3609	25.6459	-0.503662	0.378259	5.78578	4.74022	-0.287557	0.680734	19.0555	13.5366	-0.493343	0.129743
RpL7A	FBgn0014026	2093.85	2153.14	0.0402866	0.994898	2855.42	2749.56	-0.0545053	0.869269	2199.28	2927.73	0.412749	0.0884375
SdhB	FBgn0014028	123.574	101.437	-0.284784	0.645523	103.33	101.015	-0.0326849	0.920742	48.2404	79.8963	0.727888	0.000617404
2021-09-02	FBgn0014029	85.7395	97.5794	0.186616	0.794343	146.643	136.585	-0.10251	0.680644	131.392	151.922	0.209449	0.299276
Spat	FBgn0014031	0.594689	0.539662	-0.140081	0.984154	1.34022	1.36066	0.0218369	0.976378	2.48293	3.82827	0.624646	0.055862
Sptr	FBgn0014032	62.4949	58.6648	-0.0912429	0.980373	46.6381	55.1528	0.241925	0.461301	2.64727	32.2534	3.60688	0.000224442
Sr-CI	FBgn0014033	0.411087	0.553052	0.427972	0.866257	2.3317	1.49545	-0.640796	0.11163	13.1293	8.1199	-0.693259	0.00114942
Su(Tpl)	FBgn0014037	104.225	78.1681	-0.415056	0.768349	115.527	126.912	0.135598	0.80239	85.0635	110.693	0.379958	0.416284
Tie	FBgn0014073	0.0165498	0.00323881	-2.35328	1	0.0362697	0.0116856	-1.63403	1	0.102025	0.0515937	-0.983657	1
Ugt	FBgn0014075	51.2509	43.5478	-0.234978	0.710946	45.437	38.7148	-0.230982	0.262922	56.9272	39.03	-0.544534	0.00213156
Vm32E	FBgn0014076	0	0	0	1	0.51159	1.29778	1.34298	0.748002	0.32357	0.469275	0.536356	0.857868
CG4278	FBgn0014092	63.4472	59.376	-0.0956763	0.978711	56.5217	53.7758	-0.0718476	0.877999	22.0982	52.558	1.24998	0.000224442
barr	FBgn0014127	80.4989	80.0279	-0.00846612	0.996555	56.9316	64.6184	0.182716	0.408945	111.691	95.8186	-0.221135	0.276187
bif	FBgn0014133	149.245	86.9332	-0.779705	0.0498227	39.9329	59.8682	0.584212	0.000846702	44.8306	37.2062	-0.26894	0.168207
bnl	FBgn0014135	0.463859	1.15433	1.31529	0.0234944	5.82537	3.70627	-0.652379	0.00397767	24.9204	15.9725	-0.641737	0.000617404
cher	FBgn0014141	21.1421	11.8597	-0.834053	0.447364	10.3456	15.5834	0.590994	0.0546213	11.0394	17.82	0.690838	0.0319256
croc	FBgn0014143	0.527366	1.22571	1.21674	0.0799142	16.0024	12.4932	-0.357144	0.0923343	9.57395	8.27386	-0.210553	0.353
fax	FBgn0014163	268.095	271.628	0.0188881	0.995568	940.098	764.52	-0.298256	0.224444	1681.76	1467.18	-0.196917	0.550584
gcm	FBgn0014179	1.56166	2.67207	0.77488	0.194417	12.6079	6.80716	-0.889207	0.000457611	48.4993	32.6407	-0.571292	0.00213156
Oda	FBgn0014184	454.955	472.836	0.0556161	0.986033	613.384	738.111	0.267047	0.229607	500.848	791.103	0.659493	0.00196882
Hel25E	FBgn0014189	436.478	522.199	0.25869	0.761197	767.821	826.233	0.105779	0.687409	591.925	853.026	0.527176	0.0100865
prod	FBgn0014269	66.1724	70.1421	0.0840503	0.958426	97.4161	98.3779	0.0141744	0.960479	89.9408	109.613	0.28537	0.134806
mof	FBgn0014340	32.4475	28.4637	-0.188983	0.793418	32.2941	46.5362	0.527083	0.00369519	24.0003	38.7494	0.691119	0.000224442
mia	FBgn0014342	1.29587	2.92512	1.17457	0.031853	6.74421	7.3399	0.122109	0.733133	17.0925	12.4202	-0.460683	0.0225915
mirr	FBgn0014343	1.21497	1.28932	0.0856909	0.981078	11.4847	4.48454	-1.35668	0.000457611	56.8045	31.219	-0.863581	0.000224442
noi	FBgn0014366	51.1702	58.3879	0.190365	0.799899	98.6999	93.9722	-0.0708146	0.7978	55.342	78.5993	0.506142	0.00496947
nol	FBgn0014368	0.205055	0	#NAME?	1	0.790094	0.86213	0.125881	0.970605	1.28268	1.47097	0.197605	0.92752
RhoL	FBgn0014380	1.33515	1.51619	0.183446	0.964182	6.41705	2.90637	-1.14269	0.00154723	22.9968	15.0064	-0.615854	0.00524236
sty	FBgn0014388	2.73052	2.60787	-0.0663036	0.984154	23.6673	11.2066	-1.07854	0.000457611	92.7114	54.557	-0.764982	0.000224442
sun	FBgn0014391	682.483	582.589	-0.228314	0.727824	531.607	538.696	0.0191096	0.953153	226.377	378.595	0.741929	0.000224442
tilB	FBgn0014395	3.51572	1.37513	-1.35425	0.936187	3.98692	3.30323	-0.271398	0.905523	2.39951	3.47783	0.535445	0.766967
tim	FBgn0014396	0.0347192	0	#NAME?	1	0.0346989	0.0231581	-0.583371	1	0.0327479	0.0212955	-0.620856	1
Vps26	FBgn0014411	76.3792	85.553	0.163638	0.875319	72.0949	101.1	0.487807	0.00617284	39.8619	85.7307	1.1048	0.000224442
CG13397	FBgn0014417	101.563	67.432	-0.59087	0.0604943	8.94304	7.1802	-0.316742	0.208799	4.77949	3.47027	-0.461811	0.070458
CG11899	FBgn0014427	88.3115	66.4773	-0.409739	0.325609	6.06009	4.65638	-0.38013	0.3774	0.787455	1.60526	1.02754	0.14756
Acp1	FBgn0014454	0	0	0	1	0.23184	0.234472	0.0162846	1	0.0190676	0	#NAME?	1
Ahcy13	FBgn0014455	336.758	223.611	-0.590722	0.119617	20.1849	13.3738	-0.593871	0.00537975	51.9845	25.6192	-1.02086	0.000224442
Cp7Fa	FBgn0014464	0	0.0270715	inf	1	0.283189	0.269112	-0.0735598	1	0.207755	0	#NAME?	1
Cp7Fb	FBgn0014465	0.0688945	0.0837873	0.282343	1	0.258782	0.438901	0.762157	0.721563	0.207461	0.0806214	-1.36361	1
Cp7Fc	FBgn0014466	0	0	0	1	0.192387	0.218125	0.18114	1	0.197657	0.119696	-0.72363	1
Cyp4e2	FBgn0014469	49.5059	44.5605	-0.151833	0.875923	19.9191	21.4131	0.104339	0.721393	16.9759	16.9646	-0.000957503	0.997703
Eig71Eh	FBgn0014848	0	0	0	1	0	0	0	1	0	0	0	1
Eig71Ei	FBgn0014849	0	0	0	1	0.192881	0	#NAME?	1	0	0	0	1
Eig71Ej	FBgn0014850	0	0	0	1	0	0	0	1	0.183202	0	#NAME?	1
Eig71Ek	FBgn0014851	0	0	0	1	0	0	0	1	0.185285	0	#NAME?	1
His3.3A	FBgn0014857	307.661	323.024	0.0703017	0.973942	623.054	498.817	-0.320846	0.118077	904.399	811.764	-0.155899	0.495201
Hr38	FBgn0014859	0.00677138	0.00443809	-0.609513	1	0.0699385	0.079246	0.180252	1	0.0942019	0.0582928	-0.692438	1
Mcm2	FBgn0014861	126.184	110.371	-0.193158	0.812753	61.2581	56.3208	-0.121233	0.623215	123.66	108.657	-0.186595	0.361005
Mlp84B	FBgn0014863	1.23307	0.300381	-2.03739	0.702905	2.71201	1.99359	-0.443993	0.830838	1.62937	1.13264	-0.524634	0.880967
Mtk	FBgn0014865	0	1.27269	inf	1	0	0	0	1	0	0	0	1
Ost48	FBgn0014868	110.34	121.552	0.139627	0.897929	175.105	163.786	-0.0964113	0.709791	174.507	195.125	0.16111	0.443776
Pglym78	FBgn0014869	386.404	272.202	-0.505434	0.271906	42.9066	44.3238	0.0468798	0.917519	5.94747	9.36628	0.655198	0.233999
Psi	FBgn0014870	32.5348	24.9264	-0.384308	0.922604	76.7876	65.1485	-0.237141	0.662218	92.6325	75.4707	-0.295602	0.418452
Roe1	FBgn0014877	118.188	111.19	-0.0880578	0.953962	16.4828	15.2583	-0.111373	0.738672	24.7664	18.522	-0.419146	0.0467682
Set	FBgn0014879	300.265	348.241	0.21385	0.770533	564.275	573.528	0.0234642	0.939419	458.405	597.738	0.382892	0.0491644
CG14630	FBgn0014903	0.199881	0.120334	-0.7321	1	0.343561	0.380928	0.148952	0.953153	2.15374	1.03763	-1.05356	0.757765
Hydr2	FBgn0014906	89.3305	86.5756	-0.0451912	0.985055	33.7285	33.8134	0.00362672	0.989508	27.6273	24.6709	-0.163282	0.460725
CG2846	FBgn0014930	25.5338	25.2518	-0.0160206	0.99576	10.8312	7.73326	-0.486045	0.100297	16.0184	13.4405	-0.253143	0.31828
CG2678	FBgn0014931	25.0462	28.0102	0.161364	0.865366	14.0874	23.4612	0.735879	0.000457611	1.67714	20.893	3.63894	0.000224442
btn	FBgn0014949	0.776543	0.494458	-0.651218	0.98253	2.98179	3.43932	0.205945	0.945583	14.1586	9.15401	-0.629199	0.626851
betaggt-I	FBgn0015000	53.8303	32.7359	-0.717547	0.0474561	9.28073	6.16973	-0.58903	0.0601035	19.1198	14.1096	-0.438392	0.0622568
iotaTry	FBgn0015001	0.257152	0.0954247	-1.43019	1	0.227165	0.0358622	-2.66321	1	0.848555	0.405125	-1.06664	0.345028
Actn3	FBgn0015008	0	0	0	1	0	0.129381	inf	1	0.116956	0.108407	-0.109505	1
Ag5r	FBgn0015010	0.446837	0	#NAME?	0.355481	0.38864	0.279431	-0.475942	0.862995	0.029082	0.0160257	-0.859741	1
Ahcy89E	FBgn0015011	0.613924	0.734219	0.25815	0.941715	2.70582	1.87022	-0.532856	0.18438	18.9318	20.3414	0.103607	0.667972
Cctgamma	FBgn0015019	272.592	208.937	-0.383674	0.477661	79.9764	61.0069	-0.390602	0.0307492	77.6509	45.4723	-0.772015	0.000224442
CkIalpha	FBgn0015024	268.821	290.806	0.113415	0.948575	428.413	490.244	0.194497	0.382275	284.622	411.351	0.531322	0.00591098
CkIIalpha-i1	FBgn0015025	17.3407	28.7665	0.730228	0.0363785	8.87441	11.4597	0.36885	0.184351	11.2995	9.70683	-0.219186	0.392866
cype	FBgn0015031	244.96	314.812	0.361943	0.469097	447.043	417.677	-0.0980269	0.725076	310.922	379.964	0.289312	0.151015
Cyp4c3	FBgn0015032	1.20121	0	#NAME?	0.00122936	0	0	0	1	0	0.0251094	inf	1
[truncated: 16,036 more rows]
