# Supplementary material for: Dynamic FMR1 granule phase switch instructed by m6A modification contributes to maternal RNA decay
Source: Nat Commun. 2022 Feb 14;13:859. doi: 10.1038/s41467-022-28547-7 (PMC8844045; doi:10.1038/s41467-022-28547-7)
Supplement: Supplementary file 6 — Supplementary Data 3 [file 41467_2022_28547_MOESM6_ESM.xlsx]

## Sheet: m6A-containing mRNAs
0-1h
Methylation sites					Methylated RNA				Enrichment information
chrom	txStart	txEnd	PeakID	Score	Peak_length	transcript_id	GeneName	Gene_id	-10*log10(p-value)	fold_enrichment	-10*log10(q-value)
NC_004353.4	177347	177992	MACS_peak_9	366.73	645	rna34534	Arl4	FBgn0039889	366.73	3.3	66.67
NC_004353.4	212790	213165	MACS_peak_13	68.45	375	rna34546	Crk	FBgn0024811	68.45	4.64	79.94
NC_004353.4	350764	351209	MACS_peak_15	53.77	445	rna34590	PMCA	FBgn0259214	53.77	2.91	80.32
NC_004353.4	354679	354966	MACS_peak_16	261.46	287	rna34590	PMCA	FBgn0259214	261.46	4.54	68.43
NC_004353.4	365673	366762	MACS_peak_18	291.77	1089	rna34601	Hcf	FBgn0039904	291.77	5.32	66.38
NC_004353.4	369506	369744	MACS_peak_19	86.14	238	rna34601	Hcf	FBgn0039904	86.14	3.66	77.07
NC_004353.4	372249	372719	MACS_peak_20	183.32	470	rna34601	Hcf	FBgn0039904	183.32	4.86	72.14
NC_004353.4	439447	441451	MACS_peak_21	280.23	2004	rna34617	lgs	FBgn0039907	280.23	3.67	67.38
NC_004353.4	467750	467994	MACS_peak_26	1933.49	244	rna34625	CG33941	FBgn0262731	1933.49	7.33	49.67
NC_004353.4	545299	548143	MACS_peak_29	440.8	2844	rna34638	Thd1	FBgn0026869	440.8	4.04	66.37
NC_004353.4	551990	553741	MACS_peak_31	758.69	1751	rna34638	Thd1	FBgn0026869	758.69	5.06	60.65
NC_004353.4	560094	560300	MACS_peak_32	470.31	206	rna34642	Pur-alpha	FBgn0022361	470.31	6.33	65.96
NC_004353.4	564540	564662	MACS_peak_33	175.15	122	rna34642	Pur-alpha	FBgn0022361	175.15	2.83	72.78
NC_004353.4	565600	566034	MACS_peak_34	508.53	434	rna34644	Pur-alpha	FBgn0022361	508.53	5.47	65.38
NC_004353.4	576978	578055	MACS_peak_35	737.52	1077	rna34651	Ephrin	FBgn0040324	737.52	6.97	61.1
NC_004353.4	655060	655435	MACS_peak_40	1800.17	375	rna34674	gw	FBgn0051992	1800.17	3.98	51.39
NC_004353.4	669129	669884	MACS_peak_41	1335.01	755	rna34680	Slip1	FBgn0024728	1335.01	7.13	53.3
NC_004353.4	693380	694416	MACS_peak_42	369.88	1036	rna34687	myo	FBgn0026199	369.88	4.34	66.79
NC_004353.4	786191	787026	MACS_peak_43	828.32	835	rna34700	MED26	FBgn0039923	828.32	5.56	58.82
NC_004353.4	855255	855635	MACS_peak_44	342.63	380	rna34708	Gyf	FBgn0039936	342.63	5.48	66.06
NC_004353.4	915296	915553	MACS_peak_47	70.78	257	rna34722	eIF4G1	FBgn0023213	70.78	3.53	79.61
NC_004353.4	926010	926661	MACS_peak_50	1692.64	651	rna34722	eIF4G1	FBgn0023213	1692.64	5.46	53.12
NC_004353.4	953512	953899	MACS_peak_52	633.04	387	rna34729	4E-T	FBgn0052016	633.04	3.5	62.5
NC_004353.4	1014965	1015352	MACS_peak_53	245.97	387	rna34747	PlexA	FBgn0025741	245.97	3.5	69.53
NC_004353.4	1029710	1030975	MACS_peak_55	413.37	1265	rna34755	CG11076	FBgn0039929	413.37	4.82	65.92
NC_004353.4	1059418	1059836	MACS_peak_58	745.88	418	rna34771	Zyx	FBgn0011642	745.88	4.12	60.67
NC_004353.4	1181367	1181628	MACS_peak_61	392.02	261	rna34802	pho	FBgn0002521	392.02	4.35	66.5
NC_004353.4	1193707	1193859	MACS_peak_62	291.65	152	rna34807	PIP4K	FBgn0039924	291.65	3.14	66.31
NC_004353.4	1228652	1229515	MACS_peak_63	567.71	863	rna34813	Dyrk3	FBgn0027101	567.71	4.86	64.79
NC_004354.4	133502	134127	MACS_peak_64	75.68	625	rna4	RhoGAP1A	FBgn0025836	75.68	3.92	78.84
NC_004354.4	279184	279679	MACS_peak_66	318.9	495	rna46	ewg	FBgn0005427	318.9	3.17	66.41
NC_004354.4	686833	687858	MACS_peak_70	3100	1025	rna196	sdk	FBgn0021764	3100	12.07	51.37
NC_004354.4	807353	808200	MACS_peak_71	1414.52	847	rna230	Sec22	FBgn0260855	1414.52	8.63	53.11
NC_004354.4	808966	810283	MACS_peak_72	62.55	1317	rna232	CG43867	FBgn0264449	62.55	4.23	80.1
NC_004354.4	908749	909194	MACS_peak_73	490.78	445	rna233	CG43867	FBgn0264449	490.78	7.04	65.09
NC_004354.4	1119684	1119785	MACS_peak_74	152.83	101	rna292	CG3655	FBgn0040397	152.83	2.95	73.96
NC_004354.4	1134184	1134896	MACS_peak_75	3100	712	rna291	CG3655	FBgn0040397	3100	6.77	51.37
NC_004354.4	1233802	1234279	MACS_peak_76	935.9	477	rna315	CG3638	FBgn0261444	935.9	6.7	58.11
NC_004354.4	1773718	1774222	MACS_peak_82	1564.36	504	rna468	prage	FBgn0283741	1564.36	6.17	53.04
NC_004354.4	1843691	1844087	MACS_peak_85	273.58	396	rna468	prage	FBgn0283741	273.58	5.38	67.61
NC_004354.4	2034954	2035411	MACS_peak_88	3100	457	rna587	Actn	FBgn0000667	3100	7.91	51.37
NC_004354.4	2158292	2158983	MACS_peak_91	712.24	691	rna644	wapl	FBgn0004655	712.24	4.29	60
NC_004354.4	2220372	2220524	MACS_peak_92	94.13	152	rna683	Vinc	FBgn0004397	94.13	5.3	76.83
NC_004354.4	2292324	2293411	MACS_peak_98	3100	1087	rna714	CG2865	FBgn0023526	3100	7.55	51.37
NC_004354.4	2456590	2456686	MACS_peak_101	335.37	96	rna749	boi	FBgn0040388	335.37	4.17	66.02
NC_004354.4	2588502	2589506	MACS_peak_103	3100	1004	rna796	egh	FBgn0001404	3100	5.79	51.37
NC_004354.4	2597330	2598812	MACS_peak_104	64.93	1482	rna797	egh	FBgn0001404	64.93	3.67	79.9
NC_004354.4	2641589	2642093	MACS_peak_110	1197.34	504	rna811	sgg	FBgn0003371	1197.34	7	54.55
NC_004354.4	2642753	2643732	MACS_peak_111	569.99	979	rna820	sgg	FBgn0003371	569.99	5.37	64.93
NC_004354.4	2674596	2676028	MACS_peak_112	2086.47	1432	rna813	sgg	FBgn0003371	2086.47	8.05	50
NC_004354.4	2699841	2700984	MACS_peak_113	878.21	1143	rna838	CG2662	FBgn0024993	878.21	7.63	57.96
NC_004354.4	2789237	2789439	MACS_peak_114	941.37	202	rna872	CG32795	FBgn0040384	941.37	5.53	57.95
NC_004354.4	3134869	3135827	MACS_peak_115	3100	958	rna904	N	FBgn0004647	3100	9.88	51.37
NC_004354.4	3175051	3175658	MACS_peak_116	110.33	607	rna909	CG3939	FBgn0040396	110.33	5.33	75.97
NC_004354.4	3289380	3290291	MACS_peak_117	2678.7	911	rna921	dnc	FBgn0000479	2678.7	7.56	51.16
NC_004354.4	3295168	3295453	MACS_peak_118	131.29	285	rna915	dnc	FBgn0000479	131.29	4.21	74.32
NC_004354.4	3373158	3373723	MACS_peak_119	1323.66	565	rna939	Myc	FBgn0262656	1323.66	7.09	52.9
NC_004354.4	3384386	3388301	MACS_peak_120	1423.95	3915	rna939	Myc	FBgn0262656	1423.95	7.24	52.99
NC_004354.4	3688234	3688495	MACS_peak_121	648.01	261	rna990	Mnt	FBgn0023215	648.01	5.9	61.76
NC_004354.4	3692952	3693932	MACS_peak_122	864.04	980	rna989	Mnt	FBgn0023215	864.04	4.4	57.95
NC_004354.4	3705741	3706251	MACS_peak_124	3100	510	rna1000	Rala	FBgn0015286	3100	8.09	51.37
NC_004354.4	3710068	3710248	MACS_peak_125	617.99	180	rna1000	Rala	FBgn0015286	617.99	2.72	62.46
NC_004354.4	3719362	3719635	MACS_peak_126	3100	273	rna1000	Rala	FBgn0015286	3100	10.77	51.37
NC_004354.4	3720006	3720513	MACS_peak_127	3100	507	rna1005	Tlk	FBgn0283657	3100	12.03	51.37
NC_004354.4	3721375	3721647	MACS_peak_128	206.43	272	rna1003	Tlk	FBgn0283657	206.43	5.07	70.44
NC_004354.4	3724636	3724871	MACS_peak_129	1627.42	235	rna1007	Tlk	FBgn0283657	1627.42	6.55	52.59
NC_004354.4	3775814	3777360	MACS_peak_130	2506.38	1546	rna1012	Tlk	FBgn0283657	2506.38	6.03	49.57
NC_004354.4	3791476	3792477	MACS_peak_131	57.15	1001	rna1018	HIP-R	FBgn0029676	57.15	4.34	80.66
NC_004354.4	3800559	3801570	MACS_peak_132	52.7	1011	rna1023	HIP	FBgn0260484	52.7	5.18	80.41
NC_004354.4	3867938	3868331	MACS_peak_133	963.44	393	rna1038	yin	FBgn0265575	963.44	6.53	57.25
NC_004354.4	3948974	3949372	MACS_peak_134	3100	398	rna1059	Vap33	FBgn0029687	3100	7.5	51.37
NC_004354.4	4106112	4106273	MACS_peak_137	2381.64	161	rna1085	cib	FBgn0026084	2381.64	8.16	48.19
NC_004354.4	4349003	4349587	MACS_peak_138	1647.48	584	rna1143	norpA	FBgn0262738	1647.48	7.96	52.77
NC_004354.4	4359401	4360330	MACS_peak_139	50.68	929	rna1143	norpA	FBgn0262738	50.68	3.95	80.06
NC_004354.4	4685111	4686903	MACS_peak_143	444.19	1792	rna1220	Pp2C1	FBgn0022768	444.19	4.79	66.41
NC_004354.4	4913845	4915161	MACS_peak_145	475.2	1316	rna1255	CG32772	FBgn0052772	475.2	5.15	66.09
NC_004354.4	4940421	4940847	MACS_peak_146	661.42	426	rna1272	Ptp4E	FBgn0004368	661.42	6.03	61.44
NC_004354.4	5078117	5081115	MACS_peak_147	3100	2998	rna1289	CG32767	FBgn0052767	3100	10.4	51.37
NC_004354.4	5235329	5237088	MACS_peak_148	971.56	1759	rna1295	CG15465	FBgn0029746	971.56	4.98	56.92
NC_004354.4	5420451	5420867	MACS_peak_151	3100	416	rna1349	spoon	FBgn0263987	3100	9.65	51.37
NC_004354.4	5617857	5618480	MACS_peak_152	210.88	623	rna1382	RhoGAP5A	FBgn0029778	210.88	5.09	70.53
NC_004354.4	5667209	5668332	MACS_peak_153	2498.14	1123	rna1403	CG4119	FBgn0028474	2498.14	6.41	49.36
NC_004354.4	5737098	5738031	MACS_peak_156	3100	933	rna1431	CG32758	FBgn0052758	3100	5.55	51.37
NC_004354.4	5738958	5743912	MACS_peak_157	101.81	4954	rna1434	IntS6	FBgn0261383	101.81	8	77.3
NC_004354.4	5746771	5747254	MACS_peak_158	532.66	483	rna1436	IntS6	FBgn0261383	532.66	6.1	64.85
NC_004354.4	5988790	5989477	MACS_peak_162	191.29	687	rna1513	CG5966	FBgn0029831	191.29	4.74	72.14
NC_004354.4	6219956	6220417	MACS_peak_163	189.86	461	rna1557	Efr	FBgn0029849	189.86	4.08	72.01
NC_004354.4	6225646	6226220	MACS_peak_164	361.81	574	rna1564	dtn	FBgn0262730	361.81	5.87	66.75
NC_004354.4	6266406	6267228	MACS_peak_166	1352.51	822	rna1575	schlank	FBgn0040918	1352.51	5.62	53.22
NC_004354.4	6657606	6659709	MACS_peak_169	351.98	2103	rna1679	Cdc7	FBgn0028360	351.98	4.13	66.55
NC_004354.4	6668538	6669736	MACS_peak_171	2105.25	1198	rna1686	CG3198	FBgn0029887	2105.25	10.45	50.54
NC_004354.4	6672619	6673563	MACS_peak_172	376.01	944	rna1686	CG3198	FBgn0029887	376.01	5.15	66.91
NC_004354.4	6692402	6695007	MACS_peak_173	2280.79	2605	rna1709	CG14442	FBgn0029893	2280.79	5.78	49.61
NC_004354.4	6760413	6766820	MACS_peak_174	191.06	6407	rna1739	CG14438	FBgn0029899	191.06	8.4	72.26
NC_004354.4	6803106	6803593	MACS_peak_175	983.55	487	rna1749	C3G	FBgn0259228	983.55	5.75	56.77
NC_004354.4	6839097	6840056	MACS_peak_176	790.11	959	rna1773	CG14435	FBgn0029911	790.11	6.09	60.1
NC_004354.4	6869260	6870991	MACS_peak_178	2646.72	1731	rna1783	CG43736	FBgn0263993	2646.72	8.9	50
NC_004354.4	7002579	7004049	MACS_peak_181	2659.06	1470	rna1810	Inx2	FBgn0027108	2659.06	5.86	50.46
NC_004354.4	7077830	7079367	MACS_peak_182	72.09	1537	rna1830	Sxl	FBgn0264270	72.09	3.34	79.48
NC_004354.4	7091673	7092170	MACS_peak_183	3100	497	rna1840	Sxl	FBgn0264270	3100	9.48	51.37
NC_004354.4	7108942	7110321	MACS_peak_184	381.69	1379	rna1863	fz4	FBgn0027342	381.69	5.96	66.95
NC_004354.4	7282241	7283868	MACS_peak_185	1149.98	1627	rna1875	CG1677	FBgn0029941	1149.98	5.34	55.6
NC_004354.4	7324213	7324672	MACS_peak_186	664.63	459	rna1885	Dok	FBgn0029944	664.63	4.81	61.22
NC_004354.4	7337351	7337856	MACS_peak_187	1655	505	rna1889	CBP	FBgn0026144	1655	4.81	53.08
NC_004354.4	7683953	7685700	MACS_peak_189	123.6	1747	rna1937	CHES-1-like	FBgn0029504	123.6	4.63	75.23
NC_004354.4	7920889	7921966	MACS_peak_191	509.98	1077	rna2000	Ykt6	FBgn0260858	509.98	4.52	65.42
NC_004354.4	7956819	7957798	MACS_peak_193	113.45	979	rna2016	sws	FBgn0003656	113.45	5.82	75.83
NC_004354.4	7967439	7968236	MACS_peak_194	3100	797	rna2016	sws	FBgn0003656	3100	4.88	51.37
NC_004354.4	7969702	7970371	MACS_peak_195	3100	669	rna2021	sn	FBgn0003447	3100	8.09	51.37
NC_004354.4	8059866	8060158	MACS_peak_197	3100	292	rna2030	fs(1)h	FBgn0004656	3100	11.4	51.37
NC_004354.4	8087613	8090147	MACS_peak_199	3100	2534	rna2046	UbcE2H	FBgn0029996	3100	5.78	51.37
NC_004354.4	8093774	8094064	MACS_peak_200	3100	290	rna2046	UbcE2H	FBgn0029996	3100	9.7	51.37
NC_004354.4	8101068	8102095	MACS_peak_201	1409.71	1027	rna2052	CG2258	FBgn0029997	1409.71	5.96	53.09
NC_004354.4	8115416	8116147	MACS_peak_202	3037.82	731	rna2053	Gclc	FBgn0040319	3037.82	9.5	51.6
NC_004354.4	8137685	8139231	MACS_peak_203	71.55	1546	rna2066	Smox	FBgn0025800	71.55	3.75	79.49
NC_004354.4	8409662	8411218	MACS_peak_204	2186.64	1556	rna2128	lawc	FBgn0262976	2186.64	10.34	50.37
NC_004354.4	8418350	8418426	MACS_peak_205	1227.27	76	rna2132	Trf2	FBgn0261793	1227.27	6.13	53.92
NC_004354.4	8424375	8427887	MACS_peak_206	242.7	3512	rna2132	Trf2	FBgn0261793	242.7	6.86	69.49
NC_004354.4	8509676	8510704	MACS_peak_208	135.09	1028	rna2178	CG33181	FBgn0053181	135.09	4.16	74.14
NC_004354.4	8720519	8721109	MACS_peak_214	713.96	590	rna2247	CG1789	FBgn0030063	713.96	5.01	60.19
NC_004354.4	8873011	8874111	MACS_peak_215	3100	1100	rna2257	Moe	FBgn0011661	3100	7.97	51.37
NC_004354.4	8880291	8880400	MACS_peak_216	520.74	109	rna2257	Moe	FBgn0011661	520.74	3.52	65.32
NC_004354.4	8891561	8891807	MACS_peak_217	779.58	246	rna2259	Moe	FBgn0011661	779.58	7.86	60.34
NC_004354.4	8904182	8905384	MACS_peak_218	1328.67	1202	rna2274	e(r)	FBgn0011586	1328.67	9.21	52.78
NC_004354.4	9124264	9125654	MACS_peak_220	310.49	1390	rna2353	fend	FBgn0030090	310.49	5.44	66.45
NC_004354.4	9133939	9135099	MACS_peak_221	507.66	1160	rna2353	fend	FBgn0030090	507.66	4.29	65.2
NC_004354.4	9354461	9355178	MACS_peak_224	1580.3	717	rna2430	CG34449	FBgn0085478	1580.3	6.8	52.37
NC_004354.4	9579481	9579987	MACS_peak_225	2641.68	506	rna2456	LPCAT	FBgn0052699	2641.68	6.12	49.77
NC_004354.4	9585674	9589583	MACS_peak_226	3100	3909	rna2460	Hex-A	FBgn0001186	3100	7.24	51.37
NC_004354.4	9601253	9601411	MACS_peak_227	51.14	158	rna2465	Gga	FBgn0030141	51.14	2.79	80.08
NC_004354.4	9650484	9650776	MACS_peak_229	2094.56	292	rna2478	Ptpmeg2	FBgn0028341	2094.56	7.88	50.18
NC_004354.4	10056640	10057729	MACS_peak_230	86.87	1089	rna2562	CG15312	FBgn0030174	86.87	4.18	77.04
NC_004354.4	10070141	10070868	MACS_peak_231	1246.43	727	rna2563	CG15312	FBgn0030174	1246.43	6.57	54.29
NC_004354.4	10074393	10074895	MACS_peak_233	520.31	502	rna2570	ZAP3	FBgn0052685	520.31	7.91	65.23
NC_004354.4	10078485	10081871	MACS_peak_234	858.84	3386	rna2570	ZAP3	FBgn0052685	858.84	4.57	57.64
NC_004354.4	10205817	10207675	MACS_peak_235	318.5	1858	rna2587	CG15309	FBgn0030183	318.5	5.08	66.33
NC_004354.4	10323565	10324541	MACS_peak_238	106.13	976	rna2633	alpha-Man-Ia	FBgn0259170	106.13	2.65	76.48
NC_004354.4	10325632	10325958	MACS_peak_239	736.5	326	rna2626	alpha-Man-Ia	FBgn0259170	736.5	6.83	61.17
NC_004354.4	10348679	10348854	MACS_peak_240	2713.87	175	rna2643	l(1)G0289	FBgn0028331	2713.87	9.61	50.71
NC_004354.4	10356366	10357813	MACS_peak_241	157.03	1447	rna2643	l(1)G0289	FBgn0028331	157.03	5.01	73.57
NC_004354.4	10382581	10383556	MACS_peak_242	115.37	975	rna2647	CG17841	FBgn0028480	115.37	6.8	75.94
NC_004354.4	10385959	10386563	MACS_peak_243	610.85	604	rna2655	flw	FBgn0000711	610.85	3.39	63.02
NC_004354.4	10474052	10474675	MACS_peak_245	124.15	623	rna2667	nocte	FBgn0261710	124.15	4.2	75.3
NC_004354.4	10578238	10578606	MACS_peak_247	808.6	368	rna2682	spri	FBgn0085443	808.6	7.17	59.54
NC_004354.4	10790185	10792214	MACS_peak_250	595.49	2029	rna2746	Imp	FBgn0285926	595.49	6.39	63.56
NC_004354.4	10806441	10806856	MACS_peak_251	3100	415	rna2756	Imp	FBgn0285926	3100	8.62	51.37
NC_004354.4	10890331	10891250	MACS_peak_252	237.46	919	rna2779	Ork1	FBgn0017561	237.46	3.63	69.71
NC_004354.4	11115758	11119068	MACS_peak_255	105.98	3310	rna2831	CG11122	FBgn0030266	105.98	6.77	76.36
NC_004354.4	11154420	11154665	MACS_peak_256	2735.04	245	rna2863	Dlic	FBgn0030276	2735.04	5.5	51.2
NC_004354.4	11162515	11164670	MACS_peak_257	545.19	2155	rna2863	Dlic	FBgn0030276	545.19	7.2	65.11
NC_004354.4	11351690	11355539	MACS_peak_259	755.08	3849	rna2896	CG1737	FBgn0030293	755.08	5.33	60.88
NC_004354.4	11355880	11358724	MACS_peak_260	158.94	2844	rna2899	dsh	FBgn0000499	158.94	4.47	73.48
NC_004354.4	11390068	11390540	MACS_peak_261	3100	472	rna2921	dlg1	FBgn0001624	3100	7.8	51.37
NC_004354.4	11395853	11396571	MACS_peak_262	115.01	718	rna2915	dlg1	FBgn0001624	115.01	3.41	75.87
NC_004354.4	11398245	11398659	MACS_peak_263	205.12	414	rna2904	dlg1	FBgn0001624	205.12	4.34	70.72
NC_004354.4	11432587	11433417	MACS_peak_265	386.72	830	rna2936	Evi5	FBgn0262740	386.72	5.39	66.87
NC_004354.4	11438662	11439106	MACS_peak_266	1054.85	444	rna2936	Evi5	FBgn0262740	1054.85	7.08	55.69
NC_004354.4	11453795	11454386	MACS_peak_267	101.21	591	rna2937	Evi5	FBgn0262740	101.21	2.44	77.28
NC_004354.4	11493134	11493999	MACS_peak_268	1190.43	865	rna2955	Drak	FBgn0052666	1190.43	5.27	54.88
NC_004354.4	11551771	11554992	MACS_peak_269	661.03	3221	rna2955	Drak	FBgn0052666	661.03	6.29	61.5
NC_004354.4	11623752	11624216	MACS_peak_270	620.66	464	rna3001	Ptp10D	FBgn0004370	620.66	6.39	62.65
NC_004354.4	11675330	11676055	MACS_peak_271	210.87	725	rna3001	Ptp10D	FBgn0004370	210.87	5.82	70.46
NC_004354.4	11681717	11684254	MACS_peak_272	1150.15	2537	rna3010	bif	FBgn0014133	1150.15	4.79	55.51
NC_004354.4	11703508	11704394	MACS_peak_273	516.74	886	rna3015	PhKgamma	FBgn0011754	516.74	7.36	65.42
NC_004354.4	11792878	11793279	MACS_peak_274	906.54	401	rna3064	CkIIbeta	FBgn0000259	906.54	6.22	58.03
NC_004354.4	11795600	11797924	MACS_peak_275	1223.75	2324	rna3061	CkIIbeta	FBgn0000259	1223.75	10.81	53.79
NC_004354.4	11801695	11804458	MACS_peak_276	1364.78	2763	rna3070	Hsc70-3	FBgn0001218	1364.78	8.49	53.38
NC_004354.4	11816897	11818016	MACS_peak_277	1162.4	1119	rna3079	rudhira	FBgn0266019	1162.4	6.55	54.44
NC_004354.4	11823282	11824478	MACS_peak_278	280.7	1196	rna3078	rudhira	FBgn0266019	280.7	6.28	67.45
NC_004354.4	11829837	11831918	MACS_peak_279	1867.88	2081	rna3080	rudhira	FBgn0266019	1867.88	3.9	50.48
NC_004354.4	12463527	12464619	MACS_peak_284	1008.96	1092	rna3218	CG42258	FBgn0259143	1008.96	7.82	57
NC_004354.4	12497187	12497593	MACS_peak_285	354.37	406	rna3225	CG2556	FBgn0030396	354.37	4.73	66.51
NC_004354.4	12571095	12572626	MACS_peak_286	580.98	1531	rna3233	CG11138	FBgn0030400	580.98	5.48	64.18
NC_004354.4	12581751	12583193	MACS_peak_287	1181.97	1442	rna3233	CG11138	FBgn0030400	1181.97	6.32	54.73
NC_004354.4	12730933	12732400	MACS_peak_291	147	1467	rna3287	Smr	FBgn0265523	147	4.27	74.07
NC_004354.4	12746868	12748143	MACS_peak_293	93.63	1275	rna3294	CG4004	FBgn0030418	93.63	6.91	76.8
NC_004354.4	12760641	12763611	MACS_peak_294	448.34	2970	rna3302	CG12717	FBgn0030420	448.34	6.36	66.8
NC_004354.4	12765265	12765603	MACS_peak_295	1010.25	338	rna3304	CG3812	FBgn0030421	1010.25	4.84	57.11
NC_004354.4	12766968	12767354	MACS_peak_296	409.35	386	rna3304	CG3812	FBgn0030421	409.35	5.46	66.21
NC_004354.4	13089358	13090434	MACS_peak_298	1170.59	1076	rna3365	hep	FBgn0010303	1170.59	8.33	54.48
NC_004354.4	13093159	13093986	MACS_peak_300	705.93	827	rna3370	lic	FBgn0261524	705.93	5.17	60.03
NC_004354.4	13111633	13112462	MACS_peak_301	2514.28	829	rna3373	CG43313	FBgn0263005	2514.28	6.32	50
NC_004354.4	13178100	13178523	MACS_peak_302	67.98	423	rna3395	CG32640	FBgn0052640	67.98	3.03	79.82
NC_004354.4	13184573	13184996	MACS_peak_303	169.32	423	rna3396	CG32641	FBgn0052641	169.32	3.23	72.95
NC_004354.4	13203709	13204150	MACS_peak_304	2074.96	441	rna3401	sno	FBgn0265630	2074.96	7.37	49.65
NC_004354.4	13211099	13211674	MACS_peak_305	384.75	575	rna3401	sno	FBgn0265630	384.75	4.78	66.95
NC_004354.4	13284891	13285632	MACS_peak_307	1709.6	741	rna3418	HDAC4	FBgn0041210	1709.6	8.2	53.13
NC_004354.4	13329823	13330030	MACS_peak_309	792.8	207	rna3444	Jafrac1	FBgn0040309	792.8	5.6	59.79
NC_004354.4	13331018	13331994	MACS_peak_310	2254.12	976	rna3448	Jafrac1	FBgn0040309	2254.12	8.86	51.35
NC_004354.4	13563822	13564333	MACS_peak_312	1734.78	511	rna3503	Tango13	FBgn0086674	1734.78	5.19	52.41
NC_004354.4	13576611	13577664	MACS_peak_313	779.31	1053	rna3503	Tango13	FBgn0086674	779.31	4.36	60.24
NC_004354.4	13589921	13591537	MACS_peak_314	62.98	1616	rna3503	Tango13	FBgn0086674	62.98	4.71	80.07
NC_004354.4	13593473	13594050	MACS_peak_315	1892.21	577	rna3510	up	FBgn0004169	1892.21	10.68	50.65
NC_004354.4	13596375	13596748	MACS_peak_316	190.15	373	rna3512	up	FBgn0004169	190.15	3.53	72.08
NC_004354.4	13701096	13701353	MACS_peak_317	2746.17	257	rna3559	Nadsyn	FBgn0030512	2746.17	7.97	51.44
NC_004354.4	13707595	13707714	MACS_peak_318	789.87	119	rna3560	Nadsyn	FBgn0030512	789.87	4.11	60
NC_004354.4	13750585	13752027	MACS_peak_320	165.13	1442	rna3585	Pdcd4	FBgn0030520	165.13	3.8	72.9
NC_004354.4	13754829	13755406	MACS_peak_321	3100	577	rna3587	Pdcd4	FBgn0030520	3100	6.71	51.37
NC_004354.4	13767663	13768157	MACS_peak_322	200.89	494	rna3604	rdgB	FBgn0003218	200.89	3.84	71.04
NC_004354.4	13783713	13784276	MACS_peak_323	3100	563	rna3608	inaE	FBgn0261244	3100	8.89	51.37
NC_004354.4	13785706	13785952	MACS_peak_324	3100	246	rna3608	inaE	FBgn0261244	3100	12.44	51.37
NC_004354.4	13805451	13805643	MACS_peak_325	1704.21	192	rna3613	inaE	FBgn0261244	1704.21	7.43	52.98
NC_004354.4	13813033	13813805	MACS_peak_326	77.43	772	rna3617	Clic	FBgn0030529	77.43	4.12	78.42
NC_004354.4	13821924	13822307	MACS_peak_327	3100	383	rna3617	Clic	FBgn0030529	3100	10.18	51.37
NC_004354.4	14210433	14211457	MACS_peak_330	146.45	1024	rna3698	l(1)G0469	FBgn0040153	146.45	5.51	74.01
NC_004354.4	14232518	14233040	MACS_peak_331	83.12	522	rna3704	CG42271	FBgn0259166	83.12	5.31	77.5
NC_004354.4	14827259	14828031	MACS_peak_333	215.82	772	rna3776	CG14408	FBgn0030581	215.82	4.74	70.19
NC_004354.4	14932047	14933454	MACS_peak_336	243.08	1407	rna3788	Flo2	FBgn0264078	243.08	8.19	69.56
NC_004354.4	15044122	15044283	MACS_peak_337	1998.52	161	rna3839	CG5541	FBgn0030603	1998.52	9.11	48.99
NC_004354.4	15048878	15049265	MACS_peak_338	2853.67	387	rna3839	CG5541	FBgn0030603	2853.67	6.6	53.81
NC_004354.4	15075747	15076220	MACS_peak_339	3100	473	rna3847	Lsd-2	FBgn0030608	3100	11.17	51.37
NC_004354.4	15085158	15085720	MACS_peak_340	113.1	562	rna3860	CG15027	FBgn0030611	113.1	4.64	75.85
NC_004354.4	15339626	15340360	MACS_peak_343	535.74	734	rna3915	HDAC6	FBgn0026428	535.74	8.16	64.66
NC_004354.4	15483198	15483963	MACS_peak_344	2587.31	765	rna3975	CG6340	FBgn0030648	2587.31	10.07	48.9
NC_004354.4	15752540	15753836	MACS_peak_345	95.1	1296	rna4066	Graf	FBgn0030685	95.1	4.06	77.15
NC_004354.4	15802508	15803089	MACS_peak_349	64.18	581	rna4097	PGRP-LE	FBgn0030695	64.18	2.81	79.91
NC_004354.4	15876444	15878471	MACS_peak_352	116.33	2027	rna4163	tay	FBgn0260938	116.33	6.38	75.92
NC_004354.4	15887566	15888268	MACS_peak_353	3100	702	rna4167	MSBP	FBgn0030703	3100	9.41	51.37
NC_004354.4	15980328	15981671	MACS_peak_355	134.97	1343	rna4224	CG9170	FBgn0030716	134.97	4.12	74.16
NC_004354.4	15997015	15998984	MACS_peak_356	310.04	1969	rna4243	CG8939	FBgn0030720	310.04	5.23	66.41
NC_004354.4	16082033	16082975	MACS_peak_358	416.81	942	rna4258	Tob	FBgn0028397	416.81	5.71	65.96
NC_004354.4	16333611	16334413	MACS_peak_363	455.55	802	rna4343	Dsp1	FBgn0278608	455.55	3.74	66.09
NC_004354.4	16363357	16364630	MACS_peak_364	412.21	1273	rna4352	nonA	FBgn0004227	412.21	8.05	65.92
NC_004354.4	16365204	16365513	MACS_peak_365	243.98	309	rna4352	nonA	FBgn0004227	243.98	2.72	69.6
NC_004354.4	16366589	16367623	MACS_peak_366	902.21	1034	rna4354	nonA	FBgn0004227	902.21	7.65	58.19
NC_004354.4	16422830	16423627	MACS_peak_368	1924.99	797	rna4397	hang	FBgn0026575	1924.99	4.86	49.68
NC_004354.4	16553343	16553968	MACS_peak_369	390.94	625	rna4477	Arp2	FBgn0011742	390.94	3.63	66.54
NC_004354.4	16564071	16568276	MACS_peak_370	1020.76	4205	rna4482	CanA-14F	FBgn0267912	1020.76	5.78	57.35
NC_004354.4	16586924	16587172	MACS_peak_371	1361.78	248	rna4485	CanA-14F	FBgn0267912	1361.78	9.32	52.99
NC_004354.4	16601375	16605786	MACS_peak_372	1850.37	4411	rna4493	Nup153	FBgn0061200	1850.37	7.78	50.63
NC_004354.4	16610684	16612362	MACS_peak_373	1915.93	1678	rna4499	mbt	FBgn0025743	1915.93	4.81	49.51
NC_004354.4	16613537	16614856	MACS_peak_374	2209.23	1319	rna4499	mbt	FBgn0025743	2209.23	6.31	50.19
NC_004354.4	16792118	16792734	MACS_peak_376	3100	616	rna4578	CG4768	FBgn0030790	3100	7.95	51.37
NC_004354.4	16834611	16835520	MACS_peak_377	1963.24	909	rna4596	CG46306	FBgn0284222	1963.24	6.95	49.01
NC_004354.4	16967494	16967861	MACS_peak_380	719.29	367	rna4627	Ubr1	FBgn0030809	719.29	7.31	60.98
NC_004354.4	16968509	16968679	MACS_peak_381	1098.34	170	rna4627	Ubr1	FBgn0030809	1098.34	5.87	55.46
NC_004354.4	17068716	17070431	MACS_peak_382	768.45	1715	rna4640	wcy	FBgn0030812	768.45	6.06	60.34
NC_004354.4	17076924	17077467	MACS_peak_383	3100	543	rna4644	wcy	FBgn0030812	3100	7.41	51.37
NC_004354.4	17130963	17131159	MACS_peak_384	110.4	196	rna4659	CG5004	FBgn0260748	110.4	2.68	76.03
NC_004354.4	17160005	17161191	MACS_peak_385	1099.07	1186	rna4692	baz	FBgn0000163	1099.07	4.87	55.58
NC_004354.4	17301359	17301929	MACS_peak_387	3100	570	rna4735	Fim	FBgn0024238	3100	9.17	51.37
NC_004354.4	17302469	17303390	MACS_peak_388	1021.35	921	rna4730	CG5445	FBgn0030838	1021.35	4.54	57.46
NC_004354.4	17304697	17305475	MACS_peak_389	95.47	778	rna4729	CG5445	FBgn0030838	95.47	4.17	77.28
NC_004354.4	17506585	17507089	MACS_peak_390	569.18	504	rna4751	CG43658	FBgn0263706	569.18	5.67	64.98
NC_004354.4	17627428	17627895	MACS_peak_391	174.12	467	rna4784	stas	FBgn0030850	174.12	3.9	72.83
NC_004354.4	17639905	17641816	MACS_peak_393	546.34	1911	rna4794	RhoGAPp190	FBgn0026375	546.34	6.52	65.2
NC_004354.4	17738412	17740912	MACS_peak_394	623.69	2500	rna4825	CG42684	FBgn0261570	623.69	6.32	63.03
NC_004354.4	17830827	17831446	MACS_peak_395	3100	619	rna4835	CG6398	FBgn0030870	3100	8.22	51.37
NC_004354.4	17877420	17878516	MACS_peak_397	3100	1096	rna4857	mnb	FBgn0259168	3100	8.63	51.37
NC_004354.4	17886403	17887222	MACS_peak_398	3100	819	rna4857	mnb	FBgn0259168	3100	6.92	51.37
NC_004354.4	18136441	18137139	MACS_peak_402	3100	698	rna4952	ari-1	FBgn0017418	3100	9.19	51.37
NC_004354.4	18370896	18371606	MACS_peak_403	2009.63	710	rna4995	CrebB	FBgn0265784	2009.63	5.41	49.32
NC_004354.4	18515427	18516150	MACS_peak_404	583.94	723	rna5050	HisRS	FBgn0027087	583.94	5.29	64.17
NC_004354.4	18638245	18640197	MACS_peak_406	1619.72	1952	rna5066	Rip11	FBgn0027335	1619.72	5.19	52.14
NC_004354.4	18647189	18647648	MACS_peak_407	3100	459	rna5064	Rip11	FBgn0027335	3100	7.21	51.37
NC_004354.4	18884512	18885174	MACS_peak_410	503.36	662	rna5125	CG7332	FBgn0030973	503.36	4.69	65.25
NC_004354.4	18930334	18931000	MACS_peak_411	369.58	666	rna5136	CG43759	FBgn0264090	369.58	4.32	66.63
NC_004354.4	19025614	19026686	MACS_peak_412	782.5	1072	rna5136	CG43759	FBgn0264090	782.5	4.54	60.45
NC_004354.4	19164150	19165347	MACS_peak_414	877.34	1197	rna5158	RhoGAP18B	FBgn0261461	877.34	5.07	57.86
NC_004354.4	19180172	19182024	MACS_peak_415	796.1	1852	rna5165	CG7453	FBgn0030991	796.1	4.49	59.82
NC_004354.4	19353180	19353653	MACS_peak_418	435.96	473	rna5214	kek5	FBgn0031016	435.96	5.22	66.11
NC_004354.4	19433153	19433272	MACS_peak_419	132.99	119	rna5214	kek5	FBgn0031016	132.99	3.13	74.16
NC_004354.4	19561339	19561985	MACS_peak_420	204.35	646	rna5298	Grip84	FBgn0026430	204.35	4.43	70.77
NC_004354.4	19579397	19579800	MACS_peak_421	206.22	403	rna5310	Tao	FBgn0031030	206.22	4.42	70.47
NC_004354.4	19605198	19605682	MACS_peak_422	3100	484	rna5331	CG14207	FBgn0031037	3100	8.89	51.37
NC_004354.4	19681831	19683518	MACS_peak_424	398.6	1687	rna5388	dome	FBgn0043903	398.6	9.32	66.01
NC_004354.4	19750769	19751546	MACS_peak_427	880.81	777	rna5431	Pmp70	FBgn0031069	880.81	5.44	58.18
NC_004354.4	19848066	19848478	MACS_peak_428	1150.27	412	rna5447	pico	FBgn0261811	1150.27	6.53	55.63
NC_004354.4	19850862	19852059	MACS_peak_429	603.89	1197	rna5448	pico	FBgn0261811	603.89	3.36	63.24
NC_004354.4	19868400	19871593	MACS_peak_430	290.06	3193	rna5455	Hers	FBgn0052529	290.06	6	66.27
NC_004354.4	19904817	19905891	MACS_peak_431	130.44	1074	rna5455	Hers	FBgn0052529	130.44	5.69	74.36
NC_004354.4	20158895	20159872	MACS_peak_432	3100	977	rna5502	Rab35	FBgn0031090	3100	6.36	51.37
NC_004354.4	20411401	20412247	MACS_peak_433	1308.54	846	rna5566	HERC2	FBgn0031107	1308.54	8.28	53.25
NC_004354.4	20487007	20487522	MACS_peak_434	82.4	515	rna5595	RhoGAP19D	FBgn0031118	82.4	3.67	77.63
NC_004354.4	20490546	20491394	MACS_peak_435	891.43	848	rna5595	RhoGAP19D	FBgn0031118	891.43	6.56	58.13
NC_004354.4	20657121	20658880	MACS_peak_437	3100	1759	rna5613	Cyp6v1	FBgn0031126	3100	9.57	51.37
NC_004354.4	21038745	21039690	MACS_peak_439	2162.08	945	rna5663	Ntf-2	FBgn0031145	2162.08	7.15	51.47
NC_004354.4	21060491	21061405	MACS_peak_440	608.28	914	rna5680	bves	FBgn0031150	608.28	5.19	62.99
NC_004354.4	21066599	21067540	MACS_peak_441	893.27	941	rna5684	CG32512	FBgn0052512	893.27	4.52	58.35
NC_004354.4	21076964	21077807	MACS_peak_442	1373.24	843	rna5680	bves	FBgn0031150	1373.24	8.33	53.28
NC_004354.4	21105619	21106369	MACS_peak_443	144.56	750	rna5693	CG1503	FBgn0031157	144.56	4.78	73.86
NC_004354.4	22463538	22465336	MACS_peak_449	161.62	1798	rna5856	Usp2	FBgn0031187	161.62	3.3	73.38
NC_004354.4	22487179	22487789	MACS_peak_451	129.88	610	rna5879	l(1)G0196	FBgn0027279	129.88	3.93	74.47
NC_004354.4	22501877	22502869	MACS_peak_453	189.29	992	rna5882	l(1)G0196	FBgn0027279	189.29	4.1	71.97
NC_004354.4	22529963	22531518	MACS_peak_454	1007.22	1555	rna5896	S6kII	FBgn0262866	1007.22	7.79	56.77
NC_004354.4	22537255	22538610	MACS_peak_455	51.64	1355	rna5898	CG17598	FBgn0031194	51.64	4.36	80.22
NC_004354.4	22539741	22540383	MACS_peak_456	966.31	642	rna5898	CG17598	FBgn0031194	966.31	8.09	57.59
NC_004354.4	22853806	22854578	MACS_peak_457	93.79	772	rna5910	fog	FBgn0000719	93.79	2.64	76.86
NT_033777.3	3468908	3469478	MACS_peak_467	1557.08	570	rna26340	Parp	FBgn0010247	1557.08	5.35	52.75
NT_033777.3	3523413	3523947	MACS_peak_468	2681.55	534	rna26340	Parp	FBgn0010247	2681.55	4.76	50.47
NT_033777.3	3584979	3585313	MACS_peak_469	288	334	rna26340	Parp	FBgn0010247	288	4.51	66.63
NT_033777.3	4309410	4310358	MACS_peak_470	272.17	948	rna26432	Vps24	FBgn0037231	272.17	3.62	67.58
NT_033777.3	4328056	4330034	MACS_peak_472	1655.3	1978	rna26448	CG9776	FBgn0027866	1655.3	4.2	53.24
NT_033777.3	4423932	4425764	MACS_peak_474	187.94	1832	rna26487	srl	FBgn0037248	187.94	3.23	72.03
NT_033777.3	4659578	4660399	MACS_peak_477	50.42	821	rna26552	CG43427	FBgn0263346	50.42	2.19	79.78
NT_033777.3	4697190	4697542	MACS_peak_478	380.38	352	rna26552	CG43427	FBgn0263346	380.38	4.8	66.79
NT_033777.3	4700170	4700327	MACS_peak_479	199.52	157	rna26552	CG43427	FBgn0263346	199.52	3.06	71.14
NT_033777.3	4707025	4708106	MACS_peak_480	184.9	1081	rna26552	CG43427	FBgn0263346	184.9	4.49	72.25
NT_033777.3	4799691	4800678	MACS_peak_482	306.74	987	rna26596	ctrip	FBgn0260794	306.74	4.74	66.34
NT_033777.3	4952452	4952682	MACS_peak_485	1482.49	230	rna26631	Ubc6	FBgn0004436	1482.49	7.5	52.53
NT_033777.3	5083214	5087072	MACS_peak_486	3100	3858	rna26647	corto	FBgn0010313	3100	5.18	51.37
NT_033777.3	5174264	5176290	MACS_peak_488	491.31	2026	rna26660	cno	FBgn0259212	491.31	3.76	65.18
NT_033777.3	5177636	5177885	MACS_peak_489	151.08	249	rna26660	cno	FBgn0259212	151.08	3.31	73.82
NT_033777.3	5216932	5217456	MACS_peak_492	2293.67	524	rna26660	cno	FBgn0259212	2293.67	8.31	50
NT_033777.3	5264938	5265637	MACS_peak_493	836.47	699	rna26698	Hph	FBgn0264785	836.47	4.93	58.78
NT_033777.3	5272741	5274082	MACS_peak_494	2548.56	1341	rna26701	mtd	FBgn0013576	2548.56	4.19	49.34
NT_033777.3	5323438	5323847	MACS_peak_496	726.07	409	rna26715	mtd	FBgn0013576	726.07	4.59	61.53
NT_033777.3	5487656	5488307	MACS_peak_498	151.04	651	rna26780	CG31550	FBgn0051550	151.04	3.45	73.85
NT_033777.3	5570027	5570491	MACS_peak_500	223.34	464	rna26812	Rheb	FBgn0041191	223.34	3.89	70.28
NT_033777.3	5595363	5596122	MACS_peak_502	3100	759	rna26824	kra	FBgn0250753	3100	6.58	51.37
NT_033777.3	5648496	5648738	MACS_peak_507	2651.88	242	rna26865	MTA1-like	FBgn0027951	2651.88	8.11	50.23
NT_033777.3	5669712	5670572	MACS_peak_508	3100	860	rna26886	Atg17	FBgn0037363	3100	6.94	51.37
NT_033777.3	5798718	5799704	MACS_peak_509	1302.94	986	rna26937	CG10979	FBgn0037379	1302.94	8.49	53.12
NT_033777.3	6350895	6351351	MACS_peak_511	101.69	456	rna27068	Pak	FBgn0267698	101.69	4.27	77.24
NT_033777.3	6362837	6363535	MACS_peak_512	2960.59	698	rna27081	CG42724	FBgn0261641	2960.59	5.61	52.36
NT_033777.3	6405377	6405895	MACS_peak_514	3100	518	rna27103	Dmtn	FBgn0037443	3100	6.9	51.37
NT_033777.3	6406854	6407774	MACS_peak_515	3100	920	rna27105	gpp	FBgn0264495	3100	11.09	51.37
NT_033777.3	6436724	6437934	MACS_peak_516	338.17	1210	rna27105	gpp	FBgn0264495	338.17	3.33	66.32
NT_033777.3	7067400	7067729	MACS_peak_520	92.28	329	rna27252	CG1965	FBgn0037466	92.28	3.05	76.66
NT_033777.3	7069005	7069938	MACS_peak_521	206.43	933	rna27253	CG1965	FBgn0037466	206.43	5.78	70.51
NT_033777.3	7107077	7108424	MACS_peak_523	3188.27	1347	rna27273	Alh	FBgn0261238	3188.27	4.85	42.86
NT_033777.3	7186993	7187547	MACS_peak_525	744.12	554	rna27317	lap	FBgn0086372	744.12	5.41	60.57
NT_033777.3	7198327	7199519	MACS_peak_526	1147.86	1192	rna27317	lap	FBgn0086372	1147.86	6.75	55.46
NT_033777.3	7473260	7473781	MACS_peak_527	291.93	521	rna27387	CG1142	FBgn0037504	291.93	2.19	66.45
NT_033777.3	8105331	8106095	MACS_peak_530	3100	764	rna27557	puc	FBgn0243512	3100	6.33	51.37
NT_033777.3	8349814	8352817	MACS_peak_533	892.09	3003	rna27651	Atg13	FBgn0261108	892.09	6.72	58.24
NT_033777.3	8517867	8518391	MACS_peak_534	666.14	524	rna27670	CG11737	FBgn0037592	666.14	5.51	61.26
NT_033777.3	8659962	8660761	MACS_peak_536	1115.88	799	rna27710	bel	FBgn0263231	1115.88	6.53	55.79
NT_033777.3	8697325	8697822	MACS_peak_538	1818.48	497	rna27732	hb	FBgn0001180	1818.48	6.74	50.78
NT_033777.3	8716895	8717341	MACS_peak_539	3100	446	rna27739	TMEM216	FBgn0037614	3100	10.04	51.37
NT_033777.3	8717848	8718371	MACS_peak_540	3178.64	523	rna27739	TMEM216	FBgn0037614	3178.64	4.58	37.5
NT_033777.3	8828834	8831005	MACS_peak_542	445.91	2171	rna27802	pyd	FBgn0262614	445.91	5.2	66.54
NT_033777.3	8864785	8865299	MACS_peak_543	52.98	514	rna27804	pyd	FBgn0262614	52.98	3.08	80.51
NT_033777.3	8930715	8931896	MACS_peak_544	421.42	1181	rna27804	pyd	FBgn0262614	421.42	5.35	66.25
NT_033777.3	9341866	9342491	MACS_peak_552	3100	625	rna27927	CG45050	FBgn0266410	3100	7.99	51.37
NT_033777.3	9354421	9354854	MACS_peak_553	3100	433	rna27925	CG45050	FBgn0266410	3100	3.93	51.37
NT_033777.3	9522294	9522891	MACS_peak_554	512.49	597	rna28001	CG8176	FBgn0037702	512.49	5.89	65.37
NT_033777.3	9591308	9592185	MACS_peak_555	1462.64	877	rna28051	CG8312	FBgn0037720	1462.64	6.42	52.23
NT_033777.3	9807328	9809368	MACS_peak_559	719.19	2040	rna28164	FBXO11	FBgn0037760	719.19	7.18	60.88
NT_033777.3	10001763	10002440	MACS_peak_560	694.8	677	rna28197	Mical	FBgn0053208	694.8	6.17	60.29
NT_033777.3	10102107	10103602	MACS_peak_563	2375.77	1495	rna28246	Fmr1	FBgn0028734	2375.77	4.6	48
NT_033777.3	10118513	10119548	MACS_peak_565	52.18	1035	rna28258	CG3940	FBgn0037788	52.18	2.89	80.42
NT_033777.3	10134818	10135249	MACS_peak_566	1379.49	431	rna28267	tws	FBgn0004889	1379.49	10.81	53.3
NT_033777.3	10139326	10139772	MACS_peak_567	722.73	446	rna28271	tws	FBgn0004889	722.73	7.57	61.49
NT_033777.3	10144667	10145532	MACS_peak_568	1099.56	865	rna28279	Invadolysin	FBgn0086359	1099.56	7.3	55.7
NT_033777.3	10167248	10167461	MACS_peak_570	632.73	213	rna28282	Best1	FBgn0040238	632.73	5.85	62.4
NT_033777.3	10170191	10170487	MACS_peak_571	656.79	296	rna28282	Best1	FBgn0040238	656.79	3.55	61.43
NT_033777.3	10331855	10332695	MACS_peak_574	295.79	840	rna28325	CG12818	FBgn0037809	295.79	4.12	66.34
NT_033777.3	10350181	10350587	MACS_peak_577	1513.3	406	rna28332	jumu	FBgn0015396	1513.3	5.23	52.43
NT_033777.3	10388257	10389437	MACS_peak_578	1022.58	1180	rna28340	cwo	FBgn0259938	1022.58	4.96	57.38
NT_033777.3	11236549	11237340	MACS_peak_582	692.33	791	rna28534	CG31441	FBgn0051441	692.33	7.07	60.35
NT_033777.3	11592366	11592624	MACS_peak_584	179.91	258	rna28623	Jupiter	FBgn0051363	179.91	4.82	72.45
NT_033777.3	11623391	11624302	MACS_peak_585	216.67	911	rna28630	CG6808	FBgn0037921	216.67	4.35	70.04
NT_033777.3	11650084	11650706	MACS_peak_587	1995.43	622	rna28638	Csk	FBgn0262081	1995.43	7.42	48.5
NT_033777.3	11656148	11656674	MACS_peak_588	216.67	526	rna28649	CG42327	FBgn0259227	216.67	4.45	70.11
NT_033777.3	11763483	11764457	MACS_peak_589	3230.05	974	rna28680	Lk6	FBgn0017581	3230.05	6.26	100
NT_033777.3	11947380	11947640	MACS_peak_592	1281.56	260	rna28728	Cad87A	FBgn0037963	1281.56	8.1	53.7
NT_033777.3	11948836	11949129	MACS_peak_593	260.5	293	rna28728	Cad87A	FBgn0037963	260.5	6.37	68.6
NT_033777.3	12373067	12373813	MACS_peak_595	356.36	746	rna28871	GstD3	FBgn0010039	356.36	5.11	66.67
NT_033777.3	12424610	12425917	MACS_peak_596	2507.07	1307	rna28909	Pp1-87B	FBgn0004103	2507.07	4.58	49.79
NT_033777.3	12719402	12720027	MACS_peak_599	399.43	625	rna29000	Men	FBgn0002719	399.43	3.58	66.09
NT_033777.3	12981045	12981387	MACS_peak_602	2130.61	342	rna29040	Paip2	FBgn0038100	2130.61	4.89	50.36
NT_033777.3	12984110	12985488	MACS_peak_603	50.1	1378	rna29040	Paip2	FBgn0038100	50.1	5.64	79.81
NT_033777.3	13011648	13012172	MACS_peak_605	405.04	524	rna29064	CtBP	FBgn0020496	405.04	6.61	66.09
NT_033777.3	13019341	13019814	MACS_peak_606	3100	473	rna29060	CtBP	FBgn0020496	3100	7.75	51.37
NT_033777.3	13304763	13305070	MACS_peak_609	208.52	307	rna29124	CG32473	FBgn0052473	208.52	4.34	70.55
NT_033777.3	13434047	13434984	MACS_peak_612	251.32	937	rna29174	yrt	FBgn0004049	251.32	2.85	68.98
NT_033777.3	13637717	13642427	MACS_peak_614	657.05	4710	rna29211	sqd	FBgn0263396	657.05	6.96	61.37
NT_033777.3	13683920	13684150	MACS_peak_616	229.52	230	rna29248	flfl	FBgn0024555	229.52	5.2	69.41
NT_033777.3	13688346	13689285	MACS_peak_617	455.29	939	rna29248	flfl	FBgn0024555	455.29	8.02	66.01
NT_033777.3	14026877	14026944	MACS_peak_622	376.05	67	rna29328	rdx	FBgn0264493	376.05	3.39	66.99
NT_033777.3	14056944	14057428	MACS_peak_623	929.02	484	rna29337	foxo	FBgn0038197	929.02	8.61	57.55
NT_033777.3	14086975	14087978	MACS_peak_624	1332.42	1003	rna29337	foxo	FBgn0038197	1332.42	5.88	53.04
NT_033777.3	14286208	14286903	MACS_peak_627	445.04	695	rna29398	trx	FBgn0003862	445.04	6.31	66.58
NT_033777.3	14696484	14697292	MACS_peak_630	1250.17	808	rna29502	Meltrin	FBgn0265140	1250.17	6.01	54.08
NT_033777.3	14723310	14724261	MACS_peak_631	1363.24	951	rna29504	kibra	FBgn0262127	1363.24	4.8	53.12
NT_033777.3	14732413	14733634	MACS_peak_632	123.47	1221	rna29510	eff	FBgn0011217	123.47	4.53	75.25
NT_033777.3	14740379	14740940	MACS_peak_633	3100	561	rna29511	eff	FBgn0011217	3100	7.04	51.37
NT_033777.3	14741581	14742591	MACS_peak_634	2364.17	1010	rna29513	jvl	FBgn0263929	2364.17	3.52	48.22
NT_033777.3	15094866	15095631	MACS_peak_636	3100	765	rna29569	CG6966	FBgn0038286	3100	8.21	51.37
NT_033777.3	15196941	15197201	MACS_peak_637	88.16	260	rna29611	CG42542	FBgn0260659	88.16	4.22	76.91
NT_033777.3	15290943	15291525	MACS_peak_638	2152.04	582	rna29679	Tm1	FBgn0003721	2152.04	7.42	51.09
NT_033777.3	15303640	15304972	MACS_peak_640	2026.92	1332	rna29675	Tm1	FBgn0003721	2026.92	9.01	49.49
NT_033777.3	15408422	15409189	MACS_peak_641	1474.53	767	rna29743	Atx2	FBgn0041188	1474.53	8.47	52.93
NT_033777.3	15804247	15804605	MACS_peak_645	525.98	358	rna29824	alpha-Man-IIb	FBgn0026616	525.98	4.37	64.99
NT_033777.3	15901009	15901382	MACS_peak_646	3100	373	rna29852	glob1	FBgn0027657	3100	5.48	51.37
NT_033777.3	15935099	15936340	MACS_peak_647	526.75	1241	rna29870	Sap47	FBgn0013334	526.75	4.36	65.08
NT_033777.3	15955989	15956307	MACS_peak_649	111.75	318	rna29872	Sap47	FBgn0013334	111.75	2.81	76.07
NT_033777.3	15959319	15960030	MACS_peak_650	264.96	711	rna29870	Sap47	FBgn0013334	264.96	5.24	68.3
NT_033777.3	16099227	16099660	MACS_peak_653	1556.32	433	rna29932	Akt1	FBgn0010379	1556.32	6.6	52.6
NT_033777.3	16186711	16187789	MACS_peak_654	237.03	1078	rna29959	Bin1	FBgn0024491	237.03	5.42	69.74
NT_033777.3	16274151	16275169	MACS_peak_656	3100	1018	rna29983	gish	FBgn0250823	3100	5.34	51.37
NT_033777.3	16301822	16302854	MACS_peak_658	307.49	1032	rna29985	gish	FBgn0250823	307.49	5.01	66.26
NT_033777.3	17118736	17119154	MACS_peak_664	677.88	418	rna30224	cher	FBgn0014141	677.88	5.01	61.17
NT_033777.3	17804040	17804996	MACS_peak_669	1163.19	956	rna30433	CG17802	FBgn0038549	1163.19	4.69	54.57
NT_033777.3	18169078	18170098	MACS_peak_670	3100	1020	rna30505	wrd	FBgn0042693	3100	7.2	51.37
NT_033777.3	18193849	18197120	MACS_peak_671	3100	3271	rna30519	Ssdp	FBgn0011481	3100	5.32	51.37
NT_033777.3	18198701	18199595	MACS_peak_672	3100	894	rna30520	Ssdp	FBgn0011481	3100	5.15	51.37
NT_033777.3	18242530	18242909	MACS_peak_673	863.08	379	rna30536	14-3-3epsilon	FBgn0020238	863.08	3.95	57.85
NT_033777.3	18248217	18249659	MACS_peak_674	1150.96	1442	rna30537	14-3-3epsilon	FBgn0020238	1150.96	4.73	55.75
NT_033777.3	18274825	18275141	MACS_peak_675	65.72	316	rna30553	eIF1A	FBgn0026250	65.72	3.99	79.93
NT_033777.3	18281693	18283005	MACS_peak_676	1353.25	1312	rna30555	eIF1A	FBgn0026250	1353.25	7.18	53.35
NT_033777.3	18364243	18364765	MACS_peak_677	1827.9	522	rna30582	WRNexo	FBgn0038608	1827.9	4.48	50.63
NT_033777.3	18573090	18573525	MACS_peak_679	3100	435	rna30635	CG7694	FBgn0038627	3100	7.02	51.37
NT_033777.3	18743000	18743594	MACS_peak_681	365.4	594	rna30688	Mekk1	FBgn0024329	365.4	4.92	66.43
NT_033777.3	19217297	19218031	MACS_peak_683	837.87	734	rna30785	vib	FBgn0267975	837.87	4.22	58.89
NT_033777.3	19219188	19219340	MACS_peak_684	483.7	152	rna30785	vib	FBgn0267975	483.7	3.63	65.5
NT_033777.3	19226480	19226651	MACS_peak_685	261.21	171	rna30785	vib	FBgn0267975	261.21	3.58	68.36
NT_033777.3	19325481	19326217	MACS_peak_686	1403.84	736	rna30802	Dl	FBgn0000463	1403.84	3.76	53.33
NT_033777.3	19404841	19406294	MACS_peak_688	302.75	1453	rna30821	CG5316	FBgn0038704	302.75	4.55	66.45
NT_033777.3	19594499	19595340	MACS_peak_690	312.99	841	rna30830	Dys	FBgn0260003	312.99	3.62	66.33
NT_033777.3	19929617	19930532	MACS_peak_695	748.23	915	rna30961	Hs6st	FBgn0038755	748.23	5.81	60.88
NT_033777.3	20006234	20006659	MACS_peak_696	1239.08	425	rna30961	Hs6st	FBgn0038755	1239.08	6.62	54.04
NT_033777.3	20008160	20008512	MACS_peak_697	633.45	352	rna30961	Hs6st	FBgn0038755	633.45	4.49	62.6
NT_033777.3	20252769	20253853	MACS_peak_700	1598.78	1084	rna31013	cic	FBgn0262582	1598.78	8.81	52.82
NT_033777.3	20309343	20310638	MACS_peak_701	3100	1295	rna31022	CG42668	FBgn0261550	3100	6.47	51.37
NT_033777.3	20550720	20551107	MACS_peak_703	1786.67	387	rna31068	Stat92E	FBgn0016917	1786.67	8.67	51.38
NT_033777.3	20593138	20594044	MACS_peak_707	3100	906	rna31107	bon	FBgn0023097	3100	14.28	51.37
NT_033777.3	20831275	20832318	MACS_peak_709	1557.52	1043	rna31191	CG31223	FBgn0051223	1557.52	7.11	52.89
NT_033777.3	20957733	20958167	MACS_peak_710	933.48	434	rna31234	Atpalpha	FBgn0002921	933.48	4.92	57.88
NT_033777.3	20959236	20959380	MACS_peak_711	100.45	144	rna31232	Atpalpha	FBgn0002921	100.45	2.87	77.39
NT_033777.3	20973810	20974758	MACS_peak_712	1065.35	948	rna31227	Atpalpha	FBgn0002921	1065.35	9.9	55.83
NT_033777.3	21018129	21018900	MACS_peak_714	2429.87	771	rna31254	Rlip	FBgn0026056	2429.87	6.97	48.33
NT_033777.3	21019444	21020463	MACS_peak_715	59.22	1019	rna31254	Rlip	FBgn0026056	59.22	3.27	80.6
NT_033777.3	21097250	21097827	MACS_peak_717	3100	577	rna31285	RhoGAP93B	FBgn0038853	3100	6.27	51.37
NT_033777.3	21126937	21127485	MACS_peak_719	247.83	548	rna31298	slmb	FBgn0283468	247.83	7.21	69.41
NT_033777.3	21157437	21157657	MACS_peak_720	601.84	220	rna31315	SNF4Agamma	FBgn0264357	601.84	6.66	63.45
NT_033777.3	21173838	21175633	MACS_peak_721	99.34	1795	rna31314	SNF4Agamma	FBgn0264357	99.34	3.97	77.47
NT_033777.3	21178579	21179204	MACS_peak_722	931.61	625	rna31312	SNF4Agamma	FBgn0264357	931.61	4.5	57.66
NT_033777.3	21200759	21201408	MACS_peak_723	622.72	649	rna31320	SNF4Agamma	FBgn0264357	622.72	6.92	62.84
NT_033777.3	21603019	21603573	MACS_peak_727	1274.27	554	rna31480	InR	FBgn0283499	1274.27	7.37	53.3
NT_033777.3	21632132	21633073	MACS_peak_731	2051.97	941	rna31491	E2f1	FBgn0011766	2051.97	5.86	49.31
NT_033777.3	21660215	21660871	MACS_peak_732	487.29	656	rna31487	E2f1	FBgn0011766	487.29	5.72	65.14
NT_033777.3	21820646	21821023	MACS_peak_734	931.88	377	rna31528	CASK	FBgn0013759	931.88	5.48	57.77
NT_033777.3	21850693	21851876	MACS_peak_736	1664.43	1183	rna31548	glec	FBgn0015229	1664.43	5.26	52.8
NT_033777.3	21855399	21856266	MACS_peak_737	1523.56	867	rna31548	glec	FBgn0015229	1523.56	5.83	52.32
NT_033777.3	22042906	22043379	MACS_peak_738	1189.77	473	rna31611	how	FBgn0264491	1189.77	5.4	54.75
NT_033777.3	22074448	22074944	MACS_peak_739	571.14	496	rna31612	how	FBgn0264491	571.14	6.26	65.02
NT_033777.3	22077283	22078179	MACS_peak_740	753.81	896	rna31611	how	FBgn0264491	753.81	5.28	60.85
NT_033777.3	22133829	22134451	MACS_peak_741	3100	622	rna31630	SKIP	FBgn0051163	3100	9.3	51.37
NT_033777.3	22173931	22174727	MACS_peak_743	222.77	796	rna31630	SKIP	FBgn0051163	222.77	3.22	70.3
NT_033777.3	22383558	22386335	MACS_peak_750	642.73	2777	rna31684	CG43343	FBgn0263048	642.73	4.45	62.35
NT_033777.3	22714533	22716667	MACS_peak_757	465.85	2134	rna31808	wge	FBgn0051151	465.85	4.47	66.18
NT_033777.3	22766731	22766925	MACS_peak_759	256.67	194	rna31839	CG13841	FBgn0040588	256.67	3.82	68.83
NT_033777.3	22787005	22788082	MACS_peak_760	68.5	1077	rna31829	CG7029	FBgn0039026	68.5	3.01	80
NT_033777.3	23209607	23209883	MACS_peak_762	213.46	276	rna31931	cnc	FBgn0262975	213.46	5.06	70.25
NT_033777.3	23217878	23219249	MACS_peak_763	148.09	1371	rna31931	cnc	FBgn0262975	148.09	4.33	74.09
NT_033777.3	23220416	23220896	MACS_peak_764	3100	480	rna31933	cnc	FBgn0262975	3100	11.51	51.37
NT_033777.3	23221761	23221961	MACS_peak_765	233.54	200	rna31934	cnc	FBgn0262975	233.54	5.57	69.42
NT_033777.3	23280430	23280856	MACS_peak_769	1614.68	426	rna31961	orb	FBgn0004882	1614.68	6.31	52.56
NT_033777.3	23723330	23723729	MACS_peak_770	1249.03	399	rna32064	CG10365	FBgn0039109	1249.03	6.71	54.19
NT_033777.3	23818226	23818819	MACS_peak_771	1078.75	593	rna32108	eIF4G2	FBgn0260634	1078.75	7.22	55.97
NT_033777.3	23962050	23962555	MACS_peak_774	210.95	505	rna32150	AP-1sigma	FBgn0039132	210.95	3.48	70.6
NT_033777.3	24002421	24002547	MACS_peak_777	448.94	126	rna32183	KrT95D	FBgn0020647	448.94	4.35	66.8
NT_033777.3	24030493	24031827	MACS_peak_778	1110.44	1334	rna32183	KrT95D	FBgn0020647	1110.44	5.6	55.44
NT_033777.3	24054390	24055092	MACS_peak_780	174.03	702	rna32210	CG6000	FBgn0039145	174.03	4.02	72.76
NT_033777.3	24059288	24060311	MACS_peak_781	984.45	1023	rna32215	SMC1	FBgn0040283	984.45	4.99	56.89
NT_033777.3	24063076	24063831	MACS_peak_782	1930.14	755	rna32216	eIF4EHP	FBgn0053100	1930.14	9.47	49.84
NT_033777.3	24102716	24105763	MACS_peak_784	3100	3047	rna32221	Syx1A	FBgn0013343	3100	11.28	51.37
NT_033777.3	24231654	24232974	MACS_peak_787	67.87	1320	rna32287	mask	FBgn0043884	67.87	5.55	79.76
NT_033777.3	24255868	24256191	MACS_peak_789	216.77	323	rna32296	jar	FBgn0011225	216.77	4.71	70.18
NT_033777.3	24295077	24295864	MACS_peak_790	2142.43	787	rna32320	crb	FBgn0259685	2142.43	6.01	50.91
NT_033777.3	24520342	24521415	MACS_peak_791	98.34	1073	rna32383	Pp1alpha-96A	FBgn0003134	98.34	7.52	77.44
NT_033777.3	24543699	24543914	MACS_peak_792	113.6	215	rna32393	CG5789	FBgn0039207	113.6	4.25	75.89
NT_033777.3	24559186	24560317	MACS_peak_795	371.05	1131	rna32403	REPTOR	FBgn0039209	371.05	5.37	66.9
NT_033777.3	24560889	24562942	MACS_peak_796	108.88	2053	rna32403	REPTOR	FBgn0039209	108.88	5.44	75.88
NT_033777.3	24590571	24591421	MACS_peak_797	446.08	850	rna32412	mld	FBgn0263490	446.08	3.17	66.62
NT_033777.3	24813575	24814012	MACS_peak_799	850.26	437	rna32494	lili	FBgn0027539	850.26	6.07	58.05
NT_033777.3	24815318	24816525	MACS_peak_800	3100	1207	rna32498	CG5808	FBgn0027617	3100	5.6	51.37
NT_033777.3	24830438	24830973	MACS_peak_802	2792.48	535	rna32508	CG43273	FBgn0262962	2792.48	7.97	52.48
NT_033777.3	25074876	25075123	MACS_peak_808	350.13	247	rna32618	CG11920	FBgn0039274	350.13	6.07	66.4
NT_033777.3	25351451	25352192	MACS_peak_812	636.14	741	rna32728	Fur1	FBgn0004509	636.14	4.8	62.48
NT_033777.3	25396711	25397562	MACS_peak_813	417.24	851	rna32726	Fur1	FBgn0004509	417.24	3.06	66.04
NT_033777.3	25472481	25473058	MACS_peak_814	3100	577	rna32726	Fur1	FBgn0004509	3100	9.11	51.37
NT_033777.3	25600269	25601670	MACS_peak_817	1620.4	1401	rna32763	msi	FBgn0011666	1620.4	7.85	52.29
NT_033777.3	25637842	25638529	MACS_peak_819	1996.06	687	rna32795	jigr1	FBgn0039350	1996.06	5.23	48.67
NT_033777.3	25647245	25647653	MACS_peak_820	57.28	408	rna32799	jigr1	FBgn0039350	57.28	3.65	80.77
NT_033777.3	25664309	25665640	MACS_peak_821	3220.76	1331	rna32812	RASSF8	FBgn0261986	3220.76	6.01	25
NT_033777.3	25698964	25700026	MACS_peak_822	2671.7	1062	rna32832	LpR2	FBgn0051092	2671.7	6.55	50.69
NT_033777.3	25874131	25875239	MACS_peak_825	216.02	1108	rna32893	Tsp96F	FBgn0027865	216.02	3.94	70.07
NT_033777.3	25881015	25881427	MACS_peak_826	223.48	412	rna32893	Tsp96F	FBgn0027865	223.48	4.97	70.34
NT_033777.3	25881983	25882275	MACS_peak_827	864.46	292	rna32896	SppL	FBgn0039381	864.46	6.23	58.06
NT_033777.3	25999850	26000761	MACS_peak_828	476.53	911	rna32935	E(spl)mgamma-HLH	FBgn0002735	476.53	3.85	65.91
NT_033777.3	26466584	26467070	MACS_peak_831	307.61	486	rna33041	CG5455	FBgn0039430	307.61	5.52	66.34
NT_033777.3	26537370	26537784	MACS_peak_833	1465.99	414	rna33050	scrib	FBgn0263289	1465.99	6.63	52.79
NT_033777.3	26590440	26590717	MACS_peak_834	595.26	277	rna33050	scrib	FBgn0263289	595.26	4.38	63.37
NT_033777.3	26799040	26799480	MACS_peak_835	3100	440	rna33110	Tl	FBgn0262473	3100	6.62	51.37
NT_033777.3	26966929	26967549	MACS_peak_839	858.1	620	rna33165	CG5521	FBgn0039466	858.1	5.55	57.53
NT_033777.3	27064989	27065322	MACS_peak_840	171.34	333	rna33195	spz	FBgn0003495	171.34	3.64	72.9
NT_033777.3	27069143	27070070	MACS_peak_841	3100	927	rna33195	spz	FBgn0003495	3100	6.54	51.37
NT_033777.3	27108466	27109058	MACS_peak_842	160.05	592	rna33214	gb	FBgn0039487	160.05	4.85	73.52
NT_033777.3	27111270	27112270	MACS_peak_843	710.28	1000	rna33214	gb	FBgn0039487	710.28	6.23	60.23
NT_033777.3	27150393	27151069	MACS_peak_844	3100	676	rna33224	CG6051	FBgn0039492	3100	8.94	51.37
NT_033777.3	27275176	27275785	MACS_peak_848	100.24	609	rna33276	CG5938	FBgn0046247	100.24	4.92	77.35
NT_033777.3	27558325	27559145	MACS_peak_850	3100	820	rna33321	Klp98A	FBgn0004387	3100	11.53	51.37
NT_033777.3	27564619	27565854	MACS_peak_851	568.81	1235	rna33325	wdb	FBgn0027492	568.81	7.86	64.88
NT_033777.3	27581588	27582241	MACS_peak_852	3100	653	rna33326	wdb	FBgn0027492	3100	12.37	51.37
NT_033777.3	27606768	27607396	MACS_peak_853	833.55	628	rna33333	dsd	FBgn0039528	833.55	7.97	58.75
NT_033777.3	27636548	27636836	MACS_peak_854	3224.03	288	rna33343	Mtl	FBgn0039532	3224.03	6.81	33.33
NT_033777.3	27638622	27639871	MACS_peak_855	2751.78	1249	rna33343	Mtl	FBgn0039532	2751.78	3.79	51.94
NT_033777.3	28325488	28325819	MACS_peak_857	1407.58	331	rna33461	larp	FBgn0261618	1407.58	7.05	53.21
NT_033777.3	28336007	28336440	MACS_peak_858	2978.44	433	rna33461	larp	FBgn0261618	2978.44	11.47	52.63
NT_033777.3	28598058	28598637	MACS_peak_860	2900.04	579	rna33497	Noa36	FBgn0026400	2900.04	8.66	52.31
NT_033777.3	28613652	28614734	MACS_peak_861	51.63	1082	rna33512	CG10011	FBgn0039590	51.63	4.36	80.17
NT_033777.3	28634375	28635099	MACS_peak_862	917.52	724	rna33512	CG10011	FBgn0039590	917.52	6.86	57.6
NT_033777.3	28812704	28813551	MACS_peak_863	2212.69	847	rna33539	CG1646	FBgn0039600	2212.69	8.47	50
NT_033777.3	28831817	28832024	MACS_peak_865	638.01	207	rna33548	WASp	FBgn0024273	638.01	7.04	62.71
NT_033777.3	28853605	28854661	MACS_peak_867	124.71	1056	rna33560	Inx3	FBgn0265274	124.71	3.66	75.28
NT_033777.3	29063802	29064612	MACS_peak_874	2388.87	810	rna33616	CG11873	FBgn0039633	2388.87	6.18	48.58
NT_033777.3	29591830	29592167	MACS_peak_881	1717.5	337	rna33737	alph	FBgn0086361	1717.5	5.46	53.15
NT_033777.3	29598163	29599234	MACS_peak_882	3100	1071	rna33738	alph	FBgn0086361	3100	5.07	51.37
NT_033777.3	29869364	29869793	MACS_peak_884	668.34	429	rna33857	CG34133	FBgn0083969	668.34	6.48	61.36
NT_033777.3	30022841	30023840	MACS_peak_885	2687.85	999	rna33914	Axn	FBgn0026597	2687.85	5.69	50.7
NT_033777.3	30206446	30206721	MACS_peak_891	75.99	275	rna33986	RpS7	FBgn0039757	75.99	3.91	78.87
NT_033777.3	30277931	30280130	MACS_peak_892	2457.31	2199	rna34015	hdc	FBgn0010113	2457.31	5.56	48.95
NT_033777.3	30424498	30425162	MACS_peak_893	1300.12	664	rna34047	CG15536	FBgn0039766	1300.12	6.77	53.35
NT_033777.3	30577178	30577558	MACS_peak_894	203.19	380	rna34098	tmod	FBgn0082582	203.19	5.63	70.8
NT_033777.3	30601200	30601489	MACS_peak_895	428.18	289	rna34125	CG2246	FBgn0039790	428.18	3.88	65.91
NT_033777.3	30792208	30794352	MACS_peak_898	83.01	2144	rna34183	wts	FBgn0011739	83.01	3.41	77.52
NT_033777.3	30800037	30800963	MACS_peak_899	3100	926	rna34183	wts	FBgn0011739	3100	8.87	51.37
NT_033777.3	30806287	30806619	MACS_peak_900	3100	332	rna34183	wts	FBgn0011739	3100	13.6	51.37
NT_033777.3	30808616	30809363	MACS_peak_901	1769.97	747	rna34188	cindr	FBgn0027598	1769.97	6.87	52.12
NT_033777.3	30824954	30826500	MACS_peak_902	147.25	1546	rna34187	cindr	FBgn0027598	147.25	6.08	74.14
NT_033777.3	31054694	31057928	MACS_peak_903	1838.94	3234	rna34239	dco	FBgn0002413	1838.94	4.99	50.79
NT_033777.3	31058539	31058642	MACS_peak_904	3100	103	rna34240	dco	FBgn0002413	3100	10.55	51.37
NT_033777.3	31060374	31061210	MACS_peak_905	3100	836	rna34242	dco	FBgn0002413	3100	9.61	51.37
NT_033777.3	31405244	31405956	MACS_peak_907	407.54	712	rna34323	Gprk2	FBgn0261988	407.54	4.13	66.42
NT_033777.3	31433458	31433888	MACS_peak_908	580.11	430	rna34323	Gprk2	FBgn0261988	580.11	3.96	63.99
NT_033777.3	31609319	31609815	MACS_peak_909	3100	496	rna34357	CycG	FBgn0039858	3100	8.78	51.37
NT_033777.3	31850737	31851987	MACS_peak_915	978.67	1250	rna34449	heph	FBgn0011224	978.67	5.56	56.83
NT_033777.3	31975447	31975965	MACS_peak_916	296.06	518	rna34460	heph	FBgn0011224	296.06	3.82	66.41
NT_033777.3	31979522	31979619	MACS_peak_917	229.69	97	rna34449	heph	FBgn0011224	229.69	5.07	69.47
NT_033777.3	31985233	31985768	MACS_peak_918	1489.18	535	rna34449	heph	FBgn0011224	1489.18	7.89	52.14
NT_033778.4	1076634	1076761	MACS_peak_922	809.04	127	rna12686	rl	FBgn0003256	809.04	6	59.65
NT_033778.4	1120624	1121086	MACS_peak_923	55.46	462	rna12686	rl	FBgn0003256	55.46	3.36	80.74
NT_033778.4	1344450	1345119	MACS_peak_924	637.02	669	rna12698	Yeti	FBgn0267398	637.02	3.15	62.58
NT_033778.4	1526740	1526943	MACS_peak_926	332.01	203	rna12704	Maf1	FBgn0267861	332.01	5.74	66.02
NT_033778.4	2830707	2831043	MACS_peak_928	73.33	336	rna12727	CG41378	FBgn0085638	73.33	3.28	79.61
NT_033778.4	3942933	3943335	MACS_peak_929	616.65	402	rna12735	uex	FBgn0262124	616.65	4.85	62.52
NT_033778.4	4322294	4322715	MACS_peak_932	365.97	421	rna12753	Gprk1	FBgn0260798	365.97	2.71	66.59
NT_033778.4	4336376	4336583	MACS_peak_933	486.89	207	rna12753	Gprk1	FBgn0260798	486.89	3.14	65.05
NT_033778.4	4458153	4458255	MACS_peak_936	310.99	102	rna12753	Gprk1	FBgn0260798	310.99	4.56	66.59
NT_033778.4	4470769	4471060	MACS_peak_937	266.84	291	rna12753	Gprk1	FBgn0260798	266.84	3.42	68.23
NT_033778.4	4546690	4547054	MACS_peak_938	988.13	364	rna12759	Stlk	FBgn0046692	988.13	5.26	56.71
NT_033778.4	4564433	4565281	MACS_peak_940	561.46	848	rna12759	Stlk	FBgn0046692	561.46	6.21	64.85
NT_033778.4	4599268	4600087	MACS_peak_941	1465.64	819	rna12761	p120ctn	FBgn0260799	1465.64	4.6	52.65
NT_033778.4	4726847	4727734	MACS_peak_944	55.95	887	rna12771	Nipped-B	FBgn0026401	55.95	4.35	80.71
NT_033778.4	5152788	5154531	MACS_peak_947	355.61	1743	rna12808	Atf6	FBgn0033010	355.61	4.21	66.59
NT_033778.4	5259798	5260171	MACS_peak_948	112.75	373	rna12816	d4	FBgn0033015	112.75	5.19	75.79
NT_033778.4	5295115	5295965	MACS_peak_949	267.58	850	rna12816	d4	FBgn0033015	267.58	3.95	68.2
NT_033778.4	5307287	5307652	MACS_peak_950	158.28	365	rna12820	sxc	FBgn0261403	158.28	5.1	73.59
NT_033778.4	5329009	5329555	MACS_peak_951	51.93	546	rna12820	sxc	FBgn0261403	51.93	2.36	80.45
NT_033778.4	5350879	5351964	MACS_peak_952	2248.34	1085	rna12824	CG10395	FBgn0033019	2248.34	7.48	50.96
NT_033778.4	5493890	5495861	MACS_peak_953	1522.14	1971	rna12838	CG30440	FBgn0050440	1522.14	5.21	52.17
NT_033778.4	5604516	5604834	MACS_peak_954	2628.39	318	rna12851	Fis1	FBgn0039969	2628.39	4.5	50
NT_033778.4	5647721	5647824	MACS_peak_955	394.6	103	rna12854	CG11665	FBgn0033028	394.6	4.56	66.3
NT_033778.4	5652498	5652815	MACS_peak_956	946.71	317	rna12854	CG11665	FBgn0033028	946.71	3.9	57.59
NT_033778.4	5671840	5672800	MACS_peak_958	80.45	960	rna12862	kune	FBgn0033032	80.45	4.39	78.12
NT_033778.4	5698455	5699224	MACS_peak_959	435.29	769	rna12865	CG17337	FBgn0259979	435.29	5.98	66.07
NT_033778.4	5758064	5758544	MACS_peak_960	771.38	480	rna12882	CG7791	FBgn0033038	771.38	4.78	60.38
NT_033778.4	5974873	5976027	MACS_peak_961	474.04	1154	rna12909	mle	FBgn0002774	474.04	7.46	66.13
NT_033778.4	5981843	5982708	MACS_peak_962	1425.68	865	rna12911	Src42A	FBgn0264959	1425.68	4.66	52.86
NT_033778.4	6035240	6036388	MACS_peak_963	624.72	1148	rna12918	SCAP	FBgn0033052	624.72	5.98	62.97
NT_033778.4	6156157	6156414	MACS_peak_964	315.35	257	rna12945	EcR	FBgn0000546	315.35	3.78	66.41
NT_033778.4	6221039	6221276	MACS_peak_965	1747.74	237	rna12988	bin3	FBgn0263144	1747.74	8.98	52.57
NT_033778.4	6234768	6236059	MACS_peak_966	715.78	1291	rna12987	bin3	FBgn0263144	715.78	3.45	60.49
NT_033778.4	6618802	6620365	MACS_peak_968	697.38	1563	rna13002	jing	FBgn0086655	697.38	10.81	60.38
NT_033778.4	6705234	6706198	MACS_peak_970	2895.74	964	rna13053	CG45092	FBgn0266525	2895.74	5.97	52.04
NT_033778.4	6715103	6715892	MACS_peak_971	622.8	789	rna13054	CG45092	FBgn0266525	622.8	4.84	62.93
NT_033778.4	6962879	6963095	MACS_peak_972	544.79	216	rna13141	mim	FBgn0053558	544.79	4.72	65.01
NT_033778.4	6970892	6971637	MACS_peak_973	3100	745	rna13141	mim	FBgn0053558	3100	5.17	51.37
NT_033778.4	6986042	6986776	MACS_peak_974	952.37	734	rna13173	CG17002	FBgn0033122	952.37	7.69	57.62
NT_033778.4	7473721	7474130	MACS_peak_978	1039.34	409	rna13387	Aldh-III	FBgn0010548	1039.34	7.18	56.38
NT_033778.4	7698109	7698902	MACS_peak_983	1273.71	793	rna13475	LRR	FBgn0033212	1273.71	4.91	53.18
NT_033778.4	7722033	7722655	MACS_peak_984	598.56	622	rna13495	CG18812	FBgn0042135	598.56	3.87	63.5
NT_033778.4	7778474	7779885	MACS_peak_985	3100	1411	rna13503	CG30497	FBgn0050497	3100	6.34	51.37
NT_033778.4	7781726	7782637	MACS_peak_986	1281.26	911	rna13503	CG30497	FBgn0050497	1281.26	4.85	53.57
NT_033778.4	7786009	7786268	MACS_peak_987	3100	259	rna13511	CanB2	FBgn0015614	3100	9.91	51.37
NT_033778.4	7890024	7890930	MACS_peak_988	3100	906	rna13557	CG30377	FBgn0050377	3100	9.2	51.37
NT_033778.4	7942042	7942888	MACS_peak_989	1062.88	846	rna13579	CG14764	FBgn0033236	1062.88	3.96	55.93
NT_033778.4	7955312	7955882	MACS_peak_990	2069.36	570	rna13579	CG14764	FBgn0033236	2069.36	5.37	49.48
NT_033778.4	8156054	8156654	MACS_peak_995	1653.67	600	rna13681	Lpin	FBgn0263593	1653.67	5.14	52.92
NT_033778.4	8204887	8205706	MACS_peak_997	430.48	819	rna13715	CG14756	FBgn0033275	430.48	5.68	66.03
NT_033778.4	8666170	8666311	MACS_peak_998	431.38	141	rna13829	Acsl	FBgn0263120	431.38	5.49	66.11
NT_033778.4	8934575	8935481	MACS_peak_1000	372.76	906	rna13927	FANCI	FBgn0033354	372.76	6.62	67.14
NT_033778.4	8960276	8961618	MACS_peak_1001	287.92	1342	rna13938	babo	FBgn0011300	287.92	7.53	66.56
NT_033778.4	9191275	9192096	MACS_peak_1008	1109.29	821	rna14056	CG8026	FBgn0033391	1109.29	3.47	55.32
NT_033778.4	9307268	9308722	MACS_peak_1009	3039.26	1454	rna14105	Myd88	FBgn0033402	3039.26	6.18	51.87
NT_033778.4	9409212	9409653	MACS_peak_1010	680.13	441	rna14124	wun	FBgn0016078	680.13	6.11	61.11
NT_033778.4	9414341	9415361	MACS_peak_1011	1876.59	1020	rna14127	wun2	FBgn0041087	1876.59	4.98	50
NT_033778.4	9426438	9427373	MACS_peak_1012	3100	935	rna14132	Pdk	FBgn0017558	3100	6.3	51.37
NT_033778.4	9441191	9441566	MACS_peak_1013	3100	375	rna14138	ced-6	FBgn0029092	3100	11.15	51.37
NT_033778.4	9472009	9473165	MACS_peak_1014	619.58	1156	rna14142	Camta	FBgn0259234	619.58	3.89	62.56
NT_033778.4	9860369	9860759	MACS_peak_1020	418.91	390	rna14269	PCB	FBgn0027580	418.91	5.46	66.12
NT_033778.4	9917937	9918353	MACS_peak_1025	81.16	416	rna14307	Mef2	FBgn0011656	81.16	3.68	77.95
NT_033778.4	9921609	9922003	MACS_peak_1027	63.63	394	rna14307	Mef2	FBgn0011656	63.63	2.73	79.94
NT_033778.4	9958123	9958858	MACS_peak_1028	1784.19	735	rna14307	Mef2	FBgn0011656	1784.19	7.03	51.23
NT_033778.4	9959948	9960302	MACS_peak_1029	75.89	354	rna14315	Pal1	FBgn0283510	75.89	7.22	78.89
NT_033778.4	10024050	10024359	MACS_peak_1030	1802.23	309	rna14334	Pka-R2	FBgn0022382	1802.23	7.61	51.24
NT_033778.4	10025828	10026042	MACS_peak_1031	114.88	214	rna14331	Pka-R2	FBgn0022382	114.88	5.04	75.89
NT_033778.4	10048250	10048619	MACS_peak_1032	158.21	369	rna14349	oys	FBgn0033476	158.21	4.58	73.52
NT_033778.4	10056825	10057343	MACS_peak_1033	3100	518	rna14364	magu	FBgn0262169	3100	12.08	51.37
NT_033778.4	10124292	10127577	MACS_peak_1035	1383.42	3285	rna14407	gem	FBgn0050011	1383.42	4.93	53.18
NT_033778.4	10249434	10249827	MACS_peak_1037	1044.19	393	rna14458	Syb	FBgn0003660	1044.19	6.9	55.99
NT_033778.4	10252281	10252417	MACS_peak_1038	943.02	136	rna14458	Syb	FBgn0003660	943.02	3.18	58.06
NT_033778.4	10430541	10431915	MACS_peak_1042	2531.96	1374	rna14550	RanBPM	FBgn0262114	2531.96	5.8	49.35
NT_033778.4	10439370	10439631	MACS_peak_1043	2207.86	261	rna14564	Galphao	FBgn0001122	2207.86	6.87	50
NT_033778.4	10448198	10448383	MACS_peak_1044	435.47	185	rna14558	Galphao	FBgn0001122	435.47	3.93	66.16
NT_033778.4	10541344	10541670	MACS_peak_1047	2038.38	326	rna14582	lola	FBgn0283521	2038.38	5.81	49.66
NT_033778.4	10542904	10543291	MACS_peak_1048	3100	387	rna14583	lola	FBgn0283521	3100	6.73	51.37
NT_033778.4	10557887	10558533	MACS_peak_1049	3100	646	rna14615	psq	FBgn0263102	3100	6.86	51.37
NT_033778.4	10731565	10731796	MACS_peak_1051	270.35	231	rna14650	CG7220	FBgn0033544	270.35	4.65	67.75
NT_033778.4	10827174	10827644	MACS_peak_1053	254.88	470	rna14678	CG12325	FBgn0033557	254.88	5.77	69.03
NT_033778.4	11198275	11199001	MACS_peak_1055	370.53	726	rna14744	shn	FBgn0003396	370.53	4.32	66.86
NT_033778.4	11583014	11587025	MACS_peak_1059	1120.92	4011	rna14889	tou	FBgn0033636	1120.92	5.27	55.94
NT_033778.4	11615578	11616045	MACS_peak_1060	2425.25	467	rna14890	tou	FBgn0033636	2425.25	10.98	48.35
NT_033778.4	11640145	11640941	MACS_peak_1061	3100	796	rna14899	CG9005	FBgn0033638	3100	8.44	51.37
NT_033778.4	11650814	11651224	MACS_peak_1062	2750.29	410	rna14901	CG9003	FBgn0033639	2750.29	8.22	51.69
NT_033778.4	11694917	11695701	MACS_peak_1063	274.92	784	rna14922	CG13197	FBgn0062449	274.92	5.71	67.76
NT_033778.4	11870008	11872171	MACS_peak_1064	794.38	2163	rna14948	CG13185	FBgn0033661	794.38	3.79	59.89
NT_033778.4	11975355	11977381	MACS_peak_1065	323.42	2026	rna14971	ADD1	FBgn0026573	323.42	3.84	66.18
NT_033778.4	12174090	12174264	MACS_peak_1068	908.34	174	rna15037	Oda	FBgn0014184	908.34	6.21	57.95
NT_033778.4	12335431	12336205	MACS_peak_1072	539.57	774	rna15122	CG8490	FBgn0033715	539.57	3.48	64.83
NT_033778.4	12375285	12375678	MACS_peak_1073	365.4	393	rna15140	CG13159	FBgn0033721	365.4	5.82	66.51
NT_033778.4	12529052	12529826	MACS_peak_1077	500.61	774	rna15209	fra	FBgn0011592	500.61	5.69	64.95
NT_033778.4	12592328	12592917	MACS_peak_1078	492.24	589	rna15221	Sin3A	FBgn0022764	492.24	6.13	65.22
NT_033778.4	12609168	12609876	MACS_peak_1080	93.19	708	rna15233	Amph	FBgn0027356	93.19	3.86	76.9
NT_033778.4	12613566	12614345	MACS_peak_1081	1511	779	rna15239	Galphaq	FBgn0004435	1511	7.58	52.29
NT_033778.4	12615906	12616414	MACS_peak_1082	83.66	508	rna15237	Galphaq	FBgn0004435	83.66	5.12	77.4
NT_033778.4	12637654	12639770	MACS_peak_1083	1714.68	2116	rna15257	Iswi	FBgn0011604	1714.68	5.49	53.29
NT_033778.4	12977316	12978221	MACS_peak_1085	254.99	905	rna15394	Psc	FBgn0005624	254.99	2.98	69.1
NT_033778.4	12980047	12980994	MACS_peak_1086	1595.51	947	rna15394	Psc	FBgn0005624	1595.51	8.41	52.68
NT_033778.4	13133141	13133559	MACS_peak_1087	583.81	418	rna15414	Cap-G	FBgn0259876	583.81	6.5	64.08
NT_033778.4	13159730	13160190	MACS_peak_1088	1593.78	460	rna15424	ND-MWFE	FBgn0085468	1593.78	5.78	52.53
NT_033778.4	13197676	13198159	MACS_peak_1089	3100	483	rna15447	Kdm4B	FBgn0053182	3100	8.54	51.37
NT_033778.4	13494250	13494862	MACS_peak_1092	3100	612	rna15574	bbc	FBgn0033844	3100	8.49	51.37
NT_033778.4	13592893	13593339	MACS_peak_1094	220.52	446	rna15621	CG6191	FBgn0027581	220.52	5.36	70.26
NT_033778.4	13841380	13841743	MACS_peak_1096	502.35	363	rna15664	CG6357	FBgn0033875	502.35	5.38	64.9
NT_033778.4	14139788	14140902	MACS_peak_1100	3100	1114	rna15747	Prosap	FBgn0040752	3100	6.16	51.37
NT_033778.4	14481186	14481790	MACS_peak_1102	3100	604	rna15882	PRAS40	FBgn0267824	3100	12.92	51.37
NT_033778.4	14945113	14946417	MACS_peak_1108	205.79	1304	rna16042	aPKC	FBgn0261854	205.79	5.41	70.5
NT_033778.4	14961567	14961841	MACS_peak_1109	92.91	274	rna16041	aPKC	FBgn0261854	92.91	3.19	76.78
NT_033778.4	14981262	14981823	MACS_peak_1110	2929.96	561	rna16058	pcs	FBgn0033988	2929.96	7.01	51.81
NT_033778.4	14992522	14993428	MACS_peak_1111	172.72	906	rna16062	CG10265	FBgn0033990	172.72	3.02	72.79
NT_033778.4	15128825	15129185	MACS_peak_1112	2132.2	360	rna16081	chn	FBgn0015371	2132.2	9.39	50.54
NT_033778.4	15216206	15216878	MACS_peak_1113	2533.73	672	rna16107	CG11808	FBgn0034000	2533.73	7.51	49.57
NT_033778.4	15309930	15311134	MACS_peak_1115	390.9	1204	rna16135	CG8152	FBgn0034008	390.9	4.86	66.46
NT_033778.4	15482233	15482834	MACS_peak_1116	1464.97	601	rna16181	CG8180	FBgn0034021	1464.97	7.31	52.51
NT_033778.4	15660780	15662519	MACS_peak_1118	93.15	1739	rna16236	fus	FBgn0023441	93.15	4.22	76.84
NT_033778.4	15675516	15675953	MACS_peak_1119	859.1	437	rna16233	fus	FBgn0023441	859.1	5.21	57.74
NT_033778.4	15848509	15849679	MACS_peak_1120	2706.11	1170	rna16286	tun	FBgn0034046	2706.11	6.28	50.47
NT_033778.4	16086930	16087725	MACS_peak_1122	310.79	795	rna16375	Dg	FBgn0034072	310.79	6.92	66.52
NT_033778.4	16098127	16098564	MACS_peak_1123	260.32	437	rna16375	Dg	FBgn0034072	260.32	3.35	68.74
NT_033778.4	16112195	16112530	MACS_peak_1124	1413.19	335	rna16390	Asph	FBgn0034075	1413.19	5.87	52.97
NT_033778.4	16205900	16206079	MACS_peak_1128	2387.86	179	rna16436	mrj	FBgn0034091	2387.86	6.51	48.39
NT_033778.4	16210021	16210397	MACS_peak_1129	268.86	376	rna16440	mrj	FBgn0034091	268.86	5.59	67.85
NT_033778.4	16532328	16533459	MACS_peak_1132	448.64	1131	rna16544	Sema2a	FBgn0011260	448.64	3.56	66.84
NT_033778.4	16594082	16594646	MACS_peak_1133	67.81	564	rna16574	CG8306	FBgn0034142	67.81	4.6	79.78
NT_033778.4	16663514	16664204	MACS_peak_1134	580.85	690	rna16595	Picot	FBgn0024315	580.85	6.76	64.09
NT_033778.4	16730898	16731537	MACS_peak_1136	340	639	rna16602	CG30463	FBgn0050463	340	5.1	66.17
NT_033778.4	16790738	16792226	MACS_peak_1137	1275.25	1488	rna16641	CG5522	FBgn0034158	1275.25	7.23	53.43
NT_033778.4	17016225	17017799	MACS_peak_1141	129.74	1574	rna16733	CG8963	FBgn0034181	129.74	4.07	74.4
NT_033778.4	17055234	17056298	MACS_peak_1143	1811.98	1064	rna16758	tef	FBgn0086350	1811.98	4.61	51.09
NT_033778.4	17394592	17395026	MACS_peak_1144	631.22	434	rna16844	CG10939	FBgn0010620	631.22	4.67	62.46
NT_033778.4	17444335	17444938	MACS_peak_1145	3100	603	rna16862	EDTP	FBgn0027506	3100	5.76	51.37
NT_033778.4	17473086	17474224	MACS_peak_1146	800.6	1138	rna16878	qkr54B	FBgn0022987	800.6	3.9	59.58
NT_033778.4	17633796	17634167	MACS_peak_1149	299.31	371	rna16970	Oxp	FBgn0034255	299.31	4.28	66.27
NT_033778.4	17715705	17717501	MACS_peak_1151	343.92	1796	rna17006	CG46315	FBgn0284231	343.92	3.77	66.21
NT_033778.4	17780600	17781279	MACS_peak_1152	69.93	679	rna17044	CG33981	FBgn0250851	69.93	4.32	79.75
NT_033778.4	17792869	17794550	MACS_peak_1153	1571.21	1681	rna17055	Dhit	FBgn0028743	1571.21	7.64	53.19
NT_033778.4	17797684	17798287	MACS_peak_1154	127.66	603	rna17055	Dhit	FBgn0028743	127.66	4.19	74.79
NT_033778.4	17846698	17848444	MACS_peak_1155	3100	1746	rna17073	olf186-M	FBgn0015522	3100	9.61	51.37
NT_033778.4	17855139	17857797	MACS_peak_1156	1886.07	2658	rna17070	olf186-F	FBgn0041585	1886.07	5.6	50.48
NT_033778.4	17871328	17871661	MACS_peak_1157	3100	333	rna17080	Mapmodulin	FBgn0034282	3100	8.49	51.37
NT_033778.4	18135425	18137411	MACS_peak_1159	718.06	1986	rna17136	Pcl	FBgn0003044	718.06	4.17	60.69
NT_033778.4	18440964	18442313	MACS_peak_1163	704.26	1349	rna17257	slim	FBgn0261477	704.26	4.29	60.26
NT_033778.4	18451283	18452736	MACS_peak_1164	97.37	1453	rna17263	rswl	FBgn0034351	97.37	3.4	77.43
NT_033778.4	18688071	18688641	MACS_peak_1165	3100	570	rna17326	CG42855	FBgn0262102	3100	12.56	51.37
NT_033778.4	18692040	18692862	MACS_peak_1166	753.82	822	rna17327	Sik3	FBgn0262103	753.82	6.07	60.95
NT_033778.4	18760864	18761082	MACS_peak_1167	1242	218	rna17350	Jabba	FBgn0259682	1242	3.97	54.17
NT_033778.4	19141631	19142354	MACS_peak_1169	1463.93	723	rna17459	ena	FBgn0000578	1463.93	4.95	52.37
NT_033778.4	19161659	19163581	MACS_peak_1171	164.59	1922	rna17458	ena	FBgn0000578	164.59	6.86	72.83
NT_033778.4	19179498	19179858	MACS_peak_1172	937.09	360	rna17480	hppy	FBgn0263395	937.09	7.18	58.22
NT_033778.4	19307651	19308515	MACS_peak_1174	76.34	864	rna17514	EndoB	FBgn0034433	76.34	5.48	78.84
NT_033778.4	19397849	19398805	MACS_peak_1176	1105.12	956	rna17547	hts	FBgn0263391	1105.12	6.61	55.39
NT_033778.4	19418556	19418605	MACS_peak_1177	587.11	49	rna17544	hts	FBgn0263391	587.11	5.03	64.06
NT_033778.4	19423593	19424114	MACS_peak_1178	1139.46	521	rna17548	hts	FBgn0263391	1139.46	6.56	55.22
NT_033778.4	19456169	19456975	MACS_peak_1179	1490.86	806	rna17584	par-1	FBgn0260934	1490.86	3.19	52.42
NT_033778.4	19478741	19478865	MACS_peak_1180	104.75	124	rna17585	par-1	FBgn0260934	104.75	3.24	76.7
NT_033778.4	20587550	20587744	MACS_peak_1185	351.59	194	rna17996	HnRNP-K	FBgn0267791	351.59	4.39	66.4
NT_033778.4	20595556	20595663	MACS_peak_1186	200.41	107	rna17996	HnRNP-K	FBgn0267791	200.41	3.04	70.97
NT_033778.4	20604695	20605619	MACS_peak_1187	54.57	924	rna17996	HnRNP-K	FBgn0267791	54.57	3.45	80.78
NT_033778.4	20671024	20671678	MACS_peak_1188	719.35	654	rna18036	galla-1	FBgn0034543	719.35	5.09	61.08
NT_033778.4	20831783	20832418	MACS_peak_1189	3066.68	635	rna18062	sktl	FBgn0016984	3066.68	7.5	51.35
NT_033778.4	21055846	21057197	MACS_peak_1191	2673.75	1351	rna18135	shg	FBgn0003391	2673.75	7.08	50.93
NT_033778.4	21061266	21061587	MACS_peak_1192	2076.46	321	rna18138	mRpL54	FBgn0034579	2076.46	7.06	49.82
NT_033778.4	21144200	21145750	MACS_peak_1195	1363.74	1550	rna18169	Xbp1	FBgn0021872	1363.74	8.01	53.25
NT_033778.4	21148264	21149945	MACS_peak_1196	927.56	1681	rna18173	CG30389	FBgn0050389	927.56	5.06	57.44
NT_033778.4	21154543	21155337	MACS_peak_1197	3111.63	794	rna18176	CG30389	FBgn0050389	3111.63	8.34	33.33
NT_033778.4	21156863	21157297	MACS_peak_1198	801.72	434	rna18173	CG30389	FBgn0050389	801.72	5.63	59.79
NT_033778.4	21183321	21183797	MACS_peak_1199	276.12	476	rna18195	tud	FBgn0003891	276.12	4.12	67.83
NT_033778.4	21200482	21200658	MACS_peak_1200	86.83	176	rna18198	CG44245	FBgn0265180	86.83	3.49	76.98
NT_033778.4	21206876	21207512	MACS_peak_1201	681.87	636	rna18200	Glycogenin	FBgn0265191	681.87	3.61	61.05
NT_033778.4	21398064	21398583	MACS_peak_1203	181.24	519	rna18289	Sdc	FBgn0010415	181.24	3.78	72.24
NT_033778.4	21480090	21480378	MACS_peak_1204	1108.03	288	rna18291	Sdc	FBgn0010415	1108.03	5.56	55.3
NT_033778.4	21502096	21502479	MACS_peak_1205	3100	383	rna18301	MESK2	FBgn0043070	3100	12.2	51.37
NT_033778.4	21514208	21514915	MACS_peak_1207	2575.7	707	rna18303	MESK2	FBgn0043070	2575.7	8.12	48.68
NT_033778.4	21646176	21646491	MACS_peak_1208	301.89	315	rna18346	CG10082	FBgn0034644	301.89	4.14	66.49
NT_033778.4	21664284	21665130	MACS_peak_1209	178.54	846	rna18360	CG42363	FBgn0259709	178.54	3.17	72.57
NT_033778.4	21697487	21698304	MACS_peak_1211	897.46	817	rna18393	HmgZ	FBgn0010228	897.46	5.44	58.08
NT_033778.4	22060949	22061581	MACS_peak_1213	3100	632	rna18460	Snp	FBgn0265192	3100	5.32	51.37
NT_033778.4	22121892	22122562	MACS_peak_1216	2429.31	670	rna18483	Vrp1	FBgn0243516	2429.31	7.01	48.13
NT_033778.4	22212834	22213519	MACS_peak_1218	1127.43	685	rna18530	ari-2	FBgn0025186	1127.43	5.51	56.06
NT_033778.4	23632609	23633264	MACS_peak_1228	3100	655	rna18990	retn	FBgn0004795	3100	6.2	51.37
NT_033778.4	23714665	23714899	MACS_peak_1229	721.39	234	rna19030	Sesn	FBgn0034897	721.39	6.41	61.29
NT_033778.4	23722209	23722875	MACS_peak_1230	50.44	666	rna19029	Sesn	FBgn0034897	50.44	2.85	79.83
NT_033778.4	23732561	23733276	MACS_peak_1231	439	715	rna19029	Sesn	FBgn0034897	439	8.39	66.11
NT_033778.4	23744336	23744614	MACS_peak_1232	715.56	278	rna19038	egl	FBgn0000562	715.56	4.29	60.29
NT_033778.4	23746199	23746829	MACS_peak_1233	3100	630	rna19038	egl	FBgn0000562	3100	6.29	51.37
NT_033778.4	23807160	23808732	MACS_peak_1234	1965.25	1572	rna19057	Ssrp	FBgn0010278	1965.25	5.28	49.17
NT_033778.4	23924817	23925027	MACS_peak_1235	53.61	210	rna19116	kcc	FBgn0261794	53.61	4.33	80.27
NT_033778.4	23992149	23992574	MACS_peak_1237	50.55	425	rna19172	CG3860	FBgn0034951	50.55	3.64	79.94
NT_033778.4	24132996	24133551	MACS_peak_1240	2838.51	555	rna19260	tamo	FBgn0041582	2838.51	8.53	53.54
NT_033778.4	24201709	24202187	MACS_peak_1243	407.42	478	rna19295	CG3356	FBgn0034989	407.42	6.5	66.34
NT_033778.4	24258012	24258475	MACS_peak_1244	3100	463	rna19306	CG3376	FBgn0034997	3100	6.97	51.37
NT_033778.4	24392128	24393203	MACS_peak_1246	58.62	1075	rna19339	Slik	FBgn0035001	58.62	4.71	80.62
NT_033778.4	24514535	24514997	MACS_peak_1248	847.17	462	rna19378	Letm1	FBgn0284252	847.17	7.96	57.84
NT_033778.4	24522091	24524542	MACS_peak_1249	3100	2451	rna19381	CG4612	FBgn0035016	3100	9.74	51.37
NT_033778.4	24609353	24609955	MACS_peak_1251	312.55	602	rna19423	CG42360	FBgn0259742	312.55	3.6	66.48
NT_033778.4	24743748	24744839	MACS_peak_1253	713.28	1091	rna19467	Usp15-31	FBgn0050421	713.28	5.65	60.1
NT_033779.5	17052	17212	MACS_peak_1257	785.94	160	rna6000	l(2)gl	FBgn0002121	785.94	5.14	60.31
NT_033779.5	18260	18570	MACS_peak_1258	637.66	310	rna6008	l(2)gl	FBgn0002121	637.66	4.8	62.67
NT_033779.5	19879	20020	MACS_peak_1259	344.12	141	rna5999	l(2)gl	FBgn0002121	344.12	3.5	66.28
NT_033779.5	21065	21376	MACS_peak_1260	645.75	311	rna6003	l(2)gl	FBgn0002121	645.75	4.26	61.98
NT_033779.5	107936	108226	MACS_peak_1262	219.86	290	rna6049	Sam-S	FBgn0005278	219.86	4.76	69.99
NT_033779.5	227371	228281	MACS_peak_1266	716.56	910	rna6115	kis	FBgn0266557	716.56	3	60.59
NT_033779.5	295703	296811	MACS_peak_1268	1378.78	1108	rna6159	Stip1	FBgn0024352	1378.78	4.1	53.42
NT_033779.5	305934	306389	MACS_peak_1270	303.08	455	rna6164	Plc21C	FBgn0004611	303.08	4.02	66.59
NT_033779.5	339206	339441	MACS_peak_1271	201.7	235	rna6164	Plc21C	FBgn0004611	201.7	4.65	70.76
NT_033779.5	603073	603608	MACS_peak_1273	126.33	535	rna6256	CG13689	FBgn0031270	126.33	4.65	74.85
NT_033779.5	875037	877038	MACS_peak_1274	420.08	2001	rna6333	PNUTS	FBgn0053526	420.08	4.67	66.16
NT_033779.5	1061233	1062213	MACS_peak_1275	789.5	980	rna6357	S	FBgn0003310	789.5	3.4	60.07
NT_033779.5	1076834	1077815	MACS_peak_1276	3100	981	rna6357	S	FBgn0003310	3100	7.69	51.37
NT_033779.5	1884621	1885318	MACS_peak_1283	3100	697	rna6549	Wdr62	FBgn0031374	3100	7.56	51.37
NT_033779.5	1909668	1909992	MACS_peak_1284	230.54	324	rna6549	Wdr62	FBgn0031374	230.54	4.92	69.41
NT_033779.5	1942784	1943585	MACS_peak_1285	825.6	801	rna6549	Wdr62	FBgn0031374	825.6	4.17	58.72
NT_033779.5	1976909	1979202	MACS_peak_1286	231.75	2293	rna6568	CG15356	FBgn0031377	231.75	3.22	69.48
NT_033779.5	2037713	2038202	MACS_peak_1288	664.97	489	rna6598	Su(dx)	FBgn0003557	664.97	4.48	61.16
NT_033779.5	2130812	2131254	MACS_peak_1289	115.52	442	rna6616	GlyP	FBgn0004507	115.52	2.92	75.92
NT_033779.5	2177846	2178754	MACS_peak_1290	3100	908	rna6628	aop	FBgn0000097	3100	7.29	51.37
NT_033779.5	2310200	2310449	MACS_peak_1292	783.73	249	rna6706	CG9967	FBgn0031413	783.73	7.13	60.55
NT_033779.5	2753232	2753660	MACS_peak_1294	1624.81	428	rna6837	Bacc	FBgn0031453	1624.81	7.04	52.44
NT_033779.5	2756244	2757328	MACS_peak_1295	3100	1084	rna6834	Bacc	FBgn0031453	3100	5.87	51.37
NT_033779.5	2827587	2827995	MACS_peak_1296	749.29	408	rna6869	Duox	FBgn0283531	749.29	4.94	60.81
NT_033779.5	2885928	2886578	MACS_peak_1298	2731.83	650	rna6904	lilli	FBgn0041111	2731.83	7.47	50.95
NT_033779.5	2889673	2890916	MACS_peak_1299	926.6	1243	rna6904	lilli	FBgn0041111	926.6	5.38	57.33
NT_033779.5	2945029	2945792	MACS_peak_1300	3100	763	rna6904	lilli	FBgn0041111	3100	6.16	51.37
NT_033779.5	2948204	2951111	MACS_peak_1301	142.94	2907	rna6904	lilli	FBgn0041111	142.94	4.95	73.82
NT_033779.5	3094216	3094375	MACS_peak_1304	109.99	159	rna6979	toc	FBgn0015600	109.99	2.56	75.92
NT_033779.5	3126178	3127790	MACS_peak_1306	174.6	1612	rna6979	toc	FBgn0015600	174.6	3.3	72.71
NT_033779.5	3372778	3373372	MACS_peak_1310	1198.75	594	rna7040	CG34394	FBgn0085423	1198.75	7.03	54.44
NT_033779.5	3527386	3528756	MACS_peak_1313	212.72	1370	rna7108	Spindly	FBgn0031549	212.72	3.62	70.18
NT_033779.5	3631522	3632154	MACS_peak_1314	2936.1	632	rna7134	for	FBgn0000721	2936.1	4.56	52.08
NT_033779.5	3638938	3640517	MACS_peak_1315	966.21	1579	rna7127	for	FBgn0000721	966.21	6.58	57.48
NT_033779.5	3655269	3655585	MACS_peak_1316	1490.6	316	rna7127	for	FBgn0000721	1490.6	8.23	52.28
NT_033779.5	3656707	3656953	MACS_peak_1317	95.62	246	rna7128	for	FBgn0000721	95.62	2.88	77.34
NT_033779.5	4032422	4032769	MACS_peak_1320	2324.78	347	rna7245	ed	FBgn0000547	2324.78	10.61	49.02
NT_033779.5	4847765	4849499	MACS_peak_1324	108.31	1734	rna7436	CG11927	FBgn0031638	108.31	3.2	75.92
NT_033779.5	4915046	4915502	MACS_peak_1326	222.52	456	rna7466	hoe1	FBgn0041150	222.52	3.08	70.24
NT_033779.5	5078461	5079574	MACS_peak_1331	462.16	1113	rna7587	pgant5	FBgn0031681	462.16	3.58	66.01
NT_033779.5	5325951	5326683	MACS_peak_1333	3100	732	rna7656	Ncoa6	FBgn0031698	3100	12.11	51.37
NT_033779.5	5551931	5552756	MACS_peak_1335	275.84	825	rna7726	CG18269	FBgn0031719	275.84	5.56	67.79
NT_033779.5	5724655	5725228	MACS_peak_1336	337.7	573	rna7789	CG11030	FBgn0031736	337.7	4.08	66.17
NT_033779.5	5758694	5759362	MACS_peak_1337	204.48	668	rna7789	CG11030	FBgn0031736	204.48	4.11	70.75
NT_033779.5	5972442	5973674	MACS_peak_1338	3100	1232	rna7880	chic	FBgn0000308	3100	9.17	51.37
NT_033779.5	6611010	6611268	MACS_peak_1341	1008.11	258	rna8084	CG11050	FBgn0031836	1008.11	7.12	56.88
NT_033779.5	6786281	6786861	MACS_peak_1344	340.53	580	rna8172	nrv1	FBgn0015776	340.53	3.85	66.13
NT_033779.5	6966779	6967385	MACS_peak_1348	3100	606	rna8253	smt3	FBgn0264922	3100	5.95	51.37
NT_033779.5	7194907	7195640	MACS_peak_1350	547.64	733	rna8317	CG4502	FBgn0031896	547.64	3.14	65.01
NT_033779.5	7203934	7204264	MACS_peak_1351	2790.7	330	rna8318	CG4502	FBgn0031896	2790.7	4.35	52.22
NT_033779.5	7205217	7208099	MACS_peak_1352	821.24	2882	rna8319	CG13784	FBgn0031897	821.24	4.02	58.79
NT_033779.5	7218908	7220033	MACS_peak_1353	1664.79	1125	rna8319	CG13784	FBgn0031897	1664.79	6.11	52.96
NT_033779.5	7499812	7501506	MACS_peak_1356	138.95	1694	rna8415	RapGAP1	FBgn0264895	138.95	5.04	74
NT_033779.5	7568573	7568978	MACS_peak_1357	412.76	405	rna8416	RapGAP1	FBgn0264895	412.76	4.45	65.88
NT_033779.5	7576244	7576607	MACS_peak_1358	1441.1	363	rna8416	RapGAP1	FBgn0264895	1441.1	7.7	52.48
NT_033779.5	7799308	7800058	MACS_peak_1360	715.63	750	rna8496	Herp	FBgn0031950	715.63	4.83	60.39
NT_033779.5	7827649	7828153	MACS_peak_1361	1261.78	504	rna8518	mts	FBgn0004177	1261.78	4.05	53.99
NT_033779.5	7831733	7833227	MACS_peak_1362	3100	1494	rna8518	mts	FBgn0004177	3100	5.01	51.37
NT_033779.5	7991357	7991619	MACS_peak_1364	585.75	262	rna8546	pes	FBgn0031969	585.75	6.09	64.12
NT_033779.5	7993840	7994184	MACS_peak_1365	1369.92	344	rna8547	pes	FBgn0031969	1369.92	5.36	53.15
NT_033779.5	8032059	8032641	MACS_peak_1367	335.84	582	rna8571	Cka	FBgn0044323	335.84	5.77	66.1
NT_033779.5	8083419	8083636	MACS_peak_1368	2394.94	217	rna8592	Bsg	FBgn0261822	2394.94	10.88	48.98
NT_033779.5	8089102	8089736	MACS_peak_1369	3100	634	rna8600	Bsg	FBgn0261822	3100	8.25	51.37
NT_033779.5	8105691	8105809	MACS_peak_1370	95.24	118	rna8591	Bsg	FBgn0261822	95.24	2.09	77.22
NT_033779.5	8125667	8126698	MACS_peak_1371	622.15	1031	rna8604	CG12375	FBgn0031987	622.15	6.71	62.75
NT_033779.5	8277370	8277702	MACS_peak_1373	1002.77	332	rna8695	Btk29A	FBgn0003502	1002.77	6.31	56.54
NT_033779.5	8415689	8415886	MACS_peak_1374	3100	197	rna8788	Akap200	FBgn0027932	3100	6.45	51.37
NT_033779.5	8463626	8463994	MACS_peak_1375	610.53	368	rna8804	fu12	FBgn0026718	610.53	5.05	62.93
NT_033779.5	8708485	8709611	MACS_peak_1377	1127.95	1126	rna8871	Hnf4	FBgn0004914	1127.95	6.36	55.75
NT_033779.5	8734466	8735399	MACS_peak_1378	348.95	933	rna8882	raw	FBgn0003209	348.95	4.08	66.28
NT_033779.5	8740384	8740660	MACS_peak_1379	156.47	276	rna8879	raw	FBgn0003209	156.47	3.21	73.62
NT_033779.5	8957517	8958113	MACS_peak_1382	1348.47	596	rna8934	CG31886	FBgn0032079	1348.47	8.66	53.2
NT_033779.5	8988935	8989287	MACS_peak_1383	142.63	352	rna8949	rost	FBgn0011705	142.63	4.94	73.93
NT_033779.5	9165420	9165872	MACS_peak_1384	2764.42	452	rna8991	CG9586	FBgn0032101	2764.42	6.61	51.71
NT_033779.5	9331182	9331981	MACS_peak_1385	848.63	799	rna9020	Cks30A	FBgn0010314	848.63	4.58	57.94
NT_033779.5	9437468	9437959	MACS_peak_1388	247.57	491	rna9053	numb	FBgn0002973	247.57	4.79	69.44
NT_033779.5	9521209	9521495	MACS_peak_1391	1774.79	286	rna9065	Oatp30B	FBgn0032123	1774.79	11.26	52.28
NT_033779.5	9523162	9523343	MACS_peak_1392	997.35	181	rna9065	Oatp30B	FBgn0032123	997.35	6.64	56.43
NT_033779.5	9683101	9685202	MACS_peak_1393	2604.23	2101	rna9105	Pka-C1	FBgn0000273	2604.23	4.23	49.33
NT_033779.5	9758341	9758753	MACS_peak_1394	382.41	412	rna9125	zf30C	FBgn0270924	382.41	4.23	67.03
NT_033779.5	9782383	9783063	MACS_peak_1395	1278.78	680	rna9135	IP3K1	FBgn0032147	1278.78	4.83	53.68
NT_033779.5	9934766	9935423	MACS_peak_1397	656.06	657	rna9195	CG31712	FBgn0051712	656.06	4.86	61.49
NT_033779.5	10007566	10008889	MACS_peak_1400	961.01	1323	rna9241	CG4747	FBgn0043456	961.01	7.79	57.34
NT_033779.5	10010736	10011552	MACS_peak_1401	448.34	816	rna9245	Trp1	FBgn0011584	448.34	10.07	66.88
NT_033779.5	10239340	10239585	MACS_peak_1403	3100	245	rna9302	me31B	FBgn0004419	3100	6.36	51.37
NT_033779.5	10254609	10255014	MACS_peak_1404	2065.74	405	rna9314	CG5676	FBgn0032200	2065.74	6.95	49.13
NT_033779.5	10333733	10334812	MACS_peak_1405	3188.92	1079	rna9372	GATAd	FBgn0032223	3188.92	6.59	50
NT_033779.5	10436506	10437301	MACS_peak_1408	2619.51	795	rna9451	holn1	FBgn0032250	2619.51	5.66	49.78
NT_033779.5	10858535	10858877	MACS_peak_1414	515.84	342	rna9603	Stam	FBgn0027363	515.84	4.8	65.46
NT_033779.5	11151505	11152026	MACS_peak_1418	443	521	rna9718	CG6287	FBgn0032350	443	3.86	66.41
NT_033779.5	11262818	11266557	MACS_peak_1420	153.77	3739	rna9739	cmet	FBgn0040232	153.77	4.56	73.84
NT_033779.5	11272684	11276075	MACS_peak_1421	724.41	3391	rna9743	cana	FBgn0040233	724.41	4.94	61.59
NT_033779.5	11802421	11803674	MACS_peak_1423	241.11	1253	rna9830	crol	FBgn0020309	241.11	4.97	69.52
NT_033779.5	11809125	11809438	MACS_peak_1425	133.01	313	rna9830	crol	FBgn0020309	133.01	3.74	74.23
NT_033779.5	12027437	12027821	MACS_peak_1428	371.05	384	rna9914	dmGlut	FBgn0010497	371.05	4.69	66.83
NT_033779.5	12045342	12046118	MACS_peak_1429	3100	776	rna9924	CG6770	FBgn0032400	3100	9.63	51.37
NT_033779.5	12439520	12440756	MACS_peak_1433	438.68	1236	rna10036	eRF3	FBgn0020443	438.68	7.7	66.03
NT_033779.5	12455539	12458223	MACS_peak_1434	2492.6	2684	rna10046	bun	FBgn0259176	2492.6	7.65	49.15
NT_033779.5	12460588	12461256	MACS_peak_1435	159.15	668	rna10055	bun	FBgn0259176	159.15	3.56	73.54
NT_033779.5	12482560	12483589	MACS_peak_1436	3100	1029	rna10053	bun	FBgn0259176	3100	6.21	51.37
NT_033779.5	12537745	12540900	MACS_peak_1437	300.27	3155	rna10054	bun	FBgn0259176	300.27	3.28	66.49
NT_033779.5	13018789	13019281	MACS_peak_1439	248.19	492	rna10154	CG9934	FBgn0032467	248.19	3.93	69.28
NT_033779.5	13203761	13204272	MACS_peak_1441	1514.46	511	rna10194	Pect	FBgn0032482	1514.46	3.44	52.57
NT_033779.5	13404407	13405703	MACS_peak_1444	1583.5	1296	rna10294	CG7110	FBgn0032521	1583.5	6.54	52.51
NT_033779.5	13512959	13513473	MACS_peak_1445	54.85	514	rna10315	B4	FBgn0023407	54.85	3.46	80.77
NT_033779.5	13550138	13550420	MACS_peak_1448	677.16	282	rna10331	kuz	FBgn0259984	677.16	6.5	61.08
NT_033779.5	13551141	13551666	MACS_peak_1449	2591.38	525	rna10329	kuz	FBgn0259984	2591.38	10.5	49.12
NT_033779.5	13610055	13610578	MACS_peak_1450	210.8	523	rna10329	kuz	FBgn0259984	210.8	3.42	70.4
NT_033779.5	13637287	13638475	MACS_peak_1451	311.32	1188	rna10329	kuz	FBgn0259984	311.32	5.08	66.56
NT_033779.5	13773382	13773905	MACS_peak_1453	55.79	523	rna10358	TM9SF4	FBgn0028541	55.79	3.85	80.73
NT_033779.5	14013745	14013917	MACS_peak_1456	333.42	172	rna10455	bgm	FBgn0027348	333.42	3.63	65.99
NT_033779.5	14196926	14197293	MACS_peak_1459	85.21	367	rna10478	Dyrk2	FBgn0016930	85.21	3.77	77.26
NT_033779.5	14233578	14234126	MACS_peak_1460	327.91	548	rna10479	Dyrk2	FBgn0016930	327.91	4.71	65.99
NT_033779.5	14688465	14689340	MACS_peak_1465	95.63	875	rna10563	osp	FBgn0003016	95.63	3.51	77.4
NT_033779.5	14993898	14994035	MACS_peak_1466	118.51	137	rna10630	mol	FBgn0086711	118.51	4.69	75.65
NT_033779.5	14996946	14997559	MACS_peak_1467	51.83	613	rna10633	mol	FBgn0086711	51.83	4.06	80.34
NT_033779.5	15039487	15040320	MACS_peak_1468	3100	833	rna10648	Su(H)	FBgn0004837	3100	5.05	51.37
NT_033779.5	15058918	15060366	MACS_peak_1469	425.14	1448	rna10655	TfIIS	FBgn0010422	425.14	3.67	66.29
NT_033779.5	15072686	15073430	MACS_peak_1470	869.02	744	rna10657	vas	FBgn0283442	869.02	6.67	57.72
NT_033779.5	15265378	15266526	MACS_peak_1472	89.47	1148	rna10707	Cul3	FBgn0261268	89.47	3.9	76.67
NT_033779.5	15737627	15737964	MACS_peak_1474	73.57	337	rna10780	CycE	FBgn0010382	73.57	2.82	79.52
NT_033779.5	16245834	16247186	MACS_peak_1477	659.66	1352	rna10893	PRL-1	FBgn0024734	659.66	7.77	61.41
NT_033779.5	16248830	16249706	MACS_peak_1478	1403.64	876	rna10893	PRL-1	FBgn0024734	1403.64	7.55	53.2
NT_033779.5	16278862	16279169	MACS_peak_1479	300.26	307	rna10906	crp	FBgn0001994	300.26	3.02	66.41
NT_033779.5	16287097	16287730	MACS_peak_1480	2286.37	633	rna10906	crp	FBgn0001994	2286.37	5.7	49.81
NT_033779.5	16491539	16492051	MACS_peak_1484	3100	512	rna10967	Tpr2	FBgn0032586	3100	4.38	51.37
NT_033779.5	16685389	16685941	MACS_peak_1486	1641.89	552	rna11003	grp	FBgn0261278	1641.89	3.95	52.62
NT_033779.5	16887108	16887677	MACS_peak_1487	61.53	569	rna11131	CG6115	FBgn0040985	61.53	3.64	80.17
NT_033779.5	16900534	16901221	MACS_peak_1488	2420.44	687	rna11144	CG12288	FBgn0032620	2420.44	5.44	48.15
NT_033779.5	17383469	17384115	MACS_peak_1489	100.32	646	rna11198	Lrch	FBgn0032633	100.32	3.91	77.41
NT_033779.5	17437418	17438017	MACS_peak_1490	2140.08	599	rna11225	dl	FBgn0260632	2140.08	5.25	50.72
NT_033779.5	17449875	17450364	MACS_peak_1491	246.81	489	rna11226	dl	FBgn0260632	246.81	4.68	69.4
NT_033779.5	17963378	17963605	MACS_peak_1492	746	227	rna11327	CG5674	FBgn0032656	746	5.09	60.77
NT_033779.5	17969371	17969518	MACS_peak_1493	377.85	147	rna11327	CG5674	FBgn0032656	377.85	4.74	66.83
NT_033779.5	18543261	18543715	MACS_peak_1498	187.31	454	rna11455	Pde11	FBgn0085370	187.31	4.31	71.89
NT_033779.5	18571242	18572286	MACS_peak_1499	3100	1044	rna11455	Pde11	FBgn0085370	3100	8.64	51.37
NT_033779.5	18607153	18609314	MACS_peak_1500	94.98	2161	rna11470	CG10333	FBgn0032690	94.98	3.57	77.03
NT_033779.5	18968252	18968744	MACS_peak_1503	427.58	492	rna11580	Nak	FBgn0015772	427.58	6	65.82
NT_033779.5	19132483	19133097	MACS_peak_1508	866.01	614	rna11664	DCTN6-p27	FBgn0086446	866.01	7.91	57.98
NT_033779.5	19166084	19166358	MACS_peak_1511	2776.02	274	rna11668	brat	FBgn0010300	2776.02	6.11	51.96
NT_033779.5	19362658	19363227	MACS_peak_1513	439.31	569	rna11696	dnt	FBgn0024245	439.31	5.93	66.2
NT_033779.5	19426455	19426889	MACS_peak_1515	392.49	434	rna11739	CG16771	FBgn0032779	392.49	6.03	66.59
NT_033779.5	19542467	19542988	MACS_peak_1518	2076.58	521	rna11801	ref(2)P	FBgn0003231	2076.58	6.44	50
NT_033779.5	19571571	19571767	MACS_peak_1519	387.55	196	rna11813	spi	FBgn0005672	387.55	7.01	66.83
NT_033779.5	19747803	19749658	MACS_peak_1520	200.24	1855	rna11855	CG10631	FBgn0032817	200.24	5.98	71.09
NT_033779.5	19755868	19756904	MACS_peak_1521	329.61	1036	rna11855	CG10631	FBgn0032817	329.61	4.12	66.03
NT_033779.5	19759582	19760145	MACS_peak_1523	183.83	563	rna11857	CG10463	FBgn0032819	183.83	4.65	72.21
NT_033779.5	20081605	20083015	MACS_peak_1524	1149.64	1410	rna11942	fok	FBgn0263773	1149.64	8.54	55.48
NT_033779.5	20084577	20085070	MACS_peak_1525	1151.87	493	rna11940	fok	FBgn0263773	1151.87	5.46	55.88
NT_033779.5	20311218	20312414	MACS_peak_1526	539.45	1196	rna11971	spir	FBgn0003475	539.45	4.41	64.74
NT_033779.5	20322009	20322080	MACS_peak_1527	187.92	71	rna11971	spir	FBgn0003475	187.92	2.42	71.96
NT_033779.5	20334080	20334198	MACS_peak_1528	1790.16	118	rna11971	spir	FBgn0003475	1790.16	5.02	51.54
NT_033779.5	20336286	20336404	MACS_peak_1529	595.37	118	rna11971	spir	FBgn0003475	595.37	4.77	63.46
NT_033779.5	20422468	20423027	MACS_peak_1531	3100	559	rna11998	Arpc2	FBgn0032859	3100	4.2	51.37
NT_033779.5	20734928	20735169	MACS_peak_1534	3100	241	rna12108	Fs(2)Ket	FBgn0262743	3100	10.28	51.37
NT_033779.5	20748119	20749388	MACS_peak_1535	265.85	1269	rna12109	Fs(2)Ket	FBgn0262743	265.85	4.11	68.26
NT_033779.5	20758143	20758663	MACS_peak_1536	444.11	520	rna12118	dia	FBgn0011202	444.11	5.47	66.32
NT_033779.5	20797714	20798514	MACS_peak_1538	3100	800	rna12133	CG9328	FBgn0032886	3100	6.59	51.37
NT_033779.5	20813432	20814331	MACS_peak_1539	538.36	899	rna12134	CG9328	FBgn0032886	538.36	3.33	64.7
NT_033779.5	20903015	20903559	MACS_peak_1540	192.23	544	rna12173	CG43739	FBgn0263996	192.23	2.53	72.11
NT_033779.5	20916904	20917461	MACS_peak_1541	3100	557	rna12180	sky	FBgn0032901	3100	12.39	51.37
NT_033779.5	20918638	20918931	MACS_peak_1542	1350.1	293	rna12177	sky	FBgn0032901	1350.1	9.74	53.33
NT_033779.5	21051773	21052112	MACS_peak_1543	372.68	339	rna12193	CG42238	FBgn0250867	372.68	5.38	67.06
NT_033779.5	21138718	21139602	MACS_peak_1546	351.92	884	rna12233	Dap160	FBgn0023388	351.92	6.03	66.47
NT_033779.5	21422076	21422674	MACS_peak_1552	1173.13	598	rna12346	His1:CG31617	FBgn0051617	1173.13	7.31	54.61
NT_033779.5	21451368	21451871	MACS_peak_1553	733.81	503	rna12366	His1:CG33813	FBgn0053813	733.81	6.34	61.23
NT_033779.5	21521921	21522622	MACS_peak_1555	181.76	701	rna12450	His1:CG33855	FBgn0053855	181.76	5.26	72.19
NT_033779.5	21526741	21527465	MACS_peak_1556	361.04	724	rna12456	His1:CG33858	FBgn0053858	361.04	6.13	66.67
NT_033779.5	21531584	21532308	MACS_peak_1557	634.55	724	rna12462	His1:CG33861	FBgn0053861	634.55	5.53	62.69
NT_033779.5	21743838	21743971	MACS_peak_1560	138.26	133	rna12514	step	FBgn0086779	138.26	3	74.2
NT_033779.5	21757163	21757466	MACS_peak_1561	875.62	303	rna12514	step	FBgn0086779	875.62	8.17	57.75
NT_033779.5	22363429	22364294	MACS_peak_1565	190.44	865	rna12613	CG17018	FBgn0039972	190.44	2.88	72.15
NT_033779.5	22844219	22844847	MACS_peak_1568	549.37	628	rna12642	CG17715	FBgn0041004	549.37	3.15	64.81
NT_033779.5	22981815	22982593	MACS_peak_1569	3207.89	778	rna12653	cta	FBgn0000384	3207.89	6.81	60
NT_033779.5	23067144	23068191	MACS_peak_1570	2227.26	1047	rna12660	Spf45	FBgn0086683	2227.26	6.07	50.76
NT_037436.4	129449	129888	MACS_peak_1572	2222.7	439	rna19649	Pdk1	FBgn0020386	2222.7	8.95	50.57
NT_037436.4	131811	132530	MACS_peak_1573	1366.6	719	rna19653	Pdk1	FBgn0020386	1366.6	4.99	53.27
NT_037436.4	273549	274030	MACS_peak_1576	731.65	481	rna19755	miple2	FBgn0029002	731.65	5.39	61.3
NT_037436.4	292691	293185	MACS_peak_1577	1149.38	494	rna19764	RhoGEF3	FBgn0264707	1149.38	7.9	55.36
NT_037436.4	344106	344301	MACS_peak_1580	201.27	195	rna19798	mth	FBgn0023000	201.27	6.06	70.72
NT_037436.4	347458	347779	MACS_peak_1581	127.72	321	rna19787	Ptpmeg	FBgn0261985	127.72	3.61	74.85
NT_037436.4	507974	508799	MACS_peak_1582	637.99	825	rna19818	klar	FBgn0001316	637.99	4.76	62.62
NT_037436.4	539898	540614	MACS_peak_1583	3100	716	rna19818	klar	FBgn0001316	3100	7.95	51.37
NT_037436.4	547481	548067	MACS_peak_1584	63.71	586	rna19837	Hipk	FBgn0035142	63.71	2.87	79.93
NT_037436.4	574465	576166	MACS_peak_1586	97.64	1701	rna19838	Hipk	FBgn0035142	97.64	5.17	77.56
NT_037436.4	682884	684691	MACS_peak_1587	768.94	1807	rna19873	ebd1	FBgn0035153	768.94	4.83	60.45
NT_037436.4	709737	710415	MACS_peak_1588	740.54	678	rna19884	CkIIalpha-i3	FBgn0025676	740.54	4.24	60.97
NT_037436.4	737679	738732	MACS_peak_1589	226.79	1053	rna19892	hng3	FBgn0035160	226.79	4.64	69.83
NT_037436.4	871898	872233	MACS_peak_1592	335.09	335	rna19935	Usp10	FBgn0052479	335.09	5.82	65.95
NT_037436.4	1003395	1003653	MACS_peak_1594	63.45	258	rna19971	trio	FBgn0024277	63.45	2.67	80.03
NT_037436.4	1569180	1569541	MACS_peak_1595	443.7	361	rna20142	CG12004	FBgn0035236	443.7	4.82	66.24
NT_037436.4	1576698	1577131	MACS_peak_1596	1217.89	433	rna20146	CG13917	FBgn0035237	1217.89	6.5	54
NT_037436.4	1656367	1658464	MACS_peak_1598	1817.22	2097	rna20198	CG7971	FBgn0035253	1817.22	3.6	50.94
NT_037436.4	1659845	1659990	MACS_peak_1599	3100	145	rna20196	CG7971	FBgn0035253	3100	7.21	51.37
NT_037436.4	1660598	1661165	MACS_peak_1600	3100	567	rna20201	CG7971	FBgn0035253	3100	7.98	51.37
NT_037436.4	1883794	1884248	MACS_peak_1604	281.67	454	rna20307	Aprt	FBgn0000109	281.67	5.69	67.41
NT_037436.4	1969599	1970079	MACS_peak_1606	2393.37	480	rna20333	CG1927	FBgn0027547	2393.37	6.05	48.78
NT_037436.4	2439498	2439830	MACS_peak_1607	235.16	332	rna20427	Svil	FBgn0266696	235.16	3.33	69.49
NT_037436.4	2540976	2541403	MACS_peak_1609	276.1	427	rna20475	Spn	FBgn0010905	276.1	3.4	67.76
NT_037436.4	2631714	2632121	MACS_peak_1611	325.35	407	rna20516	MEP-1	FBgn0035357	325.35	3.99	66.25
NT_037436.4	2633537	2633809	MACS_peak_1612	2036.56	272	rna20515	CG42245	FBgn0250911	2036.56	4.59	49.49
NT_037436.4	2728743	2729469	MACS_peak_1613	53.78	726	rna20543	Mrtf	FBgn0052296	53.78	3.4	80.38
NT_037436.4	3036728	3036901	MACS_peak_1615	156.78	173	rna20592	CG2162	FBgn0035388	156.78	3.11	73.6
NT_037436.4	3039926	3040469	MACS_peak_1616	1276.41	543	rna20592	CG2162	FBgn0035388	1276.41	4.94	53.55
NT_037436.4	3070161	3070839	MACS_peak_1617	300.98	678	rna20606	CG32486	FBgn0266918	300.98	6.22	66.56
NT_037436.4	3073080	3073478	MACS_peak_1618	3100	398	rna20607	CG11486	FBgn0035397	3100	10.19	51.37
NT_037436.4	3114656	3116031	MACS_peak_1619	87.37	1375	rna20633	prominin-like	FBgn0026189	87.37	2.97	77.04
NT_037436.4	3142827	3143457	MACS_peak_1620	140.58	630	rna20644	CG11537	FBgn0035400	140.58	2.83	74.08
NT_037436.4	3150214	3150857	MACS_peak_1621	1387.52	643	rna20655	BtbVII	FBgn0263108	1387.52	8.15	53.32
NT_037436.4	3515750	3516828	MACS_peak_1624	3100	1078	rna20820	Eip63E	FBgn0005640	3100	6.53	51.37
NT_037436.4	3552786	3552864	MACS_peak_1625	258.49	78	rna20819	Eip63E	FBgn0005640	258.49	2.78	68.83
NT_037436.4	3578288	3578480	MACS_peak_1626	406.51	192	rna20819	Eip63E	FBgn0005640	406.51	3.36	66.25
NT_037436.4	3716721	3717407	MACS_peak_1628	508.42	686	rna20850	CG32264	FBgn0052264	508.42	5.18	65.29
NT_037436.4	3718637	3718990	MACS_peak_1629	413.17	353	rna20850	CG32264	FBgn0052264	413.17	4.87	65.84
NT_037436.4	3723638	3723872	MACS_peak_1630	134.77	234	rna20850	CG32264	FBgn0052264	134.77	3.67	74.1
NT_037436.4	3767136	3767568	MACS_peak_1632	270.1	432	rna20850	CG32264	FBgn0052264	270.1	2.99	67.78
NT_037436.4	3769241	3769406	MACS_peak_1633	67.57	165	rna20850	CG32264	FBgn0052264	67.57	2.53	79.72
NT_037436.4	3780422	3781412	MACS_peak_1634	350.79	990	rna20854	CG32264	FBgn0052264	350.79	3.68	66.36
NT_037436.4	3805820	3806459	MACS_peak_1636	672.48	639	rna20850	CG32264	FBgn0052264	672.48	4.75	61.3
NT_037436.4	3829418	3829861	MACS_peak_1637	235.81	443	rna20873	enc	FBgn0004875	235.81	3.21	69.56
NT_037436.4	3831720	3832543	MACS_peak_1638	499.42	823	rna20873	enc	FBgn0004875	499.42	4.24	64.77
NT_037436.4	4094342	4095146	MACS_peak_1639	102.58	804	rna20973	CG14995	FBgn0035497	102.58	5.03	77.18
NT_037436.4	4101476	4102964	MACS_peak_1640	1075.58	1488	rna20977	CG14995	FBgn0035497	1075.58	4.53	55.86
NT_037436.4	4131955	4132212	MACS_peak_1641	2081.63	257	rna20984	ens	FBgn0264693	2081.63	5.2	49.82
NT_037436.4	4133548	4133656	MACS_peak_1642	750.52	108	rna20994	ens	FBgn0264693	750.52	5.01	60.74
NT_037436.4	4313482	4315110	MACS_peak_1647	3100	1628	rna21066	Claspin	FBgn0052251	3100	5.58	51.37
NT_037436.4	4323017	4324220	MACS_peak_1648	125.29	1203	rna21071	Cip4	FBgn0035533	125.29	5.23	75
NT_037436.4	4336268	4336319	MACS_peak_1650	965.46	51	rna21071	Cip4	FBgn0035533	965.46	6.22	57.37
NT_037436.4	4338066	4338182	MACS_peak_1651	371.25	116	rna21071	Cip4	FBgn0035533	371.25	4	66.98
NT_037436.4	4363026	4363127	MACS_peak_1652	345.4	101	rna21071	Cip4	FBgn0035533	345.4	3.88	66.32
NT_037436.4	4542119	4542907	MACS_peak_1656	1879.51	788	rna21143	CG11357	FBgn0035558	1879.51	7.28	50.32
NT_037436.4	4709208	4709890	MACS_peak_1658	96.32	682	rna21187	CG13712	FBgn0035570	96.32	4.73	77.36
NT_037436.4	5160275	5161601	MACS_peak_1659	3100	1326	rna21257	shep	FBgn0052423	3100	5.66	51.37
NT_037436.4	5163344	5163703	MACS_peak_1660	277.02	359	rna21257	shep	FBgn0052423	277.02	5.5	67.8
NT_037436.4	5168243	5168302	MACS_peak_1661	87.7	59	rna21258	shep	FBgn0052423	87.7	2.9	77.02
NT_037436.4	5170186	5170440	MACS_peak_1662	62.69	254	rna21257	shep	FBgn0052423	62.69	2.52	80.09
NT_037436.4	5184214	5184797	MACS_peak_1663	2827.19	583	rna21258	shep	FBgn0052423	2827.19	8.94	53.27
NT_037436.4	5276154	5276363	MACS_peak_1664	232.72	209	rna21259	shep	FBgn0052423	232.72	3.97	69.45
NT_037436.4	5277613	5277944	MACS_peak_1665	3100	331	rna21259	shep	FBgn0052423	3100	12.48	51.37
NT_037436.4	5354614	5355346	MACS_peak_1666	1111.56	732	rna21270	lama	FBgn0016031	1111.56	6.32	55.56
NT_037436.4	5607161	5607465	MACS_peak_1668	323.5	304	rna21331	Eaf6	FBgn0035624	323.5	3.67	66.26
NT_037436.4	5769001	5769933	MACS_peak_1670	109.41	932	rna21374	scny	FBgn0260936	109.41	5.4	75.76
NT_037436.4	6171347	6171921	MACS_peak_1672	280.23	574	rna21513	CG10289	FBgn0035688	280.23	6.31	67.3
NT_037436.4	6591478	6592252	MACS_peak_1676	50.4	774	rna21569	MCU	FBgn0042185	50.4	4.66	79.72
NT_037436.4	6738527	6739921	MACS_peak_1677	535.86	1394	rna21609	dikar	FBgn0261934	535.86	4.93	64.75
NT_037436.4	6964396	6964758	MACS_peak_1678	52.05	362	rna21655	sgl	FBgn0261445	52.05	3.29	80.5
NT_037436.4	6979517	6980044	MACS_peak_1680	3100	527	rna21660	Galphai	FBgn0001104	3100	5.5	51.37
NT_037436.4	7348312	7348675	MACS_peak_1682	2795.58	363	rna21781	qm	FBgn0019662	2795.58	10.06	52.74
NT_037436.4	7369842	7370184	MACS_peak_1684	3100	342	rna21798	akirin	FBgn0082598	3100	11.01	51.37
NT_037436.4	7528779	7529198	MACS_peak_1685	2218.35	419	rna21860	lqf	FBgn0028582	2218.35	5.94	50.19
NT_037436.4	7536975	7538302	MACS_peak_1686	978.74	1327	rna21859	lqf	FBgn0028582	978.74	8.17	56.94
NT_037436.4	7869041	7870053	MACS_peak_1688	2029.6	1012	rna21953	CG32365	FBgn0052365	2029.6	5.67	49.66
NT_037436.4	7890038	7890275	MACS_peak_1689	472.6	237	rna21953	CG32365	FBgn0052365	472.6	4.32	66.05
NT_037436.4	7979045	7979680	MACS_peak_1693	3100	635	rna21987	nmo	FBgn0011817	3100	5.75	51.37
NT_037436.4	7980399	7980982	MACS_peak_1694	1166.96	583	rna21985	nmo	FBgn0011817	1166.96	6.46	54.69
NT_037436.4	8049868	8051004	MACS_peak_1695	3100	1136	rna21985	nmo	FBgn0011817	3100	5.93	51.37
NT_037436.4	8313956	8314676	MACS_peak_1704	575.79	720	rna22096	CG7185	FBgn0035872	575.79	8.85	64.48
NT_037436.4	8438192	8441718	MACS_peak_1707	986.86	3526	rna22149	Unr	FBgn0263352	986.86	5.11	56.6
NT_037436.4	8449921	8450457	MACS_peak_1708	3100	536	rna22156	Gug	FBgn0010825	3100	14.35	51.37
NT_037436.4	8451774	8452128	MACS_peak_1709	2352.09	354	rna22156	Gug	FBgn0010825	2352.09	7.19	48.43
NT_037436.4	8525243	8525704	MACS_peak_1712	381.64	461	rna22178	foi	FBgn0024236	381.64	4.05	66.87
NT_037436.4	8555730	8555981	MACS_peak_1714	581.66	251	rna22187	rhea	FBgn0260442	581.66	4.43	64.13
NT_037436.4	8776996	8777317	MACS_peak_1715	51.25	321	rna22267	Fhos	FBgn0266084	51.25	2.97	80.2
NT_037436.4	8953932	8954275	MACS_peak_1719	218.36	343	rna22316	orb2	FBgn0264307	218.36	5.09	70.05
NT_037436.4	8996853	8997246	MACS_peak_1721	2009.58	393	rna22345	smg	FBgn0016070	2009.58	5.66	49.16
NT_037436.4	9365336	9366417	MACS_peak_1722	51.68	1081	rna22443	Klp67A	FBgn0004379	51.68	3.06	80.28
NT_037436.4	9423252	9424781	MACS_peak_1724	2160.91	1529	rna22493	aay	FBgn0023129	2160.91	9.98	51.28
NT_037436.4	9715743	9717716	MACS_peak_1727	3224.61	1973	rna22602	vsg	FBgn0045823	3224.61	7.28	50
NT_037436.4	9763543	9764193	MACS_peak_1729	256.47	650	rna22632	CG8177	FBgn0036043	256.47	4.05	68.76
NT_037436.4	9803398	9803886	MACS_peak_1731	887.79	488	rna22655	Ilp4	FBgn0044049	887.79	6.1	58.21
NT_037436.4	9854664	9855285	MACS_peak_1732	1449.88	621	rna22677	RasGAP1	FBgn0004390	1449.88	5.51	52.62
NT_037436.4	9865057	9865398	MACS_peak_1734	1005.63	341	rna22686	CG8108	FBgn0027567	1005.63	4.05	56.65
NT_037436.4	9868253	9868935	MACS_peak_1735	651.85	682	rna22686	CG8108	FBgn0027567	651.85	7.36	61.55
NT_037436.4	9884410	9885658	MACS_peak_1736	3100	1248	rna22693	Taf2	FBgn0011836	3100	10.22	51.37
NT_037436.4	10224859	10225240	MACS_peak_1741	240.16	381	rna22760	scramb1	FBgn0052056	240.16	4.05	69.58
NT_037436.4	10660782	10661013	MACS_peak_1746	703.44	231	rna22828	CG32066	FBgn0052066	703.44	5.45	60.16
NT_037436.4	10664738	10665370	MACS_peak_1747	505.37	632	rna22835	simj	FBgn0010762	505.37	6.09	65.29
NT_037436.4	10685009	10685894	MACS_peak_1748	145.83	885	rna22835	simj	FBgn0010762	145.83	3.73	73.88
NT_037436.4	10687664	10688597	MACS_peak_1749	104.65	933	rna22835	simj	FBgn0010762	104.65	6.93	76.72
NT_037436.4	10883138	10883573	MACS_peak_1750	287.03	435	rna22871	galla-2	FBgn0036107	287.03	4.74	66.63
NT_037436.4	10897977	10899123	MACS_peak_1751	3100	1146	rna22880	Aps	FBgn0036111	3100	5.71	51.37
NT_037436.4	11092271	11093193	MACS_peak_1752	2371.92	922	rna22919	JIL-1	FBgn0020412	2371.92	6.56	48.21
NT_037436.4	11183633	11184208	MACS_peak_1753	200.06	575	rna22968	GlcAT-P	FBgn0036144	200.06	4.63	71.12
NT_037436.4	11196566	11196875	MACS_peak_1755	933.66	309	rna22968	GlcAT-P	FBgn0036144	933.66	6.26	58
NT_037436.4	11216585	11217282	MACS_peak_1756	386.4	697	rna22979	CG42671	FBgn0261553	386.4	4.44	66.79
NT_037436.4	11225281	11226568	MACS_peak_1757	400.43	1287	rna22979	CG42671	FBgn0261553	400.43	4.26	66.05
NT_037436.4	11252306	11252960	MACS_peak_1759	3100	654	rna23001	scyl	FBgn0041094	3100	6.01	51.37
NT_037436.4	11253702	11256172	MACS_peak_1760	707.46	2470	rna23001	scyl	FBgn0041094	707.46	3.35	60.13
NT_037436.4	11293787	11295919	MACS_peak_1762	872.06	2132	rna23005	CG6175	FBgn0036152	872.06	4.42	57.64
NT_037436.4	11487549	11488601	MACS_peak_1764	3100	1052	rna23039	chrb	FBgn0036165	3100	6.92	51.37
NT_037436.4	11495016	11497662	MACS_peak_1765	96.86	2646	rna23039	chrb	FBgn0036165	96.86	5.46	77.41
NT_037436.4	11586736	11587770	MACS_peak_1766	421.86	1034	rna23076	rt	FBgn0003292	421.86	3.94	66.33
NT_037436.4	11689533	11690155	MACS_peak_1768	247.34	622	rna23123	Sugb	FBgn0036191	247.34	3.44	69.47
NT_037436.4	11691899	11692359	MACS_peak_1769	1108.7	460	rna23128	CG14135	FBgn0036193	1108.7	4.48	55.2
NT_037436.4	11832873	11833578	MACS_peak_1770	3100	705	rna23189	CycA	FBgn0000404	3100	10.19	51.37
NT_037436.4	12002585	12002915	MACS_peak_1771	531.91	330	rna23239	Pop2	FBgn0036239	531.91	4.88	64.76
NT_037436.4	12117436	12118055	MACS_peak_1772	887.67	619	rna23264	vers	FBgn0011335	887.67	5.32	58.1
NT_037436.4	12121273	12122773	MACS_peak_1774	3100	1500	rna23268	yps	FBgn0022959	3100	6.61	51.37
NT_037436.4	12124711	12125150	MACS_peak_1775	305.71	439	rna23268	yps	FBgn0022959	305.71	4.29	66.59
NT_037436.4	12219977	12221282	MACS_peak_1776	440.76	1305	rna23307	app	FBgn0260941	440.76	6.02	66.28
NT_037436.4	12504718	12505821	MACS_peak_1778	1783.78	1103	rna23383	vih	FBgn0264848	1783.78	5.47	51.07
NT_037436.4	12804354	12805116	MACS_peak_1785	3100	762	rna23449	Atg1	FBgn0260945	3100	7.92	51.37
NT_037436.4	12842779	12843106	MACS_peak_1787	563.5	327	rna23466	CG10960	FBgn0036316	563.5	5.4	64.94
NT_037436.4	13919190	13919965	MACS_peak_1794	1638.51	775	rna23697	Rgl	FBgn0026376	1638.51	6.47	52.46
NT_037436.4	13925881	13927335	MACS_peak_1795	1334.66	1454	rna23699	CG8833	FBgn0036386	1334.66	5.07	53.17
NT_037436.4	13962657	13964013	MACS_peak_1796	420.03	1356	rna23703	Meics	FBgn0025874	420.03	4.1	66.08
NT_037436.4	14069891	14070613	MACS_peak_1799	466.8	722	rna23752	Frl	FBgn0267795	466.8	5.53	66
NT_037436.4	14190869	14191591	MACS_peak_1800	3100	722	rna23777	nuf	FBgn0013718	3100	6.86	51.37
NT_037436.4	14274342	14275726	MACS_peak_1801	2807.01	1384	rna23800	fz	FBgn0001085	2807.01	5.63	53
NT_037436.4	14550536	14550975	MACS_peak_1803	2221.7	439	rna23831	Gbs-70E	FBgn0036428	2221.7	8.39	50.38
NT_037436.4	14628462	14629681	MACS_peak_1805	739.59	1219	rna23845	RecQ5	FBgn0027375	739.59	7.27	60.87
NT_037436.4	14632600	14633382	MACS_peak_1806	226.24	782	rna23848	dlp	FBgn0041604	226.24	3.16	69.79
NT_037436.4	14785918	14786412	MACS_peak_1811	125.34	494	rna23884	bmm	FBgn0036449	125.34	3.81	74.89
NT_037436.4	14987411	14988249	MACS_peak_1813	2165.67	838	rna23916	mnd	FBgn0002778	2165.67	7.86	51.29
NT_037436.4	15091710	15093324	MACS_peak_1817	772.35	1614	rna23954	sstn	FBgn0036476	772.35	4.57	60.48
NT_037436.4	15504218	15504894	MACS_peak_1821	720.76	676	rna24024	CG7857	FBgn0026738	720.76	4.71	61.18
NT_037436.4	15509060	15509513	MACS_peak_1822	235.99	453	rna24027	Z600	FBgn0004052	235.99	7.17	69.63
NT_037436.4	15554112	15554472	MACS_peak_1824	509.9	360	rna24055	AGO2	FBgn0087035	509.9	4.85	65.33
NT_037436.4	15588859	15589996	MACS_peak_1826	3100	1137	rna24075	RhoGAP71E	FBgn0036518	3100	10.47	51.37
NT_037436.4	15621658	15624029	MACS_peak_1828	2253.67	2371	rna24088	CG7372	FBgn0036522	2253.67	5.25	51.15
NT_037436.4	15818870	15822014	MACS_peak_1829	140.7	3144	rna24128	DCP2	FBgn0036534	140.7	5.75	74.06
NT_037436.4	15825470	15826423	MACS_peak_1830	3100	953	rna24128	DCP2	FBgn0036534	3100	6.03	51.37
NT_037436.4	15835692	15836248	MACS_peak_1831	1635.69	556	rna24138	CG15715	FBgn0036538	1635.69	7.19	52.31
NT_037436.4	16004348	16004736	MACS_peak_1832	3100	388	rna24197	CG5830	FBgn0036556	3100	14.26	51.37
NT_037436.4	16046484	16046846	MACS_peak_1833	56.27	362	rna24217	Diap1	FBgn0260635	56.27	2.07	80.76
NT_037436.4	16052754	16053560	MACS_peak_1834	658.01	806	rna24223	Mbs	FBgn0005536	658.01	5.3	61.31
NT_037436.4	16065047	16065434	MACS_peak_1836	3100	387	rna24223	Mbs	FBgn0005536	3100	9.48	51.37
NT_037436.4	16066612	16066829	MACS_peak_1837	140.44	217	rna24223	Mbs	FBgn0005536	140.44	3.96	74.02
NT_037436.4	16070327	16070570	MACS_peak_1839	1113.46	243	rna24223	Mbs	FBgn0005536	1113.46	6.37	55.67
NT_037436.4	16076981	16077124	MACS_peak_1840	438.54	143	rna24223	Mbs	FBgn0005536	438.54	3.85	65.94
NT_037436.4	16163668	16164701	MACS_peak_1843	2369.63	1033	rna24276	CG5151	FBgn0036576	2369.63	6	48.02
NT_037436.4	16411001	16411828	MACS_peak_1844	1997.32	827	rna24397	fax	FBgn0014163	1997.32	4.62	48.83
NT_037436.4	16646809	16647882	MACS_peak_1846	3100	1073	rna24461	Abl	FBgn0000017	3100	6.25	51.37
NT_037436.4	16659229	16659466	MACS_peak_1847	99.12	237	rna24471	Baldspot	FBgn0260960	99.12	3.11	77.34
NT_037436.4	16661410	16661615	MACS_peak_1848	161.52	205	rna24472	Baldspot	FBgn0260960	161.52	5.01	73.32
NT_037436.4	16680811	16680947	MACS_peak_1849	141.99	136	rna24481	CG43954	FBgn0264605	141.99	2.95	73.95
NT_037436.4	16710942	16711677	MACS_peak_1850	3047.97	735	rna24481	CG43954	FBgn0264605	3047.97	8.05	51.61
NT_037436.4	16728495	16729776	MACS_peak_1851	560.6	1281	rna24505	Dbp73D	FBgn0004556	560.6	5.41	64.76
NT_037436.4	16780099	16780790	MACS_peak_1853	3100	691	rna24514	CG9705	FBgn0036661	3100	10.11	51.37
NT_037436.4	16781663	16782419	MACS_peak_1854	491.9	756	rna24514	CG9705	FBgn0036661	491.9	4.96	65.14
NT_037436.4	16808694	16808978	MACS_peak_1855	3100	284	rna24527	nudC	FBgn0021768	3100	8.67	51.37
NT_037436.4	16847160	16849314	MACS_peak_1856	67.18	2154	rna24534	Zcchc7	FBgn0036668	67.18	3.49	79.75
NT_037436.4	16853750	16854525	MACS_peak_1858	2604.68	775	rna24537	sina	FBgn0003410	2604.68	5.67	49.55
NT_037436.4	16967381	16968175	MACS_peak_1859	809.35	794	rna24580	Nc73EF	FBgn0010352	809.35	5.22	59.75
NT_037436.4	17436512	17437543	MACS_peak_1861	251.45	1031	rna24681	CG32176	FBgn0052176	251.45	3.33	69.05
NT_037436.4	17653991	17654280	MACS_peak_1864	1117.49	289	rna24753	Ndfip	FBgn0052177	1117.49	4.85	55.7
NT_037436.4	17668106	17669234	MACS_peak_1865	3100	1128	rna24756	Crtc	FBgn0036746	3100	9.31	51.37
NT_037436.4	17803172	17804548	MACS_peak_1867	92.71	1376	rna24781	CG5589	FBgn0036754	92.71	4.12	76.72
NT_037436.4	17901180	17901663	MACS_peak_1869	844.71	483	rna24814	Prestin	FBgn0036770	844.71	5.92	58.09
NT_037436.4	17907231	17907812	MACS_peak_1870	135.86	581	rna24814	Prestin	FBgn0036770	135.86	2.78	74.24
NT_037436.4	18661356	18662043	MACS_peak_1872	1613.83	687	rna24918	MYPT-75D	FBgn0036801	1613.83	3.97	52.41
NT_037436.4	18682894	18683808	MACS_peak_1873	1059.19	914	rna24932	Chmp1	FBgn0036805	1059.19	5.8	55.81
NT_037436.4	18804023	18809421	MACS_peak_1876	140.33	5398	rna24956	CG14073	FBgn0036814	140.33	6.84	73.95
NT_037436.4	18819310	18819910	MACS_peak_1877	3100	600	rna24957	CG14073	FBgn0036814	3100	10.02	51.37
NT_037436.4	18866319	18867431	MACS_peak_1878	441.19	1112	rna24975	CG14074	FBgn0036818	441.19	5.19	66.45
NT_037436.4	18995430	18995809	MACS_peak_1879	63.42	379	rna25016	CG18135	FBgn0036837	63.42	4.27	79.97
NT_037436.4	19063164	19063716	MACS_peak_1880	2435.52	552	rna25033	Sfxn2	FBgn0036843	2435.52	9.15	48.54
NT_037436.4	19085320	19086426	MACS_peak_1881	2915.99	1106	rna25034	Mkp3	FBgn0036844	2915.99	7.17	51.55
NT_037436.4	19266472	19267277	MACS_peak_1883	96.36	805	rna25084	CG9629	FBgn0036857	96.36	4.67	77.42
NT_037436.4	19294588	19295098	MACS_peak_1884	382.63	510	rna25093	fal	FBgn0028380	382.63	5.19	66.99
NT_037436.4	19789963	19790254	MACS_peak_1890	2404.35	291	rna25216	CG42637	FBgn0261360	2404.35	10.93	48.77
NT_037436.4	19793427	19793569	MACS_peak_1891	502.77	142	rna25223	Gyc76C	FBgn0266136	502.77	5.68	64.99
NT_037436.4	19829019	19830108	MACS_peak_1894	425.47	1089	rna25253	Deaf1	FBgn0013799	425.47	4.11	66.25
NT_037436.4	19910302	19911519	MACS_peak_1898	3072.21	1217	rna25289	Prp3	FBgn0036915	3072.21	7.31	51.63
NT_037436.4	20190657	20192299	MACS_peak_1905	121.78	1642	rna25355	CG42674	FBgn0261556	121.78	4.3	75.4
NT_037436.4	20197481	20198317	MACS_peak_1906	1260.89	836	rna25357	CG42674	FBgn0261556	1260.89	6.03	53.86
NT_037436.4	20302430	20302837	MACS_peak_1907	1588.54	407	rna25415	SCCRO4	FBgn0036967	1588.54	7.99	52.38
NT_037436.4	20348354	20349206	MACS_peak_1908	1782.87	852	rna25432	eRF1	FBgn0036974	1782.87	6.61	51.22
NT_037436.4	20400425	20401609	MACS_peak_1909	157.92	1184	rna25467	trbl	FBgn0028978	157.92	5.19	73.55
NT_037436.4	20523629	20524195	MACS_peak_1911	453.91	566	rna25532	CG4825	FBgn0037010	453.91	7.29	66.1
NT_037436.4	21024951	21025548	MACS_peak_1913	3100	597	rna25655	skd	FBgn0003415	3100	7.87	51.37
NT_037436.4	21026927	21027434	MACS_peak_1914	167.19	507	rna25657	skd	FBgn0003415	167.19	4.59	73.07
NT_037436.4	21175780	21176528	MACS_peak_1916	1254.15	748	rna25689	chb	FBgn0021760	1254.15	5.06	53.97
NT_037436.4	21346688	21346954	MACS_peak_1918	502.77	266	rna25768	ebd2	FBgn0037076	502.77	5.67	65.08
NT_037436.4	21421567	21423345	MACS_peak_1919	52.79	1778	rna25774	rgn	FBgn0261258	52.79	7.69	80.46
NT_037436.4	21568058	21568898	MACS_peak_1923	3100	840	rna25854	CRIF	FBgn0037102	3100	6.22	51.37
NT_037436.4	21569520	21569893	MACS_peak_1924	1168.65	373	rna25855	SMC5	FBgn0052438	1168.65	4.97	54.59
NT_037436.4	21879576	21879941	MACS_peak_1926	3100	365	rna25961	mub	FBgn0262737	3100	8.44	51.37
NT_037436.4	21907345	21907920	MACS_peak_1927	3100	575	rna25957	mub	FBgn0262737	3100	6.36	51.37
NT_037436.4	21924698	21926464	MACS_peak_1928	3100	1766	rna25962	mub	FBgn0262737	3100	5.56	51.37
NT_037436.4	22728110	22729002	MACS_peak_1930	119.76	892	rna26115	CG11367	FBgn0037185	119.76	4.02	75.52
NT_037436.4	22741792	22742551	MACS_peak_1931	108.6	759	rna26122	CG7369	FBgn0037188	108.6	3.72	75.98
NT_037436.4	22885174	22885437	MACS_peak_1934	345.05	263	rna26179	slif	FBgn0037203	345.05	5.83	66.24
NT_037436.4	22903679	22905470	MACS_peak_1935	791.96	1791	rna26185	BoYb	FBgn0037205	791.96	6.21	59.69
NT_037436.4	23263798	23263967	MACS_peak_1942	57.57	169	rna26222	nAChRalpha4	FBgn0266347	57.57	3.85	80.62
NT_037436.4	23318645	23319002	MACS_peak_1943	909.1	357	rna26228	alpha-Cat	FBgn0010215	909.1	4.26	58.06
NT_037436.4	23325641	23325823	MACS_peak_1944	357.67	182	rna26228	alpha-Cat	FBgn0010215	357.67	3.97	66.71
NT_037436.4	23330697	23331015	MACS_peak_1947	587.76	318	rna26228	alpha-Cat	FBgn0010215	587.76	2.78	64.16
NT_037436.4	23334363	23334740	MACS_peak_1948	186.83	377	rna26228	alpha-Cat	FBgn0010215	186.83	3.01	71.92
NT_037436.4	23337874	23338100	MACS_peak_1949	402.63	226	rna26228	alpha-Cat	FBgn0010215	402.63	3.71	66.13
NT_037436.4	23341456	23341602	MACS_peak_1950	1970.75	146	rna26232	ND-MLRQ	FBgn0052230	1970.75	4.79	49.01
NT_037436.4	23566838	23567214	MACS_peak_1951	3100	376	rna26235	AGO3	FBgn0250816	3100	7.79	51.37
NT_037436.4	23618473	23618639	MACS_peak_1953	320.6	166	rna26235	AGO3	FBgn0250816	320.6	3.74	66.22
NT_037436.4	24537362	24537616	MACS_peak_1959	112.26	254	rna26262	mRpS5	FBgn0044510	112.26	5.06	76.05
NT_037436.4	25109963	25113571	MACS_peak_1961	413.4	3608	rna26271	Set1	FBgn0040022	413.4	5.17	66
NT_037436.4	27380952	27381088	MACS_peak_1963	155.82	136	rna26321	Dbp80	FBgn0024804	155.82	4.86	73.55
NT_037436.4	27842668	27842778	MACS_peak_1967	446.85	110	rna26327	eIF4B	FBgn0020660	446.85	4.92	66.71
NT_037436.4	27844504	27844604	MACS_peak_1968	500.57	100	rna26327	eIF4B	FBgn0020660	500.57	2.66	64.86
NT_037436.4	27856365	27857935	MACS_peak_1970	224.33	1570	rna26330	eIF4B	FBgn0020660	224.33	4.43	70.22
NT_037436.4	27972289	27974140	MACS_peak_1971	165.77	1851	rna26331	CG17514	FBgn0039959	165.77	7.23	72.88
5-6h
Methylation sites					Methylated RNA				Enrichment information
chrom	txStart	txEnd	PeakID	Score	Peak_length	transcript_id	GeneName	Gene_id	-10*log10(pvalue)	Fold_enrichment	-10*log10(q-value)
NC_004353.4	177347	177992	MACS_peak_12	578.87	645	rna34534	Arl4	FBgn0039889	578.87	3.99	38.95
NC_004353.4	320284	321337	MACS_peak_15	469.24	1053	rna34589	CG32850	FBgn0052850	469.24	4.62	42.22
NC_004353.4	331143	332002	MACS_peak_17	90.37	859	rna34598	PMCA	FBgn0259214	90.37	4.85	49.93
NC_004353.4	354679	354966	MACS_peak_20	630.53	287	rna34590	PMCA	FBgn0259214	630.53	4.85	37.63
NC_004353.4	533552	535880	MACS_peak_32	278.9	2328	rna34635	zfh2	FBgn0004607	278.9	4.6	42.97
NC_004353.4	623218	624663	MACS_peak_35	83.4	1445	rna34665	mav	FBgn0039914	83.4	3.91	50.4
NC_004353.4	655060	655435	MACS_peak_36	1690.87	375	rna34674	gw	FBgn0051992	1690.87	4.15	36.67
NC_004353.4	786191	787026	MACS_peak_41	373.75	835	rna34700	MED26	FBgn0039923	373.75	5.46	42.3
NC_004353.4	855255	855635	MACS_peak_42	219.9	380	rna34708	Gyf	FBgn0039936	219.9	5.16	43.89
NC_004353.4	917274	917743	MACS_peak_44	199.24	469	rna34722	eIF4G1	FBgn0023213	199.24	4.27	44.99
NC_004353.4	918902	921199	MACS_peak_45	107.24	2297	rna34722	eIF4G1	FBgn0023213	107.24	2.88	48.24
NC_004353.4	953512	953899	MACS_peak_48	499.99	387	rna34729	4E-T	FBgn0052016	499.99	3.78	41.78
NC_004353.4	1114912	1115894	MACS_peak_53	283.96	982	rna34788	Cals	FBgn0039928	283.96	3.33	42.91
NC_004353.4	1181367	1181628	MACS_peak_54	760.25	261	rna34802	pho	FBgn0002521	760.25	5.1	35.5
NC_004353.4	1193707	1193859	MACS_peak_55	179.9	152	rna34807	PIP4K	FBgn0039924	179.9	4.07	45.83
NC_004353.4	1228652	1229515	MACS_peak_56	935.9	863	rna34813	Dyrk3	FBgn0027101	935.9	4.78	34.51
NC_004354.4	133502	134127	MACS_peak_57	160.2	625	rna4	RhoGAP1A	FBgn0025836	160.2	3.92	46.43
NC_004354.4	142730	143487	MACS_peak_58	205	757	rna21	CG17707	FBgn0025835	205	3.56	44.71
NC_004354.4	521439	521696	MACS_peak_65	603.46	257	rna124	elav	FBgn0260400	603.46	8.17	38.31
NC_004354.4	522985	523226	MACS_peak_66	197.33	241	rna124	elav	FBgn0260400	197.33	6.32	44.99
NC_004354.4	686833	687858	MACS_peak_68	3100	1025	rna196	sdk	FBgn0021764	3100	13.39	48.45
NC_004354.4	807353	808200	MACS_peak_69	836.56	847	rna230	Sec22	FBgn0260855	836.56	8.33	35.55
NC_004354.4	1134184	1134896	MACS_peak_73	2479.85	712	rna291	CG3655	FBgn0040397	2479.85	6.52	45.93
NC_004354.4	1216625	1221595	MACS_peak_74	455.29	4970	rna315	CG3638	FBgn0261444	455.29	4.53	42.15
NC_004354.4	1233802	1234279	MACS_peak_75	247.71	477	rna315	CG3638	FBgn0261444	247.71	6.85	43.29
NC_004354.4	1238027	1239884	MACS_peak_76	266.07	1857	rna323	CG11403	FBgn0026876	266.07	7.36	43.22
NC_004354.4	1912538	1914670	MACS_peak_82	70.6	2132	rna546	Rbcn-3B	FBgn0023510	70.6	6.05	51.05
NC_004354.4	2034954	2035411	MACS_peak_84	1987.47	457	rna587	Actn	FBgn0000667	1987.47	6.64	38.97
NC_004354.4	2039869	2041386	MACS_peak_85	123.31	1517	rna591	usp	FBgn0003964	123.31	5.13	47.31
NC_004354.4	2049195	2050120	MACS_peak_86	581.59	925	rna598	moody	FBgn0025631	581.59	4.3	38.55
NC_004354.4	2112320	2113359	MACS_peak_87	351.03	1039	rna627	csw	FBgn0000382	351.03	6.73	42.86
NC_004354.4	2136016	2136622	MACS_peak_88	258.36	606	rna637	ph-p	FBgn0004861	258.36	3.65	43.3
NC_004354.4	2158292	2158983	MACS_peak_90	248.91	691	rna644	wapl	FBgn0004655	248.91	4.11	43.33
NC_004354.4	2230389	2231478	MACS_peak_92	75.09	1089	rna687	pcx	FBgn0003048	75.09	5.14	50.96
NC_004354.4	2235578	2238045	MACS_peak_93	353.21	2467	rna687	pcx	FBgn0003048	353.21	4.29	42.82
NC_004354.4	2292324	2293411	MACS_peak_96	2213.33	1087	rna714	CG2865	FBgn0023526	2213.33	7.13	39.64
NC_004354.4	2331492	2331847	MACS_peak_97	101.9	355	rna724	Ilp6	FBgn0044047	101.9	4.36	48.72
NC_004354.4	2333319	2334658	MACS_peak_98	1790.6	1339	rna724	Ilp6	FBgn0044047	1790.6	5.35	36.56
NC_004354.4	2409364	2410354	MACS_peak_102	215.91	990	rna744	CG12496	FBgn0040385	215.91	5.47	43.69
NC_004354.4	2588502	2589506	MACS_peak_103	1249.16	1004	rna796	egh	FBgn0001404	1249.16	4.82	33.14
NC_004354.4	2609246	2610182	MACS_peak_105	121.82	936	rna803	eIF3g1	FBgn0029629	121.82	2.4	47.44
NC_004354.4	2633951	2634178	MACS_peak_107	128.41	227	rna811	sgg	FBgn0003371	128.41	4.31	47.23
NC_004354.4	2641589	2642093	MACS_peak_108	846.85	504	rna811	sgg	FBgn0003371	846.85	6.89	35.5
NC_004354.4	2642753	2643732	MACS_peak_109	270.48	979	rna820	sgg	FBgn0003371	270.48	4.96	43.12
NC_004354.4	2674596	2676657	MACS_peak_110	3100	2061	rna813	sgg	FBgn0003371	3100	8.95	48.45
NC_004354.4	2699841	2700871	MACS_peak_111	912.72	1030	rna838	CG2662	FBgn0024993	912.72	7.93	34.64
NC_004354.4	2965978	2966080	MACS_peak_113	167.89	102	rna900	rst	FBgn0003285	167.89	4.56	46.36
NC_004354.4	2973400	2973834	MACS_peak_114	168.3	434	rna900	rst	FBgn0003285	168.3	4.77	46.35
NC_004354.4	3134869	3135827	MACS_peak_115	3100	958	rna904	N	FBgn0004647	3100	10.27	48.45
NC_004354.4	3373158	3373723	MACS_peak_117	1673.7	565	rna939	Myc	FBgn0262656	1673.7	7.23	36.33
NC_004354.4	3384386	3388479	MACS_peak_118	3100	4093	rna939	Myc	FBgn0262656	3100	9.1	48.45
NC_004354.4	3700670	3701672	MACS_peak_124	144.81	1002	rna990	Mnt	FBgn0023215	144.81	3.92	46.68
NC_004354.4	3705480	3706251	MACS_peak_125	3100	771	rna1000	Rala	FBgn0015286	3100	11.84	48.45
NC_004354.4	3710068	3710248	MACS_peak_127	383.23	180	rna1000	Rala	FBgn0015286	383.23	3.04	42.31
NC_004354.4	3719362	3719635	MACS_peak_128	3100	273	rna1000	Rala	FBgn0015286	3100	10.89	48.45
NC_004354.4	3720006	3720513	MACS_peak_129	107.06	507	rna1005	Tlk	FBgn0283657	107.06	4.86	48.2
NC_004354.4	3775912	3777360	MACS_peak_130	311.33	1448	rna1012	Tlk	FBgn0283657	311.33	4.27	42.46
NC_004354.4	3791476	3792477	MACS_peak_131	130.31	1001	rna1018	HIP-R	FBgn0029676	130.31	4.25	47.14
NC_004354.4	3800559	3801570	MACS_peak_132	227.95	1011	rna1023	HIP	FBgn0260484	227.95	5.39	44.38
NC_004354.4	3948974	3949372	MACS_peak_135	3100	398	rna1059	Vap33	FBgn0029687	3100	9.13	48.45
NC_004354.4	4104888	4105791	MACS_peak_137	326.52	903	rna1084	brn	FBgn0000221	326.52	5.75	42.98
NC_004354.4	4122063	4125787	MACS_peak_139	1077.54	3724	rna1097	tyf	FBgn0026083	1077.54	4.68	32.3
NC_004354.4	4133253	4134903	MACS_peak_140	401.95	1650	rna1109	Fas2	FBgn0000635	401.95	3.56	41.82
NC_004354.4	4154584	4154756	MACS_peak_141	103.69	172	rna1109	Fas2	FBgn0000635	103.69	2.79	48.48
NC_004354.4	4203190	4203486	MACS_peak_142	3073.85	296	rna1109	Fas2	FBgn0000635	3073.85	6.73	48.48
NC_004354.4	4205899	4206093	MACS_peak_143	624.89	194	rna1109	Fas2	FBgn0000635	624.89	7.75	37.5
NC_004354.4	4623393	4626760	MACS_peak_144	75.69	3367	rna1196	peb	FBgn0003053	75.69	4.61	50.93
NC_004354.4	4685111	4686903	MACS_peak_145	208.47	1792	rna1220	Pp2C1	FBgn0022768	208.47	4.45	44.43
NC_004354.4	4704587	4705254	MACS_peak_146	1350.61	667	rna1227	l(1)G0334	FBgn0028325	1350.61	6.9	34.91
NC_004354.4	4909101	4909797	MACS_peak_147	76.79	696	rna1256	CG32772	FBgn0052772	76.79	4.31	50.57
NC_004354.4	4913845	4915161	MACS_peak_148	333.44	1316	rna1255	CG32772	FBgn0052772	333.44	4.59	43.13
NC_004354.4	4940421	4940847	MACS_peak_149	194.01	426	rna1272	Ptp4E	FBgn0004368	194.01	4.73	45.26
NC_004354.4	5048291	5049542	MACS_peak_151	462.13	1251	rna1284	ovo	FBgn0003028	462.13	3.94	42.23
NC_004354.4	5064452	5067314	MACS_peak_152	82.25	2862	rna1288	ovo	FBgn0003028	82.25	7.04	50.4
NC_004354.4	5078117	5081115	MACS_peak_154	2409.67	2998	rna1289	CG32767	FBgn0052767	2409.67	9.17	46.04
NC_004354.4	5330471	5331470	MACS_peak_155	478.16	999	rna1330	XRCC1	FBgn0026751	478.16	6.36	41.73
NC_004354.4	5412385	5415041	MACS_peak_156	701.7	2656	rna1348	spoon	FBgn0263987	701.7	3.85	36.5
NC_004354.4	5420451	5420867	MACS_peak_157	3022.46	416	rna1349	spoon	FBgn0263987	3022.46	9.92	49.04
NC_004354.4	5518043	5518771	MACS_peak_158	208.93	728	rna1372	CG12730	FBgn0029771	208.93	6.45	44.57
NC_004354.4	5737098	5738031	MACS_peak_163	1187.21	933	rna1431	CG32758	FBgn0052758	1187.21	5.69	32.5
NC_004354.4	5739192	5740480	MACS_peak_164	150.87	1288	rna1434	IntS6	FBgn0261383	150.87	3.86	46.81
NC_004354.4	5743490	5743912	MACS_peak_165	1636.42	422	rna1434	IntS6	FBgn0261383	1636.42	7.71	36.08
NC_004354.4	5770400	5770780	MACS_peak_166	118.15	380	rna1454	CG3097	FBgn0029804	118.15	5.4	47.31
NC_004354.4	5910432	5911789	MACS_peak_170	394.05	1357	rna1494	CG12236	FBgn0029822	394.05	4.54	42.02
NC_004354.4	6231042	6233103	MACS_peak_176	689.63	2061	rna1564	dtn	FBgn0262730	689.63	6.53	36.53
NC_004354.4	6330841	6333028	MACS_peak_178	370.47	2187	rna1602	CG42240	FBgn0250869	370.47	5.73	42.36
NC_004354.4	6658602	6659709	MACS_peak_183	121.65	1107	rna1679	Cdc7	FBgn0028360	121.65	3.12	47.36
NC_004354.4	6668538	6669812	MACS_peak_185	1068.44	1274	rna1686	CG3198	FBgn0029887	1068.44	7.63	32.39
NC_004354.4	6692402	6695007	MACS_peak_188	1622.95	2605	rna1709	CG14442	FBgn0029893	1622.95	5.29	35.63
NC_004354.4	6760413	6766175	MACS_peak_191	942.93	5762	rna1739	CG14438	FBgn0029899	942.93	7.65	34.52
NC_004354.4	6781089	6782486	MACS_peak_192	141.32	1397	rna1749	C3G	FBgn0259228	141.32	3.47	46.88
NC_004354.4	6803106	6803593	MACS_peak_193	79.73	487	rna1749	C3G	FBgn0259228	79.73	3.2	50.36
NC_004354.4	6869260	6870991	MACS_peak_196	1229.18	1731	rna1783	CG43736	FBgn0263993	1229.18	8.62	33.05
NC_004354.4	6874321	6874916	MACS_peak_197	113.19	595	rna1790	CG43736	FBgn0263993	113.19	5.3	47.95
NC_004354.4	6977158	6977588	MACS_peak_199	642.64	430	rna1799	ogre	FBgn0004646	642.64	5.03	37.14
NC_004354.4	6981188	6981683	MACS_peak_200	3100	495	rna1802	ogre	FBgn0004646	3100	7.25	48.45
NC_004354.4	7002225	7004151	MACS_peak_202	3100	1926	rna1810	Inx2	FBgn0027108	3100	6.13	48.45
NC_004354.4	7091673	7092170	MACS_peak_203	3100	497	rna1840	Sxl	FBgn0264270	3100	10.1	48.45
NC_004354.4	7097623	7097768	MACS_peak_204	1648.02	145	rna1841	Sxl	FBgn0264270	1648.02	12.68	36.55
NC_004354.4	7226454	7226986	MACS_peak_207	392.62	532	rna1869	CG9650	FBgn0029939	392.62	4.51	41.97
NC_004354.4	7288366	7289264	MACS_peak_208	1524.07	898	rna1881	unc-119	FBgn0025549	1524.07	5.32	34.88
NC_004354.4	7307938	7311132	MACS_peak_209	354.44	3194	rna1883	brk	FBgn0024250	354.44	3.37	42.68
NC_004354.4	7324213	7324672	MACS_peak_210	252.97	459	rna1885	Dok	FBgn0029944	252.97	5.41	43.12
NC_004354.4	7326096	7328806	MACS_peak_211	134.51	2710	rna1885	Dok	FBgn0029944	134.51	3.49	47.43
NC_004354.4	7337705	7338250	MACS_peak_212	2885.04	545	rna1891	CBP	FBgn0026144	2885.04	6.19	45.61
NC_004354.4	7341573	7342731	MACS_peak_213	625.53	1158	rna1889	CBP	FBgn0026144	625.53	3.43	37.57
NC_004354.4	7646054	7646979	MACS_peak_214	138.28	925	rna1929	ct	FBgn0004198	138.28	3.06	47.04
NC_004354.4	7956819	7957798	MACS_peak_217	364.01	979	rna2016	sws	FBgn0003656	364.01	5.57	42.69
NC_004354.4	7967439	7968236	MACS_peak_218	1385.12	797	rna2016	sws	FBgn0003656	1385.12	4.21	34.41
NC_004354.4	7969702	7970371	MACS_peak_219	3100	669	rna2021	sn	FBgn0003447	3100	7.82	48.45
NC_004354.4	8059866	8060158	MACS_peak_221	2529.32	292	rna2030	fs(1)h	FBgn0004656	2529.32	9.74	48.06
NC_004354.4	8087711	8090147	MACS_peak_222	2307.86	2436	rna2046	UbcE2H	FBgn0029996	2307.86	5.55	41.94
NC_004354.4	8093774	8094064	MACS_peak_223	2766.84	290	rna2046	UbcE2H	FBgn0029996	2766.84	9.85	46.61
NC_004354.4	8216144	8216415	MACS_peak_226	1796.39	271	rna2101	sdt	FBgn0261873	1796.39	10.53	36.28
NC_004354.4	8224784	8226083	MACS_peak_228	311.1	1299	rna2093	sdt	FBgn0261873	311.1	4.3	42.41
NC_004354.4	8409662	8411266	MACS_peak_230	656.55	1604	rna2128	lawc	FBgn0262976	656.55	9.12	37.52
NC_004354.4	8429475	8433011	MACS_peak_232	825.18	3536	rna2132	Trf2	FBgn0261793	825.18	6.41	35.24
NC_004354.4	8436903	8437820	MACS_peak_233	3100	917	rna2139	Miga	FBgn0030037	3100	8.34	48.45
NC_004354.4	8531524	8532019	MACS_peak_237	2083.12	495	rna2186	Nrg	FBgn0264975	2083.12	6.14	39.01
NC_004354.4	8550082	8551129	MACS_peak_238	1122.57	1047	rna2181	Nrg	FBgn0264975	1122.57	4.56	32.89
NC_004354.4	8691064	8691551	MACS_peak_244	194.77	487	rna2233	Ogg1	FBgn0027864	194.77	5.8	45.3
NC_004354.4	8873011	8874111	MACS_peak_245	2358.87	1100	rna2257	Moe	FBgn0011661	2358.87	7.62	43.62
NC_004354.4	9116145	9117725	MACS_peak_249	1113.42	1580	rna2343	AP-1gamma	FBgn0030089	1113.42	5.55	32.71
NC_004354.4	9124316	9125654	MACS_peak_250	185.07	1338	rna2353	fend	FBgn0030090	185.07	4.97	45.39
NC_004354.4	9133939	9135099	MACS_peak_251	115.72	1160	rna2353	fend	FBgn0030090	115.72	3.43	47.58
NC_004354.4	9165681	9166459	MACS_peak_253	132.44	778	rna2371	mei-P26	FBgn0026206	132.44	4.43	47.2
NC_004354.4	9354461	9355178	MACS_peak_256	306.6	717	rna2430	CG34449	FBgn0085478	306.6	5.51	42.81
NC_004354.4	9358495	9360534	MACS_peak_257	433.25	2039	rna2439	mgl	FBgn0261260	433.25	5.21	42.1
NC_004354.4	9571536	9573117	MACS_peak_258	198.72	1581	rna2456	LPCAT	FBgn0052699	198.72	3.91	44.95
NC_004354.4	9579481	9579987	MACS_peak_259	1039.99	506	rna2456	LPCAT	FBgn0052699	1039.99	6.09	33.33
NC_004354.4	9694185	9695407	MACS_peak_264	59.56	1222	rna2491	btd	FBgn0000233	59.56	2.55	51.65
NC_004354.4	10071857	10072388	MACS_peak_267	152.26	531	rna2570	ZAP3	FBgn0052685	152.26	5.66	46.66
NC_004354.4	10074393	10074895	MACS_peak_268	268.59	502	rna2570	ZAP3	FBgn0052685	268.59	7.92	43.09
NC_004354.4	10078485	10081871	MACS_peak_269	2242.45	3386	rna2570	ZAP3	FBgn0052685	2242.45	5.59	41.1
NC_004354.4	10264232	10265263	MACS_peak_272	2030.19	1031	rna2625	CG12643	FBgn0040942	2030.19	4.93	37.97
NC_004354.4	10743802	10744943	MACS_peak_276	285.91	1141	rna2710	stx	FBgn0052676	285.91	3.61	42.87
NC_004354.4	10813248	10814093	MACS_peak_281	645.78	845	rna2746	Imp	FBgn0285926	645.78	4.25	37.03
NC_004354.4	10822391	10822786	MACS_peak_282	102.32	395	rna2750	Imp	FBgn0285926	102.32	4.72	48.64
NC_004354.4	10930839	10931371	MACS_peak_284	731.01	532	rna2796	Myo10A	FBgn0263705	731.01	5.66	35.99
NC_004354.4	11118001	11119056	MACS_peak_286	170.57	1055	rna2831	CG11122	FBgn0030266	170.57	5.93	46.34
NC_004354.4	11162515	11164017	MACS_peak_287	123.91	1502	rna2863	Dlic	FBgn0030276	123.91	5.57	47.46
NC_004354.4	11364483	11364803	MACS_peak_291	130.6	320	rna2901	hop	FBgn0004864	130.6	4.11	47.13
NC_004354.4	11390068	11390540	MACS_peak_292	3053.22	472	rna2921	dlg1	FBgn0001624	3053.22	6.78	50.5
NC_004354.4	11395853	11396571	MACS_peak_293	178.33	718	rna2915	dlg1	FBgn0001624	178.33	3.46	45.98
NC_004354.4	11398245	11398659	MACS_peak_294	148.04	414	rna2904	dlg1	FBgn0001624	148.04	4.64	46.62
NC_004354.4	11406071	11408633	MACS_peak_295	114.54	2562	rna2904	dlg1	FBgn0001624	114.54	5.63	47.78
NC_004354.4	11493134	11493999	MACS_peak_298	816.65	865	rna2955	Drak	FBgn0052666	816.65	4.65	34.66
NC_004354.4	11551771	11555022	MACS_peak_299	924.05	3251	rna2955	Drak	FBgn0052666	924.05	6.89	34.5
NC_004354.4	11613336	11615128	MACS_peak_306	1780.61	1792	rna2995	CG1703	FBgn0030321	1780.61	4.09	36.52
NC_004354.4	11695823	11696311	MACS_peak_307	800.92	488	rna3016	PhKgamma	FBgn0011754	800.92	5.63	34.85
NC_004354.4	11792878	11793279	MACS_peak_308	123.75	401	rna3064	CkIIbeta	FBgn0000259	123.75	3.57	47.39
NC_004354.4	11795600	11797924	MACS_peak_309	3100	2324	rna3061	CkIIbeta	FBgn0000259	3100	10.04	48.45
NC_004354.4	11801695	11804458	MACS_peak_310	781.7	2763	rna3070	Hsc70-3	FBgn0001218	781.7	8.18	35.15
NC_004354.4	11816897	11818016	MACS_peak_312	1190.21	1119	rna3079	rudhira	FBgn0266019	1190.21	5.6	32.59
NC_004354.4	11829629	11832075	MACS_peak_315	2504.67	2446	rna3080	rudhira	FBgn0266019	2504.67	4.29	46.97
NC_004354.4	11834712	11837323	MACS_peak_316	809.8	2611	rna3078	rudhira	FBgn0266019	809.8	4.77	34.44
NC_004354.4	12229665	12230370	MACS_peak_319	129.77	705	rna3174	Ten-a	FBgn0267001	129.77	3.33	47.1
NC_004354.4	12581571	12583193	MACS_peak_321	360.82	1622	rna3233	CG11138	FBgn0030400	360.82	5.59	42.91
NC_004354.4	12730933	12732287	MACS_peak_325	528.07	1354	rna3287	Smr	FBgn0265523	528.07	4.63	41.07
NC_004354.4	12746868	12748227	MACS_peak_327	94.82	1359	rna3294	CG4004	FBgn0030418	94.82	6.99	49.17
NC_004354.4	12760641	12761820	MACS_peak_328	895.55	1179	rna3302	CG12717	FBgn0030420	895.55	5.58	34.39
NC_004354.4	13089358	13090434	MACS_peak_332	1305.37	1076	rna3365	hep	FBgn0010303	1305.37	9.45	33.43
NC_004354.4	13091144	13091541	MACS_peak_333	67.06	397	rna3370	lic	FBgn0261524	67.06	6.26	51.48
NC_004354.4	13093159	13093986	MACS_peak_334	380.49	827	rna3370	lic	FBgn0261524	380.49	5.62	42.28
NC_004354.4	13203709	13204150	MACS_peak_337	1363.17	441	rna3401	sno	FBgn0265630	1363.17	7.41	33.75
NC_004354.4	13563822	13564333	MACS_peak_343	582.18	511	rna3503	Tango13	FBgn0086674	582.18	4.69	38.61
NC_004354.4	13576611	13577664	MACS_peak_344	180.04	1053	rna3503	Tango13	FBgn0086674	180.04	3.47	45.87
NC_004354.4	13589921	13590817	MACS_peak_345	558.61	896	rna3503	Tango13	FBgn0086674	558.61	5.42	39.68
NC_004354.4	13593473	13594050	MACS_peak_346	1350.57	577	rna3510	up	FBgn0004169	1350.57	7.23	34.8
NC_004354.4	13595319	13595538	MACS_peak_347	85.81	219	rna3510	up	FBgn0004169	85.81	3.57	50.29
NC_004354.4	13596375	13596748	MACS_peak_348	1042.63	373	rna3512	up	FBgn0004169	1042.63	4.2	33.42
NC_004354.4	13613192	13615419	MACS_peak_349	651.8	2227	rna3533	tth	FBgn0030502	651.8	8.58	37.57
NC_004354.4	13727741	13728614	MACS_peak_353	289.19	873	rna3574	g	FBgn0001087	289.19	4.64	42.97
NC_004354.4	13754829	13755406	MACS_peak_356	3100	577	rna3587	Pdcd4	FBgn0030520	3100	6.83	48.45
NC_004354.4	13812970	13813805	MACS_peak_357	224.46	835	rna3617	Clic	FBgn0030529	224.46	4.55	44.08
NC_004354.4	13821924	13822307	MACS_peak_358	3100	383	rna3617	Clic	FBgn0030529	3100	11.15	48.45
NC_004354.4	14932047	14932845	MACS_peak_363	488.03	798	rna3788	Flo2	FBgn0264078	488.03	8.32	41.63
NC_004354.4	15024435	15024954	MACS_peak_364	315.86	519	rna3836	be	FBgn0052594	315.86	3.68	42.71
NC_004354.4	15041615	15042060	MACS_peak_365	527.49	445	rna3836	be	FBgn0052594	527.49	6.37	41.01
NC_004354.4	15048878	15049265	MACS_peak_366	162.79	387	rna3839	CG5541	FBgn0030603	162.79	4.72	46.53
NC_004354.4	15075747	15076220	MACS_peak_368	1623.23	473	rna3847	Lsd-2	FBgn0030608	1623.23	7.71	35.91
NC_004354.4	15324070	15325200	MACS_peak_369	457.07	1130	rna3904	Top1	FBgn0004924	457.07	4.06	42.27
NC_004354.4	15326808	15328029	MACS_peak_370	177.25	1221	rna3905	Top1	FBgn0004924	177.25	3.53	46.03
NC_004354.4	15339626	15340360	MACS_peak_371	131.4	734	rna3915	HDAC6	FBgn0026428	131.4	7.5	46.96
NC_004354.4	15483198	15483999	MACS_peak_373	3100	801	rna3975	CG6340	FBgn0030648	3100	10.74	48.45
NC_004354.4	15625429	15626540	MACS_peak_377	323.06	1111	rna4012	sog	FBgn0003463	323.06	3.95	42.72
NC_004354.4	15813600	15814295	MACS_peak_382	472.74	695	rna4106	sd	FBgn0003345	472.74	4.05	42.14
NC_004354.4	15824334	15826979	MACS_peak_384	112.28	2645	rna4099	sd	FBgn0003345	112.28	5.48	47.87
NC_004354.4	15945396	15946108	MACS_peak_388	162.25	712	rna4207	Rrp47	FBgn0030711	162.25	4.31	46.51
NC_004354.4	15987007	15987989	MACS_peak_389	1534.81	982	rna4231	eIF5	FBgn0030719	1534.81	5.35	35
NC_004354.4	16216250	16216750	MACS_peak_391	132.3	500	rna4283	disco	FBgn0000459	132.3	3.33	47.12
NC_004354.4	16333611	16334413	MACS_peak_395	1048.58	802	rna4343	Dsp1	FBgn0278608	1048.58	4.59	33.25
NC_004354.4	16363357	16364630	MACS_peak_396	3233.06	1273	rna4352	nonA	FBgn0004227	3233.06	8.38	50
NC_004354.4	16365586	16366208	MACS_peak_397	589.7	622	rna4354	nonA	FBgn0004227	589.7	3.6	38.73
NC_004354.4	16366415	16367930	MACS_peak_398	611.97	1515	rna4354	nonA	FBgn0004227	611.97	7.4	37.78
NC_004354.4	16381953	16382557	MACS_peak_400	114.1	604	rna4365	CG9992	FBgn0030744	114.1	5.5	47.74
NC_004354.4	16422830	16423627	MACS_peak_401	1454.96	797	rna4397	hang	FBgn0026575	1454.96	4.91	35.71
NC_004354.4	16553343	16553968	MACS_peak_403	262.01	625	rna4477	Arp2	FBgn0011742	262.01	3.38	43.26
NC_004354.4	16613537	16614856	MACS_peak_405	929.48	1319	rna4499	mbt	FBgn0025743	929.48	5.6	34.58
NC_004354.4	16792118	16792734	MACS_peak_408	3100	616	rna4578	CG4768	FBgn0030790	3100	7.11	48.45
NC_004354.4	16795194	16797053	MACS_peak_409	66.18	1859	rna4578	CG4768	FBgn0030790	66.18	4.97	51.38
NC_004354.4	16825720	16826494	MACS_peak_410	209.81	774	rna4589	CG4829	FBgn0030796	209.81	5.4	44.51
NC_004354.4	16941085	16942871	MACS_peak_411	148.41	1786	rna4623	CG13001	FBgn0030806	148.41	3.11	46.82
NC_004354.4	16967494	16967861	MACS_peak_413	487.85	367	rna4627	Ubr1	FBgn0030809	487.85	6.8	41.57
NC_004354.4	16968509	16968679	MACS_peak_414	712.38	170	rna4627	Ubr1	FBgn0030809	712.38	5.94	36.54
NC_004354.4	17068716	17070431	MACS_peak_415	234.2	1715	rna4640	wcy	FBgn0030812	234.2	5.9	44.55
NC_004354.4	17076924	17077467	MACS_peak_416	3100	543	rna4644	wcy	FBgn0030812	3100	7.34	48.45
NC_004354.4	17160005	17161191	MACS_peak_418	2328.18	1186	rna4692	baz	FBgn0000163	2328.18	7.11	42.48
NC_004354.4	17301359	17301929	MACS_peak_420	3100	570	rna4735	Fim	FBgn0024238	3100	10.12	48.45
NC_004354.4	17302469	17303390	MACS_peak_421	1801.84	921	rna4730	CG5445	FBgn0030838	1801.84	5.99	36.61
NC_004354.4	17304697	17305475	MACS_peak_422	163.04	778	rna4729	CG5445	FBgn0030838	163.04	4.96	46.62
NC_004354.4	17506585	17507089	MACS_peak_423	543.6	504	rna4751	CG43658	FBgn0263706	543.6	5.32	40.58
NC_004354.4	17710143	17711119	MACS_peak_424	96.32	976	rna4818	CG42684	FBgn0261570	96.32	3.25	49.54
NC_004354.4	17738412	17741017	MACS_peak_425	1220.26	2605	rna4825	CG42684	FBgn0261570	1220.26	6.69	32.58
NC_004354.4	17821315	17822350	MACS_peak_426	96.63	1035	rna4832	Socs16D	FBgn0030869	96.63	3.59	49.54
NC_004354.4	17830827	17831446	MACS_peak_427	2965.68	619	rna4835	CG6398	FBgn0030870	2965.68	8.12	46.79
NC_004354.4	17877420	17878516	MACS_peak_428	3100	1096	rna4857	mnb	FBgn0259168	3100	8.27	48.45
NC_004354.4	17886403	17887222	MACS_peak_429	3100	819	rna4857	mnb	FBgn0259168	3100	7.07	48.45
NC_004354.4	18131671	18132877	MACS_peak_432	130.19	1206	rna4947	ari-1	FBgn0017418	130.19	4.47	47.18
NC_004354.4	18136441	18137139	MACS_peak_433	3103.88	698	rna4952	ari-1	FBgn0017418	3103.88	9.96	44.44
NC_004354.4	18210213	18210741	MACS_peak_434	1696.31	528	rna4965	Him	FBgn0030900	1696.31	5.58	36.82
NC_004354.4	18370919	18371606	MACS_peak_437	678.38	687	rna4995	CrebB	FBgn0265784	678.38	3.32	36.65
NC_004354.4	18515427	18516125	MACS_peak_439	426.64	698	rna5050	HisRS	FBgn0027087	426.64	6.04	41.89
NC_004354.4	18624041	18625064	MACS_peak_440	187.13	1023	rna5062	wgn	FBgn0030941	187.13	5.23	45.05
NC_004354.4	18634408	18634908	MACS_peak_441	55.25	500	rna5062	wgn	FBgn0030941	55.25	3.02	52.05
NC_004354.4	18863949	18865719	MACS_peak_443	3100	1770	rna5123	CG34401	FBgn0085430	3100	4.72	48.45
NC_004354.4	18884512	18885174	MACS_peak_444	329.56	662	rna5125	CG7332	FBgn0030973	329.56	5.04	43.24
NC_004354.4	18930334	18931000	MACS_peak_445	862.52	666	rna5136	CG43759	FBgn0264090	862.52	5.66	36.2
NC_004354.4	19025614	19026766	MACS_peak_447	916.96	1152	rna5136	CG43759	FBgn0264090	916.96	4.49	34.8
NC_004354.4	19153027	19153608	MACS_peak_449	642.48	581	rna5154	RhoGAP18B	FBgn0261461	642.48	4.74	37.08
NC_004354.4	19180172	19182024	MACS_peak_450	79.48	1852	rna5165	CG7453	FBgn0030991	79.48	3.85	50.25
NC_004354.4	19281487	19282935	MACS_peak_452	63.11	1448	rna5203	CG8034	FBgn0031011	63.11	4.91	51.3
NC_004354.4	19297115	19298162	MACS_peak_453	1597.17	1047	rna5203	CG8034	FBgn0031011	1597.17	4.2	35.34
NC_004354.4	19353180	19353653	MACS_peak_454	335.77	473	rna5214	kek5	FBgn0031016	335.77	5.11	43.12
NC_004354.4	19512077	19513155	MACS_peak_456	73.84	1078	rna5232	CG14200	FBgn0031023	73.84	3.9	50.88
NC_004354.4	19513655	19515517	MACS_peak_457	224.82	1862	rna5232	CG14200	FBgn0031023	224.82	4.09	44.22
NC_004354.4	19579397	19579800	MACS_peak_459	355.8	403	rna5310	Tao	FBgn0031030	355.8	5.08	42.61
NC_004354.4	19605198	19605682	MACS_peak_460	2004.67	484	rna5331	CG14207	FBgn0031037	2004.67	8.78	38.22
NC_004354.4	19712386	19713045	MACS_peak_461	1552.08	659	rna5408	meso18E	FBgn0040089	1552.08	8.36	34.78
NC_004354.4	19750769	19751546	MACS_peak_462	976.29	777	rna5431	Pmp70	FBgn0031069	976.29	5.72	34.39
NC_004354.4	19869219	19871287	MACS_peak_465	578.55	2068	rna5455	Hers	FBgn0052529	578.55	5.76	38.99
NC_004354.4	20156773	20157836	MACS_peak_466	214.98	1063	rna5502	Rab35	FBgn0031090	214.98	6.16	43.65
NC_004354.4	20411401	20412247	MACS_peak_468	933.24	846	rna5566	HERC2	FBgn0031107	933.24	7.21	34.66
NC_004354.4	20469954	20473217	MACS_peak_469	351.16	3263	rna5595	RhoGAP19D	FBgn0031118	351.16	7.65	42.91
NC_004354.4	20490546	20491394	MACS_peak_470	598.72	848	rna5595	RhoGAP19D	FBgn0031118	598.72	6.59	38.32
NC_004354.4	21029880	21031533	MACS_peak_474	97.57	1653	rna5661	CG1529	FBgn0031144	97.57	5.61	49.46
NC_004354.4	21038745	21039879	MACS_peak_475	364.87	1134	rna5663	Ntf-2	FBgn0031145	364.87	7.23	42.8
NC_004354.4	21066701	21067540	MACS_peak_477	71.77	839	rna5684	CG32512	FBgn0052512	71.77	3.79	51.02
NC_004354.4	21076964	21077782	MACS_peak_478	347.63	818	rna5680	bves	FBgn0031150	347.63	6.21	42.72
NC_004354.4	21338173	21339020	MACS_peak_480	400.6	847	rna5748	tty	FBgn0015558	400.6	4.18	41.79
NC_004354.4	22468111	22469654	MACS_peak_487	567.77	1543	rna5855	Usp2	FBgn0031187	567.77	7.53	39.55
NC_004354.4	22487179	22487789	MACS_peak_488	634.71	610	rna5879	l(1)G0196	FBgn0027279	634.71	5.57	37.54
NC_004354.4	22529963	22531557	MACS_peak_489	441.79	1594	rna5896	S6kII	FBgn0262866	441.79	6.61	42.33
NC_004354.4	22537255	22538112	MACS_peak_490	525.51	857	rna5898	CG17598	FBgn0031194	525.51	4.31	41.04
NC_004354.4	22539741	22540383	MACS_peak_491	632.16	642	rna5898	CG17598	FBgn0031194	632.16	7.58	37.59
NC_004354.4	22826859	22828712	MACS_peak_492	307.27	1853	rna5907	fog	FBgn0000719	307.27	5.98	42.62
NC_024512.1	3023506	3024026	MACS_peak_506	3100	520	rna34858	FDY	FBgn0265047	3100	7.75	48.45
NT_033777.3	3461350	3462693	MACS_peak_516	51.04	1343	rna26340	Parp	FBgn0010247	51.04	2.81	51.82
NT_033777.3	3468908	3469478	MACS_peak_517	972.34	570	rna26340	Parp	FBgn0010247	972.34	5.18	34.22
NT_033777.3	3523413	3523947	MACS_peak_518	1384.35	534	rna26340	Parp	FBgn0010247	1384.35	4.16	34.29
NT_033777.3	3584979	3585313	MACS_peak_519	189.67	334	rna26340	Parp	FBgn0010247	189.67	4.16	45.17
NT_033777.3	4423932	4425764	MACS_peak_523	61.68	1832	rna26487	srl	FBgn0037248	61.68	2.74	51.18
NT_033777.3	4447700	4447954	MACS_peak_524	1292.17	254	rna26499	CG31522	FBgn0051522	1292.17	9.38	33.73
NT_033777.3	4465420	4466843	MACS_peak_526	236.02	1423	rna26509	CG31523	FBgn0051523	236.02	4.94	44.54
NT_033777.3	4659578	4660399	MACS_peak_529	53.89	821	rna26552	CG43427	FBgn0263346	53.89	2.06	51.94
NT_033777.3	4697190	4697542	MACS_peak_530	386.07	352	rna26552	CG43427	FBgn0263346	386.07	4.68	42.35
NT_033777.3	4700170	4700327	MACS_peak_531	116.26	157	rna26552	CG43427	FBgn0263346	116.26	3.22	47.53
NT_033777.3	4707025	4708106	MACS_peak_532	706.37	1081	rna26552	CG43427	FBgn0263346	706.37	4.42	36.4
NT_033777.3	4910551	4911085	MACS_peak_536	241.17	534	rna26625	Cdep	FBgn0265082	241.17	3.22	43.93
NT_033777.3	4917396	4918131	MACS_peak_537	410.82	735	rna26625	Cdep	FBgn0265082	410.82	3.66	41.92
NT_033777.3	4952452	4952682	MACS_peak_539	994.82	230	rna26631	Ubc6	FBgn0004436	994.82	7.5	33.82
NT_033777.3	5083182	5087072	MACS_peak_540	3100	3890	rna26647	corto	FBgn0010313	3100	5.86	48.45
NT_033777.3	5128086	5129064	MACS_peak_541	68.07	978	rna26653	CG12007	FBgn0037293	68.07	3.88	51.31
NT_033777.3	5174264	5176290	MACS_peak_542	291.23	2026	rna26660	cno	FBgn0259212	291.23	3.87	42.95
NT_033777.3	5216932	5217456	MACS_peak_545	1978.74	524	rna26660	cno	FBgn0259212	1978.74	8.48	39.09
NT_033777.3	5272802	5274082	MACS_peak_547	443.4	1280	rna26701	mtd	FBgn0013576	443.4	3.24	42.17
NT_033777.3	5394477	5394727	MACS_peak_548	125.66	250	rna26749	CG1172	FBgn0264712	125.66	3.78	47.37
NT_033777.3	5396006	5397422	MACS_peak_549	654.1	1416	rna26749	CG1172	FBgn0264712	654.1	4.47	37.45
NT_033777.3	5562266	5562894	MACS_peak_551	149.21	628	rna26801	Pi4KIIalpha	FBgn0037339	149.21	4.9	46.69
NT_033777.3	5648496	5648738	MACS_peak_554	2360.86	242	rna26865	MTA1-like	FBgn0027951	2360.86	8.52	43.24
NT_033777.3	5669712	5670572	MACS_peak_555	647.27	860	rna26886	Atg17	FBgn0037363	647.27	4.36	37.1
NT_033777.3	6248993	6251683	MACS_peak_560	489.03	2690	rna27040	Osi7	FBgn0037414	489.03	4.93	41.69
NT_033777.3	6405377	6405895	MACS_peak_563	3100	518	rna27103	Dmtn	FBgn0037443	3100	8.84	48.45
NT_033777.3	6406854	6407774	MACS_peak_564	3100	920	rna27105	gpp	FBgn0264495	3100	11.58	48.45
NT_033777.3	6436724	6437934	MACS_peak_565	585.31	1210	rna27105	gpp	FBgn0264495	585.31	3.67	38.87
NT_033777.3	6998205	6999228	MACS_peak_571	722.14	1023	rna27227	Antp	FBgn0260642	722.14	5.53	35.98
NT_033777.3	7067400	7067729	MACS_peak_573	293.62	329	rna27252	CG1965	FBgn0037466	293.62	3.44	43.04
NT_033777.3	7107077	7108424	MACS_peak_575	1319.31	1347	rna27273	Alh	FBgn0261238	1319.31	3.97	34.15
NT_033777.3	7174110	7175396	MACS_peak_577	191.43	1286	rna27312	sas	FBgn0002306	191.43	3.3	45.29
NT_033777.3	7184100	7185482	MACS_peak_578	198.34	1382	rna27316	CG10055	FBgn0037482	198.34	4.48	44.96
NT_033777.3	7198327	7199463	MACS_peak_579	445.29	1136	rna27317	lap	FBgn0086372	445.29	6.04	42.06
NT_033777.3	7473260	7473781	MACS_peak_580	2113.01	521	rna27387	CG1142	FBgn0037504	2113.01	2.6	39.33
NT_033777.3	8020050	8020997	MACS_peak_583	112.52	947	rna27532	CG2747	FBgn0037541	112.52	5.31	47.95
NT_033777.3	8105331	8106095	MACS_peak_584	621.54	764	rna27557	puc	FBgn0243512	621.54	5.53	37.72
NT_033777.3	8304189	8305274	MACS_peak_586	696.54	1085	rna27622	Sgt1	FBgn0265101	696.54	5.29	36.42
NT_033777.3	8349814	8352817	MACS_peak_587	370.55	3003	rna27651	Atg13	FBgn0261108	370.55	6.2	42.42
NT_033777.3	8659962	8660578	MACS_peak_592	2702.88	616	rna27710	bel	FBgn0263231	2702.88	5.99	47.5
NT_033777.3	8697325	8697822	MACS_peak_593	769.39	497	rna27732	hb	FBgn0001180	769.39	5.76	35.94
NT_033777.3	8716895	8717341	MACS_peak_594	1252.96	446	rna27739	TMEM216	FBgn0037614	1252.96	10.09	32.94
NT_033777.3	8717848	8718371	MACS_peak_595	498.24	523	rna27739	TMEM216	FBgn0037614	498.24	4.39	41.65
NT_033777.3	8719803	8720682	MACS_peak_596	601.42	879	rna27739	TMEM216	FBgn0037614	601.42	6.2	38.34
NT_033777.3	8751733	8754245	MACS_peak_597	489.05	2512	rna27760	CG11768	FBgn0037625	489.05	2.64	41.75
NT_033777.3	8785729	8786008	MACS_peak_598	166.68	279	rna27770	Pif1B	FBgn0046874	166.68	3.52	46.59
NT_033777.3	8857050	8857661	MACS_peak_600	726.52	611	rna27805	pyd	FBgn0262614	726.52	4	36.12
NT_033777.3	8930715	8931896	MACS_peak_603	458.62	1181	rna27804	pyd	FBgn0262614	458.62	4.77	42.46
NT_033777.3	9341866	9342491	MACS_peak_609	3100	625	rna27927	CG45050	FBgn0266410	3100	7.35	48.45
NT_033777.3	9354421	9354854	MACS_peak_610	1364.71	433	rna27925	CG45050	FBgn0266410	1364.71	3.68	33.86
NT_033777.3	9432028	9432839	MACS_peak_612	1392.8	811	rna27964	ps	FBgn0261552	1392.8	5.54	34.85
NT_033777.3	9447628	9451623	MACS_peak_613	525.71	3995	rna27964	ps	FBgn0261552	525.71	8.15	41.1
NT_033777.3	9536817	9539290	MACS_peak_614	147.01	2473	rna28014	mura	FBgn0037705	147.01	5.11	46.63
NT_033777.3	9541678	9542924	MACS_peak_615	86.88	1246	rna28016	mura	FBgn0037705	86.88	3.38	50.41
NT_033777.3	9546797	9547370	MACS_peak_616	62.47	573	rna28014	mura	FBgn0037705	62.47	3.12	51.12
NT_033777.3	9704944	9705417	MACS_peak_617	1131.63	473	rna28092	Unc-115a	FBgn0051352	1131.63	7.26	32.7
NT_033777.3	9807778	9809368	MACS_peak_620	430.93	1590	rna28164	FBXO11	FBgn0037760	430.93	6.15	41.98
NT_033777.3	9874680	9876049	MACS_peak_621	1638.48	1369	rna28178	Glut4EF	FBgn0267336	1638.48	6.48	36.65
NT_033777.3	9943480	9944285	MACS_peak_622	170.55	805	rna28182	Glut4EF	FBgn0267336	170.55	5.43	46.3
NT_033777.3	9986896	9991513	MACS_peak_623	2699.93	4617	rna28178	Glut4EF	FBgn0267336	2699.93	6.01	47.11
NT_033777.3	10016289	10016826	MACS_peak_625	364.56	537	rna28197	Mical	FBgn0053208	364.56	3.18	42.75
NT_033777.3	10101419	10103602	MACS_peak_626	547.66	2183	rna28246	Fmr1	FBgn0028734	547.66	4.51	40.38
NT_033777.3	10108975	10109223	MACS_peak_627	161.16	248	rna28254	Fmr1	FBgn0028734	161.16	5.36	46.6
NT_033777.3	10126824	10128515	MACS_peak_629	80.44	1691	rna28266	tws	FBgn0004889	80.44	3.17	50.36
NT_033777.3	10133214	10133587	MACS_peak_630	228.24	373	rna28268	tws	FBgn0004889	228.24	6.41	44.42
NT_033777.3	10170191	10170487	MACS_peak_632	180.16	296	rna28282	Best1	FBgn0040238	180.16	2.59	45.86
NT_033777.3	10350181	10350587	MACS_peak_637	1909.9	406	rna28332	jumu	FBgn0015396	1909.9	7.15	37.86
NT_033777.3	10509830	10511537	MACS_peak_639	1248.99	1707	rna28360	hth	FBgn0001235	1248.99	5.08	33.04
NT_033777.3	10521071	10521220	MACS_peak_640	150.91	149	rna28360	hth	FBgn0001235	150.91	4.48	46.85
NT_033777.3	10612984	10614276	MACS_peak_643	3118.63	1292	rna28360	hth	FBgn0001235	3118.63	6.14	37.5
NT_033777.3	11235600	11236077	MACS_peak_645	116.55	477	rna28531	CG17721	FBgn0037885	116.55	5.02	47.41
NT_033777.3	11236549	11237340	MACS_peak_646	167.84	791	rna28534	CG31441	FBgn0051441	167.84	5.44	46.31
NT_033777.3	11372389	11375834	MACS_peak_647	189.77	3445	rna28550	pros	FBgn0004595	189.77	5.38	45.26
NT_033777.3	11651623	11652776	MACS_peak_651	467.63	1153	rna28646	Elp1	FBgn0037926	467.63	6.65	42.16
NT_033777.3	11763483	11764457	MACS_peak_653	3100	974	rna28680	Lk6	FBgn0017581	3100	6.07	48.45
NT_033777.3	11975423	11975714	MACS_peak_656	763.85	291	rna28748	CG10005	FBgn0037972	763.85	8.56	35.71
NT_033777.3	12424610	12425917	MACS_peak_657	713.73	1307	rna28909	Pp1-87B	FBgn0004103	713.73	5.16	36.42
NT_033777.3	12707819	12709505	MACS_peak_660	97.86	1686	rna28999	mus308	FBgn0002905	97.86	2.67	49.39
NT_033777.3	12719402	12720027	MACS_peak_661	180.25	625	rna29000	Men	FBgn0002719	180.25	5.14	45.9
NT_033777.3	12981045	12981387	MACS_peak_662	603.93	342	rna29040	Paip2	FBgn0038100	603.93	4.01	38.37
NT_033777.3	13011648	13012172	MACS_peak_665	617.09	524	rna29064	CtBP	FBgn0020496	617.09	9.27	37.69
NT_033777.3	13019341	13019814	MACS_peak_666	922.89	473	rna29060	CtBP	FBgn0020496	922.89	7.35	34.42
NT_033777.3	13262837	13263906	MACS_peak_668	95.24	1069	rna29111	Ravus	FBgn0038128	95.24	4.42	49.28
NT_033777.3	13434047	13434984	MACS_peak_671	273.98	937	rna29174	yrt	FBgn0004049	273.98	2.96	42.97
NT_033777.3	13683920	13684150	MACS_peak_672	108.08	230	rna29248	flfl	FBgn0024555	108.08	5.05	48.2
NT_033777.3	13762700	13764667	MACS_peak_676	907.64	1967	rna29269	CG34383	FBgn0085412	907.64	7.91	34.48
NT_033777.3	13813108	13814465	MACS_peak_677	941.52	1357	rna29297	tal-2A	FBgn0259731	941.52	6.56	34.43
NT_033777.3	13981633	13983363	MACS_peak_680	376.02	1730	rna29326	rdx	FBgn0264493	376.02	4.81	42.28
NT_033777.3	14263681	14265107	MACS_peak_683	217.69	1426	rna29398	trx	FBgn0003862	217.69	4.05	43.64
NT_033777.3	14286208	14286903	MACS_peak_687	229.42	695	rna29398	trx	FBgn0003862	229.42	4.69	44.55
NT_033777.3	14663449	14664286	MACS_peak_692	348.26	837	rna29501	BigH1	FBgn0038252	348.26	5.95	42.7
NT_033777.3	14696484	14697292	MACS_peak_694	711.41	808	rna29502	Meltrin	FBgn0265140	711.41	4.74	36.47
NT_033777.3	14723310	14724261	MACS_peak_695	1331.35	951	rna29504	kibra	FBgn0262127	1331.35	4.46	34.37
NT_033777.3	14740379	14740940	MACS_peak_696	1597.75	561	rna29511	eff	FBgn0011217	1597.75	6.21	35.47
NT_033777.3	15135567	15136392	MACS_peak_700	132.68	825	rna29576	CG6912	FBgn0038290	132.68	4.87	47.28
NT_033777.3	15290943	15291525	MACS_peak_703	1242.7	582	rna29679	Tm1	FBgn0003721	1242.7	7.34	33.14
NT_033777.3	15303640	15304972	MACS_peak_704	321.42	1332	rna29675	Tm1	FBgn0003721	321.42	8.78	42.69
NT_033777.3	15314527	15315197	MACS_peak_705	346.79	670	rna29684	Tm2	FBgn0004117	346.79	5.47	42.79
NT_033777.3	15408422	15409189	MACS_peak_707	797.73	767	rna29743	Atx2	FBgn0041188	797.73	8.74	34.98
NT_033777.3	15666182	15666586	MACS_peak_709	1569.77	404	rna29782	pxb	FBgn0053207	1569.77	9.67	34.93
NT_033777.3	15896925	15897423	MACS_peak_713	70.8	498	rna29848	glob1	FBgn0027657	70.8	4.96	51.05
NT_033777.3	15904501	15904521	MACS_peak_716	479.03	20	rna29848	glob1	FBgn0027657	479.03	5.8	41.64
NT_033777.3	15920897	15921304	MACS_peak_717	820.4	407	rna29863	Fbxl7	FBgn0038385	820.4	8.76	34.95
NT_033777.3	15935099	15936340	MACS_peak_718	1224.54	1241	rna29870	Sap47	FBgn0013334	1224.54	6.39	32.95
NT_033777.3	15959319	15960599	MACS_peak_720	239.54	1280	rna29870	Sap47	FBgn0013334	239.54	4.99	44.21
NT_033777.3	16034585	16035106	MACS_peak_721	578.69	521	rna29906	pnr	FBgn0003117	578.69	5.4	38.89
NT_033777.3	16099227	16099660	MACS_peak_722	903.41	433	rna29932	Akt1	FBgn0010379	903.41	5.74	34.47
NT_033777.3	16274151	16275169	MACS_peak_724	3100	1018	rna29983	gish	FBgn0250823	3100	5.37	48.45
NT_033777.3	16280888	16281024	MACS_peak_725	98.69	136	rna29993	gish	FBgn0250823	98.69	3.68	49.31
NT_033777.3	16282080	16282408	MACS_peak_726	1127.65	328	rna29993	gish	FBgn0250823	1127.65	8.94	32.71
NT_033777.3	16301822	16303138	MACS_peak_727	2058.05	1316	rna29985	gish	FBgn0250823	2058.05	7.42	38.38
NT_033777.3	16502769	16503171	MACS_peak_731	3100	402	rna30069	CG42342	FBgn0259244	3100	9.85	48.45
NT_033777.3	16512963	16514176	MACS_peak_732	285.44	1213	rna30069	CG42342	FBgn0259244	285.44	2.29	42.94
NT_033777.3	16807852	16810061	MACS_peak_737	105.22	2209	rna30134	abd-A	FBgn0000014	105.22	4.03	48.4
NT_033777.3	16828920	16829845	MACS_peak_738	360.31	925	rna30134	abd-A	FBgn0000014	360.31	3.62	42.75
NT_033777.3	16932370	16934242	MACS_peak_739	116.01	1872	rna30163	Abd-B	FBgn0000015	116.01	2.38	47.62
NT_033777.3	16981822	16982158	MACS_peak_740	246.24	336	rna30174	AhcyL2	FBgn0015011	246.24	5.11	43.31
NT_033777.3	17717955	17718350	MACS_peak_746	451.94	395	rna30401	osa	FBgn0261885	451.94	5.92	41.99
NT_033777.3	17804040	17804996	MACS_peak_748	1285.82	956	rna30433	CG17802	FBgn0038549	1285.82	5.19	33.53
NT_033777.3	17851985	17852683	MACS_peak_750	467.35	698	rna30437	tinc	FBgn0261649	467.35	4.51	42.1
NT_033777.3	17864369	17865902	MACS_peak_751	387.59	1533	rna30437	tinc	FBgn0261649	387.59	4.49	42.27
NT_033777.3	18169167	18170098	MACS_peak_752	592.19	931	rna30505	wrd	FBgn0042693	592.19	6.47	38.8
NT_033777.3	18192493	18197120	MACS_peak_753	2643	4627	rna30519	Ssdp	FBgn0011481	2643	5.56	46.83
NT_033777.3	18198701	18199595	MACS_peak_754	1675.12	894	rna30520	Ssdp	FBgn0011481	1675.12	4.73	36.48
NT_033777.3	18242530	18242909	MACS_peak_755	1721.37	379	rna30536	14-3-3epsilon	FBgn0020238	1721.37	4.39	36.86
NT_033777.3	19029967	19031271	MACS_peak_765	65.37	1304	rna30752	Prp18	FBgn0027784	65.37	3.29	51.34
NT_033777.3	19087404	19088300	MACS_peak_766	168.26	896	rna30755	cdi	FBgn0004876	168.26	3.82	46.31
NT_033777.3	19217277	19218031	MACS_peak_768	484.99	754	rna30785	vib	FBgn0267975	484.99	4.11	41.74
NT_033777.3	19219188	19219340	MACS_peak_769	60.87	152	rna30785	vib	FBgn0267975	60.87	2.72	51.42
NT_033777.3	19404841	19406289	MACS_peak_772	360.23	1448	rna30821	CG5316	FBgn0038704	360.23	4.15	42.7
NT_033777.3	19827653	19829042	MACS_peak_774	1133.06	1389	rna30904	bnl	FBgn0014135	1133.06	5.41	32.79
NT_033777.3	19836261	19836817	MACS_peak_775	54.88	556	rna30904	bnl	FBgn0014135	54.88	3.77	51.98
NT_033777.3	20006234	20006659	MACS_peak_781	270.9	425	rna30961	Hs6st	FBgn0038755	270.9	4.19	43.06
NT_033777.3	20058017	20058744	MACS_peak_783	99.42	727	rna30998	mdlc	FBgn0038772	99.42	4.74	49.27
NT_033777.3	20324273	20326228	MACS_peak_787	600.17	1955	rna31032	CG4360	FBgn0038787	600.17	6.57	38.22
NT_033777.3	20550720	20551107	MACS_peak_788	2408	387	rna31068	Stat92E	FBgn0016917	2408	12.04	45.71
NT_033777.3	20593138	20594044	MACS_peak_789	2142.19	906	rna31107	bon	FBgn0023097	2142.19	10.45	38.98
NT_033777.3	20621937	20623298	MACS_peak_790	191.81	1361	rna31117	H	FBgn0001168	191.81	5.88	45.33
NT_033777.3	20831275	20832455	MACS_peak_791	667.87	1180	rna31191	CG31223	FBgn0051223	667.87	6.86	36.81
NT_033777.3	20948713	20948829	MACS_peak_792	897.32	116	rna31227	Atpalpha	FBgn0002921	897.32	6.03	34.47
NT_033777.3	21018129	21018842	MACS_peak_793	1862.02	713	rna31254	Rlip	FBgn0026056	1862.02	6.84	38.21
NT_033777.3	21022670	21024163	MACS_peak_794	790.72	1493	rna31256	CG17278	FBgn0046763	790.72	4.52	34.9
NT_033777.3	21083042	21083789	MACS_peak_796	160.44	747	rna31285	RhoGAP93B	FBgn0038853	160.44	4.78	46.48
NT_033777.3	21097250	21097827	MACS_peak_797	1594.54	577	rna31285	RhoGAP93B	FBgn0038853	1594.54	5.13	35.21
NT_033777.3	21126937	21127485	MACS_peak_799	1059.07	548	rna31298	slmb	FBgn0283468	1059.07	6.07	32.65
NT_033777.3	21348395	21349601	MACS_peak_803	1389.63	1206	rna31369	CG16791	FBgn0038881	1389.63	5.95	34.63
NT_033777.3	21499985	21500430	MACS_peak_804	571.3	445	rna31469	C15	FBgn0004863	571.3	5.75	39.12
NT_033777.3	21523087	21523508	MACS_peak_806	132.06	421	rna31470	CG7956	FBgn0038890	132.06	4.14	47.04
NT_033777.3	21603019	21603573	MACS_peak_809	312.11	554	rna31480	InR	FBgn0283499	312.11	4.88	42.51
NT_033777.3	21632132	21633073	MACS_peak_812	2212.71	941	rna31491	E2f1	FBgn0011766	2212.71	6.06	39.41
NT_033777.3	21637752	21638494	MACS_peak_813	421.29	742	rna31488	E2f1	FBgn0011766	421.29	5.11	41.85
NT_033777.3	21785364	21786862	MACS_peak_814	296.01	1498	rna31528	CASK	FBgn0013759	296.01	5.97	42.96
NT_033777.3	21820646	21821023	MACS_peak_815	153.77	377	rna31528	CASK	FBgn0013759	153.77	3.82	46.7
NT_033777.3	21850693	21851876	MACS_peak_816	741.21	1183	rna31548	glec	FBgn0015229	741.21	5	36.2
NT_033777.3	21855399	21856266	MACS_peak_817	1055.48	867	rna31548	glec	FBgn0015229	1055.48	5.89	32.82
NT_033777.3	22042906	22043379	MACS_peak_819	1983.35	473	rna31611	how	FBgn0264491	1983.35	5	39.29
NT_033777.3	22074448	22074944	MACS_peak_820	66.58	496	rna31612	how	FBgn0264491	66.58	4.92	51.38
NT_033777.3	22077283	22079133	MACS_peak_821	325.84	1850	rna31611	how	FBgn0264491	325.84	5.55	42.87
NT_033777.3	22133829	22134451	MACS_peak_822	2357.2	622	rna31630	SKIP	FBgn0051163	2357.2	9.13	43.33
NT_033777.3	22173931	22174727	MACS_peak_823	104.6	796	rna31630	SKIP	FBgn0051163	104.6	3.09	48.48
NT_033777.3	22279228	22279335	MACS_peak_825	55.8	107	rna31630	SKIP	FBgn0051163	55.8	2.25	52.02
NT_033777.3	22383558	22386365	MACS_peak_829	121.18	2807	rna31684	CG43343	FBgn0263048	121.18	3.68	47.21
NT_033777.3	22587754	22588418	MACS_peak_832	966.31	664	rna31768	Efa6	FBgn0051158	966.31	6.04	34.3
NT_033777.3	22607391	22608842	MACS_peak_833	956.23	1451	rna31768	Efa6	FBgn0051158	956.23	4.76	34.13
NT_033777.3	22710882	22711991	MACS_peak_834	657.43	1109	rna31807	wge	FBgn0051151	657.43	3.57	37.59
NT_033777.3	22720078	22721150	MACS_peak_835	64.53	1072	rna31807	wge	FBgn0051151	64.53	3.88	51.33
NT_033777.3	22750900	22751366	MACS_peak_836	125.75	466	rna31829	CG7029	FBgn0039026	125.75	3.95	47.41
NT_033777.3	23141041	23141906	MACS_peak_841	76.04	865	rna31913	hh	FBgn0004644	76.04	4.17	50.86
NT_033777.3	23345397	23346167	MACS_peak_847	873.23	770	rna31973	pnt	FBgn0003118	873.23	6.2	36.16
NT_033777.3	23818226	23818819	MACS_peak_852	291.92	593	rna32108	eIF4G2	FBgn0260634	291.92	6.7	43.05
NT_033777.3	23889693	23890052	MACS_peak_854	2815.4	359	rna32113	Pli	FBgn0025574	2815.4	7.48	46.96
NT_033777.3	23960897	23961504	MACS_peak_855	123.17	607	rna32151	AP-1sigma	FBgn0039132	123.17	3.14	47.27
NT_033777.3	24030493	24031827	MACS_peak_857	651.1	1334	rna32183	KrT95D	FBgn0020647	651.1	5.89	37.43
NT_033777.3	24101599	24102721	MACS_peak_860	57.1	1122	rna32221	Syx1A	FBgn0013343	57.1	3.54	51.83
NT_033777.3	24102744	24105763	MACS_peak_861	3100	3019	rna32221	Syx1A	FBgn0013343	3100	11.12	48.45
NT_033777.3	24270898	24271233	MACS_peak_865	1783.94	335	rna32296	jar	FBgn0011225	1783.94	5.05	36.68
NT_033777.3	24295077	24295864	MACS_peak_866	2097.93	787	rna32320	crb	FBgn0259685	2097.93	5.73	39.11
NT_033777.3	24559187	24560317	MACS_peak_869	198.08	1130	rna32403	REPTOR	FBgn0039209	198.08	4.41	45.02
NT_033777.3	24560889	24562942	MACS_peak_870	93.91	2053	rna32403	REPTOR	FBgn0039209	93.91	4.38	49.62
NT_033777.3	24583066	24585160	MACS_peak_871	1446.38	2094	rna32411	CG13625	FBgn0039210	1446.38	3.73	35.35
NT_033777.3	24642412	24643529	MACS_peak_874	379.88	1117	rna32425	puf	FBgn0039214	379.88	5.51	42.17
NT_033777.3	24815318	24816479	MACS_peak_878	2189.97	1161	rna32498	CG5808	FBgn0027617	2189.97	4.87	39.77
NT_033777.3	24830438	24830973	MACS_peak_879	1474.66	535	rna32508	CG43273	FBgn0262962	1474.66	7.42	34.95
NT_033777.3	24874992	24876654	MACS_peak_880	1033.9	1662	rna32539	CG3744	FBgn0039240	1033.9	9.16	33.92
NT_033777.3	25074876	25075123	MACS_peak_884	405.47	247	rna32618	CG11920	FBgn0039274	405.47	6.39	42.03
NT_033777.3	25075617	25076382	MACS_peak_885	58.03	765	rna32618	CG11920	FBgn0039274	58.03	3.13	51.8
NT_033777.3	25113380	25114923	MACS_peak_886	250.85	1543	rna32632	CG31108	FBgn0051108	250.85	5.72	43.34
NT_033777.3	25396711	25397562	MACS_peak_891	640.86	851	rna32726	Fur1	FBgn0004509	640.86	5.08	37.17
NT_033777.3	25472481	25473058	MACS_peak_892	2331.88	577	rna32726	Fur1	FBgn0004509	2331.88	10.73	42.76
NT_033777.3	25600269	25602451	MACS_peak_894	106.58	2182	rna32763	msi	FBgn0011666	106.58	7.32	48.32
NT_033777.3	25637842	25638529	MACS_peak_895	1073.39	687	rna32795	jigr1	FBgn0039350	1073.39	4.86	32.22
NT_033777.3	25881983	25882275	MACS_peak_900	867.47	292	rna32896	SppL	FBgn0039381	867.47	5.57	36.14
NT_033777.3	25999850	26000761	MACS_peak_901	3100	911	rna32935	E(spl)mgamma-HLH	FBgn0002735	3100	4.75	48.45
NT_033777.3	26037037	26038019	MACS_peak_903	229.06	982	rna32951	E(spl)m7-HLH	FBgn0002633	229.06	5.59	44.56
NT_033777.3	26187207	26187714	MACS_peak_904	85.79	507	rna32993	CG6073	FBgn0039417	85.79	4.53	50.26
NT_033777.3	26537370	26537784	MACS_peak_907	751.83	414	rna33050	scrib	FBgn0263289	751.83	6.94	35.83
NT_033777.3	26590440	26590717	MACS_peak_908	376.6	277	rna33050	scrib	FBgn0263289	376.6	4.66	42.34
NT_033777.3	26799040	26799480	MACS_peak_910	3100	440	rna33110	Tl	FBgn0262473	3100	6.34	48.45
NT_033777.3	26826575	26826696	MACS_peak_911	71.78	121	rna33110	Tl	FBgn0262473	71.78	2.81	51.05
NT_033777.3	27108466	27109058	MACS_peak_914	146.24	592	rna33214	gb	FBgn0039487	146.24	5.27	46.59
NT_033777.3	27111270	27112270	MACS_peak_915	62.99	1000	rna33214	gb	FBgn0039487	62.99	4.09	51.26
NT_033777.3	27150393	27151069	MACS_peak_917	3100	676	rna33224	CG6051	FBgn0039492	3100	8.65	48.45
NT_033777.3	27558325	27559145	MACS_peak_920	513.56	820	rna33321	Klp98A	FBgn0004387	513.56	7.26	41.55
NT_033777.3	27581588	27582241	MACS_peak_921	1009.56	653	rna33326	wdb	FBgn0027492	1009.56	8.11	34.08
NT_033777.3	27597562	27599192	MACS_peak_922	773.56	1630	rna33333	dsd	FBgn0039528	773.56	5.66	35.61
NT_033777.3	27636548	27636836	MACS_peak_923	731.72	288	rna33343	Mtl	FBgn0039532	731.72	7.78	36.06
NT_033777.3	27638622	27639871	MACS_peak_924	1394.89	1249	rna33343	Mtl	FBgn0039532	1394.89	5.27	34.97
NT_033777.3	28325488	28325819	MACS_peak_925	640.25	331	rna33461	larp	FBgn0261618	640.25	5.8	37.1
NT_033777.3	28336007	28336440	MACS_peak_926	326.65	433	rna33461	larp	FBgn0261618	326.65	6.13	43.03
NT_033777.3	28539918	28540324	MACS_peak_927	104.9	406	rna33484	Ppn	FBgn0003137	104.9	5.16	48.36
NT_033777.3	28598058	28598637	MACS_peak_928	373	579	rna33497	Noa36	FBgn0026400	373	8.02	42.19
NT_033777.3	28613391	28615069	MACS_peak_929	162.28	1678	rna33512	CG10011	FBgn0039590	162.28	5.78	46.55
NT_033777.3	28634375	28635099	MACS_peak_930	3100	724	rna33512	CG10011	FBgn0039590	3100	11.44	48.45
NT_033777.3	28812704	28813551	MACS_peak_931	3100	847	rna33539	CG1646	FBgn0039600	3100	8.37	48.45
NT_033777.3	29063802	29064612	MACS_peak_935	2681.08	810	rna33616	CG11873	FBgn0039633	2681.08	7.1	48.36
NT_033777.3	29591830	29592167	MACS_peak_940	641.91	337	rna33737	alph	FBgn0086361	641.91	4.6	37.19
NT_033777.3	29598163	29599234	MACS_peak_941	2181.57	1071	rna33738	alph	FBgn0086361	2181.57	5.15	39.53
NT_033777.3	29791786	29794040	MACS_peak_944	407.79	2254	rna33804	kay	FBgn0001297	407.79	4.75	42.04
NT_033777.3	30022841	30023840	MACS_peak_949	406.89	999	rna33914	Axn	FBgn0026597	406.89	4.92	41.93
NT_033777.3	30120128	30121647	MACS_peak_954	87.17	1519	rna33951	sima	FBgn0266411	87.17	3.86	50.48
NT_033777.3	30206446	30206721	MACS_peak_956	2090.6	275	rna33986	RpS7	FBgn0039757	2090.6	4.71	39.23
NT_033777.3	30277931	30278782	MACS_peak_957	52.69	851	rna34015	hdc	FBgn0005619	52.69	2.98	51.67
NT_033777.3	30458270	30458822	MACS_peak_960	77	552	rna34061	CG2224	FBgn0039773	77	3.56	50.5
NT_033777.3	30466049	30466374	MACS_peak_961	68.17	325	rna34069	PH4alphaEFB	FBgn0039776	68.17	3.18	51.21
NT_033777.3	30563179	30563481	MACS_peak_962	160.98	302	rna34113	tmod	FBgn0082582	160.98	5.34	46.56
NT_033777.3	30578116	30578901	MACS_peak_963	226.36	785	rna34098	tmod	FBgn0082582	226.36	7.5	44.3
NT_033777.3	30765925	30766380	MACS_peak_964	59.31	455	rna34179	zfh1	FBgn0004606	59.31	3.31	51.74
NT_033777.3	30786009	30789202	MACS_peak_965	149.88	3193	rna34179	zfh1	FBgn0004606	149.88	3.21	46.77
NT_033777.3	30800037	30800963	MACS_peak_967	2217.27	926	rna34183	wts	FBgn0011739	2217.27	7.13	39.88
NT_033777.3	30806287	30806619	MACS_peak_968	1704	332	rna34183	wts	FBgn0011739	1704	11.14	37.13
NT_033777.3	30808616	30809363	MACS_peak_969	1481.1	747	rna34188	cindr	FBgn0027598	1481.1	6.52	35.07
NT_033777.3	30824954	30826611	MACS_peak_970	218	1657	rna34187	cindr	FBgn0027598	218	6.25	43.73
NT_033777.3	31058539	31058642	MACS_peak_971	3100	103	rna34240	dco	FBgn0002413	3100	11.51	48.45
NT_033777.3	31060374	31061210	MACS_peak_972	3100	836	rna34242	dco	FBgn0002413	3100	8.18	48.45
NT_033777.3	31255126	31255969	MACS_peak_973	226.69	843	rna34296	spn-F	FBgn0086362	226.69	3.86	44.39
NT_033777.3	31405244	31405956	MACS_peak_974	199.02	712	rna34323	Gprk2	FBgn0261988	199.02	3.54	45.04
NT_033777.3	31433458	31433888	MACS_peak_975	493.22	430	rna34323	Gprk2	FBgn0261988	493.22	4.15	41.7
NT_033777.3	31609319	31609815	MACS_peak_976	1684.56	496	rna34357	CycG	FBgn0039858	1684.56	9.02	36.21
NT_033777.3	31850131	31851987	MACS_peak_979	142.88	1856	rna34449	heph	FBgn0011224	142.88	5.66	46.79
NT_033777.3	31933453	31933887	MACS_peak_980	401.51	434	rna34466	heph	FBgn0011224	401.51	4.24	41.9
NT_033777.3	31936689	31937392	MACS_peak_981	100.58	703	rna34450	heph	FBgn0011224	100.58	3.45	48.96
NT_033778.4	1076634	1076761	MACS_peak_987	767.24	127	rna12686	rl	FBgn0003256	767.24	6.89	35.93
NT_033778.4	1521331	1521780	MACS_peak_991	194.32	449	rna12705	Maf1	FBgn0267861	194.32	5.36	45.25
NT_033778.4	1526740	1526943	MACS_peak_992	265.67	203	rna12704	Maf1	FBgn0267861	265.67	5.69	43.23
NT_033778.4	4458153	4458255	MACS_peak_1014	374.42	102	rna12753	Gprk1	FBgn0260798	374.42	4.59	42.36
NT_033778.4	4470769	4471060	MACS_peak_1015	377.46	291	rna12753	Gprk1	FBgn0260798	377.46	5.12	42.26
NT_033778.4	5295115	5295965	MACS_peak_1031	175.65	850	rna12816	d4	FBgn0033015	175.65	3.91	45.99
NT_033778.4	5307287	5307652	MACS_peak_1032	430.85	365	rna12820	sxc	FBgn0261403	430.85	5.98	41.92
NT_033778.4	5350879	5351927	MACS_peak_1034	1256.94	1048	rna12824	CG10395	FBgn0033019	1256.94	7.52	33.24
NT_033778.4	5604516	5604834	MACS_peak_1035	2993.54	318	rna12851	Fis1	FBgn0039969	2993.54	4.99	47.66
NT_033778.4	5647721	5647824	MACS_peak_1036	279.29	103	rna12854	CG11665	FBgn0033028	279.29	4.29	43.02
NT_033778.4	5652498	5652815	MACS_peak_1037	1253.2	317	rna12854	CG11665	FBgn0033028	1253.2	7.12	33.04
NT_033778.4	5698455	5699224	MACS_peak_1042	360.79	769	rna12865	CG17337	FBgn0259979	360.79	5.84	42.86
NT_033778.4	5981843	5982708	MACS_peak_1043	1806.04	865	rna12911	Src42A	FBgn0264959	1806.04	4.54	36.77
NT_033778.4	6131065	6131922	MACS_peak_1046	198.16	857	rna12946	EcR	FBgn0000546	198.16	3.27	45.11
NT_033778.4	6195651	6196320	MACS_peak_1047	402.73	669	rna12974	Ptr	FBgn0262867	402.73	5.82	41.94
NT_033778.4	6610486	6610898	MACS_peak_1051	1846.32	412	rna13002	jing	FBgn0086655	1846.32	10.08	38.03
NT_033778.4	6705234	6706198	MACS_peak_1056	1219.88	964	rna13053	CG45092	FBgn0266525	1219.88	6.32	32.39
NT_033778.4	6970892	6971637	MACS_peak_1059	1170.1	745	rna13141	mim	FBgn0053558	1170.1	4.86	33.06
NT_033778.4	6986042	6986776	MACS_peak_1060	155.75	734	rna13173	CG17002	FBgn0033122	155.75	6.71	46.51
NT_033778.4	7319265	7320764	MACS_peak_1064	615.92	1499	rna13252	Dscam1	FBgn0033159	615.92	7.68	37.63
NT_033778.4	7381470	7381899	MACS_peak_1065	3100	429	rna13252	Dscam1	FBgn0033159	3100	12.18	48.45
NT_033778.4	7478852	7483564	MACS_peak_1067	3100	4712	rna13388	wech	FBgn0259745	3100	4.65	48.45
NT_033778.4	7529027	7529290	MACS_peak_1068	1295.73	263	rna13415	Drat	FBgn0033188	1295.73	7.28	33.53
NT_033778.4	7698109	7698902	MACS_peak_1069	448.28	793	rna13475	LRR	FBgn0033212	448.28	4.05	42.07
NT_033778.4	7778728	7779885	MACS_peak_1071	218.73	1157	rna13503	CG30497	FBgn0050497	218.73	5.01	43.71
NT_033778.4	7942042	7942888	MACS_peak_1073	84.74	846	rna13579	CG14764	FBgn0033236	84.74	3.53	50.26
NT_033778.4	8031282	8032244	MACS_peak_1074	58.68	962	rna13627	Optix	FBgn0025360	58.68	3.92	51.67
NT_033778.4	8041540	8042529	MACS_peak_1075	341.48	989	rna13627	Optix	FBgn0025360	341.48	5.57	42.8
NT_033778.4	8125532	8127009	MACS_peak_1076	277.67	1477	rna13669	coil	FBgn0033265	277.67	5.67	43.03
NT_033778.4	8156054	8156654	MACS_peak_1077	1764.31	600	rna13681	Lpin	FBgn0263593	1764.31	4.87	36.8
NT_033778.4	8174164	8174831	MACS_peak_1078	274.09	667	rna13713	LRP1	FBgn0053087	274.09	6.39	43.02
NT_033778.4	8204887	8205706	MACS_peak_1079	1337.21	819	rna13715	CG14756	FBgn0033275	1337.21	6.09	34.69
NT_033778.4	8227989	8228030	MACS_peak_1080	566.9	41	rna13716	CG34217	FBgn0085246	566.9	5.34	39.64
NT_033778.4	8614721	8615263	MACS_peak_1082	268.36	542	rna13813	Cirl	FBgn0033313	268.36	4.17	43.04
NT_033778.4	8649648	8650550	MACS_peak_1083	3100	902	rna13826	ptc	FBgn0003892	3100	8.41	48.45
NT_033778.4	8798488	8799230	MACS_peak_1085	79.49	742	rna13880	sns	FBgn0024189	79.49	3.67	50.29
NT_033778.4	8934575	8935481	MACS_peak_1087	998.79	906	rna13927	FANCI	FBgn0033354	998.79	8.19	33.91
NT_033778.4	8960276	8962796	MACS_peak_1089	258.74	2520	rna13938	babo	FBgn0011300	258.74	8.44	43.4
NT_033778.4	9111504	9113332	MACS_peak_1092	1728.65	1828	rna13996	Mys45A	FBgn0033379	1728.65	8.1	37.02
NT_033778.4	9409212	9409653	MACS_peak_1099	871.03	441	rna14124	wun	FBgn0016078	871.03	6.1	36.08
NT_033778.4	9414341	9415361	MACS_peak_1100	2300.99	1020	rna14127	wun2	FBgn0041087	2300.99	5	41.4
NT_033778.4	9426438	9427373	MACS_peak_1101	378.24	935	rna14132	Pdk	FBgn0017558	378.24	4.8	42.19
NT_033778.4	9441191	9441566	MACS_peak_1102	2096.54	375	rna14138	ced-6	FBgn0029092	2096.54	10.41	38.89
NT_033778.4	9494165	9495253	MACS_peak_1104	208.8	1088	rna14151	Wnt2	FBgn0004360	208.8	5.56	44.48
NT_033778.4	9578184	9579007	MACS_peak_1105	454.89	823	rna14175	Not1	FBgn0085436	454.89	3.61	42.09
NT_033778.4	9692281	9693328	MACS_peak_1107	133.2	1047	rna14217	Uba1	FBgn0023143	133.2	3.57	47.36
NT_033778.4	9917937	9918353	MACS_peak_1112	56.69	416	rna14307	Mef2	FBgn0011656	56.69	3.65	51.93
NT_033778.4	9920518	9920722	MACS_peak_1113	70.67	204	rna14307	Mef2	FBgn0011656	70.67	3.05	51.08
NT_033778.4	9928899	9929615	MACS_peak_1115	484.21	716	rna14308	Mef2	FBgn0011656	484.21	3.83	41.83
NT_033778.4	10056825	10057343	MACS_peak_1117	2297.77	518	rna14364	magu	FBgn0262169	2297.77	11.45	41.14
NT_033778.4	10124292	10127577	MACS_peak_1118	1544.11	3285	rna14407	gem	FBgn0050011	1544.11	4.41	34.77
NT_033778.4	10145405	10146206	MACS_peak_1120	88.36	801	rna14419	CG18011	FBgn0033491	88.36	5.18	50.11
NT_033778.4	10249434	10249827	MACS_peak_1122	1642.73	393	rna14458	Syb	FBgn0003660	1642.73	7.27	36.4
NT_033778.4	10448198	10448383	MACS_peak_1127	244.68	185	rna14558	Galphao	FBgn0001122	244.68	4.34	43.32
NT_033778.4	10461512	10464100	MACS_peak_1128	466.51	2588	rna14566	Galphao	FBgn0001122	466.51	6.73	42.33
NT_033778.4	10541344	10541670	MACS_peak_1130	250.32	326	rna14582	lola	FBgn0283521	250.32	4.66	43.21
NT_033778.4	10542904	10543291	MACS_peak_1131	613.26	387	rna14583	lola	FBgn0283521	613.26	5.64	37.67
NT_033778.4	10557887	10558533	MACS_peak_1132	2301.81	646	rna14615	psq	FBgn0263102	2301.81	6.65	41.67
NT_033778.4	10583685	10584123	MACS_peak_1133	1006.28	438	rna14624	psq	FBgn0263102	1006.28	9.48	34
NT_033778.4	10827174	10827644	MACS_peak_1135	158.98	470	rna14678	CG12325	FBgn0033557	158.98	5.33	46.49
NT_033778.4	11147601	11149511	MACS_peak_1137	240.45	1910	rna14738	CG12391	FBgn0033581	240.45	3.85	44.31
NT_033778.4	11198275	11199001	MACS_peak_1138	740.69	726	rna14744	shn	FBgn0003396	740.69	4.5	36.13
NT_033778.4	11414685	11415462	MACS_peak_1142	838.39	777	rna14870	CG7763	FBgn0040503	838.39	4.17	35.62
NT_033778.4	11583014	11587025	MACS_peak_1143	1315.84	4011	rna14889	tou	FBgn0033636	1315.84	4.63	33.84
NT_033778.4	11615578	11616045	MACS_peak_1144	1914.65	467	rna14890	tou	FBgn0033636	1914.65	9.94	37.56
NT_033778.4	11631940	11632515	MACS_peak_1145	1014.48	575	rna14898	CG9005	FBgn0033638	1014.48	4.77	34.16
NT_033778.4	11640145	11640941	MACS_peak_1146	167.4	796	rna14899	CG9005	FBgn0033638	167.4	4.39	46.36
NT_033778.4	11650814	11651224	MACS_peak_1147	255.53	410	rna14901	CG9003	FBgn0033639	255.53	5.54	43.43
NT_033778.4	11694917	11695718	MACS_peak_1148	172.14	801	rna14922	CG13197	FBgn0062449	172.14	5.53	46.1
NT_033778.4	11870008	11872372	MACS_peak_1150	313.94	2364	rna14948	CG13185	FBgn0033661	313.94	3.97	42.61
NT_033778.4	11975355	11977370	MACS_peak_1154	452.47	2015	rna14971	ADD1	FBgn0026573	452.47	4.21	42.05
NT_033778.4	12024815	12025272	MACS_peak_1155	477.05	457	rna14990	otk2	FBgn0267728	477.05	9.49	41.82
NT_033778.4	12092042	12092668	MACS_peak_1156	90.7	626	rna15012	jeb	FBgn0086677	90.7	3.1	50.07
NT_033778.4	12116937	12119254	MACS_peak_1157	59.89	2317	rna15012	jeb	FBgn0086677	59.89	3.31	51.65
NT_033778.4	12174090	12174264	MACS_peak_1159	1315.88	174	rna15037	Oda	FBgn0014184	1315.88	8.81	33.94
NT_033778.4	12264742	12264917	MACS_peak_1162	501.96	175	rna15084	Cam	FBgn0000253	501.96	2.14	41.82
NT_033778.4	12273765	12276008	MACS_peak_1163	819.93	2243	rna15084	Cam	FBgn0000253	819.93	7.96	34.8
NT_033778.4	12375285	12375678	MACS_peak_1166	947.08	393	rna15140	CG13159	FBgn0033721	947.08	4.83	34.76
NT_033778.4	12428909	12429471	MACS_peak_1167	337.48	562	rna15173	Nup54	FBgn0033737	337.48	4.54	43.08
NT_033778.4	12469943	12471722	MACS_peak_1169	2401.46	1779	rna15190	CG8545	FBgn0033741	2401.46	4.43	45.07
NT_033778.4	12529052	12529826	MACS_peak_1170	3100	774	rna15209	fra	FBgn0011592	3100	8.78	48.45
NT_033778.4	12613566	12614345	MACS_peak_1173	1068.18	779	rna15239	Galphaq	FBgn0004435	1068.18	7.06	32.31
NT_033778.4	12615906	12616414	MACS_peak_1174	88.26	508	rna15237	Galphaq	FBgn0004435	88.26	5.33	50.07
NT_033778.4	12619063	12620832	MACS_peak_1175	237.67	1769	rna15237	Galphaq	FBgn0004435	237.67	4.53	44.48
NT_033778.4	12637654	12639770	MACS_peak_1176	3100	2116	rna15257	Iswi	FBgn0011604	3100	5.35	48.45
NT_033778.4	12753427	12753816	MACS_peak_1177	136.52	389	rna15299	Taz	FBgn0026619	136.52	5.38	47.13
NT_033778.4	12799991	12802010	MACS_peak_1179	3233.06	2019	rna15313	sca	FBgn0003326	3233.06	6.27	50
NT_033778.4	12934233	12935109	MACS_peak_1181	803.28	876	rna15380	SCCRO3	FBgn0033784	803.28	5.82	34.92
NT_033778.4	12980047	12980994	MACS_peak_1183	3100	947	rna15394	Psc	FBgn0005624	3100	9.65	48.45
NT_033778.4	13176093	13179013	MACS_peak_1185	684.45	2920	rna15440	CG17724	FBgn0033802	684.45	4	36.31
NT_033778.4	13189560	13190086	MACS_peak_1186	3100	526	rna15442	CG17724	FBgn0033802	3100	6.77	48.45
NT_033778.4	13208252	13210090	MACS_peak_1188	155.94	1838	rna15458	FLASH	FBgn0033806	155.94	3.06	46.55
NT_033778.4	13964652	13965455	MACS_peak_1197	985.5	803	rna15722	CG42806	FBgn0261975	985.5	7.07	33.99
NT_033778.4	14057261	14060000	MACS_peak_1199	776.4	2739	rna15741	mam	FBgn0002643	776.4	6.24	35.69
NT_033778.4	14139788	14140902	MACS_peak_1200	3100	1114	rna15747	Prosap	FBgn0040752	3100	7.3	48.45
NT_033778.4	14326807	14327172	MACS_peak_1203	146.84	365	rna15845	Shroom	FBgn0085408	146.84	4.67	46.67
NT_033778.4	14481186	14481790	MACS_peak_1206	3100	604	rna15882	PRAS40	FBgn0267824	3100	12.95	48.45
NT_033778.4	14935659	14936018	MACS_peak_1211	59.15	359	rna16038	Lap1	FBgn0033984	59.15	2.47	51.71
NT_033778.4	14945113	14946417	MACS_peak_1213	840.69	1304	rna16042	aPKC	FBgn0261854	840.69	4.68	35.64
NT_033778.4	14961567	14961841	MACS_peak_1214	59.59	274	rna16041	aPKC	FBgn0261854	59.59	3.17	51.68
NT_033778.4	14963291	14963925	MACS_peak_1215	1168.91	634	rna16053	ckn	FBgn0033987	1168.91	6.46	32.97
NT_033778.4	14981262	14981823	MACS_peak_1217	1637.33	561	rna16058	pcs	FBgn0033988	1637.33	7.58	36.36
NT_033778.4	14992522	14993428	MACS_peak_1218	144.71	906	rna16062	CG10265	FBgn0033990	144.71	3.17	46.64
NT_033778.4	15011395	15011830	MACS_peak_1219	258.6	435	rna16065	hbs	FBgn0029082	258.6	5.22	43.35
NT_033778.4	15040750	15042134	MACS_peak_1220	490.92	1384	rna16065	hbs	FBgn0029082	490.92	4.86	41.82
NT_033778.4	15128825	15129185	MACS_peak_1221	3048.42	360	rna16081	chn	FBgn0015371	3048.42	11	50
NT_033778.4	15216206	15216878	MACS_peak_1222	1065.01	672	rna16107	CG11808	FBgn0034000	1065.01	6.52	32.23
NT_033778.4	15309930	15311134	MACS_peak_1225	339.87	1204	rna16135	CG8152	FBgn0034008	339.87	5.07	43.01
NT_033778.4	15350062	15350594	MACS_peak_1227	1130.14	532	rna16150	unc-5	FBgn0034013	1130.14	6.68	32.53
NT_033778.4	15675516	15675953	MACS_peak_1232	847.36	437	rna16233	fus	FBgn0023441	847.36	6.75	35.57
NT_033778.4	15774427	15775507	MACS_peak_1234	80.32	1080	rna16265	Zasp52	FBgn0265991	80.32	3.72	50.33
NT_033778.4	15780057	15780277	MACS_peak_1235	122.13	220	rna16265	Zasp52	FBgn0265991	122.13	3.84	47.52
NT_033778.4	15848571	15849679	MACS_peak_1236	849.95	1108	rna16286	tun	FBgn0034046	849.95	6.2	35.65
NT_033778.4	15869638	15873465	MACS_peak_1237	1458.92	3827	rna16302	sli	FBgn0264089	1458.92	4.67	34.93
NT_033778.4	15890289	15891280	MACS_peak_1238	62.43	991	rna16302	sli	FBgn0264089	62.43	4.54	51.09
NT_033778.4	15921638	15922118	MACS_peak_1239	636.99	480	rna16302	sli	FBgn0264089	636.99	6.49	37.43
NT_033778.4	15969903	15975014	MACS_peak_1240	1915.81	5111	rna16331	Strn-Mlck	FBgn0265045	1915.81	4.07	37.75
NT_033778.4	16047647	16047922	MACS_peak_1242	158.49	275	rna16368	CG8405	FBgn0034071	158.49	4.71	46.45
NT_033778.4	16098127	16098564	MACS_peak_1244	631.97	437	rna16375	Dg	FBgn0034072	631.97	4.24	37.52
NT_033778.4	16112195	16112530	MACS_peak_1245	613.79	335	rna16390	Asph	FBgn0034075	613.79	5.47	37.74
NT_033778.4	16137204	16138135	MACS_peak_1247	173.48	931	rna16402	spin	FBgn0086676	173.48	4.34	46.1
NT_033778.4	16150122	16151065	MACS_peak_1248	2893.97	943	rna16414	lbk	FBgn0034083	2893.97	9.26	46.02
NT_033778.4	16205900	16206079	MACS_peak_1252	855.9	179	rna16436	mrj	FBgn0034091	855.9	5.71	35.96
NT_033778.4	16500177	16500529	MACS_peak_1255	1660.12	352	rna16544	Sema2a	FBgn0011260	1660.12	6.92	36.29
NT_033778.4	16594082	16594646	MACS_peak_1256	3100	564	rna16574	CG8306	FBgn0034142	3100	10.65	48.45
NT_033778.4	16730898	16731398	MACS_peak_1259	64.27	500	rna16602	CG30463	FBgn0050463	64.27	3.19	51.33
NT_033778.4	16790738	16792249	MACS_peak_1260	766.89	1511	rna16641	CG5522	FBgn0034158	766.89	6.69	35.86
NT_033778.4	17028672	17029021	MACS_peak_1262	53.49	349	rna16741	RhoGEF2	FBgn0023172	53.49	2.9	51.84
NT_033778.4	17051869	17053144	MACS_peak_1264	446.3	1275	rna16755	CG9646	FBgn0034184	446.3	6.1	42.1
NT_033778.4	17055234	17056298	MACS_peak_1265	1484.7	1064	rna16758	tef	FBgn0086350	1484.7	4.56	35.31
NT_033778.4	17444335	17444938	MACS_peak_1270	1152.62	603	rna16862	EDTP	FBgn0027506	1152.62	6.71	32.79
NT_033778.4	17506157	17507020	MACS_peak_1272	277.02	863	rna16895	nw	FBgn0283508	277.02	5.88	42.98
NT_033778.4	17703334	17703644	MACS_peak_1277	103.05	310	rna17006	CG46315	FBgn0284231	103.05	3.79	48.49
NT_033778.4	17802004	17803391	MACS_peak_1280	2658.15	1387	rna17060	grh	FBgn0259211	2658.15	5.83	47.2
NT_033778.4	17855139	17857797	MACS_peak_1283	132.34	2658	rna17070	olf186-F	FBgn0041585	132.34	4.03	47.16
NT_033778.4	17871328	17871661	MACS_peak_1284	3100	333	rna17080	Mapmodulin	FBgn0034282	3100	8.63	48.45
NT_033778.4	18440964	18442313	MACS_peak_1294	1389.91	1349	rna17257	slim	FBgn0261477	1389.91	4.49	34.74
NT_033778.4	18672945	18673536	MACS_peak_1296	3100	591	rna17321	edl	FBgn0023214	3100	9.12	48.45
NT_033778.4	19141631	19142354	MACS_peak_1303	2224.96	723	rna17459	ena	FBgn0000578	2224.96	4.48	40.12
NT_033778.4	19151904	19152027	MACS_peak_1304	204.94	123	rna17458	ena	FBgn0000578	204.94	2.36	44.66
NT_033778.4	19236484	19236843	MACS_peak_1306	305.29	359	rna17486	cora	FBgn0010434	305.29	4.75	42.71
NT_033778.4	19238788	19239210	MACS_peak_1307	189.77	422	rna17488	cora	FBgn0010434	189.77	6.25	45.21
NT_033778.4	19275731	19276152	MACS_peak_1308	1287.77	421	rna17500	rib	FBgn0003254	1287.77	7.07	33.63
NT_033778.4	19357531	19357838	MACS_peak_1310	281.44	307	rna17524	CG11961	FBgn0034436	281.44	4.75	42.99
NT_033778.4	19408123	19408418	MACS_peak_1311	433.46	295	rna17543	hts	FBgn0263391	433.46	2.65	42.16
NT_033778.4	19418556	19418605	MACS_peak_1312	880.28	49	rna17544	hts	FBgn0263391	880.28	8.55	35.43
NT_033778.4	19423593	19424114	MACS_peak_1313	1513.6	521	rna17548	hts	FBgn0263391	1513.6	8.72	35.46
NT_033778.4	19456169	19456975	MACS_peak_1314	430.32	806	rna17584	par-1	FBgn0260934	430.32	3.52	41.86
NT_033778.4	19468789	19469553	MACS_peak_1315	186.34	764	rna17592	par-1	FBgn0260934	186.34	4.43	45.29
NT_033778.4	19628480	19629070	MACS_peak_1317	162.51	590	rna17612	sm	FBgn0003435	162.51	2.35	46.54
NT_033778.4	19663918	19664484	MACS_peak_1318	294.18	566	rna17680	hrg	FBgn0015949	294.18	4.7	42.86
NT_033778.4	19826577	19827223	MACS_peak_1321	217.75	646	rna17821	Toll-7	FBgn0034476	217.75	4.64	43.68
NT_033778.4	20111510	20112357	MACS_peak_1322	493.02	847	rna17859	18w	FBgn0004364	493.02	5.41	41.64
NT_033778.4	20587550	20587744	MACS_peak_1324	1038.49	194	rna17996	HnRNP-K	FBgn0267791	1038.49	5.61	33.25
NT_033778.4	20595556	20595663	MACS_peak_1325	684.37	107	rna17996	HnRNP-K	FBgn0267791	684.37	3.69	36.25
NT_033778.4	20604695	20605619	MACS_peak_1326	1554.04	924	rna17996	HnRNP-K	FBgn0267791	1554.04	4.5	34.91
NT_033778.4	20641165	20641668	MACS_peak_1327	2237.58	503	rna18016	maf-S	FBgn0034534	2237.58	5.77	40.61
NT_033778.4	20671070	20671678	MACS_peak_1328	322.64	608	rna18036	galla-1	FBgn0034543	322.64	5.1	42.67
NT_033778.4	20831783	20832418	MACS_peak_1329	1389.1	635	rna18062	sktl	FBgn0016984	1389.1	7.35	34.52
NT_033778.4	21055846	21057197	MACS_peak_1331	3100	1351	rna18135	shg	FBgn0003391	3100	7.25	48.45
NT_033778.4	21144200	21145750	MACS_peak_1334	881.82	1550	rna18169	Xbp1	FBgn0021872	881.82	7.59	35.59
NT_033778.4	21148264	21149945	MACS_peak_1335	329.55	1681	rna18173	CG30389	FBgn0050389	329.55	4.57	43.18
NT_033778.4	21154543	21155337	MACS_peak_1336	2936.29	794	rna18176	CG30389	FBgn0050389	2936.29	8.71	46.43
NT_033778.4	21156863	21157297	MACS_peak_1337	715.02	434	rna18173	CG30389	FBgn0050389	715.02	4.74	36.1
NT_033778.4	21250537	21251117	MACS_peak_1342	3100	580	rna18209	ASPP	FBgn0034606	3100	7.31	48.45
NT_033778.4	21320076	21321737	MACS_peak_1343	117.27	1661	rna18254	CG30394	FBgn0050394	117.27	3.29	47.33
NT_033778.4	21392401	21394735	MACS_peak_1345	189.37	2334	rna18286	Sdc	FBgn0010415	189.37	3.66	45.09
NT_033778.4	21398064	21398583	MACS_peak_1346	97.72	519	rna18289	Sdc	FBgn0010415	97.72	3.27	49.35
NT_033778.4	21480090	21480378	MACS_peak_1347	1971.71	288	rna18291	Sdc	FBgn0010415	1971.71	5.46	38.69
NT_033778.4	21502096	21502479	MACS_peak_1348	2538.27	383	rna18301	MESK2	FBgn0043070	2538.27	10.39	48.44
NT_033778.4	21514208	21514904	MACS_peak_1349	522.75	696	rna18303	MESK2	FBgn0043070	522.75	7.34	40.91
NT_033778.4	21522419	21523242	MACS_peak_1350	975.74	823	rna18314	Egfr	FBgn0003731	975.74	6.76	34.31
NT_033778.4	21546642	21547891	MACS_peak_1351	195.03	1249	rna18315	Egfr	FBgn0003731	195.03	5.08	45.24
NT_033778.4	21646176	21646491	MACS_peak_1353	1785.52	315	rna18346	CG10082	FBgn0034644	1785.52	9.15	36.84
NT_033778.4	21697487	21698304	MACS_peak_1356	3100	817	rna18393	HmgZ	FBgn0010228	3100	5.95	48.45
NT_033778.4	21702672	21702830	MACS_peak_1357	118.57	158	rna18394	HmgZ	FBgn0010228	118.57	5.89	47.35
NT_033778.4	21704322	21704501	MACS_peak_1358	724.8	179	rna18396	HmgZ	FBgn0010228	724.8	7.49	36.05
NT_033778.4	22060949	22061581	MACS_peak_1359	3226.07	632	rna18460	Snp	FBgn0265192	3226.07	6.08	33.33
NT_033778.4	22112209	22112588	MACS_peak_1360	74.48	379	rna18483	Vrp1	FBgn0243516	74.48	3.52	50.78
NT_033778.4	22212834	22213519	MACS_peak_1361	1094.15	685	rna18530	ari-2	FBgn0025186	1094.15	5.62	32.72
NT_033778.4	22401638	22402059	MACS_peak_1363	1623.21	421	rna18580	babos	FBgn0034724	1623.21	7.04	35.77
NT_033778.4	22496503	22498805	MACS_peak_1366	165.68	2302	rna18615	px	FBgn0003175	165.68	7.34	46.78
NT_033778.4	22512810	22514099	MACS_peak_1367	795.16	1289	rna18617	px	FBgn0003175	795.16	4.42	34.84
NT_033778.4	22671629	22673212	MACS_peak_1369	133.51	1583	rna18686	RYBP	FBgn0034763	133.51	4.09	47.39
NT_033778.4	22684954	22688987	MACS_peak_1370	1607.29	4033	rna18689	Ppa	FBgn0020257	1607.29	5.1	35.74
NT_033778.4	22727563	22727988	MACS_peak_1371	78.52	425	rna18716	jbug	FBgn0028371	78.52	4.48	50.25
NT_033778.4	22729100	22729272	MACS_peak_1372	880.34	172	rna18715	jbug	FBgn0028371	880.34	7.23	35.51
NT_033778.4	22934568	22937077	MACS_peak_1375	3100	2509	rna18791	CNBP	FBgn0034802	3100	6.51	48.45
NT_033778.4	23191124	23191604	MACS_peak_1376	1888.52	480	rna18863	CG34371	FBgn0085400	1888.52	9.78	37.5
NT_033778.4	23549947	23551551	MACS_peak_1380	378.98	1604	rna18958	pita	FBgn0034878	378.98	11.5	42.24
NT_033778.4	23581089	23581468	MACS_peak_1381	2162.71	379	rna18969	apt	FBgn0015903	2162.71	7.52	39.31
NT_033778.4	23632609	23633264	MACS_peak_1382	1309.06	655	rna18990	retn	FBgn0004795	1309.06	6.01	33.64
NT_033778.4	23707873	23708585	MACS_peak_1384	75.74	712	rna19027	l(2)tid	FBgn0002174	75.74	3.79	50.96
NT_033778.4	23714665	23714899	MACS_peak_1385	395.87	234	rna19030	Sesn	FBgn0034897	395.87	5.23	41.81
NT_033778.4	23732561	23733301	MACS_peak_1386	582.19	740	rna19029	Sesn	FBgn0034897	582.19	8.82	38.68
NT_033778.4	23807160	23808732	MACS_peak_1387	1195.06	1572	rna19057	Ssrp	FBgn0010278	1195.06	5.2	32.4
NT_033778.4	23978868	23980745	MACS_peak_1388	296.89	1877	rna19165	Sox14	FBgn0005612	296.89	3.37	43
NT_033778.4	24107645	24108651	MACS_peak_1390	66.1	1006	rna19250	CG4049	FBgn0034976	66.1	4.46	51.41
NT_033778.4	24201709	24202187	MACS_peak_1393	232.09	478	rna19295	CG3356	FBgn0034989	232.09	5.22	44.42
NT_033778.4	24392128	24393203	MACS_peak_1396	150.81	1075	rna19339	Slik	FBgn0035001	150.81	5.22	46.77
NT_033778.4	24514535	24514997	MACS_peak_1397	1311.01	462	rna19378	Letm1	FBgn0284252	1311.01	8.09	33.74
NT_033778.4	24522195	24524542	MACS_peak_1398	751.48	2347	rna19381	CG4612	FBgn0035016	751.48	7.9	35.76
NT_033778.4	24609353	24609955	MACS_peak_1400	520.2	602	rna19423	CG42360	FBgn0259742	520.2	4.27	41.41
NT_033778.4	24743748	24744839	MACS_peak_1403	648.31	1091	rna19467	Usp15-31	FBgn0050421	648.31	5.77	37.16
NT_033778.4	24755185	24755973	MACS_peak_1404	298.13	788	rna19467	Usp15-31	FBgn0050421	298.13	3.59	42.91
NT_033778.4	24834153	24835116	MACS_peak_1406	248.84	963	rna19501	Dll	FBgn0000157	248.84	5.11	43.28
NT_033778.4	24946560	24947686	MACS_peak_1407	1092.66	1126	rna19556	CG2790	FBgn0027599	1092.66	6	32.64
NT_033778.4	25010379	25010616	MACS_peak_1409	697.47	237	rna19586	zip	FBgn0265434	697.47	4.24	36.48
NT_033778.4	25061963	25062202	MACS_peak_1411	110.68	239	rna19601	gsb	FBgn0001148	110.68	5.93	47.96
NT_033778.4	25254127	25254535	MACS_peak_1414	83.28	408	rna19633	CG30428	FBgn0050428	83.28	2.91	50.36
NT_033779.5	18260	18570	MACS_peak_1415	434.09	310	rna6008	l(2)gl	FBgn0002121	434.09	3.66	42.13
NT_033779.5	431226	432117	MACS_peak_1424	3100	891	rna6197	ex	FBgn0004583	3100	11.76	48.45
NT_033779.5	523465	524059	MACS_peak_1425	1584.23	594	rna6215	ush	FBgn0003963	1584.23	6.72	34.81
NT_033779.5	536022	536966	MACS_peak_1427	74.65	944	rna6212	ush	FBgn0003963	74.65	3.34	50.82
NT_033779.5	603073	603623	MACS_peak_1428	223.94	550	rna6256	CG13689	FBgn0031270	223.94	4.92	44.1
NT_033779.5	714274	714983	MACS_peak_1432	81.51	709	rna6266	ds	FBgn0284247	81.51	4.17	50.4
NT_033779.5	849898	851071	MACS_peak_1434	2673.16	1173	rna6309	drongo	FBgn0020304	2673.16	8.55	47.58
NT_033779.5	1049711	1052265	MACS_peak_1436	332.95	2554	rna6357	S	FBgn0003310	332.95	5.42	43.08
NT_033779.5	1061233	1062213	MACS_peak_1437	221.07	980	rna6357	S	FBgn0003310	221.07	3.14	43.93
NT_033779.5	1076834	1077815	MACS_peak_1438	2007.76	981	rna6357	S	FBgn0003310	2007.76	6.41	38.42
NT_033779.5	1419903	1420453	MACS_peak_1439	3100	550	rna6448	robo2	FBgn0002543	3100	9.83	48.45
NT_033779.5	1884627	1885318	MACS_peak_1443	2676.85	691	rna6549	Wdr62	FBgn0031374	2676.85	7.75	47.97
NT_033779.5	1942784	1943475	MACS_peak_1444	437.19	691	rna6549	Wdr62	FBgn0031374	437.19	3.97	42.11
NT_033779.5	2037713	2038224	MACS_peak_1445	618.29	511	rna6598	Su(dx)	FBgn0003557	618.29	7.01	37.76
NT_033779.5	2137349	2137794	MACS_peak_1446	139.88	445	rna6618	tho2	FBgn0031390	139.88	6.16	47.19
NT_033779.5	2177846	2178754	MACS_peak_1447	3100	908	rna6628	aop	FBgn0000097	3100	8.06	48.45
NT_033779.5	2310661	2310870	MACS_peak_1450	86.02	209	rna6706	CG9967	FBgn0031413	86.02	4.26	50.33
NT_033779.5	2455056	2455938	MACS_peak_1452	51.59	882	rna6756	dpp	FBgn0000490	51.59	3.99	51.83
NT_033779.5	2458283	2459823	MACS_peak_1453	685.68	1540	rna6756	dpp	FBgn0000490	685.68	6.06	36.38
NT_033779.5	2873635	2874489	MACS_peak_1455	1604.57	854	rna6892	CG31694	FBgn0051694	1604.57	5.46	35.61
NT_033779.5	2885928	2886578	MACS_peak_1457	517.28	650	rna6904	lilli	FBgn0041111	517.28	4.72	41.68
NT_033779.5	2889673	2890916	MACS_peak_1458	407.52	1243	rna6904	lilli	FBgn0041111	407.52	4.32	41.98
NT_033779.5	2945029	2945792	MACS_peak_1459	96.58	763	rna6904	lilli	FBgn0041111	96.58	5.09	49.5
NT_033779.5	2948204	2951111	MACS_peak_1460	271.18	2907	rna6904	lilli	FBgn0041111	271.18	5.28	43.11
NT_033779.5	2999285	3000001	MACS_peak_1462	3045.03	716	rna6942	CG17265	FBgn0031488	3045.03	11.21	49.51
NT_033779.5	3013387	3014572	MACS_peak_1463	85.62	1185	rna6942	CG17265	FBgn0031488	85.62	2.43	50.18
NT_033779.5	3301122	3301753	MACS_peak_1466	108.63	631	rna7024	CG9663	FBgn0031516	108.63	4.07	48.16
NT_033779.5	3527386	3528756	MACS_peak_1467	89.34	1370	rna7108	Spindly	FBgn0031549	89.34	3.47	50.04
NT_033779.5	3539732	3539977	MACS_peak_1468	634.35	245	rna7112	drm	FBgn0024244	634.35	4.62	37.48
NT_033779.5	3631522	3632154	MACS_peak_1470	956.25	632	rna7134	for	FBgn0000721	956.25	5.42	34.21
NT_033779.5	3638938	3640517	MACS_peak_1471	198.76	1579	rna7127	for	FBgn0000721	198.76	6.05	45
NT_033779.5	3655269	3655585	MACS_peak_1472	365.39	316	rna7127	for	FBgn0000721	365.39	5.03	42.86
NT_033779.5	3781903	3783791	MACS_peak_1473	440.86	1888	rna7195	bowl	FBgn0004893	440.86	5.03	42.27
NT_033779.5	4032422	4032769	MACS_peak_1477	3159.37	347	rna7245	ed	FBgn0000547	3159.37	11.19	50
NT_033779.5	4113620	4115749	MACS_peak_1479	297.64	2129	rna7245	ed	FBgn0000547	297.64	4.17	42.99
NT_033779.5	4122708	4123478	MACS_peak_1480	61.84	770	rna7251	Sr-CI	FBgn0014033	61.84	3.02	51.19
NT_033779.5	4186902	4187499	MACS_peak_1481	129.58	597	rna7257	TBCC	FBgn0051961	129.58	3.57	47.15
NT_033779.5	4221252	4221796	MACS_peak_1482	92.13	544	rna7268	ft	FBgn0001075	92.13	3.48	50
NT_033779.5	4371989	4372539	MACS_peak_1483	197.49	550	rna7311	Traf4	FBgn0026319	197.49	4.73	45.08
NT_033779.5	4794752	4795506	MACS_peak_1485	59.15	754	rna7405	CG3294	FBgn0031628	59.15	3.26	51.68
NT_033779.5	4821773	4823235	MACS_peak_1486	3100	1462	rna7414	CG15628	FBgn0031632	3100	7	48.45
NT_033779.5	4847765	4849499	MACS_peak_1487	171.32	1734	rna7436	CG11927	FBgn0031638	171.32	3.78	46.34
NT_033779.5	4884390	4885669	MACS_peak_1488	283.42	1279	rna7450	CG3008	FBgn0031643	283.42	5.63	42.86
NT_033779.5	4955508	4956349	MACS_peak_1490	252.67	841	rna7479	Marcal1	FBgn0031655	252.67	5.97	43.18
NT_033779.5	4999224	4999502	MACS_peak_1491	379.96	278	rna7505	Rtnl1	FBgn0053113	379.96	4.75	42.22
NT_033779.5	5078461	5079574	MACS_peak_1492	53.13	1113	rna7587	pgant5	FBgn0031681	53.13	2.67	51.77
NT_033779.5	5205103	5206815	MACS_peak_1493	135.54	1712	rna7597	Msp300	FBgn0261836	135.54	4.96	47.51
NT_033779.5	5280327	5281989	MACS_peak_1494	326.14	1662	rna7642	Bub1	FBgn0031696	326.14	7.24	42.93
NT_033779.5	5325951	5326683	MACS_peak_1495	686.52	732	rna7656	Ncoa6	FBgn0031698	686.52	7.56	36.52
NT_033779.5	5461638	5462104	MACS_peak_1496	362.3	466	rna7689	mid	FBgn0261963	362.3	4.62	42.84
NT_033779.5	5724655	5725228	MACS_peak_1499	142.63	573	rna7789	CG11030	FBgn0031736	142.63	3.45	46.92
NT_033779.5	5878987	5879498	MACS_peak_1502	903.47	511	rna7822	rau	FBgn0031745	903.47	5.39	34.55
NT_033779.5	6063282	6063671	MACS_peak_1505	433.53	389	rna7945	CG13994	FBgn0031772	433.53	4.29	42.22
NT_033779.5	6179132	6179699	MACS_peak_1506	2142.32	567	rna7987	smal	FBgn0085409	2142.32	7.03	39.2
NT_033779.5	6209055	6211114	MACS_peak_1507	528.18	2059	rna7987	smal	FBgn0085409	528.18	3.87	41.14
NT_033779.5	6338835	6339125	MACS_peak_1509	205.01	290	rna8007	Cpr	FBgn0015623	205.01	4.86	44.65
NT_033779.5	6535828	6536111	MACS_peak_1513	90.53	283	rna8067	eya	FBgn0000320	90.53	4.45	50
NT_033779.5	6611010	6611268	MACS_peak_1514	1005.43	258	rna8084	CG11050	FBgn0031836	1005.43	8.43	33.83
NT_033779.5	6934989	6936697	MACS_peak_1522	74.3	1708	rna8230	CG18304	FBgn0031869	74.3	4.02	50.81
NT_033779.5	7008399	7008649	MACS_peak_1525	420.89	250	rna8262	uif	FBgn0031879	420.89	5.06	41.74
NT_033779.5	7155486	7157695	MACS_peak_1528	146.77	2209	rna8302	Pvf3	FBgn0085407	146.77	4.07	46.63
NT_033779.5	7194942	7195640	MACS_peak_1531	284.67	698	rna8317	CG4502	FBgn0031896	284.67	3.34	42.95
NT_033779.5	7203934	7204264	MACS_peak_1532	219.44	330	rna8318	CG4502	FBgn0031896	219.44	3.93	43.84
NT_033779.5	7205100	7208099	MACS_peak_1533	1420.49	2999	rna8319	CG13784	FBgn0031897	1420.49	4.01	34.65
NT_033779.5	7218908	7220033	MACS_peak_1534	2380.87	1125	rna8319	CG13784	FBgn0031897	2380.87	5.5	43.84
NT_033779.5	7255418	7256246	MACS_peak_1535	147.33	828	rna8340	Wnt4	FBgn0010453	147.33	4.81	46.58
NT_033779.5	7307158	7307707	MACS_peak_1537	1148.68	549	rna8344	wg	FBgn0284084	1148.68	6.13	32.7
NT_033779.5	7529201	7530574	MACS_peak_1538	518.59	1373	rna8419	RapGAP1	FBgn0264895	518.59	3.67	41.28
NT_033779.5	7543982	7544427	MACS_peak_1539	337.11	445	rna8418	RapGAP1	FBgn0264895	337.11	5.11	43.05
NT_033779.5	7811437	7811772	MACS_peak_1541	3100	335	rna8506	LanB1	FBgn0261800	3100	5.9	48.45
NT_033779.5	7831733	7833266	MACS_peak_1542	763.83	1533	rna8518	mts	FBgn0004177	763.83	4.87	35.64
NT_033779.5	8127000	8127940	MACS_peak_1548	317.58	940	rna8605	CG8668	FBgn0031988	317.58	5.59	42.84
NT_033779.5	8163072	8163518	MACS_peak_1551	611.64	446	rna8625	Piezo	FBgn0264953	611.64	7.05	37.71
NT_033779.5	8183140	8183563	MACS_peak_1552	132.52	423	rna8625	Piezo	FBgn0264953	132.52	4.32	47.24
NT_033779.5	8277370	8277702	MACS_peak_1553	2063.97	332	rna8695	Btk29A	FBgn0003502	2063.97	9.38	38.59
NT_033779.5	8415689	8415886	MACS_peak_1554	3100	197	rna8788	Akap200	FBgn0027932	3100	7.61	48.45
NT_033779.5	8464832	8465611	MACS_peak_1556	108.73	779	rna8808	prg	FBgn0285971	108.73	5.65	48.2
NT_033779.5	8478704	8479724	MACS_peak_1557	649.68	1020	rna8811	d	FBgn0262029	649.68	5.57	37.36
NT_033779.5	8563738	8564296	MACS_peak_1558	52.67	558	rna8851	Sema1a	FBgn0011259	52.67	3.59	51.63
NT_033779.5	8666035	8670156	MACS_peak_1559	1104.42	4121	rna8851	Sema1a	FBgn0011259	1104.42	4.02	32.8
NT_033779.5	8675118	8676804	MACS_peak_1560	1369.75	1686	rna8862	Glt	FBgn0001114	1369.75	5.65	33.97
NT_033779.5	8734466	8735664	MACS_peak_1561	525.44	1198	rna8882	raw	FBgn0003209	525.44	4.55	40.97
NT_033779.5	8825644	8829670	MACS_peak_1563	936.55	4026	rna8893	SoxN	FBgn0029123	936.55	2.8	34.59
NT_033779.5	9165420	9165872	MACS_peak_1567	1177.42	452	rna8991	CG9586	FBgn0032101	1177.42	6.75	32.6
NT_033779.5	9331182	9331981	MACS_peak_1569	787.45	799	rna9020	Cks30A	FBgn0010314	787.45	4.64	35.03
NT_033779.5	9682717	9685202	MACS_peak_1573	1455.4	2485	rna9105	Pka-C1	FBgn0000273	1455.4	4.41	35.84
NT_033779.5	9702645	9703181	MACS_peak_1574	423.53	536	rna9111	CG31710	FBgn0051710	423.53	4.76	41.77
NT_033779.5	9758341	9758753	MACS_peak_1575	298.06	412	rna9125	zf30C	FBgn0270924	298.06	5.71	42.86
NT_033779.5	10254609	10255014	MACS_peak_1579	1638.16	405	rna9314	CG5676	FBgn0032200	1638.16	7.27	36.51
NT_033779.5	10333733	10334812	MACS_peak_1580	1006.12	1079	rna9372	GATAd	FBgn0032223	1006.12	6.88	33.91
NT_033779.5	10436506	10437316	MACS_peak_1582	1632.31	810	rna9451	holn1	FBgn0032250	1632.31	5.55	36.33
NT_033779.5	10765009	10766130	MACS_peak_1586	273.63	1121	rna9561	Ubc2	FBgn0015320	273.63	5.44	42.92
NT_033779.5	11434310	11435924	MACS_peak_1595	72.15	1614	rna9768	salm	FBgn0261648	72.15	4.22	51.13
NT_033779.5	11445027	11445614	MACS_peak_1597	138.37	587	rna9768	salm	FBgn0261648	138.37	3.03	46.99
NT_033779.5	11514153	11515673	MACS_peak_1598	156.31	1520	rna9776	Dlg5	FBgn0032363	156.31	5.09	46.59
NT_033779.5	11794869	11797741	MACS_peak_1599	865.08	2872	rna9830	crol	FBgn0020309	865.08	5.09	36.06
NT_033779.5	11809125	11809438	MACS_peak_1601	426.52	313	rna9830	crol	FBgn0020309	426.52	5.37	41.83
NT_033779.5	12045342	12046118	MACS_peak_1603	2234.93	776	rna9924	CG6770	FBgn0032400	2234.93	7.97	40.36
NT_033779.5	12439520	12440786	MACS_peak_1606	457.94	1266	rna10036	eRF3	FBgn0020443	457.94	7.9	42.4
NT_033779.5	12455539	12458223	MACS_peak_1607	1821.98	2684	rna10046	bun	FBgn0259176	1821.98	8.06	36.82
NT_033779.5	12460588	12461256	MACS_peak_1608	421.17	668	rna10055	bun	FBgn0259176	421.17	4.29	41.79
NT_033779.5	12537745	12540900	MACS_peak_1610	126.01	3155	rna10054	bun	FBgn0259176	126.01	2.5	47.49
NT_033779.5	12618432	12619125	MACS_peak_1611	1889.58	693	rna10068	nub	FBgn0085424	1889.58	8.53	37.68
NT_033779.5	12678603	12678941	MACS_peak_1612	1398.93	338	rna10076	pdm2	FBgn0004394	1398.93	6.09	35.08
NT_033779.5	12715893	12718056	MACS_peak_1613	122.86	2163	rna10100	Pih1D1	FBgn0032455	122.86	3.46	47.31
NT_033779.5	13203761	13204272	MACS_peak_1617	820.06	511	rna10194	Pect	FBgn0032482	820.06	3.98	34.87
NT_033779.5	13404407	13405703	MACS_peak_1623	1992.89	1296	rna10294	CG7110	FBgn0032521	1992.89	6.53	39.38
NT_033779.5	13550138	13550420	MACS_peak_1624	676.22	282	rna10331	kuz	FBgn0259984	676.22	6.26	36.51
NT_033779.5	13551141	13551666	MACS_peak_1625	2356.03	525	rna10329	kuz	FBgn0259984	2356.03	9.68	43.05
NT_033779.5	13610055	13610578	MACS_peak_1626	316.82	523	rna10329	kuz	FBgn0259984	316.82	3.62	42.91
NT_033779.5	13637287	13639411	MACS_peak_1627	51.13	2124	rna10329	kuz	FBgn0259984	51.13	3.85	51.85
NT_033779.5	14161143	14163148	MACS_peak_1630	795.48	2005	rna10476	CG43332	FBgn0263037	795.48	3.33	34.91
NT_033779.5	14184755	14186772	MACS_peak_1631	71.47	2017	rna10478	Dyrk2	FBgn0016930	71.47	4.02	50.91
NT_033779.5	14196926	14197293	MACS_peak_1632	85.71	367	rna10478	Dyrk2	FBgn0016930	85.71	4.9	50.22
NT_033779.5	14233578	14234126	MACS_peak_1633	179.82	548	rna10479	Dyrk2	FBgn0016930	179.82	4.08	45.78
NT_033779.5	14263026	14264123	MACS_peak_1634	877.53	1097	rna10489	wb	FBgn0261563	877.53	4.61	35.57
NT_033779.5	15039487	15040320	MACS_peak_1636	1664.47	833	rna10648	Su(H)	FBgn0004837	1664.47	5.28	36.44
NT_033779.5	15058918	15060366	MACS_peak_1638	407.84	1448	rna10655	TfIIS	FBgn0010422	407.84	3.93	42.1
NT_033779.5	15423296	15425280	MACS_peak_1642	259.84	1984	rna10729	wor	FBgn0001983	259.84	3.91	43.34
NT_033779.5	16245834	16247186	MACS_peak_1645	764.7	1352	rna10893	PRL-1	FBgn0024734	764.7	6.88	35.79
NT_033779.5	16248830	16249706	MACS_peak_1646	474.7	876	rna10893	PRL-1	FBgn0024734	474.7	7.62	42.2
NT_033779.5	16263555	16267017	MACS_peak_1648	3100	3462	rna10906	crp	FBgn0001994	3100	4.07	48.45
NT_033779.5	16278862	16279169	MACS_peak_1649	233.33	307	rna10906	crp	FBgn0001994	233.33	4.28	44.41
NT_033779.5	16287097	16287730	MACS_peak_1650	3100	633	rna10906	crp	FBgn0001994	3100	5.84	48.45
NT_033779.5	16491539	16492051	MACS_peak_1653	1300.96	512	rna10967	Tpr2	FBgn0032586	1300.96	4.92	33.33
NT_033779.5	16887108	16887677	MACS_peak_1661	219.44	569	rna11131	CG6115	FBgn0040985	219.44	4.06	43.8
NT_033779.5	17370629	17371731	MACS_peak_1664	79.92	1102	rna11200	Lrch	FBgn0032633	79.92	4.05	50.4
NT_033779.5	17383469	17384115	MACS_peak_1665	241.85	646	rna11198	Lrch	FBgn0032633	241.85	4.84	43.77
NT_033779.5	17963378	17963605	MACS_peak_1668	329.99	227	rna11327	CG5674	FBgn0032656	329.99	3.99	43.29
NT_033779.5	18137476	18138083	MACS_peak_1671	370.91	607	rna11365	kel	FBgn0001301	370.91	5.1	42.47
NT_033779.5	18152039	18152417	MACS_peak_1672	1689.13	378	rna11368	Socs36E	FBgn0041184	1689.13	7.9	36.51
NT_033779.5	18320101	18320730	MACS_peak_1673	1435.63	629	rna11409	Fas3	FBgn0000636	1435.63	5.18	35.12
NT_033779.5	18472963	18473328	MACS_peak_1675	332.67	365	rna11441	CG10283	FBgn0032681	332.67	5.93	43.03
NT_033779.5	18475329	18476334	MACS_peak_1676	867.5	1005	rna11443	CG10283	FBgn0032681	867.5	2.85	36.22
NT_033779.5	18483893	18484513	MACS_peak_1677	1490.22	620	rna11442	CG10283	FBgn0032681	1490.22	7.03	35.56
NT_033779.5	18834074	18836089	MACS_peak_1683	332	2015	rna11547	CG10600	FBgn0032717	332	6.03	43.22
NT_033779.5	18838508	18839679	MACS_peak_1684	231.22	1171	rna11549	CG10600	FBgn0032717	231.22	5.95	44.38
NT_033779.5	18859506	18861205	MACS_peak_1685	309.09	1699	rna11559	tup	FBgn0003896	309.09	6.66	42.71
NT_033779.5	18880656	18881261	MACS_peak_1686	69.61	605	rna11558	tup	FBgn0003896	69.61	3.15	50.97
NT_033779.5	18968252	18968744	MACS_peak_1688	117.25	492	rna11580	Nak	FBgn0015772	117.25	4.56	47.29
NT_033779.5	19111840	19112315	MACS_peak_1691	275	475	rna11652	amd	FBgn0000075	275	5.68	43.11
NT_033779.5	19166084	19166358	MACS_peak_1692	681.09	274	rna11668	brat	FBgn0010300	681.09	6.7	36.67
NT_033779.5	19190341	19190834	MACS_peak_1694	3175.93	493	rna11684	drl	FBgn0015380	3175.93	7.04	20
NT_033779.5	19362658	19363227	MACS_peak_1695	1078.08	569	rna11696	dnt	FBgn0024245	1078.08	7.33	32.38
NT_033779.5	19542467	19542988	MACS_peak_1696	1089.45	521	rna11801	ref(2)P	FBgn0003231	1089.45	6.36	32.55
NT_033779.5	19571571	19571767	MACS_peak_1697	1450.6	196	rna11813	spi	FBgn0005672	1450.6	7.69	35.47
NT_033779.5	19577185	19577315	MACS_peak_1698	2275.54	130	rna11812	spi	FBgn0005672	2275.54	7.72	40.99
NT_033779.5	20082044	20083015	MACS_peak_1700	1632.11	971	rna11942	fok	FBgn0263773	1632.11	8.93	36.19
NT_033779.5	20084577	20085070	MACS_peak_1701	229.54	493	rna11940	fok	FBgn0263773	229.54	4.65	44.59
NT_033779.5	20422468	20423027	MACS_peak_1702	3100	559	rna11998	Arpc2	FBgn0032859	3100	4.36	48.45
NT_033779.5	20643350	20644487	MACS_peak_1704	89.86	1137	rna12072	phr6-4	FBgn0016054	89.86	4.7	49.96
NT_033779.5	20734928	20735169	MACS_peak_1705	821.21	241	rna12108	Fs(2)Ket	FBgn0262743	821.21	5.61	35.02
NT_033779.5	20749270	20750941	MACS_peak_1706	437.21	1671	rna12110	Fs(2)Ket	FBgn0262743	437.21	4.79	42.17
NT_033779.5	20758143	20758663	MACS_peak_1707	767.92	520	rna12118	dia	FBgn0011202	767.92	6.84	36.07
NT_033779.5	20797714	20798514	MACS_peak_1709	3100	800	rna12133	CG9328	FBgn0032886	3100	6.52	48.45
NT_033779.5	20813432	20814331	MACS_peak_1710	235.53	899	rna12134	CG9328	FBgn0032886	235.53	3.4	44.49
[truncated: 255 more rows]
