# Supplementary material for: Dynamic FMR1 granule phase switch instructed by m6A modification contributes to maternal RNA decay
Source: Nat Commun. 2022 Feb 14;13:859. doi: 10.1038/s41467-022-28547-7 (PMC8844045; doi:10.1038/s41467-022-28547-7)
Supplement: Supplementary file 7 — Supplementary Data 4 [file 41467_2022_28547_MOESM7_ESM.xlsx]

## Sheet: RNA probe pulldown and MS
Uniprot accession	Gene name	LFQ intensity A probe-1	LFQ intensity A probe-2	LFQ intensity A probe-3	LFQ intensity m6A probe-1	LFQ intensity m6A probe-2	LFQ intensity m6A probe-3	Fold change (m6A vs. A)	q-value
M9PFF1	ArfGAP1	0	0	0	5920.8	5996.8	5744.4	100	3.42046e-05
Q9W1H8	Thiolase	904280	888990	868310	1260000	1261300	1265400	1.42273	0.00040997
A8JUY0	Rnp4F	0	0	0	650580	711240	732730	100	0.000670685
A0A0Q9XU36	ras	0	0	0	4939.5	4963.7	4408.6	100	0.000677764
B4QG97	Sec31	0	0	0	15787	12275	13931	100	0.00701671
Q9VGH5	glo	10054	13004	8111.7	118150	110830	141130	11.874	0.00938949
Q9V463	Nup154	182840	203810	208910	383100	358720	407010	1.92899	0.0102968
B3N7R9	Tspo	0	0	0	24728	23830	31748	100	0.0118855
Q8T8V5	La;La-RB	783000	672860	653820	1606300	1389800	1412300	2.08961	0.0159214
Q7KN97	PCB	47975000	52188000	42054000	14579000	15864000	19170000	0.348854	0.0149075
A0A126GUS7	Fmr1	47219	53228	46588	166140	217500	202570	3.98687	0.0136381
Q9VIH1	RPA2;CG9273	6829.6	6821.6	5774	14558	14855	12205	2.14247	0.0226477
Q6XIQ3	RpL26	0	0	0	3196.5	2030.8	2841.5	100	0.0246514
B3LZI0	RpL35A	0	0	0	5001.2	3659.3	3228.3	100	0.0275566
A0A1B2AL12	RpS20	43663	48874	48762	34148	31987	29652	0.677903	0.0313414
A0A1W4W1J2	YT521-B	0	0	0	92469	157310	131640	100	0.0345714
Q9VXQ5	Tcp-1zeta	1269400	1345100	1253800	1704500	1542900	1667200	1.27048	0.044882
Q3YMV5	chic	14572	15635	18207	24428	23545	26937	1.54728	0.0485455
Q95RE4	yps	117530	89720	92570	214330	173780	179050	1.89167	0.0523498
T2GGE7	l(2)tid-RC;l(2)tid;l(2)tid-RA	7253.2	6843	6833.4	9725	8506	9303	1.31555	0.0499589
X2JB25	Yp2;Yp2-RA	1415500	1464100	1445000	1804200	1955600	1713900	1.26571	0.0625112
L0MLQ9	4E-T;CG32016-RC	146090	131490	102170	189150	203700	209410	1.58594	0.0648402
P35600	Gnf1	85378	78556	80840	104850	100940	94277	1.22589	0.0710905
Q8IPE8	Mtpalpha	15906000	14958000	15489000	17892000	20313000	19071000	1.23565	0.0763225
B8Q5D9	Sod	9547.1	10114	8720.7	7631.5	6428.4	6649.3	0.729665	0.0837853
Q9VN25	eIF3-S10	224460	327220	402860	543800	668820	628900	1.92922	0.0811821
X2J9P9	cup	5664500	7868700	11388000	16149000	15868000	18184000	2.01439	0.0796438
Q6XHV7	RpS3A	6014.8	6533.7	6768.6	7999.3	8966.4	9634.5	1.37703	0.0768643
H0RNI1	CG3267-RA;l(2)04524	189130	163620	192670	91747	130220	119750	0.626521	0.074557
A0A0P8ZET0	capt	0	0	0	10140	19399	10997	100	0.0748294
Q9VCW3	Nup133	25537	27185	18861	34863	35306	39026	1.52543	0.0845295
Q9VV79	spd-2	24993	31574	28334	44060	60674	65497	2.00505	0.0936117
B4QMY7	eIF3-S6;Int6	177890	150350	165480	200870	192180	200830	1.20287	0.112697
O62621	betaCop	127100	118480	135520	109870	106930	104280	0.842509	0.116727
X2JDI1	mts	21048	46858	45998	74672	72122	66776	1.875	0.121379
Q8IGE9	lost	4486400	4091300	3700300	4854000	4977000	5165900	1.22144	0.126098
X2JCP8	Act5C;Act42A;Act57B;Act57B-RA;Act87E;Act88F-RA;Act88F;Act79B	940690	878430	973060	1038100	1118200	1178100	1.19419	0.126088
Q95U54	Mms19	346460	353680	301920	276010	266840	279610	0.820769	0.131346
Q8MSW0	Aats-ile	139040	257520	319570	468590	448980	401940	1.84256	0.132988
Q86BI3	Zn72D	39414	22717	25221	44186	56706	58973	1.83012	0.138785
M9PFW8	CG18861;CG32164-RA	776580	653820	706110	583040	559810	602310	0.816827	0.137378
Q9VX44	l(1)G0222	58722	82670	80209	105200	155200	130790	1.76529	0.134361
B4HM63	fit	29865	22901	32316	20055	17393	18009	0.651806	0.143504
C7LA75	Hsc70-4-RA;Hsc70-4	12256000	11167000	11148000	9468600	10396000	10101000	0.866784	0.141412
C8VV33	eIF-4a-RD;eIF-4a	465660	425070	422820	375350	364860	399490	0.867649	0.139095
G3KKP7	CG12262	1972400	2018800	1999400	1757100	1736100	1915500	0.902864	0.138541
Q9VHY6	CG2943;CG2943-RA	396220	376170	371330	339060	358070	325130	0.893803	0.137886
A0A3B0K8N2	CG4849	28149	23043	23665	32655	37073	30288	1.33609	0.139571
Q6QH37	Prosalpha4	19875	15104	15212	11869	11871	9624	0.664741	0.14456
B4QE29	RpL11	36496	31918	30880	28908	25812	25284	0.805728	0.156334
Q9XZ61	Uch-L5	17297	15955	15847	17601	19641	18856	1.14255	0.157576
Q9VYI6	CG4410	82692	82193	72456	70909	66358	63994	0.847982	0.15547
A0A0B4K7R1	Spase22-23	6547.5	9814.8	6444.3	4955.6	3707.4	3235.7	0.521722	0.16861
Q7KK29	Patr-1;BcDNA:LD27979	584860	573440	636500	670720	765400	679120	1.17854	0.16694
M9PJN8	Gapdh2	1232500	1748700	1903000	2135200	2390700	2778800	1.49558	0.171791
M9NEQ9	RpS10b;RpS10b-RC;RpS10b-RB	253180	256290	244440	180440	225060	146300	0.731918	0.169614
Q9Y1L3	kis	45243	46958	67657	90630	80734	70133	1.5107	0.166658
C6TP77	Edc3-RB;Edc3	117140	109310	133120	157040	151120	134460	1.23097	0.176735
M9PCE0	Pgk	288200	343690	424670	432890	513560	517370	1.38546	0.1792
A0A0R1E6I0	GlyS;CG6904-RA	621620	491240	548580	420550	437080	468410	0.798127	0.182746
Q7KNF3	Trap1	74614	65567	63787	58416	55805	44335	0.777357	0.181756
B4Q2N6	scu	552100	1088900	1016200	1265000	1443100	1402100	1.54682	0.18312
B4P1Q4	dpa	387960	373190	365700	342880	362140	332240	0.920495	0.182006
Q9W1G7	Nap1	43682	71734	81177	106000	98324	90501	1.49967	0.185033
C0MJ66	CG5363;cdc2	83218	80666	68569	95316	91052	87145	1.17664	0.185504
Q9VW68	CG7433;CG7433-RB	38307	37071	29720	25664	29775	25120	0.766513	0.184424
B4R702	GalNAc-T2	11865	10737	11601	9390.8	10172	10642	0.883104	0.182856
B4K015	RpII140	162050	206360	102910	236030	237360	232950	1.49864	0.191431
E2QCF1	ATPCL	57770	46868	45417	71475	73682	56585	1.34445	0.1917
D3PFE0	dec-1-RC;dec-1	18004	21678	27331	35049	39435	27009	1.51453	0.202228
B4L585	su(f)	9728.1	8767.7	9296.6	8268.4	6541.8	8202.1	0.828007	0.199575
Q9VXR5	CG9281	1444400	1227100	1292900	1021100	1223200	1005100	0.819645	0.202843
A0A0J9R8P8	Su(var)2-10;Su(var)2-10-RG	38910	36671	46262	50179	48886	46131	1.19166	0.204114
Q9VRP2	CG10576	16401	18033	27227	35787	38056	25476	1.61073	0.209892
Q9VHA1	SpdS	27757	23797	25810	15600	22818	21099	0.769311	0.213063
B5DUR1	betaTub56D;betaTub56D-RA;betaTub85D	2889100	4769600	7891900	8203300	8904500	9174100	1.69009	0.213589
Q8T0L3	Uba1	190310	192550	175590	193860	216830	230550	1.14825	0.234119
Q9VQM0	toc	20290	21722	19242	30533	28510	21591	1.31639	0.231789
Q9VLC5	Aldh	270290	354380	378600	397090	430030	405100	1.2282	0.250123
Q8SXM8	Aats-lys;Aats-lys-RC	400560	365640	345040	319940	293340	161710	0.69741	0.261387
M9PBZ9	eIF-4E	259320	243960	204150	277990	263390	322020	1.22047	0.26334
B4IED4	Vha68-2	865480	882420	836970	808110	777450	621660	0.8539	0.269612
Q9W5Y4	CG17018-RC;CG17018-RD;CG17018	73922	74046	89775	84988	122920	144680	1.48306	0.273719
A0A0R1DYC2	fus;fus-RE	21263	21543	20936	18956	21158	18744	0.923379	0.284364
Q8IP94	Aats-thr	244990	220480	247630	220180	217990	221390	0.924919	0.282884
L0CRX6	Irbp	151660	157420	100600	190010	158470	188390	1.31046	0.282609
A0A3B0JPS6	RpL23;RpL17A	17987	13130	8896.6	27936	15914	22607	1.66086	0.28552
A0A0R1DYD2	Argk	18996	13023	23286	26632	21923	27656	1.37801	0.285039
P13060	EF2	896420	907850	881720	969130	994320	899520	1.06589	0.282942
B4QRW6	polo	27498	26286	24482	24068	20843	24562	0.887652	0.280154
Q76NQ0	CG33303-RA;rho-5	43435	52376	91342	77715	108070	140940	1.74576	0.285079
F0JAI1	Art4	19292	20841	25863	27390	27457	24362	1.20021	0.285197
B3NEM9	Tudor-SN	20599	22963	18828	22970	24019	29972	1.23355	0.289388
B4QN63	RpS17	38364	36863	39392	49886	41028	41215	1.15277	0.291352
Q9VDL2	TFAM	147550	146790	109110	168710	154840	157590	1.19256	0.28879
Q7K126	Not3	104230	126070	149010	151610	146470	156960	1.19965	0.297401
Q9XZU1	Cas	3842900	2963800	2973200	2674400	2639400	2806900	0.830346	0.305446
B4QDZ1	Aats-val-RA;Aats-val	31123	25985	27618	26197	23099	25578	0.883719	0.31348
Q7KQM6	CG11148	25532	301710	281750	322940	403020	385700	1.82541	0.31768
O17468	Hira	26046	24260	26941	22031	25309	23295	0.914404	0.328324
Q9VCN6	Cdc16	116700	134580	110010	110440	108760	96467	0.873722	0.326185
B4QWS7	His2Av	37551	39340	35338	44797	42720	37607	1.1149	0.326257
Q6XIL8	tsr	16955	19503	21916	44294	17554	50562	1.92569	0.325716
D3DMK7	lok	12742	14539	14644	15567	14536	15513	1.08804	0.32647
W6FTD8	14-3-3zeta	80656	60733	73651	63479	63154	50260	0.822605	0.325326
Q7K110	OstDelta	87512	81914	96893	84309	77779	79065	0.905504	0.322509
X2JBC1	Upf1	178950	197000	186780	194980	195820	200850	1.05139	0.321459
Q8IQV9	Nup205	28827	727150	856750	1025500	973460	956970	1.83288	0.320322
Q9VVU1	CG3902-RA;CG3902	818070	787700	704100	872320	808970	830170	1.08727	0.319348
Q9VSD6	msk	623700	628110	531890	509320	526330	564660	0.897186	0.317405
Q8MPP1	eIF2B-delta	27283	25566	28196	24880	23464	12917	0.755889	0.320436
O62619	PyK	4413300	5557200	7280200	6704000	7371500	7614500	1.25734	0.3266
M9PG62	Rpn3;Dox-A2	118500	109450	108250	106350	105010	107930	0.949703	0.324596
Q6XHZ5	RpS25	27288	35625	27024	39326	31785	36976	1.20181	0.323217
Q9VZW7	CG2107	123250	133910	130840	124770	106010	60472	0.750649	0.326271
X2J4N6	CG6907	14668	15915	11905	16737	15309	16756	1.14861	0.331058
A0A0J9RCN9	Opa1;opa1-like-RA	134520	114920	107140	91199	108400	108000	0.862637	0.328809
Q7KK96	SMC2	166790	158720	75703	178820	185620	179570	1.35591	0.331665
Q8MKK1	CG30185;Gr59f	12980	10116	14029	11173	10194	9629.2	0.834914	0.32913
Q9VUC1	Hsc70Cb	135330	142890	151470	147580	151140	161370	1.07075	0.327777
Q23972	smg	398700	243960	297330	389450	398470	375680	1.23789	0.325502
B4HNC5	pAbp	1016600	854810	1067300	955300	682940	237440	0.638266	0.325087
Q29MB0	Rack1	234220	198530	136590	146900	129740	151470	0.751941	0.326808
O61380	eIF4G	527180	2304800	2605000	3389900	2909400	2495200	1.61753	0.325928
L0CQ20	ku80;Ku80	97790	78947	71400	80129	120380	130750	1.33498	0.324638
X2JCX8	RpS14b	43943	26424	47999	47252	63172	48104	1.3393	0.324403
Q7K0Q2	Ranbp11	180810	181410	157730	163750	163440	148610	0.915088	0.323464
Q9W1H5	DCP1;CG11183	68076	69095	56806	76882	68459	70850	1.11452	0.322081
A1ZBJ2	CG7461-RB	61378	71640	73597	69510	80315	85309	1.13803	0.321172
A0A3B0JAN4	ScpX	14865	12696	15868	21212	15539	16233	1.22001	0.319893
Q94523	SdhA	436840	417920	488350	492310	170650	105710	0.572306	0.31795
Q9W0E4	Psa;Psa-RC;Psa-RA	46085	43753	43875	44519	47248	49015	1.05287	0.32261
X5D3H6	RanBPM-RC;RanBPM;CG42236-RD	40609	46784	53073	57277	49096	54183	1.14302	0.323088
Q9VGW7	Art1;CG6554	38914	46910	54885	63806	50423	54667	1.20032	0.322001
Q9VYT6	p24-1	12970	12933	9372.3	15456	15971	11933	1.22919	0.319839
A4V0R4	CycE	15214	11042	11745	11038	10920	9849.3	0.837012	0.321617
Q0IGW6	spel1;spel1-RD	605670	492180	543700	457660	541540	388520	0.845372	0.31932
T2FFJ2	CG33123-RA;CG3229	491650	529710	253010	580130	501900	619690	1.33534	0.320223
C6SUY3	Mcm6-RA;Mcm6	142570	116070	103690	101760	107970	99105	0.852358	0.32243
Q3L0C4	Adh	26853	30457	14725	26631	38618	33359	1.36889	0.324509
D0IQH3	CG16908-RA	87048	87041	65915	55533	61174	78636	0.813916	0.322249
X2JC82	Hsp27	212970	237230	239160	222670	185520	217340	0.907407	0.327592
Q29C13	RpS3	173530	156440	130390	153620	196680	191950	1.17788	0.329442
B4R3U6	CG32795	16849	8053.5	9272.1	8713.1	6987.1	5889.3	0.631741	0.332032
Q9VQL1	CG17259	6592.6	7274.4	7503.7	5711.8	7147.7	6334.4	0.898141	0.330913
Q9VIE7	bur	52808	50391	53089	49216	51435	39749	0.898342	0.336682
M9PCL9	Cnot4	799730	1871900	2712800	2200200	2654700	3181000	1.49243	0.340934
Q9V4E0	ND-49	8450.5	6801	4185.8	5025.4	4571.7	4504.3	0.725481	0.338977
Q7KVX5	Vap-33A	15215	44123	60825	45417	67495	75864	1.571	0.337409
Q9VAP2	dgt6	16693	11013	18357	12481	11696	12405	0.794173	0.337488
B4PIA1	Rpd3	205840	189720	175050	180090	168830	72194	0.738007	0.336886
X2J4W8	Kr-h2	162910	235490	157770	201530	248390	226100	1.21549	0.337561
B4Q8K4	colt;CG3476	8380.9	7474.2	7514.2	7711.5	7106.5	7003.4	0.933764	0.336763
Q9U5W6	msps	51552	1211700	1231000	1446300	1397300	1294300	1.65897	0.33535
Q6XIL5	RpS8	4549.5	4553.3	4485.8	5191.4	5630.6	4344.7	1.11613	0.334822
Q86NS6	EfTuM	82543	88639	93473	75940	68529	90391	0.887419	0.334129
M9PF14	tral	3714400	1709600	3166100	3402500	4077800	3715800	1.30337	0.334906
Q9XZE4	Mpcp	83811	90180	69157	94411	97345	82907	1.12961	0.333945
X2JFG0	r	19977	1811900	1449200	2008900	1890300	1672300	1.69807	0.333385
Q9V3N6	TM9SF4	125590	138830	103530	105700	104470	113950	0.880881	0.335426
Q8T9C0	Pms2	14250	15630	17500	18183	15655	21939	1.17723	0.333581
X2JH42	ATPsynbeta;ATPsyn-beta;ATPsyn-beta-RA	417590	607910	881290	842730	843100	777890	1.29208	0.331783
B4QPY9	Scsalpha	32071	28019	35863	36951	46624	32053	1.20505	0.332794
B4QPR1	wls	15688	10889	10800	10517	9800	10451	0.82318	0.332066
C5WLN1	CG9940-RA;CG9940	128670	103750	74570	65395	91777	80186	0.773178	0.336645
Q9V405	Rpt3;CG16916	77750	67240	57528	68153	51659	49781	0.837422	0.336486
B4JPA9	l(2)37Cc	23328	29045	29818	31383	28036	32538	1.11882	0.33513
E2QCR4	BicC	61044	31589	41285	42629	19128	28375	0.673039	0.335272
E2QD64	CG2982	132460	78659	86387	75167	67186	85529	0.765974	0.335146
A0A0J9R7C0	Dhx15	24122	23458	29669	33364	30229	25491	1.15321	0.337458
E8NH77	sw;sw-RJ;sw-RD;sw-RK;Sdic1;Sdic;Sdic2;Sdic3-RB;Sdic3;Sdic4	79699	81903	59836	64517	65654	63685	0.875441	0.335831
A0A0P8Y353	His2B	40434	42886	33421	39383	30064	31509	0.864786	0.336942
Q9W4U2	CG3603	16907	16827	14272	19045	19464	15441	1.12382	0.340426
Q24492	RpA-70	303710	260200	231150	379640	398070	233630	1.27203	0.338471
Q9W0L7	Usp10	27168	265590	159180	297990	321820	160760	1.72716	0.336584
Q7PLP4	CG41099;CG17419	62522	60561	52573	63727	78527	58915	1.14524	0.336052
Q9W1N4	wmd	30536	22381	20324	19363	18423	22614	0.824675	0.33794
B4QNA6	alphaTub67C	2071800	2286700	2405900	2163600	2769500	2613500	1.11563	0.338948
Q8IMI7	RpS7;CG1883	14254	13482	11522	10362	12698	12142	0.896683	0.340001
Q9VYV4	Amun	64329	48293	53112	55919	62425	75028	1.16676	0.339419
X2JF40	Ahcy13	93209	102500	76953	92136	73113	68177	0.8561	0.33799
B4QBD7	sub	26962	16736	20121	14621	20353	15848	0.796346	0.338463
D3DMX2	lin19-RC;lin19	101400	88599	82244	81838	77151	89113	0.911326	0.349136
Q9VXN4	Aats-arg	37066	37401	40170	35361	39060	31384	0.922957	0.347718
P52295	Pen	2466000	1962100	1968700	1896600	1591800	2104000	0.87425	0.351848
Q9VZL3	Sc2;Sc2-RA	26676	24523	22131	22550	24173	20661	0.918914	0.351957
A0A1W4W2D4	aralar1;aralar1-RB	123520	55672	64431	83243	34875	26804	0.594862	0.35201
I0B1N8	CG17896-RB;CG17896;EG:171D11.1	202030	211450	190350	205270	231520	205100	1.06303	0.351473
M9NE89	Lam	30716	23871	18514	18880	16804	23277	0.806569	0.354703
M9PD65	RanGAP;Sd-RanGAP	79145	79125	86596	94707	43029	49768	0.765741	0.356605
Q95TN8	gwl	25772	24207	30091	29603	31621	26659	1.09758	0.363127
M9NED8	rudhira	21002	21300	25768	25795	30942	21824	1.15412	0.361712
A0A0P8XIV8	AP-1gamma	7299.4	7304.4	11103	6785.5	7579	6942	0.828827	0.362845
B4P5T2	blw	1233300	1265900	1140700	1089700	1102800	1241100	0.943323	0.367043
B4H8L1	wech	146380	104230	134260	101580	120440	116790	0.880323	0.369336
Q86D36	CG2990;CG2990-RB;CG2990-RC	84654	85898	95842	78607	84779	88278	0.944706	0.380129
O77435	EG:34F3.4	73640	65083	54787	52550	65075	54033	0.887076	0.378944
B4PYA3	CG1751;Spase25	20596	18130	16557	18800	16387	14627	0.901073	0.377549
Q9W1H4	DNA-ligI	19930	15971	17948	19053	36772	17995	1.37087	0.37853
B4R021	Rpn7	65661	63572	55215	55226	53174	62393	0.925968	0.377193
B4R030	T-cp1	486770	481600	480220	534190	513030	466240	1.04478	0.375829
Q7YU24	Marf;CG3869	22721	23915	25409	22365	40046	26826	1.23863	0.375602
X2JA43	Ns3	18017	19340	19614	29340	27029	14961	1.25204	0.374162
A0A0B4JCW4	skap	361350	358240	337590	345210	325910	351760	0.967555	0.374327
B3NSB3	Ef1alpha48D;Ef1alpha100E	6905100	9896800	9022100	8815600	9318100	11611000	1.15182	0.374918
A0A0B4K7J2	Nup358	77297	2725400	2707600	2914200	2849600	2554800	1.50965	0.37361
B4QGP0	CG8230	77244	78295	93182	86974	72093	60303	0.881992	0.372203
B4QUM6	Fdh	115230	86230	115740	110740	114450	126170	1.10769	0.370818
Q7K2G1	Rpn13	64021	67842	48213	57084	51704	51423	0.889685	0.369124
Q9VZ69	Imp	98479	95040	111710	274190	180500	52417	1.6614	0.371644
A0A1W4UN90	Vps4	70936	70194	73091	66345	74249	62551	0.948296	0.371899
X2JGG6	Hsp26	45220	57494	50801	52776	70463	51964	1.14128	0.372878
M9PJP0	Nipsnap	23344	29563	22847	24933	20410	22623	0.897194	0.372963
P48591	RnrL	2872000	2133300	2368200	1772300	2375700	2329200	0.878443	0.372894
X2JCY2	CTPsyn	106740	83973	82620	87004	84282	75975	0.904615	0.37192
B4R173	rin	51237	25047	40408	51068	59002	37041	1.26068	0.371611
Q9VAY2	Gp93	503800	316830	300360	308220	295410	318300	0.822425	0.373099
B4PUU3	kra	13379	12289	11371	8561.8	12590	11765	0.888706	0.37162
Q95SJ9	CG12170	20168	20667	14677	19679	18341	30640	1.23685	0.370823
Q9VBP6	Ssadh	10799	12206	12886	17044	10990	13452	1.15589	0.372381
E2QD75	Cbp80	185360	100980	30806	45043	38684	91544	0.552651	0.374889
Q2XXZ0	Ranbp21	181170	159960	103730	172590	160950	181510	1.15778	0.377993
Q7KU82	smid	183530	126110	117930	159990	153580	178590	1.15106	0.376377
Q6IDG3	sec10-RA;sec10	7109.3	6898.1	7243.1	6903.3	9675.9	7228.6	1.12034	0.380148
B4PXU4	Pp2B-14D;CanA-14F	125490	100230	117580	130720	92156	49012	0.791984	0.381083
M9PH10	comt	379180	389720	414070	438770	412490	384940	1.045	0.384174
M9PGG0	ArfGAP3	23830	20289	49753	31354	20016	11800	0.672938	0.386967
B4HMY3	eIF3-S8	698080	587800	577800	545280	653770	496350	0.909706	0.390515
B4HNG8	san	19315	23740	24119	19613	23454	17784	0.905871	0.389537
Q7KN75	Dp1	33810	144280	185770	156930	152350	182000	1.35019	0.391892
Q9VXK6	eIF5	16207	22315	17228	21847	17943	22405	1.11561	0.392393
Q9VZ20	Dlic	25721	23597	20388	23585	23899	27918	1.08171	0.391762
Q9W4K0	CHOp24	35999	41171	36424	38150	37126	30178	0.928341	0.393173
Q9VCG4	Ndc1	103920	102680	94643	105470	135880	94396	1.11454	0.391754
A0A0S0WNN6	emb	1068600	986360	824440	835440	920050	916290	0.927895	0.391127
Q9V3Z4	Rpn5	33797	39703	36225	34011	32937	37069	0.947979	0.389719
Q94545	ash2	19789	10808	21409	22664	5987.1	5894.1	0.664254	0.38865
X2JD55	Yp1	1070500	1878000	2345500	2127700	2226900	1963300	1.19341	0.387496
Q9XZ06	Nup93-1	572110	519790	509320	506830	520400	520460	0.966569	0.387133
Q9U4Y0	Aats-trp	41793	33110	36066	33926	29198	38126	0.912417	0.386033
Q9VGP4	Ranbp9	965130	775700	719870	699530	738250	806950	0.912232	0.384536
Q9XYP8	l(1)dd4;CG10988	13209	16593	20096	17424	19143	18810	1.1098	0.385228
Q9NHX6	Gug	139150	136310	128230	156980	133690	134910	1.05422	0.384939
Q29BS3	Vha55	40023	43289	36912	40952	45430	40282	1.05357	0.387123
A0A1W4VRA7	eIF-2gamma;Su(var)3-9;Su(var)3-9-RA	10979	14905	9329	16409	9260.9	17649	1.2302	0.386755
B4PPB3	Hsp70Bbb-RA;Hsp70Ba-RA;Hsp70Ab-RA;Hsp70Bbb;Hsp70Bb;Hsp70Bc;Hsp70Ba;Hsp70Aa;Hsp70Ab;Hsp68;Hsc70-2	1828200	2036200	1797600	1478700	2075900	1593300	0.909202	0.388172
Q7KN94	wal	796130	711120	533970	629070	618890	590320	0.900579	0.386747
A0A0B4KHR8	mask	42870	705120	700730	508980	756290	801250	1.42645	0.385702
Q9I7M3	CG10237-RC	98735	87196	59887	72001	70474	73485	0.878536	0.385654
P92030	egl	23509	18554	25862	26665	25465	22268	1.0953	0.386738
Q24050	anon-i1	16559	14408	13363	19957	15378	14113	1.11545	0.387953
X2JE15	shi	679650	482440	602200	552800	543120	521570	0.916794	0.38943
A0A0P9A643	His4r;His4	8014.7	8955	8845.7	9442.9	8349.3	9104.6	1.04189	0.397024
Q9VS02	CG9953	41528	23454	33042	19931	31118	31233	0.839407	0.397582
A1Z784	ACC	1689100	14475000	12099000	6602700	6495100	5537400	0.659347	0.396946
Q9VZU7	Usp5	52557	32948	35085	33774	32860	38317	0.870313	0.39732
Q9W3U8	CG4564;CG33691-RB	34876	26020	33428	25133	35023	23017	0.88178	0.397065
E8NHA8	Ca-P60A-RC;Ca-P60A	3695300	3500700	3038900	3097100	3289400	3344100	0.950727	0.395979
A0A0B4KHL2	gammaCOP;gammaCop	102520	117770	91344	90253	113300	76093	0.897354	0.395652
A1ZBF1	CG18190-RB	20749	13992	15444	16993	15331	11659	0.876417	0.39613
E1JIR3	Cdk2;cdc2c;cdc2c-RC	62722	63015	46096	55331	66390	66075	1.0929	0.394965
A0A1W4UZN8	eIF6	9334.5	12373	6261.6	7402.5	7624.6	8694.7	0.848143	0.400069
Q7K485	cathD	133590	183680	278840	230730	231170	233200	1.16606	0.402172
B4NW98	Trip1	33944	32311	30541	38647	37799	28279	1.08191	0.405916
M9PBL3	Hsp83	4575700	3785200	3231100	2571200	3528700	4127000	0.882238	0.405068
B7YZK4	Jabba	389460	314410	358930	395770	336400	397830	1.06323	0.406264
B4R6U5	Ost48	115350	98361	109720	95415	94150	115140	0.942102	0.411345
Q294S5	alphaTub84D;alphaTub84B	3623000	9556200	8449600	7084900	9318900	9609400	1.20271	0.412071
A0A0B4KHE9	Rpn2	1085200	892980	928830	884870	1026900	800850	0.933131	0.411833
A1ZAH8	RpS15	24614	24851	22394	22691	33564	23422	1.1088	0.413517
Q9VEG6	Pxt	39326000	35397000	33721000	36432000	31865000	35485000	0.95701	0.415457
Q94883	Dref	28382	24911	25403	22460	26571	26045	0.954	0.414661
H1UUI8	ebi-RA;ebi	34153	16529	20457	19486	21842	18288	0.838021	0.417535
B4HX23	RfC38	53151	58184	52443	59319	49260	66326	1.06794	0.416996
B3N9F7	GlyP	1944500	1822600	1902800	1693600	2052500	1641800	0.950264	0.416376
M9NDC3	Fs(2)Ket	3107800	2556000	3062500	2911700	2589500	2803300	0.951663	0.415144
Q9V3V6	Rpt5	45764	33801	43191	31056	41969	39416	0.915972	0.413724
Q9VPY2	Plap	31008	27527	25316	28632	27336	22796	0.939333	0.412744
Q24021	Cdc27	65398	35498	44330	47017	36436	42098	0.864522	0.411468
A0A0B4KGY9	msi;msi-RB	105000	108040	152040	182470	44640	32226	0.710354	0.410419
Q9V9R2	Cul2	198650	170680	133810	137430	160830	162550	0.915868	0.412558
E8NHB3	brat	338580	295600	388870	323810	333770	308050	0.943874	0.413635
Q7KLX3	Tapdelta	25340	21488	58237	25949	28133	27044	0.772151	0.412578
A0A0Q5W049	Rpn6	38749	32515	30557	35530	28309	31378	0.935141	0.412561
Q9Y105	Aats-gln	42590	28200	35072	33398	46071	37741	1.1072	0.411854
A1YK11	Nup75;Nup75-RA	73742	37457	49782	52457	46115	39489	0.857623	0.411179
Q9VWI2	Nat1	47343	34002	38497	37334	37739	36821	0.933679	0.410681
B4Q8H2	Drp1	3718200	3545800	2688300	2832500	2857200	3487000	0.922068	0.409634
Q9VUY4	CG5414-RA	66112	61676	45011	48802	49973	59393	0.915329	0.408439
P20240	Ote	59816	65642	54445	67394	44398	53196	0.917094	0.409095
Q95RV7	CG8449	24688	15263	20540	17727	19354	17844	0.907986	0.407816
C6SV44	Cp1-RC;Cp1	208750	140080	185910	137780	145420	197090	0.898175	0.409618
Q7K2G6	scaf6	6332.4	5702.7	8460.4	6912.9	7073.1	8410.9	1.09277	0.408439
Q9VFV9	Droj2	54457	65193	55975	66525	38450	53278	0.901085	0.407186
F0JAP1	Sec61alpha-RA;Sec61alpha	71476	93473	67436	82920	72705	98422	1.09322	0.407698
Q6XIU5	RpS19a	61624	58038	64505	65591	55967	55027	0.958831	0.406588
Q9VN44	Karybeta3	470230	513580	277090	315590	348530	437650	0.873796	0.406342
B4QBY1	Rpn8	27731	31292	22982	25040	30099	33579	1.08186	0.406987
H5V8C9	CG42511-RA;CG8135	10612	12412	20374	22016	16974	12349	1.18298	0.406302
I1V4Y8	ISWI;Iswi	15593	13652	12754	15257	14037	14466	1.04193	0.405604
Q8SXY6	bai	31203	26832	27798	23977	22455	32718	0.92214	0.404661
B4QHU8	TER94;TER94-RC	1146500	1128900	1104700	1094200	1159200	1070400	0.983344	0.403433
Q9VB46	Hmu;Hmu-RA	70311	53313	42222	62168	38442	44687	0.876096	0.406534
M9PB90	Cand1	1203100	1077000	902160	1137600	1087600	1124000	1.05246	0.407014
Q9W4X9	mit(1)15	82494	42667	41844	43358	58066	37963	0.834628	0.406666
Q7K0B6	GstT1	22318	17296	27834	15663	23406	21331	0.895505	0.410384
Q8MT18	CG5028-RC	430820	532180	503130	453220	532510	561290	1.05517	0.410879
B7YZQ7	Nurf-38;Nurf-38-RB;Nurf-38-RA	63009	50913	51409	33847	54373	60674	0.900581	0.410514
A0A1W4W0T8	betaTub60D	245910	474180	445660	260830	362580	392770	0.871696	0.409668
Q6XIM9	RpS16	25012	30633	33612	26232	28550	29558	0.944912	0.408917
Q7KMQ0	Rpt1	130830	123790	103750	115610	110090	117670	0.958144	0.412644
M9PB68	poe	15138	398010	337290	242100	339350	393070	1.2986	0.413211
Q8MT27	lds;lds-RA	62707	125410	83751	131480	91807	88672	1.14746	0.415484
Q9VZQ8	PHGPx;CG12013	16022	11580	10217	11940	11420	11389	0.918824	0.414163
Q24576	Ubi-p63E;RpL40;aru;Ubi-p5E;RpS27A	342560	470770	349900	459710	391070	394030	1.07013	0.414989
A0A0Q5VQ35	retn	26755	16471	19864	20561	21331	15045	0.902473	0.417359
Q9VAQ0	Cul5	376250	355730	355370	345270	371650	353100	0.984062	0.421838
Q9W414	Rpt4;Rpt4-RA	41343	46867	48020	43689	43386	45598	0.97389	0.424118
B4PFH7	Mcm7	464300	330810	388650	383310	445110	425170	1.05899	0.423062
Q1WKW4	Mcm3	28045	28972	20428	22782	26523	23324	0.937814	0.421827
O62602	lic	201210	165420	152320	160130	177310	156300	0.951421	0.428536
A0A0M4EK14	Rpt2	110390	124920	105750	111050	98713	118500	0.962479	0.428692
B4NZ69	me31B	971450	721910	711580	659640	754030	837020	0.935861	0.429232
Q961E2	Nop56	4048.2	4969	4693.4	4940.2	4113.1	4043.5	0.955232	0.429006
A1Z8U4	Cct5;Cct5-RB	321380	373760	291550	414140	260370	211150	0.897607	0.428993
Q9GYU8	mbo	43971	37536	43574	34823	45267	39368	0.955045	0.428579
Q9VB05	ALiX	19925	20501	16395	15595	17217	20905	0.945372	0.427516
M9ZYW5	jub-RC;jub	14228	11662	16976	15075	18465	12764	1.0802	0.427203
A4VA49	CG18067;CG18067-RA	64690	40792	39931	55043	35891	39241	0.895209	0.426566
B4P7C0	Vha36-1	39384	41204	33777	34394	41953	43388	1.04695	0.427589
B4Q8T3	CG4968	8095.1	12987	6182.5	9487.7	8409.5	6000.6	0.876514	0.42932
Q9V3U6	26-29-p	605800	448500	307830	402740	427530	405050	0.906903	0.429993
B4R7Q8	l(1)G0156	1075100	1071600	1181500	983790	1118500	1139300	0.973977	0.434262
Q9VB22	pins	18128	12703	18065	15170	20687	16524	1.07127	0.433575
Q9V470	Sucb;Sucb-RA	35913	39233	36262	38651	36764	37677	1.01512	0.43287
P98163	yl	217530	416280	288690	386130	400780	241520	1.11483	0.438489
Q8MR83	muskelin	43748	58196	39378	40825	55362	55261	1.07165	0.439252
B4LEJ0	CG5642	9558.9	9944.8	12261	11418	9005.9	13408	1.06508	0.438475
B4NTD4	14-3-3epsilon-RD;14-3-3epsilon-RA;14-3-3epsilon	30968	28748	38625	29868	43194	32041	1.06876	0.4411
Q7KJ96	La2;Larp7	43197	44067	44201	35512	62186	44123	1.07877	0.441214
Q9VWC7	CG12702-RA	113400	113020	120870	104510	126200	107110	0.972732	0.442686
Q7K5K3	CG11876	176870	159340	116520	146600	137990	145590	0.950191	0.449071
Q7KMP8	Rpn9	34251	40184	34478	43652	29226	29674	0.941596	0.447907
H1ZYE3	S6k	9505.7	8422.4	10023	6628	10118	13754	1.09119	0.451673
Q9VG32	Men	121140	102220	78607	66779	89499	121480	0.919829	0.450634
Q9VL70	yip2	173700	153530	136870	153500	144820	152620	0.971644	0.450678
B4HW00	CG12018-RA;CG12018	8537.9	6836.2	6346.8	7219.1	7099.5	6577.4	0.962023	0.450159
A1Z8S6	pds5	447600	411910	305290	364060	413280	445250	1.04961	0.449962
Q7KN90	Aats-cys	46952	43923	27994	42826	32059	36164	0.934213	0.450096
L0MPS3	Rfabg	412250	425850	416310	471660	468750	358030	1.0351	0.449228
Q9VFQ9	Dip-B	7785.3	6443.8	5531.9	5949.8	5277.1	7462.9	0.945792	0.448783
B4QUP5	Mcm5	78177	69547	68742	77174	86363	61928	1.04157	0.447764
Q9VV75	UQCR-C2	328960	377900	289480	329470	287460	343940	0.9644	0.447409
P40688	swa	106260	74032	84510	111510	75395	93781	1.05998	0.450367
O18413	Rpt6	74636	78858	93026	78424	76273	84971	0.972205	0.450758
P54358	DNApol-delta	723430	714210	359890	639420	597760	697320	1.0762	0.449813
H5V8E9	CG4065-RB;CG4065	25519	22904	19722	25594	22098	17162	0.951706	0.448936
X2JAF7	CG33090	93136	62064	60635	64257	69699	70006	0.94499	0.448691
A0A1W4UME7	GstD1	353690	229090	372520	210100	397830	270970	0.920025	0.451833
B4Q1Q7	Hsc70-3	2195800	1623500	1744700	1760400	1893300	1719700	0.965744	0.453883
B4Q6R7	Pp2A-29B	344660	350060	378170	327890	358460	414800	1.02634	0.455485
Q5BI50	Cul4	407350	294150	260770	270290	336830	305650	0.948559	0.454788
Q7JQH9	whd	270140	212240	225360	202630	271480	205240	0.959886	0.45767
A0A1W4UB32	CG5608-RA;CG5608	11313	11350	10710	11668	12590	9919.5	1.02411	0.456635
B4GFJ9	rump	41787	35819	27678	39323	33652	26966	0.949252	0.456633
Q9W5G1	ebo	14678	14037	21642	15398	16146	16415	0.95238	0.456375
Q9VIJ9	Ns4	34806	17670	21232	43463	7397.2	10491	0.832355	0.455355
Q9VZM7	IntS10	46739	65416	58184	73416	49652	35304	0.929746	0.455274
B4QFD2	Tango7	43833	48620	33667	55357	33984	44038	1.05756	0.455487
T2FFB7	Aats-ala-RB;Aats-ala;AATS	97167	88277	57914	81871	80873	92380	1.04835	0.455799
A0A0Q5WP95	sxc	51079	44448	48447	44640	52798	49405	1.01993	0.455373
Q86NS4	l(2)44DEa;Acsl;Acsl-RA	23063	19827	14350	14262	17417	22325	0.943466	0.4548
Q9VT60	iPLA2-VIA;CG6718	50868	50102	56793	54762	63328	44915	1.03323	0.456305
X2JDU0	RpL9	14650	13196	12005	10577	18233	13197	1.0541	0.456084
B4QWH9	p24-2;eca	13211	12520	14014	9492.9	12756	20446	1.07422	0.45596
Q9VDT1	Arc42	29509	14354	20447	23366	21829	23074	1.06156	0.455648
B4PQ51	Ef1gamma	29140	25032	25459	30805	25458	25354	1.02494	0.454517
M9MSN9	Ranbp16	94181	70119	85668	80859	83546	79501	0.975749	0.459513
B3N351	for	261300	265240	191140	246110	246920	200470	0.966308	0.458516
Q7K0D8	Nup50	152400	102420	143070	128350	142960	112110	0.963633	0.461638
A1YK63	Nup107	168800	123550	113890	122540	111070	155300	0.95734	0.461712
B4IF57	Cyp1;CG9916	20413	23629	27232	23316	21492	24758	0.976036	0.463851
F6JQA6	Torsin;CG3024	16098	15571	19105	12925	23626	16670	1.04819	0.468896
B4NTS8	CG1518-RA	55884	70308	58294	78327	65047	30126	0.940451	0.468571
B4R4P7	l(1)G0334;CG7010	94407	68994	59296	64915	77236	72797	0.965204	0.471483
Q8SY33	gw	61637	78307	109540	97769	78060	84094	1.04184	0.472084
A0A0B4LH53	Nsf2	201200	185910	160470	179050	179530	180880	0.985171	0.47139
X2JG40	Grip84	76605	74838	63348	70121	65387	75993	0.984683	0.476477
A4V303	Cctgamma	1077300	1032500	1167900	1064500	1062000	1184900	1.01028	0.481304
Q9VKD3	CG12264	112280	98886	97474	116590	94083	92652	0.982779	0.481057
Q7KVL7	Vps35	20683	18173	20891	30912	16917	14899	1.04989	0.480152
A0A1W4VL66	gro;gro-RB	22610	14579	16680	15906	17524	18987	0.973046	0.481255
H5V888	Pfk-RB;Pfk-RC;Pfk	642490	548730	496160	535320	560700	566670	0.985368	0.480497
A0A0H4XWW0	bel-RB;bel	219290	159530	230490	181120	217350	197200	0.977614	0.479781
E1JHR5	Eno	66955	82507	94179	87962	99102	63720	1.02932	0.480389
P17210	Khc	24631	22567	27391	21842	27931	23582	0.983456	0.48003
A0A0B4KI38	CG11334	20574	18965	15283	20486	15014	18141	0.978458	0.480104
A0A0J9RVC8	Aats-gly;Aats-gly-RB	309980	215370	286270	269540	294170	262900	1.01847	0.482945
A0A0H5B598	Oscp	8948.3	7405.7	5632.5	7274.1	6650.2	7580.2	0.978077	0.483946
Q9VT32	CG6767	20008	18244	7802.6	15253	15028	17644	1.04061	0.483297
M9PD75	porin	236730	225330	190720	221410	217230	220800	1.0102	0.482137
B4QMF3	pUf68	56575	53248	56465	72027	55312	42983	1.02426	0.481471
Q9V434	Aats-asn	363090	345180	239090	493800	239490	256780	1.04508	0.480878
A0A0B4KFF0	pum	291350	955670	785230	733260	698360	694220	1.04605	0.479947
Q0H6L1	sta;sta-RD	400370	507640	504760	443780	434630	559290	1.01765	0.479067
A0A0J9RMV5	PAN3;CG11486-RK;CG11486-RC;CG11486;CG11486-RB	173460	146490	205600	157050	185960	191760	1.01754	0.479177
A0A0B4LGC6	l(2)k09913	27805	17207	17613	19877	25582	18997	1.02924	0.478418
Q9I7P8	CG4365-RC	22353	22349	28275	25172	23369	23520	0.987448	0.478381
Q9VFE7	Nup93-2	278550	225040	224660	241760	240580	238260	0.989495	0.47967
B4I6R7	betaCop	135230	113440	112450	129830	116490	110840	0.989034	0.478764
E2QCG7	eIF3-S9	208550	115720	87089	103180	139330	152130	0.959357	0.477756
X2JEX8	Yp3;Yp3-RA	2230100	2619000	3034900	2777500	2727200	2482900	1.01314	0.477691
B4Q0Y7	eIF3-S4-1	7478.3	6157	7091.7	6796.3	6660.2	7461.6	1.00922	0.476947
B4HY07	CG3430	60451	98535	65580	63195	73001	82980	0.975998	0.476393
Q9VHL2	Tcp-1eta	324350	244380	273480	257930	277980	317940	1.01382	0.476537
A4V449	ND-75;ND75	34010	38788	32292	28512	33247	45118	1.017	0.483348
Q9XZ57	Eb1;Eb1-RA;Eb1-RF	18430	17436	12576	17914	19375	11974	1.01695	0.489155
Q9VCH5	Nup98-96	169240	146060	161790	168920	165830	145180	1.00595	0.488309
X2JB48	sesB;sesB-RD	792520	744100	564800	677440	663500	741280	0.990863	0.489608
Q6XHZ0	RpL31	27094	23249	23111	19547	25261	29416	1.01048	0.490669
B4PT27	Mcm2	103140	93816	83673	86781	94407	101080	1.00584	0.490792
Q6XHV8	RpS18-RB;RpS18;CG12278	85588	52625	91094	83109	62193	80853	0.986254	0.490301
B4PJM4	Trn	47226	46455	79972	52849	69129	54438	1.01591	0.48957
Q9VEH0	alt	100680	102720	85449	90908	99026	100310	1.00483	0.48857
M9PG76	RpLP0	55445	56158	35588	52779	49720	46239	1.01051	0.487971
B4QVL3	eIF3-S5-1	21433	17155	15737	22956	18313	13726	1.01233	0.488036
Q9VW54	Rpn1	1118900	1029300	1016200	1058400	1073200	1025700	0.997756	0.488148
Q9VIE8	Acon	276490	237990	206160	230590	248270	238660	0.995671	0.49378
B5X0M9	zwilch-RA;zwilch	75539	41354	47033	56534	51001	54946	0.991185	0.494394
Q9V475	Cul3;gft-RB	452570	416570	377840	369250	466610	415350	1.00339	0.49524
B4R2R7	Klp10A	32888	24643	34607	30618	32851	29056	1.0042	0.494201
B4MRR7	hpo	8847.1	8759.1	9998.2	9012.3	10742	7739.1	0.995979	0.493379
Q9VFF0	UQCR-C1	20858	23383	30490	24247	22911	27947	1.005	0.492363
Q7KUB0	Idh;Idh-RC	363330	333230	283270	339870	289950	353280	1.00334	0.492106
O01666	ATPsyn-gamma	30256	37545	24818	28694	30669	32850	0.995616	0.491392
B4PUT3	Pi4KIIalpha	12443	11841	11954	11603	10767	13780	0.997572	0.491363
Q9W293	CG6613-RA	26710	23423	22552	21825	26480	24523	1.00197	0.492585
Q9VJ10	l(2)37Bb	12086	14595	15674	14609	13626	14086	0.999197	0.49727
Q9VS57	Sec63	75940	63753	76568	73171	78448	64694	1.00024	0.498876

## Sheet: FMR1 pulldown and MS
Uniprot accession	Gene name	LFQ intensity IgG-1	LFQ intensity IgG-2	LFQ intensity IgG-3	LFQ intensity FMR1-1	LFQ intensity FMR1-2	LFQ intensity FMR1-3	Fold change (FMR1 vs. IgG)	q-value
P41092	RpL27A	277490	306280	343650	1142000	1255400	1162900	3.83893	0.0013713
Q9I7D3	Capr	62833	39765	244230	1611500	1649200	1770300	14.5057	0.00114352
Q9W237	RpS16	519110	645380	691100	1895300	1655600	1918300	2.94742	0.00470542
Q9VS34	RpL18	317280	257310	604150	2091500	1938000	1787900	4.93527	0.00501487
Q9VJY6	RpL24	783360	732960	589390	1521000	1791500	1531000	2.30017	0.0109689
Q0E9B6	RpS11	314630	235120	332020	978180	836170	778380	2.94037	0.00927104
P46222	RpL11	980120	1037300	767350	1716800	1711000	1901400	1.91369	0.00939453
P49630	RpL36	413050	492930	553060	1114000	1415700	1267400	2.60246	0.00863292
P21187	pAbp	206590	119810	615580	2080500	2138300	2735200	7.38232	0.00920339
Q9NFU0	Fmr1	11257	17389	21308	191320000	155990000	249930000	11955.8	0.0104774
O17445	RpL15	129910	115680	322940	1016000	782420	1035000	4.98377	0.00997629
P55841	RpL14	324880	284630	971170	2318900	2067200	2342400	4.25671	0.00917086
O61231	RpL10	356090	325660	431630	1883500	1380700	1353800	4.14773	0.0111014
P55830	RpS3A	1343900	1602100	2768400	7298200	6413100	5510100	3.36368	0.0104336
Q9VZS5	RpL28	472490	288890	462900	836740	1098500	967170	2.37071	0.0160142
P04359	RpL32	138260	116740	175890	365220	486090	340240	2.76532	0.0215534
P36241	RpL19	165140	169260	357450	889700	973810	639370	3.61766	0.0228791
P31009	RpS2	1203200	1462700	1977800	5290200	3925400	3711600	2.78381	0.0217459
Q8MLY8	RpS8	1248600	1117000	1335600	3454300	2743400	2366300	2.31384	0.0219318
P38979	sta	543770	478890	1161400	2539000	1926200	2018400	2.9686	0.0212843
P41093	RpL18A	372290	376680	467340	1047900	1595400	1120600	3.09452	0.0215584
P32100	RpL7	259180	266550	821390	2131500	1385300	1926100	4.0404	0.023181
Q9V3G1	RpL8	574370	609900	1892500	3150200	2835100	3141500	2.96636	0.025412
Q9VHP0	bel	526010	837940	1031600	1525700	1465700	1785900	1.99424	0.0251065
O76927	RpS21	78856	93123	97086	200570	168430	131080	1.85858	0.0459505
P29327	RpS6	521360	475960	784310	1497600	1468400	969890	2.20915	0.0457821
Q9W5R8	RpL5	657330	783000	1153400	1882000	1689900	1347500	1.89665	0.0467354
Q8T3U2	RpS23	1142300	1040000	749700	1535900	1417100	1334800	1.46241	0.0515251
P46223	RpL7A	585630	595200	1630700	3444100	2173800	2412400	2.8562	0.0549789
P41094	RpS18	902430	1166000	679780	1440000	1307700	1354800	1.49279	0.0665952
Q06559	RpS3	1029200	1095000	1753200	3311900	2336800	2166800	2.01565	0.0650152
P48149;Q7KR04	RpS15Aa;RpS15Ab	964410	1085500	675380	1187200	1236800	1272300	1.3563	0.102403
P29845	Hsc70-5	662740	671910	798010	631210	556260	510590	0.796217	0.101686
P50887	RpL22	284830	265560	1404200	2067800	2044000	1318000	2.77797	0.0996154
Q9W334	RpS28b	1005500	1562000	1282000	776890	707490	1059500	0.660834	0.137652
Q26365	sesB	2294900	2690700	3605200	4417300	3907100	3453000	1.37093	0.137832
P41126	RpL13	2989600	2766300	1804100	4588800	3435700	3045100	1.46423	0.175406
P52304	polo	0	86250	60157	92973	77964	123890	2.01375	0.234521
Q9VMU4	RpL37A	1288200	933120	185430	207890	361400	186540	0.314046	0.240235
Q8T8R1	CG3800	3634500	3838600	920230	1315000	1218700	1184400	0.442983	0.238141
O97125;Q9VG58;Q9BIS2;Q9BIR7;Q8INI8;P82910;P02825;P11146	Hsp68;Hsp70Bbb;Hsp70Bb;Hsp70Bc;Hsp70Ba;Hsp70Aa;Hsp70Ab;Hsc70-2	0	967370	1309800	1771600	1486900	1082400	1.90627	0.259132
P39018	RpS19a	5568700	8256200	4132700	3873400	3858200	4521800	0.682352	0.257304
Q24154	RpL29	20488000	14614000	5036100	7070600	6435500	5701300	0.478533	0.25275
Q9VWG3;Q9VB14	RpS10b	965080	1679800	1468200	1044500	1066600	1035200	0.76495	0.254266
Q9VA91	RpS7	135870000	143990000	53293000	76637000	66655000	69738000	0.639436	0.294756
P41042	RpS4	27744000	29796000	12904000	19188000	15410000	12659000	0.670845	0.290558
P84040	His4	259090	281290	235200	351690	243550	321770	1.18235	0.290044
Q9VXX8	RpL37a	35834000	49956000	13301000	23108000	13492000	18067000	0.551685	0.28706
Q9W5N2	RpL38	558280	730220	409350	390170	435180	487110	0.773013	0.286612
Q94518	Nacalpha	430020	501530	1373200	486040	331680	268590	0.471335	0.286322
Q9V597	RpL31	18393000	19353000	7969700	10033000	10315000	11023000	0.686219	0.281591
P06607	Yp3	16227000	6962900	12197000	11459000	7015500	4148500	0.639304	0.297984
P08736;P05303	Ef1alpha48D;Ef1alpha100E	4475500	2086200	3814700	3127800	2209800	2258000	0.732007	0.307427
P24156	l(2)37Cc	327340	278940	645850	322660	271170	238990	0.665123	0.306073
Q70PY2	PGRP-SB1	1340100	1875600	574710	842060	807950	795850	0.645276	0.301083
P10987;P02572;P83967;P53501;P10981;P02574;P45891	Act5C;Act42A;Act88F;Act57B;Act87E;Act79B	2221200	919860	1677600	1524200	1141000	725720	0.703706	0.336306
O02195	Trip1	1993600	1482400	2231000	1998300	1218200	1503900	0.827125	0.346008
Q27415	Nlp	242650	262020	962380	371640	206260	124640	0.478879	0.342911
Q9GU68	eIF-5A	171230	102610	421050	157280	140190	101990	0.574854	0.347141
P19109	Rm62	1094000	2749000	895140	1956800	1685900	3569200	1.5221	0.345876
P02844	Yp2	15043000	6075700	12903000	12433000	6986700	4133900	0.692311	0.353303
P48159	RpL23	12041000	13234000	5755600	7928400	7428300	8916400	0.782231	0.349515
O01666	ATPsyn-gamma	202150	211140	509390	291150	187350	133670	0.663469	0.352688
Q95029	Cp1	0	62732	170910	153860	104990	119140	1.61782	0.349804
Q9VH69	RpS29	784010	517400	300350	428340	360700	439510	0.767	0.364262
P02843	Yp1	9537700	3820100	8905800	7882300	5725100	3037800	0.747642	0.38264
Q94920	porin	484780	360180	1679700	686830	494350	277340	0.577709	0.378969
Q9W3W8	RpL17	5500800	7420700	3378400	6796700	5593500	6864600	1.18128	0.380864
P41374	eIF-2alpha	103880	103220	125360	125330	118770	108630	1.06097	0.38491
Q9VFE4;Q24186	RpS5b;RpS5a	1226300	1584400	1449600	1625700	715030	1276100	0.848961	0.387858
O77460	Nurf-38	397330	272890	836030	488770	365350	239450	0.726022	0.386689
P05389	RpLP2	100510	75323	542840	156670	144990	81097	0.532589	0.386877
Q7KN62	TER94	887490	699480	2441400	1260500	853570	678990	0.693347	0.388563
P45594	tsr	414140	302910	1251200	611740	429220	295720	0.679121	0.399897
Q9VZ23	ran	260680	295100	392260	332750	281370	237440	0.898232	0.396078
P02517	Hsp26	1003200	893700	4097500	1732100	1352400	786640	0.645793	0.397998
P08879	awd	576370	428440	1608900	885360	513640	451360	0.707944	0.396265
P55828	RpS20	1598900	2082400	1246800	1465700	1414800	1589700	0.907084	0.402714
P19889	RpLP0	1225400	929810	3982400	1751200	1732500	795220	0.697164	0.401759
P20432	GstD1	512230	534450	1169500	734320	665130	377420	0.801772	0.3968
P52295	Pen	0	464410	869010	711970	515900	560230	1.34099	0.39956
P12881	Prosalpha6	116330	90300	648250	243030	169450	119590	0.622391	0.397471
P07487	Gapdh2	1950800	1836400	5655800	3391300	2298800	1341900	0.744679	0.393227
P55935	RpS9	16912000	15342000	7733000	13027000	10680000	11384000	0.87756	0.396694
P29613	Tpi	1043500	1074500	2881700	1668900	1437200	822000	0.785667	0.398656
O96827	Ef1beta	600060	389160	1896200	937700	767720	368520	0.718765	0.394934
P06605;P06603;P06604	alphaTub84D;alphaTub84B;alphaTub85E	0	383670	799910	508270	458700	584950	1.31121	0.396603
Q9V496	Rfabg	95420	120530	859500	321830	184150	171250	0.629718	0.394019
Q9VSA3	CG12262	140900	111190	169920	174950	114210	87902	0.893491	0.403309
O02649;Q9VMN5	Hsp60	306530	404990	1418500	689320	527350	390100	0.754345	0.402319
P50882	RpL9	1423700	1711600	858440	1334700	1234200	1057500	0.908021	0.402622
P23226	Map205	171340	253950	162820	196160	134580	207160	0.914625	0.402266
Q03334	RpS13	12169000	17101000	8366300	11237000	11579000	11422000	0.909707	0.400716
Q9V3P0	Jafrac1	1070300	761080	3828600	1638300	1583800	1187000	0.778996	0.406034
O18640	Rack1	212260	245580	757710	370360	374700	240940	0.811155	0.402728
P18101;P0CG69	RpL40;Ubi-p63E	1088700	1122100	2316600	1429000	1349100	1272000	0.894575	0.409857
P25007	Cyp1	418280	416810	1527300	798990	693700	425440	0.811945	0.408784
P48588	RpS25	2217300	2400100	1269200	1987300	1803400	2493700	1.06758	0.426961
P02828	Hsp83	4044600	2937100	13722000	7556700	5622200	4062700	0.832779	0.423764
P02518	Hsp27	899850	561870	2892500	1621800	1119600	902710	0.836915	0.423685
P92177	14-3-3epsilon	427780	506390	2514900	1167800	1069600	559570	0.810935	0.421655
P13060	EF2	1504400	1136100	4806900	2654400	2354800	1481800	0.871579	0.434925
P48605	Cctgamma	0	177120	374350	238310	235270	150820	1.13225	0.447787
Q9VGS2	Tctp	130150	150800	783920	458400	310530	154710	0.867373	0.448973
O18388	Fs(2)Ket	0	170070	666340	420380	284970	242850	1.13365	0.453543
P11147	Hsc70-4	8114200	8439600	17869000	12553000	11090000	9041400	0.949499	0.452108
P29844	Hsc70-3	2363400	2060500	5647500	3603100	3209700	2838600	0.958298	0.468008
P48591	RnrL	210180	231060	534970	305130	412590	239370	0.980414	0.488371
P00334	Adh	242190	242460	1350300	814980	727370	339570	1.0256	0.489673
P17704	RpS17	2657500	3498400	1415000	2792100	2535100	2183200	0.992009	0.488005

## Sheet: DIA quantitative proteomics
mRNA and protein no significant change								mRNA no significant change, protein up								mRNA up, protein no significant change or down								mRNA up, protein up								mRNA no significant change, protein down								mRNA down, protein down								mRNA down, protein no significant change
FBgn_ID	Gene Name	Uniprot Accession	Fold change of protein(fmr1(M-,Z+) vs. WT)	q-value	Fold change of mRNA (fmr1(M-,Z+) vs. WT)	q-value		FBgn_ID	Gene Name	Uniprot Accession	Fold change of protein(fmr1(M-,Z+) vs. WT)	q-value	Fold change of mRNA (fmr1(M-,Z+) vs. WT)	q-value		FBgn_ID	Gene Name	Uniprot Accession	Fold change of protein(fmr1(M-,Z+) vs. WT)	q-value	Fold change of mRNA (fmr1(M-,Z+) vs. WT)	q-value		FBgn_ID	Gene Name	Uniprot Accession	Fold change of protein(fmr1(M-,Z+) vs. WT)	q-value	Fold change of mRNA (fmr1(M-,Z+) vs. WT)	q-value		FBgn_ID	Gene Name	Uniprot Accession	Fold change of protein(fmr1(M-,Z+) vs. WT)	q-value	Fold change of mRNA (fmr1(M-,Z+) vs. WT)	q-value		FBgn_ID	Gene Name	Uniprot Accession	Fold change of protein(fmr1(M-,Z+) vs. WT)	q-value	Fold change of mRNA (fmr1(M-,Z+) vs. WT)	q-value		FBgn_ID	Gene Name
FBgn0033474	CG1407	Q7K2V5	-0.151181	0.968529	-0.584702	0.0336178		FBgn0033055	Tbce	A1Z6J5	0.971913	0.04631	0.363145	0.0629146		FBgn0033050	Pngl	Q7KRR5	0.514305	0.410757	1.54855	0.000224442		FBgn0024833	AP-1mu	O62531	0.883845	0.0389244	2.34882	0.000224442		FBgn0022344	CG10340	Q95SB2	-0.590011	0.00121236	-0.311638	0.139528		FBgn0039678	Obp99a	D1FYJ0	-1.01637	1.27231e-14	-1.11229	0.000224442		FBgn0000256	capu
FBgn0038683	CG11779	Q8IHE3	0.094664	0.987809	-0.767211	0.105069		FBgn0033538	CG11883	A1Z8A7	4.23949	0.0142406	-0.328529	1		FBgn0040078	pont	Q9VH07	0.10729	0.959588	1.01263	0.000224442		FBgn0266521	stai	Q9GQR6	0.864024	1.26529e-06	1.10397	0.000224442		FBgn0038608	WRNexo	E8NH59	-0.771543	0.0208444	-0.187704	0.355848		FBgn0283508	nw	A1ZAU2	-1.65897	7.98823e-06	-1.30624	0.000224442		FBgn0259228	C3G
FBgn0261067	CG4279	Q4V6R8	0.0234969	0.990306	-0.959618	0.0429729		FBgn0016038	Vsp37A	O77259	1.81038	0.0458621	-0.055996	0.841627		FBgn0016070	smg	Q23972	0.00620315	0.998038	3.61741	0.000224442		FBgn0001978	stc	M9PD57	1.33836	0.0208444	1.24513	0.000224442		FBgn0030520	Pdcd4	Q9VY91	-0.793866	0.04631	0.844845	0.000224442		FBgn0000044	Act57B	C8VV69	-3.13271	0.0119134	-1.83299	0.000224442		FBgn0260794	ctrip
FBgn0024236	foi	Q29R33	0.529941	0.898658	-0.364128	0.0516602		FBgn0259212	cno	Q95TT5	0.907291	0.0462035	0.292116	0.155484		FBgn0034733	CG4752	Q9W247	0.41989	0.45766	1.59289	0.000224442		FBgn0040075	rept	M9PFN1	1.01889	8.68973e-06	1.0056	0.000224442		FBgn0034897	Sesn	Q9W1K5	-1.6023	0.0369494	-0.530392	0.00380836		FBgn0035621	CG10591	Q9VRN0	-2.71448	1.70468e-14	-3.01264	0.000224442		FBgn0035770	pst
FBgn0031049	Sec61gamma	X2JCL6	-0.423209	0.907102	-0.994729	0.000224442		FBgn0033518	Prx2540-2	Q9GPQ0	0.612629	0.00939413	-0.284645	0.227009		FBgn0031449	CG31689	M9PBX3	-0.446994	0.513362	1.56831	0.0113052		FBgn0040228	DCTN5-p25	Q9NHE4	0.846029	0.0221593	1.09591	0.000224442		FBgn0031403	CG15387	A8DYT6	-0.735893	0.000121471	-0.402648	0.040097										FBgn0029157	ssh
FBgn0003731	Egfr	Q6SAH4	0.154808	0.971549	-0.620077	0.00114942		FBgn0015000	betaggt-I	Q24173	2.03763	0.00117507	-0.438392	0.0622568		FBgn0267698	Pak	Q9VI13	-0.0264378	0.996648	1.07817	0.000224442		FBgn0046692	Stlk	P83098	2.51488	0.0165928	2.66816	0.000224442		FBgn0024994	Ugalt	Q9W4W6	-1.68044	0.0135683	-0.201422	0.441681										FBgn0259735	mtgo
FBgn0039581	Moca-cyp	Q8ISE5	0.255573	0.726087	0.480055	0.00852962		FBgn0027868	Nup107	A1YK61	1.52096	0.00862661	-0.526753	0.0132532		FBgn0033316	Gle1	Q9V4W1	1.52705	0.14333	1.24398	0.000224442		FBgn0036769	Tsp74F	Q7JZI2	1.44802	0.0374013	2.95559	0.0231396		FBgn0031453	Bacc	Q9VQF7	-0.792114	0.00117507	-0.285448	0.31725										FBgn0023508	Ocrl
FBgn0030026	sni	Q9W3H4	-0.273513	0.952774	0.201783	0.721868		FBgn0051619	nolo	X2JAM1	2.02162	0.0474178	0.160893	0.680342		FBgn0003475	spir	M9NFB6	0.567434	0.850888	2.03642	0.000224442		FBgn0038675	CG6013	Q9VE08	3.1208	0.00860056	1.12435	0.000224442		FBgn0034361	mRpS28	Q8SX15	-1.35719	0.0161272	0.0212646	0.940346										FBgn0260463	Unc-115b
FBgn0002174	l(2)tid	A0A0F7J3E9	0.449602	0.869704	-0.737926	0.0201554		FBgn0041604	dlp	Q9GPL5	1.91918	0.00875473	0.341429	0.073503		FBgn0052451	SPoCk	M9PG15	-1.00134	0.0724298	1.1523	0.000224442		FBgn0032886	BcDNA:SD01241	Q8T9H0	2.37397	0.0149683	1.14757	0.000224442		FBgn0030944	Hou	Q9VWS1	-0.706402	0.041808	0.393088	0.276844										FBgn0260468	CG7950
FBgn0011297	l(2)not	Q29R26	-0.33553	0.868537	0.307428	0.466709		FBgn0086779	step	Q0E8N2	3.53836	0.0474178	-0.51153	0.0176387		FBgn0266053	Patr-1	Q7KK29	-0.677603	0.71534	1.11406	0.000224442		FBgn0028664	VhaM9.7-c	Q9VZG7	2.06407	0.0495782	1.37683	0.000224442		FBgn0036191	Sugb	Q9VTL9	-2.30655	0.0474178	0.604738	0.00196882										FBgn0002526	LanA
FBgn0262509	nrm	Q9VNP2	0.490619	0.928036	-0.621775	0.00114942		FBgn0031988	GalT4	Q9VLS8	1.81894	0.0165928	-0.710154	0.000224442		FBgn0035960	CG4942	Q9VST8	0.509547	0.879022	1.99896	0.000224442		FBgn0002567	Rab32	Q8T0G8	2.01697	0.00156243	4.04961	0.000224442		FBgn0033468	CG1418	A1Z823	-3.87432	0.0474178	-0.636226	0.307762										FBgn0030289	GCS1
FBgn0037469	Dpck	Q8SWY7	-0.471587	0.914677	-0.394792	0.372203		FBgn0040321	GNBP3	B5X538	3.28609	0.00968163	-0.214047	0.642768		FBgn0035425	Cg17746	Q9VZS1	0.38118	0.509705	2.26611	0.000224442										FBgn0032731	Swip-1	Q9VJ26	-1.04058	0.0474178	0.0810908	0.771129										FBgn0262562	CG7397
FBgn0267912	CanA-14F	Q9VXF1	0.040869	0.989887	0.694683	0.00510323		FBgn0038872	Nelf-A	A0A0B4LIF3	2.97357	0.0247379	-0.955954	0.000224442		FBgn0030805	wus	Q9VX95	0.124577	0.980255	1.4273	0.000224442										FBgn0002891	DNApol-zeta	Q9GSR1	-1.57324	0.0291894	-0.684261	0.091147										FBgn0029861	PF1
FBgn0029818	CG3033	H5V8B2	-0.402504	0.910099	-0.782629	0.000224442		FBgn0033741	CG8545	A1Z909	0.728064	0.0104272	0.478355	0.0170941		FBgn0010352	Nc73EF	Q8IQQ0	-0.208404	0.941312	1.54611	0.000224442										FBgn0000636	Fas3	A2RVH3	-2.3573	0.00185813	-0.20217	0.329617										FBgn0003048	pcx
FBgn0033246	ACC	A1Z784	-0.0573526	0.950867	-0.962651	0.0160909		FBgn0020251	sfl	E1JID8	1.3425	0.0305981	-0.0650714	0.786782		FBgn0036566	ClC-c	Q8IQN2	-0.229621	0.980315	1.0448	0.000224442										FBgn0025674	CycK	Q961D1	-3.34513	0.000307094	0.484932	0.0337284										FBgn0023172	RhoGEF2
FBgn0266917	Sf3a1	Q9VEP9	0.159464	0.819561	0.28907	0.155484		FBgn0039685	Obp99b	D1FYT5	1.83033	0.0104272	0.0158033	1		FBgn0031227	Pus10	Q9VPK7	-0.663081	0.710514	1.77753	0.0331837										FBgn0017429	CG5989	Q9VSM4	-1.59977	0.0178366	-0.559816	0.0186761										FBgn0031006	rictor
FBgn0032889	CG9331	Q9VIJ0	-0.40185	0.696257	0.361062	0.0846861		FBgn0031814	retm	M9PB50	1.74372	0.0464263	-0.546577	0.00213156		FBgn0030519	CG11151	Q9VY92	-0.296469	0.876961	1.45879	0.000980318										FBgn0029148	NHP2	M9PCI2	-3.47525	0.0454229	0.0174926	0.940346										FBgn0039214	puf
FBgn0264975	Nrg	M9NEZ5	-0.373204	0.88167	0	1		FBgn0011666	msi	Q9VBQ1	1.27141	0.0454229	-0.389544	0.043986		FBgn0039863	CG1815	Q7KRS9	0.614827	0.559363	1.15577	0.000224442										FBgn0266581	pit	A0A0B4LHF7	-1.32296	0.00968163	0.501394	0.00564259										FBgn0035257	CG12011
FBgn0038804	CG10877	Q9VDL4	-0.0281567	0.99445	0.827301	0.299992		FBgn0032210	CYLD	Q8IPC3	2.74686	0.00117507	0.205223	0.344638		FBgn0000250	cact	Q03017	0.337452	0.874858	1.4344	0.000224442										FBgn0000055	Adh	A0A077HCQ5	-0.654987	0.000966437	0.182436	0.869735										FBgn0003382	sha
FBgn0037843	CG4511	Q9VGV8	-0.332984	0.905129	-0.339678	0.0775511		FBgn0036771	CG14353	B3DNI4	1.23917	0.0474178	-0.412731	0.237951		FBgn0000927	fs(1)Ya	P25028	0.0338874	0.995004	2.24375	0.00229431										FBgn0016672	Ipp	Q9VFP6	-1.11486	0.0497155	-0.520859	0.0128897										FBgn0014455	Ahcy
FBgn0029820	CG16721	Q9W461	-0.116377	0.978383	0.525363	0.0137312		FBgn0034310	Nup75	A1YK00	0.849982	0.0149683	-0.333192	0.254385		FBgn0031117	GstT3	E1JJS1	0.223051	0.907102	3.22931	0.000224442										FBgn0046253	BEST:LD34564	Q9W1S1	-3.00226	0.00532785	0.590283	0.0111973										FBgn0037897	CG5270
FBgn0015618	Cdk8	Q9VT57	-0.530624	0.865987	0.0309837	0.907763		FBgn0029942	CG2059	Q0E5L8	4.97392	0.037232	-0.235139	0.941555		FBgn0003256	rl	P40417	0.0657293	0.978088	1.2437	0.000224442										FBgn0027360	Tim10	Q9W2D6	-2.20479	0.00160387	-0.483564	0.0124137										FBgn0031077	THADA
FBgn0039073	BEST:GH09055	Q7JVX3	-0.491317	0.72404	0.946124	0.000224442		FBgn0035868	BEST:CK01174	Q9VSH0	3.90507	0.0369494	0.460879	0.16734		FBgn0261461	RhoGAP18B	Q9VWL7	0.0952316	0.987809	1.32022	0.000224442										FBgn0004106	CG5363	C0MJ66	-1.0095	0.0398995	0.74958	0.000224442										FBgn0023441	fus
FBgn0024733	RpL10	M9PIM0	-0.0116617	0.987809	0.586689	0.00913954		FBgn0035026	Fcp1	Q9W147	5.75802	0.0412299	-0.767812	0.074185		FBgn0033663	ERp60	Q9TWZ1	-0.275699	0.0119359	1.37842	0.000224442										FBgn0034354	GstE11	Q7JVZ8	-1.03805	0.0104272	-0.670598	0.121819										FBgn0043791	phu
FBgn0043001	Chrac-16	Q9V452	0.294263	0.907102	-0.562264	0.00196882		FBgn0037703	JHDM2	Q9VHC5	1.70983	0.0306032	-0.299151	0.495472		FBgn0004598	Fur2	P30432	0.792116	0.601636	3.22921	0.000224442										FBgn0034650	NC2alpha	Q8MLV5	-1.31888	0.0317728	-0.436544	0.0253957										FBgn0027655	htt
FBgn0031437	Arpc5	Q9VQD8	0.254993	0.969701	0.344797	0.411154		FBgn0037687	CG8132	Q9VHE4	0.820547	0.04631	0.796901	0.0790909		FBgn0005278	Sam-S	P40320	-0.106657	0.943194	1.11537	0.000224442										FBgn0043010	Fsn	Q9V6L9	-2.19889	0.0497155	-0.381522	0.687065										FBgn0011230	poe
FBgn0042693	wrd	Q5BIJ2	0.0337063	0.987809	-0.11008	0.797947		FBgn0010269	Dsor1	Q24324	2.26276	0.0365453	-0.254641	0.236398		FBgn0038571	CG32920	Q9VEC8	-0.0748885	0.973217	1.45048	0.0093855										FBgn0011016	SsRbeta	Q9VUZ0	-0.783274	3.32678e-05	-0.555622	0.00229431										FBgn0038070	CG6753
FBgn0014869	Pglym78	A5XD83	-0.321249	0.520557	0.655198	0.233999		FBgn0039187	CG6454	Q8IMW9	2.31753	0.04631	-0.915928	0.00114942		FBgn0033762	ZnT49B	A1Z936	0.381692	0.893628	4.28616	0.000224442										FBgn0000152	Axs	O97132	-1.74042	0.0462035	-0.890375	0.000224442										FBgn0031107	HERC2
FBgn0031909	CG5181	Q9VM17	-0.10823	0.965992	0.914781	0.000224442		FBgn0028411	Nxt1	A0A1B2AKG3	2.55069	0.00968163	0.606748	0.0224941		FBgn0261458	capt	Q9VPX7	-0.326788	0.62728	2.07932	0.000224442										FBgn0029807	CG3108	Q9W475	-1.6855	0.0141177	-0.780381	0.499786										FBgn0030341	p24-1
FBgn0266268	FeCh	Q9V9S8	-0.0826687	0.987809	-0.516992	0.0093855		FBgn0027791	O-fut2	Q9W589	2.56502	0.0165928	-0.506373	0.0119254		FBgn0027587	Prp4k	X2JG22	0.61943	0.493802	1.26452	0.000224442										FBgn0030352	sicily	Q9VYS5	-1.9007	0.0223385	-0.172333	0.517451										FBgn0250786	Chd1
FBgn0262527	nsl1	E2QD16	0.340509	0.898658	-0.516339	0.00605316		FBgn0033185	CG1603	Q95TL6	2.70907	0.00579495	0.507767	0.00483589		FBgn0034184	CG9646	Q8MSQ2	0.0234314	0.995468	2.07744	0.000224442										FBgn0037670	Ibf1	Q9VHG5	-2.67151	0.0246429	0.021647	0.9281										FBgn0086906	sls
FBgn0003885	alphaTub84D	P06605	0.223559	0.574816	-0.292079	0.141138		FBgn0259482	Mob3	Q9VL13	2.37696	0.0362504	0.138134	0.570165		FBgn0035918	cdc6	Q06K01	-0.0674444	0.987809	1.10371	0.000224442										FBgn0033224	Nop17l	Q0E9G3	-1.96178	0.0284925	-0.781984	0.000224442										FBgn0037447	CG2330
FBgn0025639	Suv4-20	C7LA67	-0.125976	0.987809	-0.605751	0.0307277		FBgn0002565	Lsp2	X2JCV2	1.95425	0.0183328	0.281583	1		FBgn0030456	CG4332	Q9VYG3	0.25029	0.943194	1.6331	0.000224442										FBgn0040890	ksh	Q9VWH8	-1.17122	0.0135683	-0.806413	0.00164002										FBgn0030793	CG9125
FBgn0035679	CG10467	Q9VRU1	-0.49925	0.69331	0.235768	0.41415		FBgn0030431	CG4407	Q9VYI5	3.87688	0.00216069	0.727843	0.123109		FBgn0037891	alpha-KGDHC	Q9VGQ1	0.0408999	0.987809	1.43013	0.000224442										FBgn0036791	CG7271	Q9VVQ2	-0.791129	0.00490318	0.148656	0.789803										FBgn0266438	PIG-Z
FBgn0017579	RpL14	A0A1B2AIV7	0.18027	0.709806	0.434758	0.0395224		FBgn0053172	CG33172	Q86B53	1.06059	0.0331951	-0.918968	0.000423444		FBgn0037019	Pex16	Q9VPB9	0.230194	0.957505	1.52277	0.0304998										FBgn0026143	Cdc45	O96989	-1.68739	0.0161272	-0.264757	0.523157										FBgn0038651	Epg5
FBgn0029067	CG1696	A0A3Q7YSM5	0.2649	0.915641	0.962581	0.000224442		FBgn0036142	Adck5	B0BNN6	1.79563	0.00621638	0.187	0.539559		FBgn0002641	mal	X2JFY7	0.172078	0.976218	3.05491	0.000224442										FBgn0034035	CG8207	Q8SXU3	-1.66382	0.0217842	0.872814	0.000224442										FBgn0032869	anon-WO0140519.68
FBgn0036134	FoxK	A0JL24	0.302668	0.844877	0.600604	0.000617404		FBgn0052174	CG32174	E3CTI1	2.8495	0.00186595	-0.448438	0.275495		FBgn0032123	Oatp30B	Q7KTG4	0.117548	0.987809	1.03924	0.000224442										FBgn0267384	Ubc7	Q9VXE8	-1.85243	0.0134337	0.499417	0.0174421										FBgn0002921	Atpalpha
FBgn0023537	CG17896	Q7KW39	0.233686	0.696257	-0.690482	0.00972753		FBgn0035400	CG11537	Q8T014	3.32324	0.0269855	-0.393649	0.0446409		FBgn0086683	Spf45	Q7PL83	-0.0321567	0.989887	1.07062	0.000224442										FBgn0052602	Muc12Ea	Q8IR52	-1.01429	1.68444e-05	0.528526	1										FBgn0030687	Rpc160
FBgn0029854	CG3566	D2NUJ7	0.0155908	0.989887	-0.416263	0.872532		FBgn0032430	CG6388	Q9VK89	0.911019	0.000293923	-0.673803	0.000423444		FBgn0027083	MetRS-m	Q9VFL5	0.348343	0.863889	1.95209	0.000224442																										FBgn0030674	HUWE1
FBgn0046704	Liprin-alpha	M9PC73	0.125195	0.980255	-0.195773	0.341828		FBgn0030789	Rrp45	Q8T4A9	0.585116	0.0491354	-0.743355	0.103883		FBgn0051092	LpR2	Q7YTZ6	-1.36625	0.415482	3.66463	0.000224442																										FBgn0037363	Atg17
FBgn0038619	CG7685	A0A0B4KHC7	0.0766499	0.989887	-0.608762	0.0261615		FBgn0024945	NitFhit	O76464	0.70327	0.0454229	0.906859	0.00997025		FBgn0035906	GstO2	Q29QZ8	-0.429741	0.860869	1.72194	0.000224442																										FBgn0259734	Nost
FBgn0004636	Rap1	P08645	0.0207632	0.990306	0.284611	0.156933		FBgn0038965	mats	A0A0B4KGK3	2.6161	0.00698326	0.509496	0.00605316		FBgn0039465	Tsp97E	Q9VB99	-2.62289	0.0507751	1.05126	0.000224442																										FBgn0043362	bchs
FBgn0035704	Vps8	Q9VRX2	0.215444	0.958745	0.807913	0.000224442		FBgn0262954	Rpb12	Q6IGE3	1.74116	0.00117507	0.573319	0.0102197		FBgn0030740	CG9917	Q95SC0	-0.524902	0.732222	1.08627	0.00877662																										FBgn0004167	kst
FBgn0016726	RpL29	A0A1B2AJK8	0.11199	0.950867	0.596084	0.00196882										FBgn0038470	CG18213	Q86NX8	0.496858	0.868253	1.30617	0.000224442																										FBgn0039851	mey
FBgn0011655	Med	Q7KPL1	0.0505748	0.989887	-0.520842	0.572745										FBgn0032689	CG10413	Q9VJ75	-0.450362	0.765303	2.32917	0.000224442																										FBgn0004367	mei-41
FBgn0035890	CG13667	D0IQG3	0.345006	0.954107	0.249725	0.578851										FBgn0031457	Snx21	Q9VQG1	-0.579922	0.872659	1.22427	0.0223792																										FBgn0035771	Sec63
FBgn0002022	Catsup	Q2EJQ2	-0.533352	0.840473	0.54142	0.00351378										FBgn0036368	CG10738	M9NFA6	0.882783	0.690807	4.01705	0.0150442																										FBgn0030266	CG11122
FBgn0051683	BcDNA.GH02384	Q9Y168	0.245129	0.805122	0.27054	1										FBgn0033738	DUBAI	Q7JQI1	-0.739001	0.639047	1.01196	0.000224442																										FBgn0044419	Pmi
FBgn0031505	ND-B14.5B	Q9VQM2	-0.566603	0.143964	0.871173	0.000224442										FBgn0026570	LD30049	Q9W047	0.571712	0.873175	3.92025	0.000224442																										FBgn0264489	CG8154
FBgn0039301	Nup37	Q9VBU8	-0.10816	0.987809	0.242165	0.277878										FBgn0032189	Ripalpha	Q9VL31	-0.607466	0.770073	2.02496	0.000224442																										FBgn0033194	Vps13
FBgn0015513	mbc	A0A0B4K7Q6	-0.190596	0.898769	-0.620064	0.000423444										FBgn0031398	daed	Q95TS8	0.198911	0.943194	1.28285	0.000224442																										FBgn0010391	SrpRalpha
FBgn0265523	Smr	Q9VYK0	0.108698	0.980315	0.612541	0.00213156										FBgn0035383	CPT2	Q8MQY1	0.101183	0.980255	1.09397	0.000224442																										FBgn0025885	Inos
FBgn0013726	pnut	P40797	-0.0583342	0.987809	0.228268	0.262943										FBgn0023522	CG11596	E4NKI7	1.6997	0.389307	1.19136	0.000224442																										FBgn0266717	Bruce
FBgn0032047	CG13088	Q8T4E7	0.0425112	0.995468	-0.181939	0.50577										FBgn0031972	Wwox	X2J7F1	0.480041	0.841269	1.22507	0.000224442																										FBgn0013997	Nrx
FBgn0037621	M1BP	Q9VHM3	-0.192896	0.910099	0.136187	0.525623										FBgn0051715	BcDNA:RE44624	Q8MYY7	0.257964	0.86113	1.13528	0.000224442																										FBgn0029688	lva
FBgn0030478	ALT	Q9VYD9	-0.0891414	0.942106	-0.511121	0.0145545										FBgn0033226	puml	Q7JQU9	-0.0476773	0.987809	1.06999	0.000224442																										FBgn0039727	Vps13B
FBgn0030370	CG1950	C0ML08	0.310871	0.982406	0.179374	1										FBgn0037655	Kcmf1	Q95RX5	0.196154	0.689884	3.58283	0.000224442																										FBgn0266111	ana3
FBgn0035253	Srrm234	Q960C4	0.279997	0.819561	0.411776	0.0316028										FBgn0003495	spz	Q8IG88	1.44913	0.325376	1.47562	0.000224442																										FBgn0087002	apolpp
FBgn0263852	Dad1	Q9VLM5	-0.246059	0.589619	0.498196	0.0375796										FBgn0266098	rg	X2JE60	0.0103522	0.997241	1.00119	0.000224442																										FBgn0036806	Cyp12c1
FBgn0267972	Der-1	M9PBP5	0.541948	0.94195	-0.263888	0.204015										FBgn0051673	CCG31673	X2J9A5	-0.149894	0.96253	2.79831	0.000224442																										FBgn0267488	Mcr
FBgn0028691	Rpn9	Q7KMP8	0.0919226	0.952774	-0.373282	0.259744										FBgn0260660	dmp	B2YGF9	0.234119	0.887751	4.38186	0.000224442																										FBgn0003308	ry
FBgn0265778	dzy	B8Q6A6	-0.0380846	0.994586	-0.175212	0.403913										FBgn0037537	CG2767	Q9VHX4	0.102752	0.950867	1.13352	0.000980318																										FBgn0260400	elav
FBgn0004509	Fur1	P26016	-0.0850992	0.977568	0.420859	0.029437										FBgn0053138	AGBE	A1Z992	-0.138063	0.745496	1.33196	0.000224442																										FBgn0040070	Trx-2
FBgn0040373	CG3038	Q6W4K1	0.108941	0.987809	-0.291679	0.130978										FBgn0031233	Tbc1d15-17	Q9VPL5	0.0258562	0.994866	2.56026	0.000224442																										FBgn0267348	LanB2
FBgn0039385	CG5913	Q9VBK9	0.38161	0.683875	0.0240228	0.92821										FBgn0010905	Spn	M9NFI2	0.0294513	0.989887	1.88178	0.000224442																										FBgn0015245	Hsp60A
FBgn0030313	Reepl1	B8Q867	-0.462573	0.911524	0.85403	0.303596										FBgn0042125	CG18787	Q8IGN1	-0.584588	0.768527	1.29096	0.000224442																										FBgn0026876	cg11403
FBgn0039527	CG5639	Q8MST1	0.513534	0.873175	-0.263514	1										FBgn0283657	Tlk	Q8IRT7	0.62844	0.260499	1.42002	0.000224442																										FBgn0032775	CG17544
FBgn0029979	mahe	Q9W3M7	-0.356621	0.486888	-0.622278	0.000224442										FBgn0030685	Graf	X2JDY8	0.164907	0.980315	1.13349	0.000224442																										FBgn0264089	sli
FBgn0029093	cathD	Q7K485	-0.29719	0.139033	0.799014	0.000224442										FBgn0015926	dah	C5I796	-0.123515	0.94195	2.06483	0.000224442																										FBgn0030242	sofe
FBgn0030506	DNAlig4	Q8MS06	0.094209	0.989887	-0.504171	0.0463095										FBgn0039304	CG10425	Q9VBU5	0.146752	0.981919	2.75504	0.000224442																										FBgn0030246	CG1582
FBgn0003447	sn	Q8SY66	0.122135	0.887751	0.782545	0.00320853										FBgn0013746	alien	M9PFB5	-0.0369688	0.987809	1.11504	0.000224442																										FBgn0036752	Adgf-A
FBgn0015222	Fer1HCH	H1UUD2	0.159809	0.278487	0.719025	0.0144315										FBgn0001404	egh	A4V3W0	0.171798	0.94195	1.44586	0.000224442																										FBgn0266518	Dpit47
FBgn0263106	DnaJ-1	Q86DS7	-0.327357	0.861438	-0.012359	0.952685										FBgn0036099	CG11811	Q9VTB3	0.03433	0.987809	1.55298	0.000224442																										FBgn0040336	Seipin
FBgn0036173	D.M.UKP	M9NDP2	0.205091	0.942323	0.0212566	0.976226										FBgn0261794	kcc	Q8MLQ5	-0.418427	0.821224	1.80828	0.000224442																										FBgn0030552	mRpL38
FBgn0086444	l(2)37Cb	Q9VIZ3	0.294359	0.929702	-0.606449	0.00131243										FBgn0029685	CG2938	Q9W4P0	0.402539	0.72226	3.41346	0.000224442																										FBgn0003149	Prm
FBgn0024841	Pcd	O76454	0.437976	0.30325	0.270521	0.823949										FBgn0031893	MICU1	A2VEI2	1.61256	0.0941105	1.79888	0.000224442																										FBgn0260990	yata
FBgn0013987	MAPk-Ak2	A4V402	0.0645883	0.988974	0.331505	0.0893048										FBgn0250843	Prosalpha6	I0DHK3	-0.00317761	0.996764	1.75481	0.000224442
FBgn0011202	dia	M9NCZ5	-0.312402	0.631224	0.124272	0.569026										FBgn0036059	nudE	A8JNQ0	-0.259598	0.980255	1.09993	0.000224442
FBgn0002774	MLE	B3STG6	-0.155535	0.937568	-0.311207	0.100042										FBgn0259682	Jabba	B7YZK4	-0.80493	0.686251	1.28728	0.000224442
FBgn0039117	tst	Q9VCH8	-0.292766	0.732604	-0.354107	0.148475										FBgn0004924	Top1	Q494M1	-0.302459	0.911142	1.05448	0.000224442
FBgn0026602	Adk3	Q7JWW6	-0.054249	0.994586	0.251808	1										FBgn0034491	Hsl	Q7JR83	-0.252394	0.917177	4.3029	0.000224442
FBgn0015221	Fer2LCH	A0A0B4KHF0	0.220115	0.471375	0.563723	0.0498239										FBgn0029996	UbcE2H	Q2XYF2	0.0414736	0.980985	3.2018	0.000224442
FBgn0004368	Ptp4E	Q9W4F5	-0.365676	0.911524	-0.721596	0.000224442										FBgn0028408	Drep2	Q7K304	-0.208414	0.952774	2.54825	0.000224442
FBgn0052473	CG11688	Q8INH5	-0.292638	0.874858	0.919144	0.000224442										FBgn0053276	CG33276	A8E736	-1.42773	0.00247269	1.40365	0.0192234
FBgn0028703	Nhe3	M9PB53	0.106322	0.980255	-0.4873	0.0130196										FBgn0039930	CG11077	Q9V492	0.763314	0.417566	1.31532	0.000224442
FBgn0033205	CG2064	C1C590	0.471398	0.841269	-0.472564	0.336448										FBgn0034345	BcDNA:RH27395	A1ZB83	0.354791	0.756072	2.39523	0.000224442
FBgn0033265	coil	A0A0B4LEV8	-0.0263008	0.996169	0.97714	0.0879556										FBgn0030336	CG1578	Q8MRI4	-0.463335	0.565931	3.48453	0.000224442
FBgn0033373	CG30346	Q7JW73	0.463269	0.696257	-0.334601	0.558912										FBgn0260475	CG30059	Q95R73	0.0287034	0.995004	2.41443	0.00131243
FBgn0263993	CG43736	M9PGK3	0.331146	0.937529	-0.0419998	0.87886										FBgn0052068	CG32068	F3YDM3	-0.638801	0.438598	1.17063	0.000224442
FBgn0261575	tobi	Q9VBR6	-0.0507256	0.989887	0.0565408	0.943404										FBgn0016034	mael	L0CR41	1.23202	0.683201	2.4003	0.000224442
FBgn0011661	Moe	M9PHG2	0.0184634	0.987809	-0.154474	0.470052										FBgn0260780	wisp	X2JEK3	0.0394333	0.993412	3.3082	0.000224442
FBgn0037250	anon-WO0118547.308	Q960G1	0.371133	0.88941	-0.511549	0.00551742										FBgn0033712	CG13163	Q4V5V1	-0.325493	0.876961	1.45887	0.000224442
FBgn0020377	Sr-CII	A1Z8V0	0.173353	0.850661	0.450052	0.013934										FBgn0264574	Glut1	Q8IRI6	-1.82193	0.00809989	1.85159	0.000224442
FBgn0008635	betaCOP	P45437	0.215623	0.873484	-0.938106	0.000224442										FBgn0264816	CG7683	Q961G6	0.719547	0.86113	1.23076	0.000224442
FBgn0014010	Rab5	Q9V3I2	0.0649948	0.980255	0.0254146	0.915623										FBgn0031643	CG3008	Q9VR42	0.0405733	0.996648	1.16605	0.000224442
FBgn0039403	Sld5	Q9VBI1	0.170841	0.987809	0.729707	0.000423444										FBgn0037797	CG12420	Q4V5F3	0.596167	0.911142	2.04963	0.000224442
FBgn0260648	Rrp40	Q8IPX7	-0.467489	0.143964	-0.366053	0.33522										FBgn0035155	RabX6	M9PE35	1.838	0.159704	1.41275	0.00114942
FBgn0024956	Mat1	Q7KPG8	0.38174	0.887751	-0.375818	0.111627										FBgn0043854	slam	Q9VME5	0.533884	0.730339	3.4084	0.000224442
FBgn0037723	SpdS	Q86P04	0.252782	0.749123	-0.4666	0.808028										FBgn0034021	CG8180	Q7K3C2	-0.149876	0.987809	1.72984	0.00229431
FBgn0036557	mRpS31	Q9VUX1	0.522199	0.720871	-0.333942	0.433362										FBgn0038279	Sdr	Q9VFE2	0.527452	0.866158	2.19931	0.000224442
FBgn0262559	Mdh2	Q9VEB1	-0.148477	0.819561	-0.162594	0.703427										FBgn0027054	CSN4	Q9V345	0.343379	0.732304	1.3487	0.000224442
FBgn0001330	kz	Q6NR37	0.156058	0.980315	0.56036	0.123916										FBgn0027617	UKL	Q9XYZ6	0.913587	0.661882	1.06845	0.000224442
FBgn0015269	Nf1	A0A0B4KI28	-0.0546802	0.980315	0.598535	0.00131243										FBgn0261995	CG31063	Q9VB64	-0.135723	0.918133	1.55194	0.000224442
FBgn0259174	Nedd4	B7Z068	0.0195831	0.995545	0.570799	0.00131243										FBgn0025720	Ate1	O96539	0.00997205	0.997247	1.05352	0.000224442
FBgn0086605	CG9853	A0A0B4LGQ8	-0.129351	0.938478	0.516379	0.0151579										FBgn0028429	I-2	Q9V3C7	-3.63411	0.00780243	1.54022	0.000224442
FBgn0032135	GlcAT-S	E1JHC8	0.0101379	0.998099	0.771623	0.000617404										FBgn0037912	sea	Q7KSQ0	-0.386191	0.0617953	1.04709	0.00633368
FBgn0002044	swm	M9PDF2	0.253108	0.921558	0.0717322	0.770458										FBgn0030066	Uros1	Q9W3B3	0.213986	0.955747	1.59467	0.000224442
FBgn0034362	CG5323	Q7JVK8	-0.389323	0.379454	0.47486	0.0301027										FBgn0003015	osk	P25158	-0.0835472	0.980315	2.17498	0.000224442
FBgn0037356	CG12170	Q8IGI4	0.0439475	0.987809	-0.687755	0.70726										FBgn0260972	alc	Q95SG9	0.0225225	0.995468	1.00325	0.0146812
FBgn0020621	Pkn	A1Z7T0	-0.0698854	0.995004	0.66619	0.0164544										FBgn0039252	CG11771	Q9VC06	-0.0470267	0.980315	1.65146	0.000224442
FBgn0053113	Rtnl1	C6TP45	-0.358767	0.898658	0.282324	0.215391										FBgn0000330	cm	O76928	0.156509	0.952239	1.10744	0.000224442
FBgn0000581	E(Pc)	O96542	0.454985	0.933492	-0.0561242	0.821163										FBgn0031062	CG14230	Q9VWD4	-0.207768	0.94738	1.2827	0.000224442
FBgn0013764	Chi	Q7KVG9	0.0728483	0.987809	0.682629	0.000224442										FBgn0004066	Prosalpha4	P22769	0.057817	0.980255	2.38972	0.000224442
FBgn0040394	CG16903	Q9W526	-0.0336209	0.994586	0.211429	0.29212										FBgn0011770	Gip	P36951	-0.396049	0.696257	1.77124	0.000224442
FBgn0024329	Mekk1	Q8MSQ4	-0.248638	0.933794	0.782417	0.000224442										FBgn0066114	GlcAT-I	B5RJ22	-0.332915	0.88167	1.06662	0.000224442
FBgn0263231	bel	A0A0H4XWW0	0.00549564	0.995468	-0.882085	0.000224442										FBgn0037087	CG7519	M9PGB6	-0.311781	0.377588	1.26435	0.000224442
FBgn0033844	bbc	A1Z9D9	0.360524	0.75345	0.697835	0.000224442										FBgn0264305	CG43783	A8WHE1	0.516284	0.337071	1.27926	0.000224442
FBgn0030704	BcDNA:RH08992	Q8SXX0	0.101272	0.954306	-0.683408	0.0157472										FBgn0000405	CycB	P20439	1.5999	0.661882	1.20408	0.000224442
FBgn0037573	CG7483	Q9VHS8	-0.0510985	0.987809	0.333627	0.0793852										FBgn0052350	Vps11	Q8SX81	-0.817786	0.368798	1.97454	0.000224442
FBgn0023388	Dap160	M9PBF6	0.548802	0.661882	-0.601852	0.000980318										FBgn0261698	SLO2	A0A0B4KFK3	-0.390824	0.696257	2.88469	0.000224442
FBgn0037001	CG6020	A0A024E3A5	0.213397	0.617412	-0.0541688	0.85535										FBgn0038252	CG3509	A0APB0	0.342526	0.424432	3.94778	0.000224442
FBgn0263197	Patronin	A1ZAU8	0.359559	0.94802	0.373229	0.0669116										FBgn0029891	Pink1	Q0KHV6	1.10128	0.853727	1.61422	0.000224442
FBgn0027948	msps	A0A0B4K700	-0.236366	0.960299	-0.923066	0.000224442										FBgn0003575	su(sable)	M9W963	-0.181069	0.915641	1.19638	0.000224442
FBgn0052409	CG32409	Q8MR24	0.328738	0.930463	0.313713	0.0956731										FBgn0262782	Mdh1	Q8MQS7	0.583476	0.322485	2.53539	0.000224442
FBgn0033232	CG12159	A1Z765	0.0877443	0.987809	-0.80922	0.0150442										FBgn0038251	Hexim	Q9VFH2	-0.0876977	0.987809	2.7213	0.000224442
FBgn0025741	PlexA	Q9V491	0.131133	0.907102	0.435605	0.0315053										FBgn0026317	Tsc1	Q9U9A9	0.891516	0.667373	2.15831	0.000224442
FBgn0030037	Miga	Q9W3F7	0.151963	0.980255	-0.938673	0.27561										FBgn0260003	Dys	A0A0B4KGH0	0.0221323	0.989887	2.17023	0.000224442
FBgn0035039	Adck1	Q9W133	0.156385	0.980255	-0.0829185	0.895461										FBgn0026316	Ubc10	Q7K738	0.294521	0.622599	1.26811	0.000224442
FBgn0010531	Ccs	Q9BLY4	0.336117	0.746393	0.181612	0.681921										FBgn0041775	tral	M9PFF9	2.1806	0.221166	1.59228	0.000224442
FBgn0031418	CG3609	Q9VQB4	-0.444109	0.456652	0.82293	0.000224442										FBgn0000032	Acph-1	Q9VAD0	-0.180492	0.987809	3.91894	0.000224442
FBgn0035111	Dis3l2	Q9W0T7	0.159181	0.929552	-0.104361	0.634191										FBgn0022361	Pur-alpha	Q95RR6	0.0257621	0.994866	2.34654	0.000224442
FBgn0032505	CG16826	Q8MR56	0.314169	0.914769	-0.38092	1										FBgn0029152	Mkrn1	Q9TVX6	0.252936	0.94195	1.6112	0.000224442
FBgn0266696	Svil	M9PDU5	0.327536	0.91333	-0.273242	0.227565										FBgn0019990	Gcn2	O61651	-0.158092	0.980255	1.12856	0.00852962
FBgn0035753	RpL18	Q9VS34	0.120625	0.165107	0.477958	0.0322162										FBgn0051549	CG11005	Q8SX57	-0.167897	0.82294	2.84786	0.000224442
FBgn0030959	cg6961	Q9VWQ3	-0.0237446	0.995468	0.974615	0.000224442										FBgn0031170	ABCA	M9PFD0	0.28336	0.928773	1.54914	0.000224442
FBgn0013759	CASK	E1JIS7	-0.297745	0.869982	-0.0962591	0.696697										FBgn0032196	CG5708	Q9VL21	0.612987	0.869704	1.13828	0.000224442
FBgn0028582	lqf	M9PEM7	-0.461165	0.94195	-0.372032	0.0470532										FBgn0015477	Rme-8	A1Z7S0	-0.1849	0.942323	1.37125	0.000224442
FBgn0031681	Pgant5	Q6WV17	0.272925	0.980315	-0.850447	0.000224442										FBgn0053217	CG33217	Q8MS38	0.0283169	0.989887	1.26108	0.000224442
FBgn0261570	raskol	Q8IQZ6	0.382492	0.88941	-0.890383	0.000224442										FBgn0010548	Aldh-III	A0A0B4KEL0	0.356491	0.691633	2.76125	0.000224442
FBgn0020370	TppII	A0A0B4LGC0	-0.0687986	0.987809	0.146368	0.514868										FBgn0025864	Crag	Q9W3D3	-0.231742	0.941452	2.78996	0.000224442
FBgn0003274	RpLP2	P05389	0.0818596	0.953898	0.654973	0.00196882										FBgn0038564	CG7785	A8E6W2	0.689457	0.928036	1.6602	0.000224442
FBgn0030412	Tomosyn	Q9VYK6	0.0953964	0.987809	-0.534762	0.0822176										FBgn0028685	Rpt4	Q9W414	-0.0538275	0.943673	1.25012	0.000224442
FBgn0031266	CG2807	Q4V5E9	-0.0151988	0.998495	0.306071	0.111574										FBgn0051755	SoYb	Q9VL52	0.234419	0.958745	3.51039	0.000224442
FBgn0036623	Agpat3	Q9VV51	-0.236183	0.898894	0.625021	0.00148023										FBgn0039890	ABCD	Q7JUN3	-0.262881	0.950867	1.7799	0.000224442
FBgn0030276	Dlic	Q9VZ20	0.486105	0.875221	-0.486751	0.0130196										FBgn0010282	TfIIFalpha	Q05913	-0.635289	0.726087	1.13748	0.000224442
FBgn0001986	Mtr4	Q9Y134	-0.177566	0.907102	0.137123	0.518764										FBgn0036043	Ae2	Q9VT48	-0.626577	0.506081	3.94026	0.000224442
FBgn0033735	Dera	Q7K209	-0.110143	NA	0.845634	0.000224442										FBgn0024957	Irp-1B	Q9NFX2	0.0564424	0.962785	1.56712	0.000224442
FBgn0038566	anon-WO0172774.95	Q9VED4	0.161148	0.950867	0.593834	0.071499										FBgn0028476	Usp1	Q8I077	0.397621	0.848309	1.3752	0.000224442
FBgn0024983	EG:65F1.1	O76896	-0.197445	0.869704	0.266454	0.699335										FBgn0010620	Sip1	Q7K5M6	-0.267268	0.893862	2.49843	0.000224442
FBgn0259824	Hip14	Q9VUW9	-0.0953398	0.987809	0.107663	0.630679										FBgn0003169	put	Q24468	1.60226	0.35074	1.00925	0.000224442
FBgn0034187	CT21565	A1ZAP7	0.276785	0.700155	0.969843	0.638405										FBgn0010516	wal	Q7KN94	0.00565185	0.994866	2.01379	0.000224442
FBgn0041180	Tep4	Q9VIT9	-0.0175103	0.994586	-0.324932	0.0995683										FBgn0036837	CG18135	Q86BJ0	0.679353	0.775518	1.84807	0.000224442
FBgn0014009	Rab2	O18333	-0.0173798	0.988974	0.632745	0.000224442										FBgn0015614	CanB2	A0A0B4K833	0.588025	0.806283	3.8447	0.000224442
FBgn0034968	RpL12	Q9W1B9	-0.151601	0.308819	0.573038	0.0126577										FBgn0032198	eEF1delta	Q9VL18	0.0161781	0.988974	1.29239	0.000224442
FBgn0027582	BcDNA.GH06032	Q9Y139	-0.397905	0.887751	-0.673538	0.000224442										FBgn0037643	ScsbetaA	A0A0B4JCW4	0.142605	0.875436	2.71523	0.00114942
FBgn0037137	Nopp140	M9PFZ1	-0.37565	0.442047	0.566487	0.00306062										FBgn0001098	Gdh	P54385	-0.257728	0.749123	3.17316	0.000224442
FBgn0042177	Arts	M9PFR8	-0.0922419	0.94195	0.658917	0.00260807										FBgn0034091	mrj	Q7JUZ6	-0.285706	0.901056	2.17187	0.000224442
FBgn0000455	Dip-C	Q9VG79	-0.441282	0.665063	0.92223	0.000224442										FBgn0022359	Sodh-2	O96299	-0.0433672	0.980255	1.43813	0.000224442
FBgn0031115	CG11710	Q9VRA1	-0.109508	0.985966	-0.475175	0.0437981										FBgn0036714	CG7692	Q9VVF8	-0.273184	0.907102	1.02361	0.000224442
FBgn0038570	Prx5	Q960M4	-0.201777	0.295567	0.589185	0.0107257										FBgn0000711	flw	Q8SWU9	0.492177	0.729825	2.29339	0.000224442
FBgn0027554	anon-WO0172774.24	Q9Y114	-0.151	0.959588	0.288126	0.4034										FBgn0024889	Kap-alpha1	Q9U1H6	0.361691	0.901196	1.05768	0.000224442
FBgn0262743	Fs(2)Ket	O18388	-0.0236377	0.987809	-0.365858	0.060039										FBgn0037470	Tailor	Q9VI58	-0.0903579	0.980315	2.22865	0.000224442
FBgn0031145	Ntf-2	Q9VRD6	-0.332426	0.722494	0.525296	0.00699002										FBgn0037894	Ranbp9	Q9VGP4	0.318204	0.570621	1.05747	0.000224442
FBgn0014857	His3.3A	C0HL66	-0.28739	0.0269855	-0.155899	0.495201										FBgn0031871	Fgop2	M9PEZ2	0.064143	0.989887	1.57987	0.000224442
FBgn0000547	ed	Q9VQW7	0.0811914	0.978088	-0.352579	0.101868										FBgn0032475	Sfmbt	M9PFS7	-0.245332	0.974436	1.09671	0.000224442
FBgn0038395	cg10407	Q9VEZ6	0.316864	0.825791	-0.318567	0.401494										FBgn0026598	Apc2	B5RIT7	-0.964843	0.5743	1.12708	0.000224442
FBgn0037344	CG2926	Q9VNE0	0.451737	0.93853	0.387412	0.0483894										FBgn0039972	Marf1	Q7KWG9	0.796551	0.337071	3.95929	0.000224442
FBgn0011710	Septin1	Q540V5	-0.143896	0.980315	0.422537	0.0268177										FBgn0029879	APC7	Q9W3Y6	0.185693	0.94195	3.15996	0.00351378
FBgn0036035	CG18178	Q9VT38	-0.241879	0.878362	0.99515	0.000224442										FBgn0026869	Thd1	Q9XYZ3	-0.115607	0.987809	2.82928	0.000224442
FBgn0025633	CG13366	Q9W5E8	0.219979	0.938478	-0.805309	0.000224442										FBgn0086445	l(2)37Cd	Q9VIZ2	-0.224684	0.94195	1.33598	0.000224442
FBgn0260747	Chchd2	Q9VX77	0.554814	0.561844	-0.520833	0.0151579										FBgn0026619	Taz	A0A0B4JD45	0.310441	0.954107	1.09935	0.000224442
FBgn0259685	crb	P10040	-0.127621	0.987809	-0.478647	0.00801547										FBgn0024732	Drep1	A0A0B4KFQ3	0.843034	0.813586	3.40723	0.000224442
FBgn0283499	InR	D0UYA7	0.0201553	0.995468	-0.11499	0.597413										FBgn0039637	Ctl2	Q9VAP3	0.345229	0.898366	1.08899	0.000224442
FBgn0020440	Fak	Q5BIG9	0.107692	0.973307	-0.373448	0.0486818										FBgn0013773	Cyp6a22	Q9V769	-0.28232	0.914801	2.57329	0.000224442
FBgn0267821	da	C6TP22	0.226527	0.491083	-0.702618	0.000224442										FBgn0039955	CG41099	Q7PLP4	0.00236445	0.999898	2.24635	0.000224442
FBgn0037926	Elp1	Q9VGK7	0.0145032	0.994866	-0.720349	0.000224442										FBgn0017558	Pdk	A0A0B4KFG2	-0.203024	0.90432	2.97006	0.000224442
FBgn0039565	CG4884	Q9VAX9	-0.321591	0.907102	-0.688111	0.0202574										FBgn0037106	CG11307	B5RJJ4	-0.614019	0.369728	3.01927	0.000224442
FBgn0032688	CG15160	Q9VJ77	0.129763	0.978088	0.298297	0.128285										FBgn0003231	ref(2)P	P14199	-0.159938	0.980255	1.96117	0.000224442
FBgn0026196	nop5	Q9VM69	0.0254048	0.989887	-0.223754	0.458339										FBgn0036661	CG9705	Q9VVA0	0.5564	0.869704	1.56881	0.000224442
FBgn0044323	Cka	M9NEC0	-0.0774561	0.907102	-0.156286	0.56546										FBgn0033233	Kdm4A	Q9V333	0.465871	0.861438	1.67417	0.000224442
FBgn0015371	chn	A0A0B4K7A3	0.188996	0.980315	-0.911723	0.000224442										FBgn0032382	Mal-B2	A0A4P1SA55	0.289626	0.935227	1.9979	0.000224442
FBgn0001197	His2Av	A0A0B4KH25	-0.217201	0.887751	0.292706	0.180877										FBgn0267376	SelR	A0A1B2AJD1	0.199757	0.984746	1.61747	0.000224442
FBgn0034503	MED8	B6IDR6	0.0911544	0.994442	-0.146071	0.5571										FBgn0029134	Prosbeta5	Q9NHX7	0.172481	0.879022	1.68719	0.000224442
FBgn0028687	Rpt1	Q7KMQ0	0.183011	0.59588	-0.284949	0.173993										FBgn0028341	Ptpmeg2	Q9W324	-0.211003	0.819561	1.35788	0.000224442
FBgn0015278	Pi3K68D	Q7JNX6	0.194112	0.94195	0.459184	0.0348669										FBgn0037696	GstZ1	Q9VHD3	-0.11326	0.989887	2.52975	0.000224442
FBgn0039303	CG11857	A0A140SRF8	-0.0710527	0.987809	0.214039	0.282078										FBgn0086134	Prosalpha2	P40301	-0.379936	0.144342	1.55297	0.000224442
FBgn0027070	Ugt36E1	Q9VJ45	0.219657	0.876961	0.778627	0.414883										FBgn0038020	GstD9	E4NKK7	-0.0754289	0.968249	1.64568	0.000224442
FBgn0039625	beta4GalNAcTB	Q9VAQ8	-0.256419	0.959588	-0.25244	0.259347										FBgn0026777	Rad23	Q9XZE0	-0.116948	0.982352	1.29557	0.000224442
FBgn0263355	CG11016	B7YZX9	0.106549	0.954306	0.3404	0.529796										FBgn0021979	l(2)k09913	Q8MLS7	-0.198242	0.787406	1.32669	0.000224442
FBgn0020279	lig	A0A0B4K7U5	-0.0478279	0.980255	0.286215	0.217856										FBgn0039644	rdog	Q961D3	-0.383396	0.509705	2.65437	0.000224442
FBgn0030345	CG1847	A0A6H2EG45	-0.465103	0.88167	0.552984	0.0886039										FBgn0260855	Sec22	O77434	-0.544971	0.732304	1.09093	0.000224442
FBgn0024846	p38b	O61443	0.0519578	0.987809	-0.771	0.635255										FBgn0042135	Gdap2	A1Z742	-0.832886	0.729825	3.39075	0.000224442
FBgn0033673	CG8298	Q7JY99	-0.18534	0.987809	-0.710615	0.000423444										FBgn0026751	XRCC1	Q9UB07	0.484051	0.887751	1.21496	0.000224442
FBgn0010607	l(2)05714	E4NKK9	0.183796	0.93853	0.52856	0.0278858										FBgn0039861	pasha	Q9V9V7	-0.532504	0.874858	1.31748	0.000224442
FBgn0043884	mask	A0A0B4KHR8	-0.272357	0.937431	-0.327008	0.157057										FBgn0038772	CG4973	A0ANM5	-0.435541	0.749123	2.04612	0.000224442
FBgn0261550	CG5077	Q7KSB3	-0.419407	0.898658	-0.180276	0.463274										FBgn0025519	fidipidine	A1ZAC7	0.598268	0.749123	1.30957	0.000224442
FBgn0051195	CG31195	Q8IN49	-0.182714	0.86113	-0.799228	0.000224442										FBgn0265935	coro	A0A0B4KEU5	-0.178723	0.987809	1.80391	0.000224442
FBgn0034599	CG9437	C0MK29	0.120468	0.987809	0.469256	0.0441429										FBgn0001941	ifc	Q94515	-0.0573688	0.993522	1.33284	0.000224442
FBgn0031356	CG17660	Q9VQ34	-0.565981	0.94195	-0.695907	0.000224442										FBgn0030603	CG5541	E3CTR3	0.410999	0.907102	3.94993	0.000224442
FBgn0030504	CG2691	Q9VYA7	0.298035	0.843556	0.645964	0.000423444										FBgn0040466	Dlip2	Q9VN42	0.22605	0.82582	1.00596	0.000224442
FBgn0025627	CG4194	Q9W528	0.246064	0.963771	-0.447246	0.177768										FBgn0029763	Usp16-45	Q9W4C3	-0.262351	0.938644	1.2182	0.000224442
FBgn0011692	pav	Q9VZF5	-0.399903	0.725292	-0.69833	0.000224442										FBgn0086346	ALiX	Q9VB05	0.357478	0.696257	1.19006	0.000224442
FBgn0260743	GC1	Q9VGF7	-0.154821	0.987809	-0.378213	0.1496										FBgn0267408	AOX1	Q9VF53	-0.820882	0.261368	2.65955	0.000224442
FBgn0261602	RpL8	Q9V3G1	0.0865035	0.853727	0.282443	0.248929										FBgn0051759	CG31759	Q8T471	0.110098	0.917177	4.13313	0.000617404
FBgn0001079	fu	P23647	-0.476448	0.756731	0.930194	0.000224442										FBgn0027279	l(1)G0196	X2JCY0	-0.0937714	0.954107	1.95922	0.000224442
FBgn0053182	Kdm4B	G4LU55	0.488779	0.493802	0.306814	0.769023										FBgn0000083	AnxB9	P22464	0.519536	0.728705	1.08986	0.000224442
FBgn0031950	Herp	Q9VLW9	-0.282925	0.978088	-0.825697	0.000224442										FBgn0283427	FASN1	Q9VQL7	0.177886	0.825769	1.3756	0.000224442
FBgn0003942	RpS27A	P15357	-0.150472	0.855849	0.0780872	0.806701										FBgn0020224	Cbl	P91683	0.161755	0.938478	1.61475	0.000224442
FBgn0037200	CG11109	Q8IPS4	0.100704	0.987809	-0.351628	0.871052										FBgn0037653	Iru	Q9VHI7	0.197682	0.93853	1.32584	0.000224442
FBgn0031662	CG3792	Q9VMW8	0.110997	0.987809	-0.372386	0.0993316										FBgn0266064	CG6904	D5SHR2	-0.645568	0.428816	1.27692	0.000224442
FBgn0265101	CG9617	C0MKD5	-0.284727	0.887751	0.914064	0.000224442										FBgn0032884	Pomp	Q9VIJ5	-0.629169	0.82582	1.55323	0.000224442
FBgn0052423	shep	Q8MSV2	0.0810147	0.987809	0.0105457	0.961983										FBgn0000228	Bsg25D	E8NHA5	0.469743	0.48918	1.05985	0.000224442
FBgn0038039	CG5196	Q8SWX8	0.190598	0.959588	-0.66085	0.000224442										FBgn0037756	CG8507	Q9VH64	0.318009	0.209532	3.80562	0.000224442
FBgn0013563	Pex1	Q9Y090	0.00422604	0.999282	0.465095	0.292388										FBgn0005391	Yp2	B5RJK7	0.540377	0.793035	2.17387	0.0404749
FBgn0036777	CG7341	Q7K121	0.203384	0.962562	0.738682	0.0109578										FBgn0051098	CG10634	Q8IGW2	-0.349521	0.876961	1.74012	0.000224442
FBgn0038925	Cchl	Q9VD55	0.0663199	0.980255	-0.281126	0.158891										FBgn0033177	CG11141	Q6NLL1	0.391281	0.742913	1.25616	0.000224442
FBgn0035001	Slik	Q8MLP1	-0.577668	0.709903	0.435655	0.0508683										FBgn0032732	EMC5	Q9VJ25	0.191634	0.960001	1.42805	0.000224442
FBgn0015380	drl	M9PDD9	0.255452	0.987809	-0.878194	0.000224442										FBgn0260632	dl	E1JHK3	0.566713	0.393261	1.4222	0.00131243
FBgn0010097	gammaTub37C	P42271	-0.187372	0.898627	0.641893	0.0391127										FBgn0000173	ben	P35128	-0.403291	0.732304	1.55271	0.000224442
FBgn0013548	l(2)dtl	Q24371	-0.416789	0.88941	-0.13	0.552866										FBgn0039958	CG12567	Q7PLS1	0.538783	0.672388	2.29294	0.000224442
FBgn0014366	noi	O46106	0.433859	0.323791	0.506142	0.00496947										FBgn0041789	Pax	Q8MQX3	-0.0584369	0.980255	2.29938	0.000224442
FBgn0038325	Atg4b	Q9VF80	-0.17018	0.959588	0.200938	0.47325										FBgn0037327	PEK	Q9NIV1	-0.534976	0.656846	2.00588	0.000224442
FBgn0036277	CG10418	Q9VTW6	-0.1489	0.980315	0.303824	0.157792										FBgn0283525	l(2)10685	Q9VPX3	0.917048	0.665063	1.10709	0.00699002
FBgn0260970	Ubr3	M9PDZ8	0.0212506	0.99445	-0.793041	0.000980318										FBgn0039492	blr2	A0A0B4LHZ6	0.724356	0.704672	1.06523	0.000224442
FBgn0030018	slpr	Q95UN8	-0.413511	0.920512	-0.52634	0.00985914										FBgn0035515	CG14997	Q9VZF6	-0.196077	0.910099	3.28208	0.000224442
FBgn0033482	CG1371	A1Z843	-0.175609	0.788241	-0.563808	0.000797251										FBgn0035871	BI-1	Q8IQA1	0.000734765	0.999898	1.06011	0.000224442
FBgn0037552	CG7800	E3CTT3	-0.537041	0.441746	-0.329436	0.120453										FBgn0002524	lace	Q9U912	-0.0966289	0.987809	1.26915	0.000224442
FBgn0032524	Hacd2	Q9VJX8	0.464588	0.887751	0.257768	0.231968										FBgn0027507	CG1344	A9UNG7	-0.0267924	0.995468	1.14765	0.0309173
FBgn0026702	CG32763	F6J3L2	0.268384	0.977858	-0.842721	0.000224442										FBgn0261381	mtTFB1	Q9VTM5	0.398661	0.918133	1.76361	0.000224442
FBgn0260049	flr	Q9VU68	-0.173006	0.713219	-0.365338	0.0727869										FBgn0033584	CG7737	Q7K4C2	-0.528065	0.665063	2.44817	0.000224442
FBgn0042134	Capr	Q9I7D3	0.0725476	0.869982	-0.482014	0.00902367										FBgn0030100	CG12106	Q8IH72	-0.515035	0.843556	1.40282	0.000224442
FBgn0010379	Akt1	H1ZY64	0.145388	0.987809	-0.412666	0.0281841										FBgn0032644	CG5131	Q9VJD0	-0.74363	0.228089	1.37073	0.000224442
FBgn0027784	Prp18	Q9V437	-0.0494076	0.989887	0.657473	0.000224442										FBgn0030791	CG9132	Q9VXB0	-0.339309	0.772173	3.46686	0.000224442
FBgn0002626	RpL32	P04359	-0.0762178	0.987809	0.417942	0.0461148										FBgn0264693	ens	M9PBN6	-0.195045	0.942323	1.40954	0.000224442
FBgn0038478	cal1	Q9VEN2	-0.221443	0.957425	0.798789	0.000224442										FBgn0031360	CG31937	Q95TP5	0.571974	0.747078	2.04505	0.000224442
FBgn0261955	kdn	C6TP50	-0.0232583	0.987881	-0.533968	0.00409008										FBgn0030890	CG7536	Q9VWZ2	-0.545456	0.859388	1.50438	0.000224442
FBgn0038400	CG5903	Q9VEY5	0.261078	0.730173	-0.404124	0.0541892										FBgn0034951	CG3860	Q9W1D9	0.0739416	0.988974	2.60036	0.000224442
FBgn0031815	frj	Q9VMD5	0.414534	0.938478	-0.768375	0.000423444										FBgn0063492	GstE9	R9Z3V2	0.446783	0.962359	1.68256	0.000224442
FBgn0002466	sti	M9PI41	-0.303484	0.869982	-0.304652	0.136182										FBgn0023216	Parg	O46043	-0.712111	0.622689	2.27676	0.000224442
FBgn0005536	Mbs	M9NDS8	0.170992	0.839569	-0.307401	0.121196										FBgn0020270	mre11	B6UX48	0.00463972	0.997067	1.05444	0.000224442
FBgn0259483	Mob4	A0A0B4K6X9	-0.560378	0.755945	-0.395558	0.0328015										FBgn0003748	Treh	A5XCQ4	-0.0899774	0.987809	2.0994	0.000224442
FBgn0262739	AGO1	Q7KY08	-0.199772	0.824956	0.188682	0.420496										FBgn0034066	EMC7	A1ZA83	0.235567	0.90432	1.25249	0.000224442
FBgn0263395	hppy	A0A0B4LFQ3	0.172485	0.973307	-0.66281	0.000423444										FBgn0037715	CG9399	A0A0B4KFZ7	0.185341	0.938478	1.68565	0.000224442
FBgn0030434	Brms1	Q9VYI2	-0.319761	0.938478	-0.194282	0.339838										FBgn0062442	Cisd2	Q9VAM6	0.0830764	0.987809	1.48741	0.000224442
FBgn0261641	CG31367	A0A0B4KFB8	-0.058914	0.987809	0.110326	0.636032										FBgn0025743	mbt	B5RIT0	0.0558906	0.990984	1.1565	0.000224442
FBgn0030629	CG9123	C5I7R9	-0.216397	0.980255	0.900704	0.000224442										FBgn0030655	CG9213	Q9VXT5	1.01026	0.552943	1.02496	0.000224442
FBgn0037347	CG1427	Q4V5V4	0.360706	0.915641	-0.585999	0.00380836										FBgn0040285	Scamp	Q9NHD7	-0.53238	0.720377	1.22521	0.000224442
FBgn0031877	CG10399	Q4V3J3	0.478168	0.575462	0.0854584	0.966577										FBgn0011648	Mad	M9PBX0	1.17253	0.724555	1.34098	0.000224442
FBgn0030970	CG7326	Q9VWP0	-0.419568	0.931807	-0.975713	0.000224442										FBgn0001186	Hex-A	Q9W330	0.0960728	0.974434	2.00987	0.000224442
FBgn0022984	qkr58E-3	Q95TJ8	-0.379962	0.86113	0.161971	0.491331										FBgn0025641	DAAM	Q5BII2	1.10964	0.559363	1.63797	0.000224442
FBgn0261850	Xpd	D3DMG9	-0.0843141	0.978716	-0.52394	0.0111973										FBgn0013749	Arf102F	P40945	-0.448483	0.506727	1.22841	0.000224442
FBgn0022768	Pp2C1	Q9W4H8	0.269459	0.98345	-0.0979972	0.661055										FBgn0002284	Prosbeta6	P40304	-0.243144	0.234035	1.68588	0.000224442
FBgn0002887	mus201	Q4U2Q2	-0.442744	0.800613	-0.390424	0.0581399										FBgn0033199	CG17985	Q7K4J7	0.173637	0.988704	3.36598	0.0105967
FBgn0036805	Chmp1	Q95SH2	0.518431	0.848309	-0.557355	0.0179783										FBgn0035811	Mcad	G3KKP7	-0.0365125	0.965992	2.02657	0.000224442
FBgn0003392	shi	P27619	-0.157978	0.866158	0.723668	0.000224442										FBgn0000721	for	E1U3G0	0.933995	0.817273	1.63171	0.000224442
FBgn0001123	Galphas	A0A0B4LGI1	-0.0104317	0.997247	-0.388886	0.0374803										FBgn0028897	MET30	Q9VJL9	0.796444	0.824586	1.14107	0.000224442
FBgn0262560	wcd	Q9V7P1	0.253965	0.945803	0.509071	0.00551742										FBgn0003134	Pp1alpha-96A	P48461	0.613664	0.841269	1.50795	0.000224442
FBgn0038533	CG7523	Q6NL61	0.153451	0.980255	0.480944	0.0966142										FBgn0028490	CG31705	Q9VKG4	-0.381623	0.94195	1.22227	0.000224442
FBgn0067622	LSM4	Q8IGS9	0.0107964	0.998981	0.308893	0.856803										FBgn0030717	Slc25A46a	Q9VXK8	0.152868	0.969494	1.31236	0.000224442
FBgn0015031	cype	Q9VMS1	-0.0936015	0.920512	0.289312	0.151015										FBgn0034432	CG7461	C9QPI7	-0.316114	0.417188	1.06547	0.000224442
FBgn0025678	CaBP1	Q9V438	-0.204201	0.696257	0.331362	0.0853128										FBgn0039532	Mtl	Q7JWS8	0.77567	0.62728	1.23314	0.000224442
FBgn0022985	qkr58E-2	Q9W254	0.0644566	0.987809	0.0814102	0.754945										FBgn0038746	Surf6	Q9VDS6	0.38357	0.950867	1.10684	0.000224442
FBgn0262115	CG17683	E8NHB7	-0.322086	0.871238	0.858758	0.000224442										FBgn0026441	ear	Q8MRJ5	-0.113624	0.987932	1.32721	0.000224442
FBgn0001202	hook	Q24185	0.0197678	0.995468	0.847251	0.000224442										FBgn0030301	HP5	G2J624	-1.11083	0.82582	1.12654	0.000224442
FBgn0020414	Idgf3	X2JA18	-0.157909	0.968529	-0.607774	0.162647										FBgn0052425	CG15869	Q9VPE1	-0.00935076	0.997067	3.28639	0.000224442
FBgn0031037	dHspB8	Q9VWG1	0.0622882	0.980255	0.645301	0.000617404										FBgn0250746	Prosbeta7	Q9VNA5	0.0621161	0.937791	1.63062	0.000224442
FBgn0004362	HmgD	C0MJA0	-0.0790281	0.94195	-0.0621849	0.862288										FBgn0030628	CG9114	C5I7D7	-0.513562	0.70787	1.00779	0.0138328
FBgn0263351	AP-2mu	O62530	-0.397744	0.920512	-0.352955	0.061462										FBgn0031882	Rab30	Q9VM50	-0.112616	0.994866	1.40079	0.000224442
FBgn0004374	neb	Q9VIP4	0.439357	0.869982	-0.631323	0.00453425										FBgn0038058	CG5608	Q8T989	-0.728996	0.406039	3.9059	0.000224442
FBgn0030400	Pits	Q9VYL7	0.219384	0.969494	-0.236238	0.239842										FBgn0264979	CG31686	Q9VQ96	-3.59434	0.0217842	1.30551	0.0183352
FBgn0261573	CoRest	C7LAG1	0.131793	0.980255	0.0638929	0.802491										FBgn0039923	MED26	Q9V4F9	0.00821418	0.997247	1.22917	0.000224442
FBgn0259139	glo	Q9VGH5	0.377456	0.769075	0.163346	0.461845										FBgn0027052	STUB1	Q9XYW6	0.85724	0.656846	3.82124	0.000224442
FBgn0033814	Qsox1	Q7JQR3	-0.180847	0.980315	0.491529	0.00750533										FBgn0022981	rpk	B5RJJ1	-0.306301	0.867345	1.94504	0.000224442
FBgn0030514	CG9941	Q9VY98	0.210273	0.869704	-0.900085	0.000224442										FBgn0037749	BVR	Q9VH72	0.286639	0.513362	1.58879	0.000224442
FBgn0024196	robl	Q7KMS3	0.204405	0.923574	0.379864	0.0702615										FBgn0032752	CG10702	Q9VJ04	-0.000115459	0.999898	1.62014	0.000224442
FBgn0010292	bys	P51406	0.118292	0.980315	0.553231	0.00164002										FBgn0039118	CG10208	Q9VCH7	2.13687	0.227203	1.32061	0.000224442
FBgn0036337	Adk2	Q86NZ5	-0.186658	0.817273	-0.604882	0.00131243										FBgn0015776	nrv1	B5RIR1	0.0532587	0.987809	1.20555	0.000224442
FBgn0029714	CG3527	G7H852	-0.281403	0.94195	0.63668	0.432993										FBgn0035025	uri	Q9W148	0.0419228	0.996648	2.42802	0.000224442
FBgn0042138	CG18815	C0PV64	0.0564462	0.93853	-0.118419	0.613006										FBgn0051510	CG10057	Q9VBX4	0.0516581	0.987809	1.39548	0.000224442
FBgn0063494	GstE6	A1ZB71	-0.0837951	0.938478	-0.0422158	0.900103										FBgn0029079	icln	C1C542	1.67548	NA	2.44525	0.000224442
FBgn0034075	Asph	A0A0B4KFS5	0.106187	0.976218	-0.204066	0.324261										FBgn0261938	mtRNApol	Q9VPW4	1.05034	0.333303	1.47461	0.000224442
FBgn0260799	p120ctn	Q9NHP1	-0.250231	0.915641	0.867323	0.000224442										FBgn0037236	Skp2	Q9VN08	0.122415	0.954107	1.48333	0.000224442
FBgn0032341	Reps	M9NDL7	-0.465816	0.841269	0.552515	0.00245323										FBgn0000146	aub	O76922	-0.0755518	0.980255	1.95355	0.000224442
FBgn0028523	CG5888	E1NZE7	-0.477656	0.868083	-0.0932544	0.70614										FBgn0035641	CG5568	Q9VRQ4	-0.353589	0.732304	4.91741	0.000224442
FBgn0028402	Sin	E1JI58	-0.265627	0.937728	-0.714138	0.000224442										FBgn0040339	MED22	Q9V439	-0.611298	0.438295	1.11678	0.000224442
FBgn0004047	Yp3	D3DMQ1	0.0829961	0.696257	0.0742397	0.905316										FBgn0039993	CG17691	A9UNF7	-0.746409	0.806837	1.35581	0.000224442
FBgn0029888	CG3192	C7LAB3	-0.121523	0.917177	0.572347	0.0100865										FBgn0032262	CG7384	Q9VKU2	0.558729	0.840473	4.0912	0.000224442
FBgn0031310	Vps29	Q9VPX5	-0.272476	0.722494	0.893398	0.0534514										FBgn0026060	Mipp2	Q9W438	0.50611	0.878183	1.46298	0.0397268
FBgn0034537	DMAP1	Q7K3D8	-0.17594	0.901172	0.909599	0.000224442										FBgn0034389	Mctp	Q7JZN2	0.489622	0.878362	2.40118	0.00750533
FBgn0036928	Tom20	Q95RF6	-0.127881	0.941676	0.941317	0.00114942										FBgn0039163	CG5515	Q95RT3	0.470072	0.878362	1.54212	0.000224442
FBgn0030554	CG1434	Q9VY45	0.318076	0.890686	-0.49387	0.0176387										FBgn0005322	nmd	Q9VL02	0.270156	0.914366	1.74978	0.000224442
FBgn0033636	tou	Q9BMQ0	-0.0303512	0.987809	-0.166836	0.556351										FBgn0001276	ix	H0RNF2	-0.09896	0.987809	1.11662	0.000224442
FBgn0031459	HINT1	Q8STA5	-0.102645	0.929552	0.530528	0.00591098										FBgn0028487	f-cup	Q9V3X1	0.096653	0.987809	1.12632	0.000224442
FBgn0039004	Nup133	Q9VCW3	-0.0432813	0.990306	0.047067	0.843834										FBgn0024921	Tnpo	Q8SX88	1.18847	0.763101	2.04504	0.000224442
FBgn0015544	spag	Q86PC1	0.0483839	0.972261	-0.33913	0.0866105										FBgn0036847	CNPYb	Q9VVW7	-0.369757	0.48918	1.62955	0.000224442
FBgn0000414	Dab	M9PCU3	-0.0625628	0.987809	0.162109	0.44012										FBgn0010590	Prosbeta1	Q95SA6	0.00731065	0.994586	1.92729	0.000224442
FBgn0038810	Srp72	Q9VDK7	-0.0530004	0.98681	-0.591743	0.00972753										FBgn0004872	piwi	A0A075BLT4	-1.39374	0.353358	2.95578	0.000224442
FBgn0029969	CG10932	Q9W3N9	0.162699	0.732304	0.504412	0.491195										FBgn0028497	Mtmr6	Q9W1Q6	-0.274037	0.898851	1.26455	0.000224442
FBgn0050290	Ppcdc	Q8MKK3	0.0376496	0.995004	0.829182	0.000423444										FBgn0040009	CG17490	Q95RQ7	-0.999733	0.206934	1.70107	0.000224442
FBgn0264324	spg	A0A0B4KHD2	0.0562112	0.987809	-0.653326	0.806937										FBgn0032251	Nse4	Q9VKV4	0.5665	0.717302	1.48731	0.000224442
FBgn0024807	DIP1	Q9TW12	-0.148598	0.968529	-0.323937	0.094923										FBgn0037468	CG1943	Q9VI56	0.386666	0.408228	1.33565	0.000224442
FBgn0035720	DmRH5	Q8MZI3	-0.122627	0.960001	-0.15671	0.481405										FBgn0038428	CG14894	Q9VEV3	-0.00647758	0.997247	3.36612	0.000224442
FBgn0036446	Mgat4a	Q8SYS6	-0.36949	0.912552	-0.350654	0.0814275										FBgn0037481	MAGE	Q9I7L4	0.707409	0.417188	1.47413	0.000224442
FBgn0036518	RhoGAP71E	Q9VUR5	0.338003	0.980255	0.77777	0.000224442										FBgn0039544	CG12877	Q5BIE2	0.0372091	0.995004	1.12822	0.000224442
FBgn0034246	Dcr-2	Q2Q3W0	-0.0893681	0.987809	0.541759	0.0110856										FBgn0036211	CG5946	Q95T90	0.360355	0.892605	1.21707	0.000224442
FBgn0030099	CG12056	Q9W376	0.262478	0.974436	-0.835495	0.000224442										FBgn0031149	Stt3A	Q9VRE0	0.384787	0.824586	1.08404	0.000224442
FBgn0014870	Psi	A1ZAK8	0.266838	0.887751	-0.295602	0.418452										FBgn0040064	yip2	Q9VL70	-0.261601	0.169519	2.3886	0.000224442
FBgn0038224	ATPsynE	O77134	0.113663	0.88167	0.686157	0.000224442										FBgn0037999	CG4860	Q95S48	-0.221915	0.58868	1.31259	0.000224442
FBgn0030752	CDC50	Q9VXG0	0.479651	0.817273	0.0452473	0.861718										FBgn0033737	Nup54	Q9V6B9	-0.186371	0.974436	1.16242	0.000224442
FBgn0250754	clone 1.14	B7Z0I8	0.107147	0.910099	-0.0592838	0.822632										FBgn0032256	RluA-2	M9MRH0	0.396948	0.869704	1.01604	0.000224442
FBgn0035397	PAN3	Q9VZV3	0.125876	0.959588	0.567637	0.00380836										FBgn0031231	mRpL10	Q9VPL3	-0.437926	0.911142	1.07651	0.0286458
FBgn0032634	Rpb11	G2J5V6	-0.46246	0.898078	0.568883	0.195443										FBgn0035252	anon-WO0118547.268	Q9W0B2	0.778893	0.745514	1.05172	0.000224442
FBgn0026738	CG7857	Q9VUN9	0.0308765	0.995004	0.538816	0.279676										FBgn0020392	Nmt	O61613	-0.13179	0.910099	1.00591	0.000224442
FBgn0000212	brm	P25439	-0.308759	0.775397	-0.0162257	0.944827										FBgn0259978	vlc	A1Z6H4	-0.808351	0.0358908	1.39386	0.000224442
FBgn0026313	X11L	E1JJN6	0.403207	0.830278	0.221378	0.289675										FBgn0036812	Nufip	Q9VVS5	-0.00983627	0.996648	1.01408	0.000980318
FBgn0052626	AMPdeam	X2JEY5	0.256868	0.980315	0.365914	0.12014										FBgn0036624	RAF2	Q9VV52	0.283355	0.898769	1.15994	0.000224442
FBgn0041164	armi	M9NDG7	0.547002	0.843556	0.759211	0.00229431										FBgn0037374	jagn	E2QD00	0.23259	0.907102	1.05415	0.000224442
FBgn0032704	dp22	Q5KU10	-0.189943	0.813586	-0.262669	0.237575										FBgn0036579	LD24073p	Q961B9	0.245403	0.94195	1.78811	0.000224442
FBgn0041182	Tep2	Q8IPH5	0.159476	0.959588	-0.985834	0.000224442										FBgn0004795	retn	Q24573	0.501981	0.843556	1.36538	0.000224442
FBgn0036765	CG7408	Q9VVM1	0.114059	0.987809	-0.474242	0.0827487										FBgn0031597	CG17612	Q9VQY7	-0.641465	0.859595	1.02264	0.000224442
FBgn0036728	UQCR-Q	Q9VVH5	0.213866	0.901196	0.310368	0.168742										FBgn0025814	Mgstl	O97471	0.58288	0.622599	1.70301	0.000224442
FBgn0011584	Trp1	Q9VL50	0.307868	0.886067	-0.267249	0.17704										FBgn0004370	Ptp10D	P35992	-0.298672	0.898769	3.23532	0.000224442
FBgn0038272	Dph2	Q9VFE9	0.0809876	0.969494	0.0460996	0.84381										FBgn0051935	CG31935	Q9VQ26	0.516765	0.682685	1.22875	0.000224442
FBgn0001215	Hrb98DE	E8NH29	-0.22363	0.869704	0.109626	0.673471										FBgn0032429	BcDNA:RE36920	Q9VK90	1.20272	0.730339	1.25153	0.000224442
FBgn0058045	BcDNA:RE63412	Q8SYG3	0.00281403	0.998483	-0.275953	0.155884										FBgn0014032	CG12117	B4F5L2	-1.71887	0.62728	3.60688	0.000224442
FBgn0041205	key	B6IDS7	0.523685	0.878183	0.797022	0.000423444										FBgn0015520	nonA-l	Q7JPC7	0.67622	0.785693	1.14353	0.000224442
FBgn0005696	DNApol-alpha73	Q9VB62	-0.0060619	0.998038	0.0201115	0.932877										FBgn0037780	ohgt	Q9VH36	0.306703	0.959588	1.11338	0.000224442
FBgn0260959	MCPH1	Q7JUM5	-0.150819	0.987809	-0.70551	0.00196882										FBgn0004837	Su(H)	P28159	-1.33334	0.304715	1.14026	0.000224442
FBgn0033615	CG7741	A1Z8J0	-0.345304	0.840473	-0.0420261	0.935435										FBgn0045073	Stim	Q7KUZ0	-0.387756	0.914677	1.80771	0.000224442
FBgn0039213	atl	Q9VC57	0.133161	0.942323	0.680717	0.000797251										FBgn0023513	CG14803	O46089	-0.377399	0.898658	1.50317	0.000224442
FBgn0019938	RpI1	P91875	0.0375759	0.987809	-0.819196	0.000224442										FBgn0262518	Rab8	O18338	0.188513	0.937791	1.03635	0.000224442
FBgn0028692	Rpn2	Q9V3P6	0.169243	0.732304	-0.493982	0.00659717										FBgn0039969	Fis1	B7YZT2	-0.1126	0.947623	1.15938	0.000224442
FBgn0033247	Nup44A	Q7K2X8	0.0523252	0.987809	-0.0450873	0.87757										FBgn0034433	EndoB	Q8SYD9	0.103602	0.950867	1.86478	0.000224442
FBgn0029728	CG2861	M9PDT1	-0.439818	0.941312	-0.761735	0.121868										FBgn0039705	Atg16	B7Z0R7	0.547732	0.140762	1.2176	0.000224442
FBgn0032136	Apoltp	Q7KTG2	0.352196	0.347066	-0.477017	0.00972753										FBgn0010741	Pfdn2	M9PF40	-0.0755534	0.987809	1.24309	0.000224442
FBgn0029512	CG12276	A0ANV7	0.0406644	0.980255	0.747396	0.00114942										FBgn0032005	Snx6	Q9VLQ9	1.98597	0.184684	1.70021	0.000224442
FBgn0033339	Sec31	Q5U0U9	0.0569672	0.978088	-0.934121	0.000224442										FBgn0036448	mop	Q9VUH6	0.364065	0.640117	2.16921	0.000224442
FBgn0032059	PrBP	A0A1B2AJR5	-0.323495	0.94195	0.668379	0.000224442										FBgn0000346	comt	M9PH10	1.19206	0.656846	1.00591	0.000224442
FBgn0030503	Tango2	M9PEI3	-0.437207	0.898342	0.488537	0.0133787										FBgn0036641	Smn	Q9VV74	0.0645597	0.952774	1.18445	0.000224442
FBgn0032883	Rhau	Q8SWT2	0.183443	0.94802	-0.909416	0.0100865										FBgn0034046	tun	A0A0B4K882	-1.22024	0.751399	3.32088	0.000224442
FBgn0028671	Vha100-1	Q8IML4	0.0463628	0.995468	0.591674	0.000980318										FBgn0015509	Cul1	Q24311	0.218957	0.88852	1.31439	0.000224442
FBgn0033528	trsn	Q7JVK6	0.125645	0.86113	-0.39084	0.0459199										FBgn0034894	sigmar	Q7KVH9	-0.380865	0.965403	1.35235	0.000224442
FBgn0000482	dor	B5RJG2	-0.190196	0.891573	0.19409	0.387436										FBgn0029715	CG11444	Q9W4J4	-0.00668881	0.998564	1.29008	0.00306062
FBgn0039098	GILT3	Q9VCK2	0.180946	0.937791	-0.112256	0.681458										FBgn0013732	sced	Q6NQZ5	1.06712	0.696257	1.84604	0.000224442
FBgn0037018	CG4042	Q8SYK3	-0.141181	0.987406	-0.636075	0.00672965										FBgn0027057	CSN1b	Q9VVU5	0.71051	0.6987	1.11367	0.000224442
FBgn0000477	DNaseII	Q9VED8	-0.44209	0.601496	-0.280107	0.14486										FBgn0000566	Eip55E	Q7JXZ2	0.206608	0.948556	1.16125	0.000224442
FBgn0051184	LSm3	Q8IMX8	0.0816884	0.987809	0.281391	0.66755										FBgn0037265	spartin	Q9VN45	-0.954796	0.345529	1.06724	0.000617404
FBgn0086784	stmA	A0A0B4LFU5	0.292261	0.9362	-0.436747	0.027237										FBgn0001122	Galphao	P16378	-0.144662	0.963771	1.58007	0.000224442
FBgn0027621	Pfrx	Q9VWH7	-0.152652	0.94195	-0.325826	0.234258										FBgn0001169	H	T2FFJ5	0.591571	0.810739	1.08507	0.000224442
FBgn0036762	E3	Q9VVL7	0.0278658	0.976218	-0.531717	0.00320853										FBgn0036932	CG14184	Q4V5X3	1.3119	0.0790314	1.05371	0.000224442
FBgn0265297	pAbp	P21187	-0.0319903	0.9479	-0.0630129	0.848219										FBgn0037203	slif	Q9VNP7	0.211456	0.952774	1.90079	0.000224442
FBgn0000307	chif	M9PD16	-0.177297	0.980315	0.507157	0.00815409										FBgn0004419	me31B	P23128	0.153306	0.756072	1.6565	0.000224442
FBgn0031298	Atg4a	Q9VPW2	-0.0748747	0.987809	0.638757	0.000224442										FBgn0031799	Pez	Q9V3V3	0.370684	0.824586	1.23792	0.000224442
FBgn0028577	hfp	Q8T6B9	-0.302239	0.814892	0.350268	0.0720247										FBgn0086711	mol	Q9VJQ7	-0.082876	0.988704	4.57773	0.000224442
FBgn0035268	CG8001	Q9W091	0.051621	0.987809	-0.88835	0.0264934										FBgn0027338	Kap-alpha3	O76522	-0.0546457	0.970995	1.20379	0.000224442
FBgn0050373	CG30373	A1Z7B8	0.27597	0.88167	-0.276842	0.80766										FBgn0022987	qkr54B	Q7KNS5	-0.0768993	0.987809	2.69057	0.000224442
FBgn0015903	apt	O17430	0.19843	0.952774	0.23093	0.259026										FBgn0051633	CG13770	Q9VMA6	0.0295463	0.995468	4.85026	0.000224442
FBgn0266670	Sec5	Q9VQQ9	0.011155	0.996169	-0.803527	0.000224442										FBgn0052649	Coq8	Q9VYI6	0.267974	0.91333	3.54025	0.000224442
FBgn0010803	TrpRS	Q9U4Y0	0.0819461	0.977923	-0.515507	0.00686132										FBgn0036980	RhoBTB	Q7KJ62	-3.03323	0.0617953	2.4319	0.000224442
FBgn0035333	CG1317	Q6AWJ1	0.277246	0.946218	-0.801315	0.000224442										FBgn0035957	CG5144	T1W135	-0.226558	0.941312	3.28188	0.000224442
FBgn0010348	Arf79F	P61209	-0.0115473	0.989887	0.508727	0.133876										FBgn0026415	Idgf4	X2JEB6	0.0351874	0.994586	2.58956	0.000224442
FBgn0261671	tweek	M9MSI8	0.400477	0.750939	-0.734976	0.0174421										FBgn0039994	CG17082	C9QP26	0.0705145	0.987809	1.98503	0.000224442
FBgn0275436	PheRS-m	O16129	-0.149152	0.987809	-0.607895	0.00291572										FBgn0039240	CG3744	A0A0C4FEI9	0.195083	0.94195	1.06891	0.000224442
FBgn0261276	Opa1	A0A0B4LGF5	0.381615	0.661882	0.207627	0.597085										FBgn0013763	Idgf6	Q23997	0.225667	0.859388	1.27423	0.000224442
FBgn0030838	CG5445	Q9VX56	-0.162261	0.987809	0.804212	0.0111973										FBgn0267487	Ptp61F	D3DMI1	-0.474336	0.52728	1.28627	0.000224442
FBgn0036008	CT11439	Q9VT05	0.209976	0.923959	0.266276	0.377098										FBgn0034988	cN-IIIB	Q9W197	-0.479718	0.841269	2.15717	0.000224442
FBgn0032487	Ski6	Q9VK19	0.165575	0.980315	0.118122	0.673471										FBgn0016697	Prosalpha5	Q95083	0.00281906	0.998038	2.24773	0.000224442
FBgn0038043	CG17202	Q9VG76	0.191218	0.94195	-0.590179	0.00496947										FBgn0026315	Ugt35A1	Q9XYN4	0.880873	0.713219	1.31478	0.00496947
FBgn0029958	Pdp	Q9W3Q1	0.113203	0.980315	-0.682424	0.000224442										FBgn0016119	ATPsynCF6	D1Z3A2	-0.067858	0.980255	1.28223	0.000224442
FBgn0010356	Taf5	P49846	0.244442	0.937791	0.468841	0.0107257										FBgn0036887	CG9231	Q9VW12	-0.309525	0.740339	1.46097	0.000224442
FBgn0032455	CG5792	G4LU74	-0.35075	0.954107	0.191776	0.635255										FBgn0027086	IleRS	Q8MSW0	-0.205543	0.770263	1.21481	0.000224442
FBgn0030346	CG11802	A9YGN8	-0.0577761	0.995004	-0.500482	0.0538949										FBgn0031621	Elba3	Q9VR19	-2.55887	0.366086	1.44797	0.0111973
FBgn0011260	Sema-2a	C0PTV9	0.067665	0.987809	-0.319402	0.107264										FBgn0028546	ics	Q9V428	-0.299886	0.940466	1.27853	0.000224442
FBgn0036299	Tsf2	Q9VTZ5	-0.0923123	0.980315	-0.949346	0.000224442										FBgn0035462	IntS10	Q9VZM7	0.33643	0.928036	1.68213	0.000224442
FBgn0004901	CG2867	C0MIY3	0.404966	0.790138	-0.847089	0.0465957										FBgn0032876	Cen	Q9VIK6	-0.214651	0.874858	3.36948	0.000224442
FBgn0263391	hts	A8DYJ2	-0.305229	0.686251	-0.558089	0.00394743										FBgn0002413	dco	O76324	-0.0298623	0.994586	1.3719	0.000224442
FBgn0038307	mRpS10	A0A1B2AKZ2	-0.107313	0.796483	0.610054	0.00164002										FBgn0027526	Ublcp1	Q9XZ16	-0.843708	0.366086	1.63843	0.000224442
FBgn0052190	NUCB1	Q7KQC2	-0.0718682	0.980255	0.41829	0.0251785										FBgn0037472	CG10098	Q9VI64	1.29886	0.509705	1.23839	0.000224442
FBgn0038747	RhoGAP92B	Q9VDS5	-0.571156	0.817931	-0.731203	0.000224442										FBgn0031043	Naa20A	Q9VWF5	-0.712538	0.732304	1.01183	0.000224442
FBgn0013995	Calx	A0A0B4K790	-0.360346	0.905144	0.543892	0.16776										FBgn0027552	BcDNA:GH10614	Q4V3F7	-0.487971	0.732604	4.55458	0.000224442
FBgn0040918	schlank	Q9W423	0.0315142	0.995468	-0.486085	0.0159795										FBgn0036850	Gem2	Q9VVX0	-1.00159	0.424432	1.16356	0.000224442
FBgn0030245	CG1637	Q9VZ58	0.353202	0.869982	0.0285807	0.905614										FBgn0000533	ea	P13582	-0.222804	0.980255	3.34772	0.000224442
FBgn0036919	Grasp65	Q9VW57	-0.150991	0.958158	-0.139008	0.525432										FBgn0015600	toc	Q9VQM0	-0.597078	0.438295	1.35708	0.000224442
FBgn0035046	ND-19	Q8SY88	-0.144803	0.850888	0.0380339	0.893093										FBgn0038349	AOX3	Q9VF51	-0.286613	0.835035	2.06686	0.000224442
FBgn0011817	nmo	Q8T030	-0.42173	0.696257	-0.119606	0.643742										FBgn0036402	670	Q9VUB9	2.25844	0.179909	1.66057	0.0119254
FBgn0014879	Set	P53997	-0.0212425	0.987809	0.382892	0.0491644										FBgn0023175	Prosalpha7	Q9V5C6	-0.0323487	0.948556	1.69419	0.000224442
FBgn0019968	Khc-73	A4UZI0	0.117526	0.94206	-0.579717	0.00196882										FBgn0027599	BcDNA:GH03108	Q9W0X8	-0.277073	0.942527	1.26493	0.000224442
FBgn0034390	CG15093	A0A0B4JCU8	-0.00397918	0.998705	0.0631318	1										FBgn0041150	hoe1	Q9Y163	-1.77111	0.147538	4.47315	0.000224442
FBgn0034158	CG5522	Q0E949	0.267012	0.920512	0.312886	0.107972										FBgn0035534	mRpS6	M9NDH8	0.0702138	0.987809	1.11258	0.000224442
FBgn0020647	KrT95D	Q9VCE7	-0.470987	0.91333	-0.746662	0.00291572										FBgn0029676	HIP-R	E2QD63	0.00346005	0.995468	3.29352	0.000224442
FBgn0033740	dgt5	Q7K4B4	0.30577	0.726655	0.701844	0.183146										FBgn0004649	yl	P98163	0.187011	0.94195	1.69023	0.000224442
FBgn0261380	mRpL37	Q9VGW9	-0.484978	0.661882	-0.49615	0.0100865										FBgn0028990	Spn27A	Q9V3N1	0.0440583	0.994586	1.82334	0.000224442
FBgn0085423	GramD1B	A8DYU3	0.126041	0.979188	-0.836674	0.000224442										FBgn0035959	CG4911	Q9VST7	-0.628003	0.910099	2.92881	0.000224442
FBgn0034380	Vps51	Q8MSY4	-0.308872	0.369728	0.90873	0.000224442										FBgn0030817	CG4991	E9LFH1	-0.303305	0.886067	1.97665	0.0175406
FBgn0035243	CG13926	Q9W0C7	0.478488	0.91333	-0.180899	0.573413										FBgn0051320	HEATR2	Q8INF7	1.05508	0.242093	3.51773	0.000224442
FBgn0033855	link	Q7K275	-0.442525	0.915641	-0.347992	0.0936228										FBgn0034689	CG2921	Q9W298	0.296985	0.931807	1.30604	0.000224442
FBgn0038811	Pus1	E1JIR1	-0.208909	0.954107	-0.415946	0.226246										FBgn0036117	CG6321	Q9VTD9	-1.11397	0.520557	2.67186	0.000224442
FBgn0035060	Eps-15	Q8MMD3	0.179718	0.937568	-0.875602	0.000224442										FBgn0015320	Ubc2	Q541C3	-0.412156	0.942323	1.14819	0.000224442
FBgn0039306	RIOK2	Q9VBU2	-0.501357	0.941312	-0.348069	0.225215										FBgn0037377	CG1218	Q9VNI3	0.351107	0.696257	1.27757	0.000224442
FBgn0019644	ATPsynB	Q94516	-0.363826	0.0269855	0.00771725	0.970868										FBgn0004397	Vinc	O46037	0.434481	0.382174	1.13832	0.000224442
FBgn0283536	Vha13	Q9XZH6	-0.0874634	0.907102	0.148215	0.570597										FBgn0042185	MCU	Q8IQ70	-0.485836	0.430046	3.97405	0.000224442
FBgn0005671	Vha55	E1JIJ5	-0.244144	0.0437324	0.547121	0.00351378										FBgn0039943	CG17168	Q9W5Q1	0.202812	0.968529	1.07512	0.000224442
FBgn0010415	Sdc	E1JGQ9	-0.339533	0.968529	0.0382316	0.880967										FBgn0263933	ebi	C6SUT3	0.00790512	0.997247	1.67084	0.000224442
FBgn0020653	Trxr-1	P91938	-0.131611	0.713795	-0.499128	0.0446409										FBgn0036942	CG7328	Q9VW84	0.447447	0.917018	3.68377	0.000224442
FBgn0031224	dRbm7	Q9VPK4	-0.404132	0.887751	-0.53665	0.513947										FBgn0038745	ClpX	Q960M5	-0.419691	0.609644	1.71002	0.000224442
FBgn0261617	nej	O01368	0.334324	0.715385	0.475245	0.0212675										FBgn0032723	ssp3	X2J6U8	-1.51333	0.00435881	1.35938	0.000224442
FBgn0010611	Hmgs	Q7K4Q9	0.21901	0.88167	-0.458817	0.169815										FBgn0038115	CG7966	Q9VFZ4	-0.372343	0.879022	2.37843	0.000224442
FBgn0041147	ida	Q9VZL2	-0.519229	0.62728	-0.191826	0.417271										FBgn0028984	Spn88Ea	Q9VFC2	-0.149483	0.941312	3.28132	0.000423444
FBgn0087013	Karybeta3	Q9VN44	-0.144516	0.446918	0.266584	0.184472										FBgn0003462	Sod1	P61851	-0.170652	0.593754	3.86379	0.000224442
FBgn0050392	CG30392	Q8MLW4	0.12325	0.969494	-0.759402	0.0527137										FBgn0034215	Mtap	A0A0B4KG54	-0.053238	0.978383	1.98062	0.000224442
FBgn0014031	Spat	Q24510	-0.109828	0.987828	0.624646	0.055862										FBgn0260397	Su(var)3-3	B7Z0G7	0.625187	0.392279	1.33677	0.000224442
FBgn0022960	vimar	A1Z6S6	0.0270209	0.995004	0.0271997	0.911405										FBgn0038013	CG10038	Q95RN0	-0.166107	0.911524	2.04819	0.000224442
FBgn0036754	CG5589	B5X544	-0.117161	0.989887	0.358929	0.0601209										FBgn0031996	CG8460	Q9VLS0	0.149882	0.980255	2.36765	0.000224442
FBgn0034614	CG9752	Q9W2I2	-0.0643422	0.987809	-0.444201	0.575584										FBgn0033656	S2P	Q7JZ56	-0.0341806	0.991668	4.11335	0.000224442
FBgn0000662	fl(2)d	Q9Y091	0.300161	0.861606	0.575842	0.00164002										FBgn0052528	parvin	Q9VWD0	-1.35522	0.261368	1.21531	0.000224442
FBgn0000071	Ama	P15364	-0.178793	0.876961	-0.561012	0.00510323										FBgn0036893	PIG-F	Q9VW21	0.454736	0.866158	1.40024	0.00131243
FBgn0034971	Gpat4	A0A0B4LHH1	-0.0191969	0.995468	0.326739	0.0895534										FBgn0030512	Nadsyn	Q9VYA0	0.389922	0.773539	1.47973	0.000224442
FBgn0034200	Gbp2	Q7K533	-0.224494	0.987733	0.203889	0.570121										FBgn0039691	IntS11	Q9VAH9	0.368492	0.887751	1.32285	0.000224442
FBgn0015772	Nak	X2J946	-0.408638	0.915681	-0.408143	0.0345786										FBgn0034962	MAN1	Q7JRE4	-0.194136	0.907102	1.67659	0.000224442
FBgn0039270	PQBP1	Q9VBY6	0.180359	0.959588	0.98833	0.177711										FBgn0033781	CG13319	Q7JWR4	-0.470384	0.896902	2.828	0.000224442
FBgn0023511	Edem1	M9PG98	0.0165174	0.995468	-0.545006	0.286495										FBgn0019662	qm	Q9VS54	0.216214	0.974436	1.86602	0.00496947
FBgn0264691	Lst8	Q9W328	-0.438269	0.689455	0.357259	0.239842										FBgn0038673	CG14286	Q9VE11	0.122179	0.972261	1.63456	0.000224442
FBgn0003041	pbl	Q58CL4	0.084652	0.987809	-0.260218	0.245192										FBgn0029778	RhoGAP5A	Q961S1	1.32295	0.324807	3.03233	0.000224442
FBgn0039153	GatB	Q9VCD0	-0.165738	0.96253	0.337515	0.261711										FBgn0027610	Dic1	Q9Y166	-1.13633	0.678281	1.61779	0.00997025
FBgn0034923	Upf3	Q8T994	-0.518587	0.756072	0.656522	0.0507029										FBgn0036187	RIOK1	Q9VTL5	-0.683327	0.840473	1.84854	0.000224442
FBgn0038426	mRpS33	Q9VEV5	-0.00858173	0.997247	0.12508	0.696641										FBgn0031090	Rab35	Q9W5X0	0.483033	0.713219	1.37862	0.000224442
FBgn0003346	RanGAP	Q9VIW3	0.188636	0.914366	0.56602	0.00291572										FBgn0001142	Gs1	E1JHQ1	-0.0917002	0.917177	2.24703	0.000224442
FBgn0051523	CG9798	Q95T98	-0.301629	0.744423	0.525601	0.00409008										FBgn0250816	AGO3	Q7PLK0	0.577906	0.887751	3.88468	0.000224442
FBgn0052576	CG32576	Q8IR19	-0.114077	0.987809	0.802952	0.103805										FBgn0032997	CG17486	Q5LJP9	0.282046	0.910099	1.12267	0.000224442
FBgn0000464	Lar	M9PDR3	-0.118871	0.965403	0.231862	0.287444										FBgn0027506	EDTP	Q9NDR1	0.303152	0.904789	2.70285	0.000224442
FBgn0025109	Bem46	B1PFY7	-0.343896	0.94195	-0.61853	0.0434853										FBgn0037024	tzn	Q9VPB3	0.273798	0.683875	1.9433	0.000224442
FBgn0263102	psq	A1Z8A6	0.281571	0.963771	0.276382	0.198611										FBgn0250850	rig	Q86BY9	-0.5392	0.469803	3.18867	0.000224442
FBgn0001226	Hsp27	P02518	0.202303	0.00156243	0.594949	0.00131243										FBgn0037979	GCC185	Q9VGE4	0.0484474	0.993707	1.32001	0.000224442
FBgn0035328	yellow-g2	Q9W028	0.0269752	0.995004	0.557706	1										FBgn0011586	e(r)	M9PJE8	-0.150395	0.873806	1.00512	0.000224442
FBgn0036570	IntS9	Q95TS5	-0.541519	0.72404	0.874988	0.000224442										FBgn0036272	Sms	Q9VTW1	0.070105	0.953898	2.2557	0.000224442
FBgn0038858	CG5793	Q1EC44	0.346248	0.941312	0.1075	0.805802										FBgn0005390	fs(1)M3	Q8MP07	-0.0357281	0.989887	1.16072	0.0279947
FBgn0261385	scra	Q9V4P1	-0.221121	0.88167	-0.209033	0.333292										FBgn0035902	CG6683	Q9VSL0	-0.310152	0.942527	1.63465	0.000224442
FBgn0033081	geminin	Q7JX41	-0.530148	0.887751	0.327259	0.0838035										FBgn0035336	CG9004	Q9W020	1.14332	0.430046	1.05801	0.000224442
FBgn0036141	wls	Q95ST2	-0.509513	0.65387	0.703349	0.000224442										FBgn0036846	MESR6	Q9VVW6	-0.416107	0.898658	2.43966	0.000224442
FBgn0039130	CG5854	Q9VCF8	0.276222	0.840822	0.317599	0.300022										FBgn0262117	IntS3	Q7PLS8	0.00121787	0.999898	1.31085	0.000224442
FBgn0031907	CG5171	B1PHA6	0.292171	0.94195	-0.0107667	0.961365										FBgn0086370	sra	Q9XZL8	0.259065	0.950867	1.91799	0.000224442
FBgn0000559	eEF2	P13060	-0.0105628	0.987809	0.390781	0.311176										FBgn0017418	ari-1	Q94981	-0.0676872	0.989887	1.4084	0.000224442
FBgn0263706	CG12432	Q9VX48	-0.285222	0.950499	-0.917223	0.000224442										FBgn0032929	Mcm10	A9UNF9	-0.967984	0.819561	1.16631	0.000224442
FBgn0000147	aurA	Q27393	0.464864	0.804258	-0.354811	0.28337										FBgn0261394	Prosalpha3	P18053	-0.116064	0.910099	1.2667	0.000224442
FBgn0036763	TrpRS-m	Q9VVL8	-0.141321	0.96819	-0.421194	0.0897464										FBgn0034371	Ntan1	Q7KIS4	0.60837	NA	1.67853	0.000224442
FBgn0031664	CG8892	Q7K4I5	-0.169794	0.869704	-0.324591	0.0907997										FBgn0038453	Arl6IP1	Q9VES1	-0.179302	0.950867	1.50654	0.000224442
FBgn0030457	CG12096	Q9VYG1	-0.380458	0.894752	-0.623401	0.00148023										FBgn0031413	CG9967	Q9VQA8	1.44313	0.593754	1.26187	0.000224442
FBgn0003612	Su(var)2-10	A0A0B4JD33	-0.135546	0.898894	0.670699	0.000224442										FBgn0259700	CG42354	M9PHV4	-1.1383	0.00231245	3.48662	0.000224442
FBgn0030063	CG1789	Q9W3C0	-0.280959	0.980255	0.869941	0.000224442										FBgn0031093	CG9581	Q9W5W7	-0.434709	0.873175	1.01403	0.000224442
FBgn0046706	Haspin	P83103	0.3766	0.931807	0.919245	0.000224442										FBgn0000183	BicD	M9NDR2	0.0928536	0.954107	3.27797	0.000224442
FBgn0085376	EST:LP08211	A0A6H2EDT9	0.189179	0.987809	-0.984897	0.00148023										FBgn0038854	CG7044	Q9VDE8	0.0800917	0.987809	1.58159	0.000224442
FBgn0032229	CG5045	A0AN47	0.0955148	0.954306	0.709687	0.000224442										FBgn0036920	CG8004	Q9VW58	-0.541208	0.281799	1.07195	0.000224442
FBgn0033897	Rcd1	A1Z9L2	-0.0717997	0.987809	0.745795	0.000224442										FBgn0031995	CG8475	M9PCI5	0.142298	0.987809	3.15103	0.000224442
FBgn0031021	ND-18	Q9VWI0	0.00601013	0.995468	-0.334603	0.222949										FBgn0030680	CG8944	Q9VXQ6	2.02803	0.143453	1.1756	0.000224442
FBgn0035148	BcDNA:LD06317	Q9W0P4	0.184127	0.963256	-0.502503	0.00777242										FBgn0037369	CG2100	Q9VNH2	-0.213525	0.887751	1.37115	0.000224442
FBgn0036734	Alsin2	Q9VVI1	0.165722	0.958745	-0.735809	0.00114942										FBgn0263236	SP1029	Q6IDH1	-0.314219	0.69331	1.67327	0.000224442
FBgn0037933	Ho	Q9VGJ9	-0.010714	0.996648	0.333305	0.226628										FBgn0050499	Rpe	Q95RV5	0.117891	0.87952	2.12736	0.000224442
FBgn0038686	CG5555	A0A0B4KHR2	0.00393886	0.999898	0.132905	0.595702										FBgn0260858	Ykt6	Q9W3M8	0.582966	0.728705	1.01803	0.000224442
FBgn0037329	POLDIP2	Q9VNC0	-0.209257	0.93853	-0.558947	0.0357011										FBgn0030049	Trf4-1	Q7KVS9	-0.867499	0.58868	1.40141	0.000224442
FBgn0032863	cdc23	B8A417	0.113954	0.978088	-0.214522	0.782624										FBgn0039773	CG2224	Q8T8R5	0.0373705	0.990199	1.6526	0.000224442
FBgn0021825	DCTN2-p50	Q7K2D2	-0.071252	0.942323	0.686204	0.000423444										FBgn0034997	aSMase	A0A0B4LGL2	-2.15181	0.174603	3.18472	0.000224442
FBgn0003525	stg	A0A0B4KI54	0.0283862	0.997247	-0.292143	0.152169										FBgn0050000	GstT1	Q7K0B6	0.213084	0.696257	2.8449	0.000224442
FBgn0004587	B52	P26686	-0.135451	0.785693	0.102245	0.699655										FBgn0030864	CG8173	Q9VX24	0.17265	0.94195	1.62535	0.000224442
FBgn0261554	CG42672	E1JGQ4	-0.233493	0.948556	-0.26546	0.304521										FBgn0033752	CG8569	Q7K264	-0.242816	0.950867	1.42377	0.000224442
FBgn0029709	CHOp24	Q9W4K0	-0.221148	0.960299	-0.0658819	0.917588										FBgn0026533	Dek	Q8T0D3	-0.14669	0.907102	1.07909	0.000224442
FBgn0015075	Ddx1	Q9VNV3	0.112764	0.942323	-0.397497	0.153072										FBgn0261524	lic	O62602	-0.0277317	0.987809	1.59205	0.000224442
FBgn0034061	Ufc1	Q7K1Z5	-0.102805	0.950778	-0.404399	0.71333										FBgn0035945	CG5026	Q8SZY7	-0.902298	0.712354	4.13265	0.000224442
FBgn0040077	primo-1	P82890	0.237039	0.911142	0.389777	0.129997										FBgn0004655	wapl	A0A0F6QBG4	-0.299478	0.84604	1.09721	0.000224442
FBgn0003210	rb	A9YIA0	0.0954467	0.987809	0.871063	0.0153926										FBgn0037535	PIG-H	Q9VHX6	-0.27037	0.977858	1.4871	0.000797251
FBgn0034925	CG5339	Q9W1H1	-0.0697363	0.980255	-0.557842	0.0172073										FBgn0037199	EMC4	Q9VNQ3	-0.244687	0.88941	1.05249	0.000224442
FBgn0034419	CG15111	Q8IGV0	-0.395276	0.824666	-0.340568	0.091147										FBgn0034366	Atg7	Q7JY94	0.0984218	0.962359	2.32133	0.000224442
FBgn0032789	CG13083	Q7KT36	-0.512922	0.406039	0.0637939	0.954323										FBgn0261532	cdm	Q9VEC5	-0.183848	0.959588	1.25707	0.000224442
FBgn0040529	COX7A	Q9VHS2	-0.269929	0.675217	-0.364325	0.0520685										FBgn0023083	fray	Q9VE62	-0.197916	0.980255	1.87519	0.000224442
FBgn0002622	RpS3	Q06559	-0.0247337	0.980315	0.288128	0.233574										FBgn0031381	Npc2a	Q9VQ62	-0.742033	0.138032	2.46655	0.000224442
FBgn0261599	RpS29	A0A0C4DHE8	-0.137049	0.805026	0.497974	0.0316028										FBgn0027081	ThrRS	Q8IGC5	-0.397666	0.153755	1.05525	0.000224442
FBgn0086657	IKKepsilon	Q86PE7	0.183557	0.963771	0.0288992	0.935544										FBgn0038640	CG7706	H9ZJL7	-0.927854	0.0507751	1.04788	0.000224442
FBgn0036514	CG12301	Q9VUR2	0.505268	0.139033	0.844696	0.000224442										FBgn0003598	Su(var)3-7	P20193	-0.824097	0.167057	1.27375	0.000224442
FBgn0001120	CG5272	C0MJG4	-0.543834	0.874858	0.92068	0.000224442										FBgn0086355	Tpi	P29613	-0.150833	0.59588	1.39769	0.00438672
FBgn0042712	HBS1	Q9W074	0.146817	0.978383	-0.25417	0.202539										FBgn0260779	gatA	H5V8A8	1.42353	0.0617953	3.39272	0.00409008
FBgn0029088	disp	Q9VNJ5	0.471748	0.814448	0.260368	0.174695										FBgn0036735	Edc3	Q9VVI2	-0.162017	0.869982	1.88209	0.000224442
FBgn0003124	polo	P52304	0.325756	0.617412	0.245981	0.247207										FBgn0035600	Cyt-c1	Q9VRL0	-0.0999552	0.94195	1.02837	0.000224442
FBgn0030761	CG9784	Q9VXE7	0.37933	0.824586	-0.710586	0.104683										FBgn0036030	Prps	Q8IGE6	0.117484	0.928036	3.3022	0.000224442
FBgn0033178	CG11127	Q7JRM5	0.058041	0.987809	0.295367	0.140327										FBgn0037710	CG9393	Q9VHB6	0.954198	0.622599	2.19515	0.000224442
FBgn0000289	cg	A8DYD1	0.131452	0.96253	-0.0777481	0.751852										FBgn0033101	CG9436	Q7JVH6	0.0436566	0.987809	1.60347	0.000224442
FBgn0038768	CG4936	Q9VDQ3	-0.0685058	0.99049	0.511992	0.0076438										FBgn0028425	JhI-21	Q9VKC2	0.677514	0.850661	1.37438	0.000224442
FBgn0031066	COX6B	Q9VWD1	-0.253761	0.303507	0.0687266	0.827032										FBgn0032882	Ns4	Q9VIJ9	-0.254076	0.911524	1.50292	0.000224442
FBgn0030362	regucalcin	Q9VYR1	-0.144974	0.941312	0.906096	0.397522										FBgn0036848	Naxd	Q9VVW8	-0.861811	0.800613	2.33536	0.000224442
FBgn0011762	DNApol-alpha50	Q24317	0.486375	0.627565	0.229009	0.427687										FBgn0259982	Uxt	Q9VJP9	0.555495	0.70078	1.48712	0.000224442
FBgn0034400	CG15099	A1ZBE8	-0.11176	0.978088	-0.625578	0.00131243										FBgn0031640	Mon1	Q9VR38	-0.0335834	0.987828	1.31983	0.000224442
FBgn0030151	CG1354	A0A4D6K4F6	0.335111	0.793284	-0.947952	0.000224442										FBgn0033402	Myd88	Q7K105	0.175467	0.973307	2.60951	0.000224442
FBgn0036640	nxf2	Q9VV73	-0.171258	0.928036	0.556261	0.034485										FBgn0040005	CG17883	Q9W5H8	-0.439242	0.887751	1.26996	0.000224442
FBgn0031285	CG3662	Q2PDW1	-0.424563	0.911524	0.491009	0.00852962										FBgn0051643	CG31643PA	Q960W0	-0.298448	0.927363	1.42347	0.000224442
FBgn0031836	BcDNA:LD22339	Q9VMB3	-0.0455463	0.99445	0.290848	0.13664										FBgn0040230	dbo	M9PFL3	1.04784	0.216597	1.09285	0.000224442
FBgn0050054	11	A0A0B4JD15	-0.100338	NA	0.36514	0.546616										FBgn0031491	alpha4GT1	Q6KCK5	1.04042	0.509705	1.42199	0.000224442
FBgn0023097	bon	Q9U3Y7	0.114481	0.960636	-0.803522	0.000224442										FBgn0026404	Dronc	Q9XYF4	-0.887439	0.662675	2.57094	0.000224442
FBgn0038705	CG11626	L7S043	0.505115	0.425133	-0.108169	1										FBgn0263143	vret	Q9VCU7	-0.665682	0.833447	1.46207	0.000224442
FBgn0263968	nonC	X2JDZ8	0.134773	0.898769	-0.660972	0.000224442										FBgn0029831	CG5966	Q9W448	-0.146669	0.987809	3.01037	0.000224442
FBgn0082582	tmod	Q6IDG5	0.390214	0.258354	-0.119374	0.590825										FBgn0035499	Chd64	Q9VZI1	-0.569448	0.0438658	2.85683	0.000224442
FBgn0030057	Ppt1	Q9W3C7	0.408815	0.920512	0.358655	0.202899										FBgn0039543	CROT	Q9VB02	0.604262	0.545449	2.06502	0.000224442
FBgn0023527	CG3071	Q9W4Z9	0.268153	0.897554	0.220636	0.676952										FBgn0010421	TfIIFbeta	P41900	-0.135539	0.965403	1.19474	0.000224442
FBgn0026061	Mipp1	Q9VV72	0.249094	0.975554	0.0962135	0.673026										FBgn0033005	CG3107	A0A0B4LES3	-0.374637	0.62728	1.65261	0.000224442
FBgn0283531	Duox	D0Z752	-0.212168	0.91333	-0.149656	0.65448										FBgn0033635	Prip	Q95TS2	-1.33931	0.40848	1.91346	0.000797251
FBgn0030089	AP-1gamma	Q86B59	0.532536	0.88941	0.473384	0.0108389										FBgn0028468	rtet	Q9V395	2.20136	0.406039	2.366	0.000224442
FBgn0014133	bif	M9PHL6	-0.000201186	0.999898	-0.26894	0.168207										FBgn0038738	anon-WO02059370.13	Q9VDT5	-0.274056	0.743154	1.62781	0.000224442
FBgn0038167	Lkb1	Q8T9L5	-0.108457	0.987809	-0.441503	0.15601										FBgn0036194	Dph1	Q9VTM2	0.367831	0.795147	1.53988	0.000224442
FBgn0035593	dYOD1	M9PED6	0.239903	0.696257	-0.397019	0.0574793										FBgn0029092	ced-6	E0R983	-0.611513	0.356982	2.0954	0.000224442
FBgn0086656	shrb	Q8T0Q4	-0.142404	0.962562	-0.0363056	0.879577										FBgn0027296	temp	Q9W501	1.77053	0.184684	1.01223	0.000224442
FBgn0035805	CG7506	Q95SS8	-0.525984	0.825795	0.77285	0.000224442										FBgn0038519	Prx3	Q9VEJ0	0.0372401	0.977603	2.37683	0.000224442
FBgn0265487	mbl	A0A0B4K782	0.267649	0.91333	-0.576319	0.0159795										FBgn0038149	GILT1	Q95RA9	-0.026439	0.994586	2.00053	0.000224442
FBgn0038318	gi23171351	Q9VF91	0.0953655	0.976218	-0.461688	0.0149343										FBgn0035907	GstO1	D1KS75	0.389578	0.696257	2.53108	0.000224442
FBgn0034495	CG11788	Q4V3Z5	-0.215234	0.869982	0.134648	0.848158										FBgn0038972	CG7054	Q9VD02	-0.45107	0.00532785	2.22238	0.000224442
FBgn0027620	Acf	Q9V9T4	-0.281984	0.869982	-0.246795	0.23218										FBgn0026400	Noa36	Q9VAU9	-0.384733	0.696257	1.68525	0.000224442
FBgn0028473	CG8801	C5WLT8	0.493533	0.493802	0.114691	0.640138										FBgn0263606	Hsc20	A8JNT7	0.968219	0.467898	1.98302	0.000224442
FBgn0031188	CG14613	A0A3Q7YSX3	0.0880647	0.989887	0.99386	0.590363										FBgn0026566	CG1307	E1JJ73	-0.391774	0.594285	1.20552	0.0125306
FBgn0020412	JIL-1	I1V4Y5	0.43613	0.898769	0.225131	0.297329										FBgn0004507	GlyP	A4UZZ4	-0.287887	0.5809	2.97306	0.000224442
FBgn0023536	EG:171D11.2	Q8SWW9	0.397163	0.775397	-0.284134	0.20969										FBgn0002673	twe	M9PBC2	0.82407	0.779403	4.05749	0.000224442
FBgn0015270	Orc2	Q24168	0.103755	0.987809	-0.405209	0.676991										FBgn0029997	CG2258	Q9W3K6	0.608814	0.79637	3.65946	0.000224442
FBgn0260744	Tango9	Q9VGF5	0.29414	0.928036	-0.189088	0.674604										FBgn0261986	RASSF8	Q9VBP2	-0.161956	0.941845	2.31509	0.000224442
FBgn0032949	Lamp1	Q8SZP0	0.23216	0.876961	0.767371	0.000224442										FBgn0029733	CT21430	Q9W4G1	-0.448013	0.62728	1.74872	0.0174421
FBgn0025457	Bub3	Q8MSW6	-0.323385	0.747078	0.408411	0.0284222										FBgn0260798	Gprk1	P32865	0.666733	0.713219	1.67568	0.000224442
FBgn0033570	ND-B14	Q7JZK1	-0.00795817	0.997067	0.243145	0.567059										FBgn0030703	MSBP	Q9VXM4	0.0612229	0.980255	1.378	0.000224442
FBgn0010100	mAcon1	Q9VIE8	-0.152355	0.566613	0.908757	0.000617404										FBgn0024698	Cpsf160	Q9V726	-0.0186463	0.99578	1.14062	0.000224442
FBgn0031384	CG4238	A8DYT3	-0.32872	0.963614	-0.301146	0.300287										FBgn0022709	Ak1	Q8IQG9	-2.03001	0.0370014	1.00491	0.000617404
FBgn0035691	CG7386	Q6AWF1	0.463294	0.734817	-0.691668	0.28337										FBgn0031351	CG14352	Q9VQ27	-0.255962	0.88167	3.21614	0.034383
FBgn0264962	Pcf11	A1Z9W4	-0.056467	0.987809	-0.149508	0.732762										FBgn0031126	Cyp6v1	X2JGA6	0.102489	0.987809	4.51052	0.000224442
FBgn0013954	Fkbp12	P48375	-0.197324	0.417566	0.416452	0.0329929										FBgn0086130	Dbp21E2	Q9VPT3	0.778884	0.732304	2.29237	0.000224442
FBgn0001624	dlg1	M9NGZ2	-0.163929	0.982686	0.146426	0.514405										FBgn0266720	Snap24	Q9VH76	-0.0170014	0.995468	1.20819	0.000224442
FBgn0011802	Gem3	Q9V3C4	-0.566475	0.261368	0.255813	0.227908										FBgn0264743	CG5822	Q7KTP7	-0.138147	0.987809	1.37522	0.000224442
FBgn0083962	Dm_2L:23546	M9PC65	-0.0657528	0.987809	-0.848757	0.000224442										FBgn0035420	hob	Q9VZS7	-0.011313	0.995036	1.24222	0.000224442
FBgn0015818	Spx	Q9W424	-0.423366	0.86113	0.426102	0.021704										FBgn0031741	CG11034	Q9VMM2	-0.508853	0.915205	2.55758	0.000224442
FBgn0021875	Zfrp8	Q9W1A3	0.0379938	0.987809	-0.501397	0.233112										FBgn0036484	Pex3	Q9VUL8	0.625402	0.743154	1.18401	0.000224442
FBgn0020415	Idgf2	Q9V3D4	0.0301553	0.994595	-0.545	0.33002										FBgn0261862	whd	Q7JQH9	0.26157	0.869704	1.79427	0.000224442
FBgn0003204	ras	A0A4D6K3W6	-0.00851521	0.995468	-0.876315	0.160665										FBgn0037205	BoYb	Q9VNP5	-1.05076	0.493802	4.53547	0.000224442
FBgn0052672	Atg8a	Q9W2S2	0.198199	0.920512	0.319231	0.096234										FBgn0262512	Vha14-1	Q24583	0.151781	0.940746	1.13326	0.000224442
FBgn0030460	Coq5	X2JES4	0.297477	0.987809	0.41918	0.136505										FBgn0032243	Klp31E	Q9NGN7	-0.738583	0.365864	1.04926	0.000224442
FBgn0025549	unc-119	Q0E5J1	-0.190854	0.906949	0.863105	0.364648										FBgn0051729	CG31729	Q9VK04	0.568869	0.665063	1.12636	0.000224442
FBgn0010382	CycE	M9NDQ2	0.354093	0.869704	-0.0769405	0.751187										FBgn0261881	Ankrd49	Q7K028	0.0318535	0.987809	1.00006	0.000423444
FBgn0031878	sip2	F7VJV6	0.166992	0.987809	0.158397	0.458339										FBgn0023528	CG2924	Q29R09	0.0214601	0.995004	2.16739	0.000224442
FBgn0010406	RNaseX25	Q95TA4	-0.345752	0.928773	0.648614	0.00260807										FBgn0033184	mEFTu2	Q7K3V6	0.0900435	0.987809	1.02181	0.000423444
FBgn0028360	CG32742	Q3KN27	0.0229592	0.996169	-0.807152	0.000224442										FBgn0036889	CG14100	Q9VW14	0.435259	0.743773	2.05832	0.00164002
FBgn0040752	Prosap	A0A0B4K7Z0	-0.144909	0.980315	0.775958	0.000224442										FBgn0004611	Plc21C	P25455	0.129033	0.98345	1.42227	0.000224442
FBgn0041781	SCAR	H5V8D0	-0.101352	0.965513	-0.838933	0.000423444										FBgn0020655	ArfGAP1	Q9VTX5	0.146412	0.938644	1.26956	0.000224442
FBgn0026778	Rad1	Q9VQD4	0.500854	0.891573	-0.39609	0.102319										FBgn0027055	CSN3	Q8SYG2	0.405182	0.622599	1.4546	0.000224442
FBgn0039234	Nct	A0A0B4KHG2	-0.33186	0.768324	0.925212	0.000224442										FBgn0036309	Hip1	Q8MQJ8	0.189587	0.981919	1.30214	0.000224442
FBgn0014029	Septin2	P54359	-0.30618	0.922458	0.209449	0.299276										FBgn0002901	mus304	Q9VVN4	0.584063	0.661882	2.01686	0.000224442
FBgn0037109	MED1	Q9VP05	-0.0377589	0.987881	0.209366	0.398408										FBgn0030366	Usp7	Q9VYQ8	-0.12257	0.928773	1.22846	0.000224442
FBgn0261397	didum	Q94882	-0.192831	0.9362	-0.647699	0.0468597										FBgn0033236	CG14764	Q7K0S1	0.468451	0.696257	3.82619	0.000224442
FBgn0030082	HP1b	Q95SE0	-0.215001	0.952239	0.57649	0.00114942										FBgn0037339	Pi4KIIalpha	Q9VND3	-0.201578	0.928036	1.015	0.000224442
FBgn0024326	Mkk4	O61444	-0.0265407	0.994866	-0.322449	0.095065										FBgn0027363	Stam	Q9XTL2	0.203087	0.94195	1.53597	0.000224442
FBgn0033434	CG1902	Q7K1M4	-0.41695	0.739244	0.312404	0.876754										FBgn0034335	GstE1	Q7KK90	0.0771797	0.987809	2.34204	0.000224442
FBgn0022936	CycH	C6SV35	-0.574041	0.86113	-0.188227	0.38053										FBgn0032870	CG2608	Q9VIL2	-0.803869	0.713646	1.21533	0.000224442
FBgn0035437	Strip	Q9VZQ9	-0.254751	0.813586	-0.0256372	0.925257										FBgn0033607	CG9062	Q1LZ08	0.0262404	0.989887	2.18894	0.000224442
FBgn0014000	Hf	Q9VIQ4	-0.491364	0.825769	-0.392695	0.257577										FBgn0029866	CG3842	Q9W404	-0.14401	0.963256	2.29598	0.000224442
FBgn0013733	shot	A0A0B4K7Y9	-0.0599775	0.984746	-0.713525	0.000224442										FBgn0051852	Tap42	Q9VJZ5	-0.462794	0.814448	1.43026	0.000224442
FBgn0263352	Unr	B7Z0E2	-0.0711495	0.980255	0.727092	0.000224442										FBgn0031161	CG15445	Q9VRF3	-0.101494	0.987809	1.58305	0.000224442
FBgn0032321	YL-1	X2JA36	-0.361079	0.911524	0.600084	0.000797251										FBgn0037354	CG12171	Q9VNF3	-0.15402	0.597763	2.40829	0.000224442
FBgn0022699	D19B	Q9VRV4	-0.00858993	0.997241	0.207877	0.301495										FBgn0040233	cana	Q9NCF9	-0.00845485	0.996024	2.63635	0.000224442
FBgn0036318	Wbp2	Q95SE8	0.387604	0.853727	0.529147	0.00841266										FBgn0052243	BcDNA:RE12890	Q8MZ22	-0.223202	0.930509	2.70964	0.000224442
FBgn0053107	CG5275	Q9VCY2	-0.427928	0.947623	0.0397826	0.897624										FBgn0027521	CG3679	Q9XZ22	0.516374	0.840473	2.05941	0.000224442
FBgn0035678	CG10469	Q9VRU0	-0.091436	0.987809	-0.529446	0.519359										FBgn0030141	Gga	Q9W329	0.461201	0.70787	3.97831	0.000224442
FBgn0039790	CG2246	Q7KRU0	-0.132016	0.898851	-0.570694	0.00351378										FBgn0250830	anon-EST:Posey268	Q9W5T4	-0.954632	0.743154	1.05418	0.000224442
FBgn0033028	hrm	Q7JWI7	-0.230604	0.94195	-0.0298695	0.897624										FBgn0086442	mib2	Q9VJ14	0.159741	0.920512	1.15796	0.000224442
FBgn0040308	Jafrac2	Q9V3Q4	0.478817	0.898366	-0.456414	0.411688										FBgn0015789	Rab10	O15971	-0.0816896	0.978383	1.24411	0.000224442
FBgn0052446	Atox1	Q95RR1	0.0938318	0.922458	0.730804	0.000224442										FBgn0260399	gwl	A0A0B4KGX7	0.349806	0.938644	1.24009	0.000224442
FBgn0036688	Fit2	Q9VVD2	-0.273663	0.869704	-0.446793	0.0210345										FBgn0025866	CalpB	M9NE73	-0.0425295	0.991261	1.81089	0.000224442
FBgn0038870	Oga	Q9VDC9	-0.104994	0.94738	-0.692944	0.000423444										FBgn0011205	fbl	Q8I0S6	-0.100072	0.958745	1.04034	0.000224442
FBgn0085436	Not1	A8DY81	-0.432152	0.678974	0.210935	0.372477										FBgn0013303	Nca	P42325	0.711893	0.593754	1.13855	0.000224442
FBgn0002542	lds	M9WDW1	0.113769	0.873484	-0.690281	0.000224442										FBgn0010226	GstS1	P41043	-0.215316	0.54996	2.56313	0.000224442
FBgn0034488	Hacl	Q7K3B7	0.310564	0.59513	-0.659647	0.000224442										FBgn0264078	Flo2	A4V4F2	0.451688	0.748435	1.64493	0.000224442
FBgn0032204	CG4953	Q95TN1	0.206384	0.90432	0.615904	0.00438672										FBgn0270926	AsnS	Q7KTW9	0.0809483	0.987809	3.92713	0.00164002
FBgn0027583	CG7601	Q9Y140	0.138587	0.976218	0.211742	0.585825										FBgn0024689	fws	Q9VJD3	-0.260737	0.744423	1.17043	0.000224442
FBgn0010470	Fkbp14	A0A0B4K7C5	-0.473731	0.821785	0.14343	0.520279										FBgn0086253	rumi	Q8T045	0.189023	0.94195	1.38432	0.000224442
FBgn0028746	CG18508	O97172	0.40186	0.941312	0.967786	0.00229431										FBgn0051961	TBCC	Q95TP0	-0.829569	0.874858	2.06021	0.000224442
FBgn0035726	CG9953	Q9VS02	-0.202804	0.783247	0.473707	0.00997025										FBgn0030799	CG4872	Q8SY58	-0.607446	0.69331	2.84466	0.00605316
FBgn0011739	wts	Q9VA38	0.391353	0.713219	-0.669554	0.000423444										FBgn0259742	CG13588	Q9W135	0.652917	0.79147	1.43748	0.000224442
FBgn0031483	CG9641	Q8IPZ5	0.0740477	0.987809	-0.347239	0.136141										FBgn0261987	Pxt	Q9VEG6	-0.199478	0.824586	1.32255	0.000224442
FBgn0031607	Secp43	Q8SXG7	0.302885	0.937568	-0.13864	0.530439										FBgn0005632	faf	A0A0B4K7S0	0.617361	0.682666	3.60875	0.000224442
FBgn0029959	Rab39	Q8SYS5	0.540458	0.821621	-0.543176	0.00538215										FBgn0000317	ck	G7H829	0.354109	0.869704	1.5867	0.000224442
FBgn0037633	CG9839	Q9VHL1	-0.207953	0.980255	-0.183637	0.546301										FBgn0037298	Sccpdh1	Q9VN86	0.0931779	0.980255	1.06886	0.000224442
FBgn0035896	CG6983	Q9VSK4	0.404636	0.859388	-0.432435	0.0324976										FBgn0035754	MED4	Q9VS38	0.72423	0.590906	1.24998	0.000224442
FBgn0037708	trmt44	Q9VHB9	-0.351317	0.917177	0.3687	0.779562										FBgn0034703	CG3045	Q9W282	0.0148593	0.997247	3.20876	0.000224442
FBgn0035644	DNApol-epsilon58	Q9VRQ7	0.030021	0.987828	0.242909	0.254061										FBgn0037624	CG8223	Q9I7K6	0.398003	0.228089	1.55797	0.000224442
FBgn0039828	CG1542	Q9V9Z9	-0.051172	0.99445	0.683637	0.000980318										FBgn0283450	Glo1	A1Z6X6	0.0911496	0.937791	1.35142	0.000224442
FBgn0037358	elm	Q7K107	0.0783143	0.980315	0.421499	0.0347737										FBgn0028837	CSN6	Q9VCY3	0.305419	0.756731	1.32122	0.000224442
FBgn0027872	rdgBbeta	Q9U9P7	-0.136264	0.987809	0.0166583	0.950935										FBgn0259170	alpha-Man-Ia	P53624	1.34613	0.0941105	1.05218	0.000224442
FBgn0020236	ATPCL	Q7KN85	0.506222	0.942323	-0.688364	0.0148078										FBgn0028375	heix	Q9V3R8	0.773095	0.732222	1.0424	0.000224442
FBgn0035951	CG5068	Q95R98	-0.559511	0.848309	-0.164968	0.467484										FBgn0033817	GstE14	Q7JYX0	1.93923	0.472715	1.40718	0.0166525
FBgn0261396	Rpn3	M9PG62	-0.0282197	0.987809	-0.412854	0.0240231										FBgn0003423	slgA	M9NHG9	-0.261794	0.622599	1.73317	0.000224442
FBgn0029114	Tollo	Q9V477	-0.283752	0.93853	-0.525832	0.00469003										FBgn0052075	CG6316	Q8SZY9	0.192475	0.960299	1.00374	0.000224442
FBgn0024998	EG:100G10.1	O76861	-0.163194	0.987809	0.396002	0.0369561										FBgn0032343	CG6201	Q9VKJ8	-0.00870586	0.996764	2.23634	0.000224442
FBgn0004648	svr	P42787	0.242996	0.86983	0.72275	0.000224442										FBgn0032596	Prosbeta4	Q9VJJ0	0.00375204	0.997247	1.4327	0.000224442
FBgn0037541	CG2747	Q494I1	0.0232325	0.994866	-0.228273	0.414965										FBgn0028700	RfC38	Q9U9Q1	0.47554	0.40848	1.58559	0.00114942
FBgn0032702	CG10376	Q9VJ61	-0.00994587	0.996648	-0.101172	0.773316										FBgn0026616	alpha-Man-IIb	Q9VF33	0.139954	0.94802	1.28352	0.000224442
FBgn0034068	casp	A0A0B4LFH2	0.29167	0.86476	-0.514625	0.00366369										FBgn0032161	CG4594	Q9VL67	0.651278	0.732304	1.57616	0.0253957
FBgn0033315	CG8734	Q4V698	0.287311	0.976218	-0.345845	0.17414										FBgn0015321	Ubc4	X2JAX3	-0.21991	0.793035	3.2024	0.000224442
FBgn0266464	Nsf2	P54351	0.0235171	0.994866	-0.666242	0.000224442										FBgn0010053	Jheh1	C8AXY2	0.257161	0.942323	2.03969	0.000224442
FBgn0023515	EG:63B12.6	Q8T9J2	-0.144102	0.980255	-0.903906	0.000224442										FBgn0004888	Scsalpha1	Q94522	0.0666237	0.952774	1.8479	0.000224442
FBgn0029941	CG1677	Q0E5P7	-0.212904	0.978088	0.742505	0.0472141										FBgn0030932	Ggt-1	Q9VWT3	-0.363306	0.0714318	1.18408	0.000224442
FBgn0037899	RpL24-like	Q9VGN9	-0.0656427	0.989779	0.44125	0.0175406										FBgn0027053	CSN5	Q9XZ58	0.0387702	0.980255	1.25768	0.000224442
FBgn0032329	Art8	Q8SX32	-0.461252	0.821648	0.120478	0.879228										FBgn0030894	Mvb12	Q9VWY7	1.8763	0.661882	1.07913	0.000224442
FBgn0022986	qkr58E-1	A0A0B4LG88	-0.0162133	0.996648	0.141448	0.526071										FBgn0037540	Pbp95	Q9VHX0	-0.570031	0.732304	1.87944	0.00196882
FBgn0036574	elg1	Q86BP6	-0.0763249	0.987809	-0.340726	0.0995683										FBgn0000376	crm	O76906	0.21218	0.980315	1.45275	0.000224442
FBgn0278608	Dsp1	B7Z0Z0	-0.554824	0.777865	-0.355056	0.0809444										FBgn0031990	PAPLA1	Q8MQQ8	0.0181473	0.995468	1.05773	0.000224442
FBgn0037913	fabp	Q8IGA2	-0.0415536	0.960899	-0.6374	0.0190151										FBgn0031148	Cbs	Q9VRD9	0.274279	0.431696	2.40541	0.000224442
FBgn0038476	kuk	Q8SX89	0.226941	0.907102	0.305217	0.173993										FBgn0011705	rost	O44252	1.38056	0.720377	3.64471	0.000224442
FBgn0031492	Prp40	Q9VQK5	-0.146498	0.94195	0.463289	0.149885										FBgn0034027	CG8187	Q7K1W5	-1.53085	0.732304	1.15326	0.000224442
FBgn0032873	38D.29	M9PDA6	0.389098	0.775199	-0.716264	0.0347737										FBgn0000239	bur	Q9VIE7	-0.0486238	0.987809	1.86743	0.000224442
FBgn0266284	Ns3	X2JA43	-0.0530185	0.987809	-0.693909	0.000224442										FBgn0039259	EMC6	Q8MS26	-0.466598	0.791699	1.06518	0.000224442
FBgn0029870	Marf	Q7YU24	-0.506992	0.672335	-0.0169603	0.938602										FBgn0031974	CG12560	X2JDI9	1.46773	0.477461	1.87132	0.000224442
FBgn0038948	PSR	Q9VD28	0.250585	0.969494	0.179218	0.384238										FBgn0265192	CG6393	A8WHF7	-0.454377	0.097097	1.6149	0.000224442
FBgn0037538	CG3223	Q9VHX2	0.255435	0.959588	0.658302	0.00591098										FBgn0050489	Cyp12d1-p	A0A0B4LF45	-0.255572	0.898851	1.8962	0.000617404
FBgn0031314	IntS14	Q9VPY0	-0.231234	0.917177	0.789433	0.000224442										FBgn0002778	mnd	Q9Y1A7	0.527121	0.890686	1.60791	0.000224442
FBgn0041186	Slbp	Q9VAN6	-0.0319606	0.989887	-0.407339	0.0277837										FBgn0037239	Sfxn1-3	Q9VN13	-0.00276299	0.999898	1.48445	0.000224442
FBgn0029506	Tsp42Ee	Q8SY17	0.139557	0.980255	0.408132	0.0281841										FBgn0000382	csw	P29349	0.275844	0.902095	2.88971	0.000224442
FBgn0026371	SAK	O97143	0.32127	0.927363	-0.530176	0.00738896										FBgn0017430	Nelf-E	P92204	0.312462	0.94195	1.04603	0.000224442
FBgn0004907	14-3-3zeta	P29310	-0.0209573	0.987809	0.085503	0.729939										FBgn0039712	CG15514	Q9VAF2	-0.12224	0.987809	1.02698	0.000224442
FBgn0031436	ND-B17.2	Q9VQD7	-0.216651	0.898028	-0.374033	0.0561038										FBgn0039207	CG5789	A8WHL5	-0.120462	0.941725	4.48208	0.000224442
FBgn0000579	Eno	E1JHR5	-0.11656	0.237739	0.256517	0.413854										FBgn0033631	Sod3	Q7JR71	0.342598	0.132427	1.98133	0.000224442
FBgn0036366	JMJD7	Q9VU77	0.462151	0.86983	-0.607222	0.613799										FBgn0033925	CG8617	Q7K4P0	1.30907	0.696494	1.44998	0.000224442
FBgn0037489	CG1234	Q9VI82	0.106406	0.898851	0.39379	0.0328015										FBgn0039066	EloA	H5V896	-0.221933	0.859595	1.21526	0.000224442
FBgn0035981	anon-WO0172774.118	Q9VSW7	0.146284	0.980255	0.39069	0.0366477										FBgn0037838	TTLL15	Q9VGW2	-0.21713	0.980255	1.0067	0.000224442
FBgn0032940	Mondo	Q9VID4	-0.353163	0.953536	0.0728757	0.76474										FBgn0050467	CG8185	Q7K4H1	-0.173574	0.962562	2.90062	0.000224442
FBgn0039359	RpL27	Q9VBN5	-0.0826695	0.917177	0.520512	0.0206949										FBgn0035642	CG18586	Q9VRQ5	-0.163765	0.987733	4.3567	0.000224442
FBgn0010355	Taf1	E1JJ72	0.192589	0.898769	0.446014	0.0506029										FBgn0030228	BTBD9	Q9W2S3	0.484384	0.817681	2.45526	0.000224442
FBgn0029648	BcDNA:RH09070	Q9W4U2	0.320592	0.627391	-0.281843	0.925971										FBgn0026380	CG11981	C0MJU2	0.312697	0.848309	2.24391	0.000224442
FBgn0011754	PhKgamma	Q961E7	0.289961	0.911142	-0.784504	0.000224442										FBgn0035471	Sc2	Q9VZL3	-0.122067	0.950867	1.89446	0.000224442
FBgn0036302	sowah	B7Z0B1	0.337304	0.921522	0.905239	0.000224442										FBgn0261984	Ire1	A8JR46	-0.783718	0.898627	1.12516	0.000224442
FBgn0039726	eIF2Balpha	Q9GQ89	0.00765529	0.997067	-0.12826	0.727022										FBgn0029756	BEST:LD39762	Q9W4D1	-0.441456	0.824586	1.3651	0.0186761
FBgn0086904	Nacalpha	A0A0B4LEY6	-0.16206	0.453955	-0.776051	0.000224442										FBgn0033901	O-fut1	A8E6L6	-0.0469859	0.987809	1.46361	0.000224442
FBgn0033884	CG13344	D0IQC3	-0.208174	0.953232	-0.76928	0.00180755										FBgn0005777	PpD3	Q9VH81	0.09889	0.869704	1.18726	0.000224442
FBgn0035164	CG13901	Q9W0M5	-0.0755366	0.96253	0.439327	0.163161										FBgn0029924	CG4586	Q9W3U0	-0.620231	0.410291	3.68082	0.000224442
FBgn0037021	Pcif1	Q960B9	-0.209821	0.94738	-0.0964641	0.761273										FBgn0039554	FBXL8	Q9VAZ0	3.14308	0.139033	1.12333	0.000224442
FBgn0021760	chb	Q9NBD7	0.0736457	0.981682	0.544754	0.00750533										FBgn0025608	Faf2	Q9VJ58	0.160953	0.950867	1.25398	0.000224442
FBgn0053105	p24-2	Q86BA5	-0.115853	0.972592	-0.603359	0.164668										FBgn0033015	d4	A1Z6E6	0.0520584	0.995004	1.11051	0.000224442
FBgn0265434	zip	A0A0B4JD57	-0.44991	0.89126	-0.343809	0.114127										FBgn0025640	CG13369	O77425	-0.369994	0.728225	1.07298	0.00114942
FBgn0035423	eIF1	Q9VZS3	-0.245581	0.810077	-0.567038	0.00148023										FBgn0030507	CG11164	G4LU33	0.148593	0.952774	1.45846	0.000224442
FBgn0022349	CG1910	Q8IGY5	-0.0160998	0.995468	-0.495606	0.0118099										FBgn0039849	CG11334	Q9V9X4	1.16462	0.475431	1.49327	0.000224442
FBgn0035237	CG13917	Q9W0D3	-0.000788501	0.999898	-0.784939	0.000423444										FBgn0036020	CG8336	Q9VT21	0.187006	0.973996	1.16172	0.000980318
FBgn0034708	Vps35	Q7KVL7	0.000855902	0.999898	0.900001	0.000224442										FBgn0029913	Cht11	Q9W3V1	-1.39039	0.568931	1.14768	0.000224442
FBgn0005654	Orc3	Q9Y1B4	-0.0321532	0.989887	0.00558924	0.978503										FBgn0036111	Aps	Q7JVG2	0.00236796	0.999898	2.01522	0.000224442
FBgn0031217	CT31762	Q9VPJ0	0.42055	NA	-0.239516	0.364741										FBgn0283535	Vha26	P54611	-0.0287147	0.987809	1.723	0.000224442
FBgn0033038	CG7791	Q8T8Q1	-0.304753	0.817273	-0.434777	0.0403782										FBgn0050005	CG30005	H0RNE2	-1.57251	0.323791	2.7037	0.0420981
FBgn0033377	Pgm2a	A1Z7P1	0.0505817	0.987809	0.629532	0.000423444										FBgn0038381	EndoU	Q9VF14	-0.828812	0.82582	3.45373	0.000224442
FBgn0039204	CG6607	Q9VC66	0.00316726	0.999898	-0.8085	0.000224442										FBgn0016691	ATPsynO	Q24439	0.005771	0.995468	1.08816	0.000224442
FBgn0032482	Pect	Q8IP79	0.358329	0.759498	0.552312	0.00306062										FBgn0265191	Gyg	A0A0B4LFW5	0.501044	0.874858	2.48184	0.000224442
FBgn0004101	px	A0A6M3Q8H4	-0.260033	0.951503	-0.431147	0.113755										FBgn0010039	GstD3	Q9VG97	0.230613	0.943194	2.46634	0.0234451
FBgn0035762	CG8605	B6IDL7	0.000742967	0.999898	-0.486844	0.0182196										FBgn0035601	Uev1A	Q9VRL1	0.130486	0.887751	1.78024	0.000224442
FBgn0013347	TfIIA-S	A0A1B2AK92	-0.0226137	0.996764	0.323618	0.0868979										FBgn0262716	Arp3	P32392	0.113828	0.980255	1.08826	0.000224442
FBgn0001612	Grip91	Q9XYP8	0.127713	0.859388	0.104078	0.748335										FBgn0019932	SamDC	P91931	0.0826095	0.987809	1.73247	0.000224442
FBgn0039757	RpS7	Q9VA91	-0.271238	0.340377	0.462088	0.0428783										FBgn0033713	Dmc1	Q0E9B5	-0.0431271	0.987809	2.88596	0.000224442
FBgn0039558	BCAS2	Q9VAY6	-0.289482	0.61547	0.959434	0.000224442										FBgn0032724	CG10428	Q9VJ34	-0.223143	0.928036	1.19268	0.000224442
FBgn0028833	Cmpk	Q9VBI2	-0.306283	0.143964	-0.0174652	0.941391										FBgn0033757	muskelin	Q0E9A5	0.0237728	0.990306	2.5475	0.000224442
FBgn0032170	CG4658	Q9VL57	-0.536997	0.522275	-0.541812	0.198611										FBgn0033995	GPHR	Q3ZAN1	1.30019	0.30325	1.12663	0.000224442
FBgn0033241	CG2915	Q0E9F9	-0.0917075	0.910099	0.45461	0.0193322										FBgn0036372	Abp1	Q9VU84	0.0333407	0.988704	1.90796	0.000224442
FBgn0031868	Rat1	M9PEY6	-0.198636	0.920512	0.434562	0.0693521										FBgn0052479	Usp10	Q9W0L7	0.800617	0.379997	1.11124	0.000224442
FBgn0037011	CG4858	Q9VPD2	0.419485	0.910099	-0.176628	0.488122										FBgn0058160	BcDNA:LD13269	Q95RS6	0.110684	0.987809	2.60346	0.000224442
FBgn0037917	wkd	Q9VGL8	-0.127057	0.988704	-0.577933	0.0698223										FBgn0000064	ald	B6UW03	0.402923	0.847322	1.692	0.000224442
FBgn0030243	CG2186	A0A6H2EEJ8	0.571785	0.661882	0.546822	0.00245323										FBgn0034313	CG5726	Q7JRH5	0.152106	0.987809	2.33494	0.000224442
FBgn0015794	Rab18	Q9W4A0	-0.445977	0.739759	-0.578987	0.0209233										FBgn0028980	tant	Q8T0D4	0.227592	0.950867	1.04067	0.000224442
FBgn0032154	mtDNA-helicase	Q9VL76	0.0204376	0.995468	-0.869828	0.000224442										FBgn0014411	Vps26	Q9W552	-0.251314	0.878975	1.1048	0.000224442
FBgn0003218	rdgB	E1JJK8	0.34732	0.810077	-0.612514	0.0445476										FBgn0039049	CG6726	Q9VCR2	-0.168374	0.977568	1.79052	0.000224442
FBgn0037526	ArgRS-m	Q8SXK2	-0.209948	0.896383	-0.649312	0.277614										FBgn0036760	CG5567	Q9VVL5	-0.925779	0.58868	1.82575	0.0473961
FBgn0030329	prtp	Q9VYV3	-0.283337	0.432601	-0.0546771	0.820716										FBgn0033761	CG8778	A1Z934	-0.188269	0.911524	1.98405	0.00453425
FBgn0039165	CG6204	B5RJ80	0.435919	0.869982	0.120078	0.647636										FBgn0023174	Prosbeta2	Q9VUJ1	-0.0152498	0.989019	1.25815	0.000224442
FBgn0039868	CG11563	Q8MZ24	0.0987223	0.987809	0.489667	0.0109578										FBgn0037881	GCC88	Q9VGR1	0.233621	0.952774	1.04435	0.000224442
FBgn0283472	S6k	H1ZYE3	-0.143391	0.9362	-0.855372	0.000224442										FBgn0024984	EG:17E2.1	Q9W511	-0.278815	0.920512	2.09647	0.000224442
FBgn0017457	U2af38	M9PBM1	0.150698	0.921561	0.723254	0.000224442										FBgn0035082	CG2811	Q9W0Y2	-0.0130144	0.997241	1.80864	0.0319256
FBgn0264672	Eogt	Q9VQB7	-0.572649	0.696257	-0.495418	0.00788603										FBgn0032014	CG7840	Q9VLP9	-0.820769	0.454711	2.62764	0.000224442
FBgn0038666	Smu1	Q9VE18	0.443485	0.81572	-0.121651	0.795528										FBgn0011761	dhd	X2JDR5	-0.287592	0.867329	2.63046	0.000224442
FBgn0039024	Nepl15	Q9VCU1	-0.398895	0.898894	-0.387269	1										FBgn0000318	cl	Q9VMQ9	-0.0340559	0.980255	1.47105	0.000224442
FBgn0030474	CG15747	Q8MYY9	-0.481579	0.920512	0.357061	0.0708355										FBgn0032725	Nedd8	Q9VJ33	-0.380248	0.367066	1.07715	0.000224442
FBgn0051357	Kaz	Q8MSB1	0.0318472	0.994586	-0.317312	0.129674										FBgn0264357	SNF4Agamma	Q9VDD2	0.136328	0.953898	1.78773	0.000224442
FBgn0030735	CG3632	Q7YU03	-0.0921415	0.960001	0.445133	0.0349683										FBgn0044871	Gos28	Q9VE50	0.208393	0.9736	1.64636	0.000224442
FBgn0023395	Chd3	O16102	0.00880794	0.997247	-0.562039	0.00245323										FBgn0260859	Bet3	Q9VSY8	0.28581	0.887751	1.55231	0.000224442
FBgn0033376	SKI3	Q6NNB2	0.162591	0.907102	0.0837687	0.73049										FBgn0013717	not	Q9VVR1	-0.174032	0.94195	1.21032	0.000224442
FBgn0029975	spidey	Q9W3N1	0.0934065	0.987809	0.682551	0.000617404										FBgn0011737	Wee1	M9PB57	-0.794889	0.816285	1.20204	0.000617404
FBgn0003067	Pepck	P20007	0.0232858	0.995036	-0.781945	0.000224442										FBgn0036929	FBpp0074674	Q9VW70	0.370118	0.898769	1.22071	0.000224442
FBgn0086855	anon-21Cb	M9PAY6	0.432582	0.696257	-0.392693	0.208425										FBgn0030088	Arfrp1	Q9W389	1.32294	0.345529	1.13396	0.000224442
FBgn0012036	Aldh	A9J7N9	-0.194011	0.980255	0.0163918	0.964279										FBgn0000326	clt	Q9W2F4	-0.19752	0.978088	2.74585	0.000224442
FBgn0031534	Snx1	Q8MS29	-0.138117	0.959588	0.958945	0.000224442										FBgn0024542	Neos	Q9U9Q2	-0.132599	0.960001	1.55201	0.000224442
FBgn0262734	Rbp2	E8NH88	-0.191109	0.728705	-0.239902	0.254664										FBgn0032258	Cog4	Q95TN4	-0.0312969	0.987809	1.36275	0.000224442
FBgn0035830	CG8209	Q8SYN6	0.0203239	0.995004	-0.335722	0.105244										FBgn0043002	Chrac-14	Q9V444	-0.0631899	0.958745	1.24021	0.000224442
FBgn0002566	lt	O76248	-0.478162	0.840473	0.303405	0.130721										FBgn0004811	fs(2)ltoPP43	F3YDM2	0.234309	0.94688	1.05079	0.000224442
FBgn0261797	Dhc64C	M9PEC8	0.238701	0.897459	-0.993755	0.000224442										FBgn0032354	CG4788	Q9VKI2	-0.0148531	NA	1.14315	0.000224442
FBgn0000017	Abl	M9PCT8	-0.069784	0.987809	0.594766	0.000797251										FBgn0050377	CG30377	A1Z763	-1.89284	0.132427	2.89966	0.000224442
FBgn0262714	Sap130	Q9XZ09	-0.391351	0.903916	0.0673798	0.827032										FBgn0000447	Dhod	P32748	0.530203	0.661882	1.0426	0.000224442
FBgn0267385	PyK	O62619	-0.0280362	0.9362	-0.053113	0.85874										FBgn0001124	Got1	Q7YWB4	-0.0544991	0.980255	3.24424	0.000224442
FBgn0000565	Eip71CD	Q6NLA4	-0.362015	0.887751	-0.0242896	0.934322										FBgn0037834	Art1	Q9VGW7	0.146546	0.85684	1.11957	0.000224442
FBgn0038390	Rbf2	Q9VF04	-0.151923	NA	0.0610088	0.937878										FBgn0040011	Slmap	Q9W5R5	-0.499152	0.869704	1.54323	0.000224442
FBgn0040346	CG3704	B4F5J7	-0.492706	0.817273	0.605214	0.118432										FBgn0028708	Mst85C	Q9V451	1.30017	0.491083	1.56174	0.000224442
FBgn0005585	Calr	Q9U916	-0.10097	0.714799	-0.705973	0.000797251										FBgn0001087	g	P54362	-0.281338	0.942323	1.91315	0.000224442
FBgn0027518	Wdr24	Q9XZ25	-0.434562	0.839569	-0.999772	0.000224442										FBgn0086254	Akr1B	M9PI17	-0.22908	0.813637	1.77975	0.00196882
FBgn0034186	CG8950	Q7JVW5	-0.0988627	0.973996	-0.00816137	0.969649										FBgn0034067	CG8399	Q8MSU3	-0.854452	0.491083	1.23972	0.0118099
FBgn0024364	EG:8D8.4	O46307	0.168242	0.94195	0.548702	0.00336702										FBgn0035969	CG4476	Q86P29	-0.11466	0.987809	2.19896	0.0412742
FBgn0033890	Ctf4	Q494K2	0.108314	0.94195	-0.316068	0.10856										FBgn0035848	Uxs	Q9VSE8	-0.80726	0.669443	2.24353	0.000224442
FBgn0030438	CG15721	Q9VYH8	-0.167174	0.914172	-0.444884	1										FBgn0030486	Set2	E1JJN9	0.0435085	0.995004	1.2397	0.000224442
FBgn0033183	CG1620	D2NUG7	-0.308124	0.79147	-0.327287	0.093704										FBgn0039055	Rassf	Q9VCQ7	-0.185433	0.980255	1.76051	0.000224442
FBgn0031374	Wdr62	A8DYT1	0.275935	0.686251	0.00344977	0.987053										FBgn0003165	pum	A0A0B4KFF0	-0.0270606	0.991668	1.07476	0.000224442
FBgn0035181	CG9205	Q8IGC7	0.430863	NA	-0.217397	0.779007										FBgn0034398	CG15098	Q4QQB9	-0.0469987	0.994586	3.88759	0.000224442
FBgn0015602	BEAF-32	D0IQ89	0.248924	0.950867	0.430126	0.0167622										FBgn0000253	Cam	P62152	-0.556223	0.000791102	2.08465	0.000224442
FBgn0025936	Eph	Q9V4E5	0.22553	0.867345	-0.156374	0.476992										FBgn0026238	gus	A0A0B4K6X3	0.144289	0.980315	1.57166	0.000224442
FBgn0015664	Dref	Q94883	-0.565239	0.0857076	-0.112064	0.620378										FBgn0038771	CG4390	Q9VDP9	-0.0800663	0.969494	1.63361	0.000224442
FBgn0026089	EG:63B12.11	Q9W551	-0.0172101	0.997241	0.103308	0.917595										FBgn0027084	LysRS	Q8SXM8	-0.312201	0.366086	1.79148	0.000224442
FBgn0041630	Hexo1	Q0E8H9	0.189643	0.898851	0.749436	0.0301948										FBgn0036333	MICAL-like	Q9VU34	1.09346	NA	1.64574	0.000224442
FBgn0038274	Nup93-2	Q9VFE7	-0.00434393	0.998483	0.385244	0.0395224										FBgn0026150	ApepP	Q9VJG0	-0.0448159	0.987809	2.02047	0.000224442
FBgn0011020	Sas-4	Q9VI72	0.0761262	0.987809	-0.628851	0.000797251										FBgn0030122	Aladin	Q9W351	0.149107	0.952774	1.06482	0.000224442
FBgn0051739	AspRS-m	Q9VJH2	-0.0241244	0.995004	0.833937	0.000224442										FBgn0037822	CG14683	Q9VGY5	-0.250666	0.980315	1.00186	0.000224442
FBgn0021776	mira	Q8IN63	0.511135	0.841269	-0.626016	0.00164002										FBgn0038593	Vps39	Q9VEA2	-0.802598	0.509993	2.7638	0.000224442
FBgn0026378	Rep	Q9V8W3	-0.206155	0.957505	0.548034	0.372312										FBgn0003655	swa	P40688	0.102679	0.980315	4.23808	0.000224442
FBgn0002590	RpS5a	Q24186	0.346711	0.0322576	0.211043	0.350362										FBgn0028479	Mtpalpha	Q9V397	-0.156448	0.591953	1.6351	0.000224442
FBgn0267977	mh	Q9VXU6	-0.131048	0.952239	-0.506337	0.0186761										FBgn0032748	TU37B1	Q9VJ08	-0.749686	0.322485	2.06326	0.000224442
FBgn0039094	CG10184	Q9VCK6	-0.10523	0.987809	-0.0839515	0.903894										FBgn0033879	Echs1	Q7JR58	0.0406477	0.911142	2.04402	0.000224442
FBgn0038028	CG10035	A0AQ76	-0.496843	0.881324	0.667193	0.000423444										FBgn0031895	CG4497	Q9VM36	0.542974	0.825791	1.5186	0.000224442
FBgn0061200	Nup153	Q9VXE6	-0.114673	0.945675	0.463871	0.0168581										FBgn0085290	CG34261	A8JNW5	-0.252619	0.980315	2.51414	0.00409008
FBgn0040623	Spase12	Q9VAL0	-0.131488	0.898894	-0.335477	0.148253										FBgn0019957	ND-42	P91929	-0.140949	0.730339	1.05831	0.000224442
FBgn0031549	CG15415	Q4V527	0.225142	0.966015	-0.581889	0.00131243										FBgn0031773	Fbw5	Q9VMI1	0.515214	0.876961	1.21423	0.000224442
FBgn0037220	CG14641	Q95RB1	0.478497	0.709806	0.410034	0.0267142										FBgn0003257	r-l	Q01637	-0.0876811	0.887751	2.09377	0.000224442
FBgn0037737	Pnn	A8JQW3	-0.138258	0.987809	0.947241	0.000224442										FBgn0010441	pll	Q05652	-0.801026	0.802342	1.4901	0.00394743
FBgn0024806	DIP2	M9PBG6	0.245525	0.917177	0.251184	0.222173										FBgn0261363	PPO3	Q9W1V6	-1.79326	0.35112	1.66922	0.000224442
FBgn0004903	Rb97D	A4V3H1	0.57013	0.62728	-0.17773	0.390614										FBgn0037156	CG11523	Q9VNV2	0.278514	0.918133	1.76205	0.000224442
FBgn0030518	CG11134	Q9VY93	-0.080299	0.980255	0.796132	0.0965344										FBgn0036921	RhoGDI	Q9VW59	-0.00137382	0.999743	1.28192	0.000224442
FBgn0035482	CG14985	Q7YU93	0.0256075	0.995468	0.146874	0.580465										FBgn0033519	BcDNA:RE25483	Q7JW46	-1.17	0.722494	1.07255	0.000224442
FBgn0263667	Lpt	A0A0B4LGG6	0.0987646	0.987809	-0.800378	0.000224442										FBgn0003189	r	X2JFG0	-0.0473512	0.980315	1.26844	0.000224442
FBgn0036038	defl	Q9VT41	0.29557	0.898769	-0.275477	0.184162										FBgn0035640	mad2	Q9VRQ2	0.694316	0.345529	1.17584	0.000224442
FBgn0263603	Zn72D	Q86BI3	0.482398	0.915681	-0.683488	0.000224442										FBgn0036908	TORIP	Q9VW40	-0.13197	0.980315	1.71276	0.000224442
FBgn0030683	Mvd	Q9VXQ3	-0.206771	0.907102	0.472077	0.415283										FBgn0039697	CG7834	Q8MR58	0.000474258	0.999898	1.12096	0.000224442
FBgn0038890	CG7956	Q0KI33	0.288646	0.866806	-0.411321	0.0309173										FBgn0031703	CG12512	Q9VMR6	-0.366476	0.82582	3.18496	0.0193322
FBgn0262871	lute	C7LAF3	0.045679	0.989887	0.572004	0.0132532										FBgn0250848	26-29-p	Q9V3U6	-0.23856	0.04631	1.17901	0.000224442
FBgn0033366	Ance-4	E1NZB7	0.0403255	0.995468	-0.76999	1										FBgn0032350	GH26	Q9VKI8	0.0885991	0.824586	1.40805	0.0109578
FBgn0031682	CG5828	Q8MRA2	0.569208	0.808651	-0.188571	0.40823										FBgn0033450	Lsm11	Q8MRZ3	-0.72475	0.751248	1.60014	0.000797251
FBgn0250814	UQCR-C2	Q9VV75	-0.0102379	0.987809	-0.568149	0.00306062										FBgn0025615	Torsin	O77277	-0.201888	0.813599	1.31269	0.00551742
FBgn0022943	Cbp20	A0A1B2AJS4	0.533338	0.837928	0.675067	0.000797251										FBgn0035916	GAPsec	Q9VSM8	-0.638884	0.54902	1.41066	0.000224442
FBgn0031710	Vps52	Q9VMQ8	0.146693	0.987809	0.134724	0.776028										FBgn0052267	CG32267	Q8IRD0	1.05324	0.221684	1.42456	0.000224442
FBgn0035247	metl	F2FB75	-0.153894	0.952239	0.529431	0.00633368										FBgn0039640	superdeath	Q7KRW4	0.256075	0.910099	1.56583	0.000797251
FBgn0019949	Cdk9	O17432	-0.217533	0.980255	0.789775	0.000224442										FBgn0035027	CG3511	Q960Q8	-0.316415	0.859993	1.04954	0.000224442
FBgn0030660	CG8097	Q9VXT0	-0.066253	0.994586	-0.815675	0.000224442										FBgn0035866	Arl5	Q2XYK6	2.92602	0.199599	1.50726	0.000224442
FBgn0031267	Ipk2	B5RIV7	0.269197	0.887751	-0.880272	0.00712222										FBgn0261647	Axud1	Q9U4G5	-0.528638	0.633675	1.04392	0.000224442
FBgn0031500	CG17221	Q8SZK7	0.277416	0.938644	-0.969493	0.000224442										FBgn0036376	Liprin-beta	Q9VU88	0.79986	0.850888	1.06229	0.000224442
FBgn0004687	Mlc-c	M9NEW1	-0.0729146	0.914677	0.243989	0.218496										FBgn0026582	Hmg-2	Q9W2K8	0.131065	0.987809	1.97007	0.000224442
FBgn0026084	cib	O97428	-0.0122033	0.987881	0.0510068	0.835879										FBgn0011327	Uch-L5	Q9XZ61	0.425692	0.732604	1.58152	0.000224442
FBgn0035357	MEP-1	Q0E8J0	0.0852746	0.954306	0.279048	0.192515										FBgn0037150	CG7133	Q9VNW1	0.0793857	0.987809	1.71709	0.000224442
FBgn0037578	PNKP	Q9VHS0	-0.371885	0.867329	0.428303	0.0561038										FBgn0028331	l(1)G0289	Q9W2V9	1.15201	0.393261	2.40744	0.000224442
FBgn0021847	Ttc7	A0A0B4K7H0	-0.171551	0.978088	-0.767363	0.000224442										FBgn0037465	CG1105	Q9VI53	0.388059	0.898769	1.12334	0.000224442
FBgn0014006	Pk92B	B9EQQ2	0.0873973	0.987809	-0.68577	0.000224442										FBgn0038438	Der-2	Q9VEU2	0.142609	0.876961	1.74937	0.000224442
FBgn0035272	mRpL46	Q9W086	-0.383853	0.350886	-0.55997	0.0125306										FBgn0036039	Naa60	Q95SX8	0.0327308	0.995468	1.91555	0.000224442
FBgn0021906	RFeSP	Q9VQ29	-0.0825524	0.920512	0.681875	0.000224442										FBgn0011204	cue	Q95RU0	0.0473427	0.987809	1.94215	0.000224442
FBgn0004057	Zw	P12646	0.121482	0.965403	-0.580784	0.135537										FBgn0037930	CG14715	Q9VGK3	-0.229883	0.665063	1.50101	0.000224442
FBgn0038387	blp	Q9VF08	0.335629	0.747078	0.318494	0.289132										FBgn0036689	CG7730	Q9VVD3	-1.23588	0.714658	4.14871	0.000224442
FBgn0016977	spen	M9PBZ3	-0.0336803	0.994586	-0.305811	0.190289										FBgn0015360	oxt	Q7KVA1	-0.207217	0.943194	1.20692	0.000224442
FBgn0040268	Top3alpha	Q9NG98	-0.230124	0.942323	-0.809623	0.000224442										FBgn0024188	san	Q9NHD5	-0.182727	0.68711	1.77461	0.000224442
FBgn0004875	enc	M9PH77	0.183176	0.948556	0.945742	0.000224442										FBgn0015568	alpha-Est1	Q9VIC3	0.69664	0.509705	1.17812	0.000224442
FBgn0043012	AP-2sigma	Q9VDC3	-0.0417397	0.987809	-0.401163	0.0443505										FBgn0037778	mtTFB2	Q9VH38	0.786355	0.410291	1.07728	0.000224442
FBgn0022213	Cse1	Q9XZU1	-0.149024	0.718992	-0.246569	0.268568										FBgn0031498	CG17260	Q9VQL2	0.791177	0.393261	2.97684	0.0206949
FBgn0031660	mRpL28	A8E702	-0.391832	0.898769	0.975384	0.00351378										FBgn0262738	norpA	X2JCI4	0.592217	0.612664	2.95019	0.000224442
FBgn0261836	Msp300	M9MSG3	0.245273	0.941312	-0.491591	0.00672965										FBgn0039970	CG17508	A1Z6G4	0.443443	0.855849	3.52358	0.000224442
FBgn0030170	DNA2	Q8IRL9	-0.405026	0.630973	-0.636971	0.00409008										FBgn0032721	CG10602	Q9VJ39	-0.0547972	0.980255	1.46429	0.000224442
FBgn0015756	RpL9	P50882	-0.0907257	0.910099	0.507136	0.0138328										FBgn0033475	cg12129	Q7JW66	-0.0212588	0.995468	2.74214	0.00889914
FBgn0263594	lost	Q8IGE9	-0.335905	0.0677942	-0.471818	0.0125306										FBgn0014092	anon-35F/36A	Q9NK57	0.343953	0.728705	1.24998	0.000224442
FBgn0035998	CG3437	Q9VSZ4	-0.568441	0.444993	-0.152776	0.797158										FBgn0036489	CG7011	Q9VUM3	0.0831162	0.980255	1.01638	0.00148023
FBgn0003371	sgg	A4V3W1	-0.0292519	0.987809	0.167989	0.456039										FBgn0027843	CAH2	Q9VTU8	0.0599803	0.994866	1.823	0.0168581
FBgn0029929	CG4593	Q9W3T2	-0.475673	0.898366	-0.23356	0.442123										FBgn0038857	Bdbt	Q9VDE4	0.0599481	0.987809	2.57289	0.000224442
FBgn0015609	CadN	Q4ABF0	0.386593	0.848309	-0.651395	0.000224442										FBgn0031422	PIG-Wa	Q9VQB8	0.0303404	0.997241	1.14359	0.0245801
FBgn0025777	homer	C9QPJ7	0.466603	0.771434	0.512823	0.00496947										FBgn0037491	CG1227	Q9VI84	-0.480235	0.794541	1.70948	0.000224442
FBgn0028471	Nab2	Q9V3H9	0.221049	0.960001	0.824143	0.000224442										FBgn0026576	Pisd	Q9VCE0	0.242849	0.824586	1.00148	0.000224442
FBgn0002899	mus301	Q9VSE2	0.108711	0.885672	-0.457897	0.0573829										FBgn0039132	AP-1sigma	Q9VCF4	0.198781	0.887751	1.7831	0.000224442
FBgn0010280	Taf4	M9PFP3	0.459501	0.874858	-0.404738	0.032297										FBgn0065035	AlkB	Q7KUZ2	-0.364292	0.783247	1.41124	0.000224442
FBgn0035120	CG13879	B3DNI2	0.260799	0.973461	-0.489671	0.781462										FBgn0037376	Hat1	Q0KIB3	0.00617877	0.997067	1.22608	0.000224442
FBgn0026181	Rok	X2JKQ8	-0.241828	0.869704	-0.124181	0.573359										FBgn0036927	Gabat	Q9VW68	-0.588732	0.0325476	3.0703	0.000224442
FBgn0262732	mbf1	Q9XZ03	0.219951	0.831669	-0.326401	0.28337										FBgn0015359	CG2034	Q24050	-0.360021	0.94802	2.09846	0.00131243
FBgn0263740	eIF2gamma	Q24208	-0.216548	0.841269	-0.666656	0.00423962										FBgn0030973	mindy3	Q9VWN5	-0.131807	0.980255	1.26368	0.000224442
FBgn0040087	p115	Q9W3N6	0.482984	0.871238	0.227514	0.257775										FBgn0031450	Hrs	Q960X8	-0.431242	0.370887	1.55246	0.000224442
FBgn0052056	scramb1	Q9VT88	0.53523	0.330455	-0.402504	0.0722637										FBgn0020018	Ppox	Q9VC52	0.833518	0.733866	3.03252	0.000224442
FBgn0013334	Sap47	Q960T2	-0.449107	0.726655	0.613123	0.000797251										FBgn0053156	CG6152	Q86NK6	0.912167	0.5888	1.00886	0.00213156
FBgn0036974	eRF1	M9PD27	0.00106409	0.999898	0.531862	0.00438672
FBgn0031061	anon-18DEc	Q9VWD5	-0.301841	0.938478	-0.671081	0.0644526
FBgn0032640	Sgt	Q9VJD4	-0.423018	0.136291	0.787202	0.00131243
FBgn0034401	MetRS	A1ZBE9	-0.127633	0.950867	-0.409424	0.042564
FBgn0035812	CG7457	Q9VSA4	0.418314	0.875436	-0.951738	0.0587542
FBgn0030479	Rbp1-like	Q9VYD8	-0.152683	0.978088	-0.675079	0.000224442
FBgn0039128	CG13599	Q9VCG0	0.486328	0.344138	0.783313	0.000224442
FBgn0026179	siz	Q9VP80	-0.426247	0.79637	-0.637871	0.000980318
FBgn0024558	Dph5	Q8IN02	0.0674481	0.987809	-0.345679	0.388117
FBgn0039877	Mccc1	Q9V9T5	0.0874055	0.98681	-0.571782	0.390614
FBgn0038462	EMC2A	Q8SXY3	0.051842	0.987809	0.612532	0.000617404
FBgn0032052	PIG-U	Q9VLK0	-0.237419	0.94195	-0.00774168	0.976935
FBgn0036460	CG5114	Q9VUI8	0.561491	0.824586	-0.514221	0.00619472
FBgn0025335	Cpes	O77475	0.377111	0.923463	-0.651945	0.00114942
FBgn0034271	Vps50	A1ZAY8	0.171525	0.869982	-0.264627	0.186464
FBgn0027496	epsilonCOP	Q9Y0Y5	-0.111904	0.959588	0.10314	0.752255
FBgn0283468	slmb	Q9VDE3	0.0588884	0.987809	-0.477442	0.00866118
FBgn0034999	Fatp3	Q8SXR7	0.252179	0.950867	-0.030529	0.956842
FBgn0038446	CG14903	Q9VET3	0.196858	0.856111	0.940723	0.00180755
FBgn0041188	Atx2	Q8SWR8	0.0105491	0.997241	-0.6744	0.000224442
FBgn0264607	CaMKII	A4V134	-0.267743	0.853727	0.62252	0.000797251
FBgn0038609	Nup43	Q9VE85	0.0504717	0.980315	-0.440385	0.0353646
FBgn0010422	TfIIS	P20232	-0.144361	0.945498	-0.0173536	0.938827
FBgn0035469	dC7orf59	M9PBM4	-0.291794	0.597763	0.684073	0.0403782
FBgn0034791	EMC8-9	Q86R94	-0.266669	0.728225	0.800524	0.000224442
FBgn0031536	Cog3	Q961G1	0.0656681	0.989676	-0.643842	0.00913954
FBgn0261004	asl	Q9VNE4	-0.476606	0.873806	0.143853	0.494253
FBgn0266417	ringer	M9NFZ9	-0.460701	0.92185	-0.00186832	0.997703
FBgn0260224	CG42498	E1JIY8	-0.234621	0.978088	-0.317248	0.415377
FBgn0052281	CG32281	Q8IRE4	0.106842	0.975064	-0.520412	0.101065
FBgn0010750	atms	Q9VN55	-0.358146	0.48918	0.545196	0.00276247
FBgn0010825	Gug	Q86BH2	0.0373619	0.989887	0.396515	0.0484906
FBgn0030007	alpha-PheRS	Q9W3J5	0.336231	0.618399	-0.669182	0.000224442
FBgn0046296	DEF8	Q9VTT9	0.531823	0.656846	-0.36395	0.524402
FBgn0015799	Rbf	Q24472	-0.131303	0.987809	-0.699899	0.000224442
FBgn0035591	CG4611	Q9VRJ7	-0.13446	0.982352	0.272316	0.229666
FBgn0051118	RabX4	Q9VC31	0.560286	0.851792	-0.342203	0.530959
FBgn0001324	kto	Q9VW47	0.231308	0.878183	-0.9426	0.000224442
FBgn0030734	CG9912	Q95TL8	0.0257487	0.987809	-0.658847	0.14901
FBgn0035909	ergic53	Q9V3A8	-0.161886	0.987809	-0.248563	0.214265
FBgn0024227	aurB	Q9VKN7	0.32414	0.817681	0.183865	0.370082
FBgn0261268	Cul3	Q9V475	-0.00430568	0.998705	0.0376232	0.874825
FBgn0001565	Hlc	Q9VRI0	-0.301133	0.976218	0.756944	0.000224442
FBgn0039182	CG5728	Q9VC94	0.104402	0.978088	0.701962	0.045034
FBgn0015279	Pi3K92E	P91634	0.293657	0.62728	-0.853702	0.000224442
FBgn0030990	CG7556	Q9VWL4	0.146957	0.987809	-0.885668	0.000224442
FBgn0002543	robo2	Q9VQ08	-0.196165	0.950867	-0.986766	0.000224442
FBgn0026634	Cog2	Q9VF78	-0.489349	0.744227	-0.352045	0.12182
FBgn0014135	bnl	P91672	0.367824	0.958799	-0.641737	0.000617404
FBgn0004913	Gnf1	P35600	0.46917	0.327572	-0.485195	0.00801547
FBgn0025637	SkpA	O77430	-0.0741244	0.975258	0.56506	0.00196882
FBgn0011826	Pp2B-14D	M9NE01	-0.140855	0.88941	-0.068066	0.838413
FBgn0261983	l(2)gd1	Q9VKJ9	0.294343	0.876961	-0.381429	0.163644
FBgn0051249	CG7477	Q9VEG8	0.372786	0.938644	-0.637011	0.0546789
FBgn0032979	Clamp	Q961A1	0.279419	0.941452	0.612506	0.00336702
FBgn0004108	Nrt	M9MS15	-0.0237286	0.993522	-0.488928	0.0222756
FBgn0035888	CG7120	M9PEJ0	0.553257	0.879502	-0.380534	0.47906
FBgn0020496	CtBP	A4V2S3	0.347556	0.94195	0.381454	0.0772714
FBgn0015379	dod	P54353	0.56922	0.323791	0.102899	0.856803
FBgn0001125	Got2	Q9VQ61	-0.158074	0.387517	0.600115	0.634343
FBgn0026409	Mpcp2	Q0E8E8	-0.114962	0.639047	0.0920258	0.692407
FBgn0033961	ND-B15	Q6IDF5	0.130073	0.848309	0.580637	0.0278858
FBgn0266673	Sec10	Q6IDG3	0.284308	0.77364	-0.297262	0.150979
FBgn0259984	kuz	Q59DZ3	0.0336847	0.994001	-0.0069821	0.973094
FBgn0037659	Kdm2	A0A0B4KFJ7	-0.520984	0.905144	-0.989476	0.000224442
FBgn0033160	Dhx15	Q7K3M5	0.100149	0.987809	0.0297106	0.900696
FBgn0023512	eIF2Bepsilon	Q9W541	0.245569	0.730339	-0.770712	0.232646
FBgn0039341	CG5112	Q9VBQ5	-0.0451944	0.971524	0.490862	0.0292072
FBgn0260444	Not10	A0A126GUU0	0.039754	0.989887	0.294842	0.14046
FBgn0266282	jnj	Q9VCB8	0.142922	0.9449	-0.450018	0.0156179
FBgn0264959	Src42A	Q9V9J3	-0.122404	0.987809	-0.0937007	0.685593
FBgn0029117	Surf1	C3KGL8	0.355356	0.871238	-0.190415	0.908757
FBgn0261530	nbs	Q9VT40	-0.271778	0.898627	-0.245396	0.292609
FBgn0267791	HnRNP-K	Q7KA80	-0.153464	0.793793	-0.841904	0.000224442
FBgn0037270	eIF3f1	Q9VN50	-0.355269	0.416966	0.326828	0.0884375
FBgn0260008	UQCR-11	A8Y535	0.541715	0.0977829	0.657536	0.000423444
FBgn0001987	Gli	Q7KT70	-0.0821375	0.960636	-0.903399	0.000224442
FBgn0031566	CG2818	Q9VQU3	-0.172652	0.941312	-0.184029	0.372805
FBgn0034982	CG4065	H5V8E9	-0.0568526	0.987809	-0.576689	0.00738896
FBgn0002183	dre4	Q8IRG6	-0.075648	0.969494	-0.409868	0.0249418
FBgn0035631	Txl	Q9VRP3	0.00439498	0.997241	-0.194605	0.37676
FBgn0002878	mus101	Q9VY97	-0.163682	0.869982	-0.730344	0.000224442
FBgn0036300	Pmm2	Q9VTZ6	-0.191709	0.79637	-0.13254	0.904597
FBgn0010504	kermit	Q7JX82	0.126578	0.987809	0.231621	0.324235
FBgn0026144	CBP	O96676	-0.517085	0.347147	-0.429892	0.375876
FBgn0005533	RpS17	P17704	-0.042323	0.942323	0.428792	0.0372726
FBgn0031590	CG3702	Q9VQX6	-0.506617	0.682666	-0.692262	0.000224442
FBgn0030719	eIF5	Q9VXK6	-0.0764844	0.988749	0.943049	0.000224442
FBgn0263289	scrib	A0A0B4K6M4	-0.248422	0.324818	0.463512	0.013934
FBgn0039159	mRpS24	A0A1B2AKB3	0.564327	0.728705	0.719248	0.00453425
FBgn0032217	CG4972	Q9VKZ7	0.293686	0.86113	-0.46119	0.0127668
FBgn0022343	CG3760	Q8MMC4	0.107152	0.94206	-0.400595	0.0509451
FBgn0260945	Atg1	Q8MQJ7	0.0101027	0.997247	-0.212048	0.377012
FBgn0036090	CG8009	H9XQA7	-0.388563	0.94195	0.169845	0.471431
FBgn0024285	Srp54	O61646	0.0550672	0.984746	0.20346	0.325816
FBgn0035632	Ppat-Dpck	Q9VRP4	-0.324168	0.88852	-0.671478	0.236861
FBgn0031575	Cep97	Q9VQV7	0.399927	0.817273	-0.818236	0.00538215
FBgn0040068	Vav	A8JUQ9	-0.489994	0.627391	-0.794923	0.00291572
FBgn0268063	ltl	Q9VS84	-0.195377	0.971082	-0.65474	0.000224442
FBgn0016126	CaMKI	Q7JMV3	0.0620417	0.989887	-0.620438	0.00131243
FBgn0026679	IntS4	Q9W3E1	-0.109914	0.961226	-0.761101	0.000224442
FBgn0267433	kl-5	Q5LJN5	0.186767	0.946016	-0.452604	1
FBgn0032480	Edem2	Q8MS36	-0.397196	0.869982	-0.81791	0.00538215
FBgn0086712	Egm	Q5U117	0.0600097	0.987809	-0.51525	0.0119254
FBgn0011573	Cdc37	Q86NM8	0.410448	0.735506	0.266072	0.170433
FBgn0010762	simj	M9PET3	0.216686	0.91333	0.235901	0.240678
FBgn0039250	Mink	Q9VC08	0.314868	0.943194	-0.107061	0.667814
FBgn0051713	CG31713	Q4V6I8	0.243719	0.954306	0.388471	0.624132
FBgn0025456	CREG	Q8IGZ3	-0.554022	0.791766	0.33926	0.131142
FBgn0003721	Tm1	A0A6H2EG56	0.0667206	0.987809	0.645215	0.00114942
FBgn0025683	CK02656	Q9VPJ9	-0.154124	0.984746	-0.57164	0.69213
FBgn0039713	RpS8	A0A0B4K6N1	-0.212047	0.504134	0.452182	0.0593586
FBgn0001491	l(1)10Bb	O97454	-0.125102	0.84811	0.524225	0.00510323
FBgn0033984	Lap1	A0A0B4JCT8	0.50258	0.94195	0.882109	0.000224442
FBgn0033021	CG10417	Q7K4Q5	-0.267439	0.79637	0.579021	0.00229431
FBgn0035590	Prpk	Q9VRJ6	0.110178	0.987809	0.0725953	0.920043
FBgn0000018	abo	Q9VKM4	-0.45324	0.929702	0.0415972	0.892588
FBgn0051064	CG14261	Q8IMP2	-0.234297	0.869982	-0.498612	0.0185757
FBgn0033998	row	A0A0B4KER0	-0.219178	0.902095	-0.105944	0.653322
FBgn0015376	cutlet	Q8IQ05	0.3137	0.898658	-0.29036	0.15348
FBgn0045063	fdl	H5V8F4	0.342798	0.836324	-0.686877	0.000423444
FBgn0034727	mRpS29	Q9W253	0.0293353	0.989328	-0.556734	0.277993
FBgn0260991	Incenp	Q7JRJ9	-0.0258257	0.994586	-0.0381835	0.873822
FBgn0030625	CG5877	Q9VXW9	-0.564388	0.775397	0.814659	0.000224442
FBgn0039537	CG5590	Q9VB10	0.369191	0.869982	-0.246226	0.232857
FBgn0036816	Indy	E1JI19	0.310336	0.909719	0.473498	0.00949376
FBgn0035422	RpL28	Q9VZS5	0.0104448	0.994586	0.607199	0.00659717
FBgn0025725	alphaCOP	Q9W0B8	-0.360496	0.808651	-0.928357	0.000224442
FBgn0031319	CG4896	Q8IPW6	0.0146624	0.997241	-0.722237	0.00291572
FBgn0262866	S6kII	Q86NP0	-0.493765	0.729825	-0.849186	0.00777242
FBgn0038755	Hs6st	Q9VDR6	-0.530191	0.859388	0.847566	0.226071
FBgn0051694	CG15401	Q9VQI5	-0.555291	0.817273	-0.509472	0.0057773
FBgn0031057	Ubqn	Q9VWD9	-0.363447	0.732304	0.161175	0.442791
FBgn0030269	CDK2AP1	Q8T006	0.336157	0.771147	0.608542	0.000617404
FBgn0038576	Arp5	A0A0B4KG83	-0.191582	0.942323	0.0767757	0.78046
FBgn0026741	mRpL18	Q9XY36	0.0205807	0.994586	-0.374266	0.153973
FBgn0036389	ssp2	Q9VUA5	-0.430286	0.90432	-0.504241	0.00949376
FBgn0031238	CG3645	Q9VPM1	0.0657161	0.984302	-0.250725	0.254664
FBgn0011771	Hem	P55162	0.0628222	0.988749	-0.554648	0.00180755
FBgn0000261	Cat	P17336	-0.389766	0.756072	0.535214	0.00564259
FBgn0283500	Sac1	M9MRM4	-0.349369	0.333303	-0.590337	0.00131243
FBgn0086691	UK114	Q9V3W0	-0.368116	0.924634	0.691384	0.0778141
FBgn0004401	Pep	P41073	-0.098549	0.930509	-0.32118	0.166531
FBgn0261822	Bsg	Q8IPG9	-0.316802	0.732304	0.507464	0.00777242
FBgn0041588	eIF2D	Q9NG60	-0.313738	0.732604	0.164905	0.48106
FBgn0087008	e(y)3	M9PHZ0	-0.366903	0.82582	0.304794	0.161946
FBgn0086356	tum	A1Z9I5	0.389403	0.954982	0.307096	0.11515
FBgn0016059	Sema1b	O44253	-0.124651	0.969494	-0.00451267	0.982735
FBgn0033653	betaG	Q1WWB7	0.2198	0.933794	-0.0846065	0.739973
FBgn0027495	Smyd4-4	Q7KMH5	0.286696	0.745264	0.910288	0.000224442
FBgn0260462	CG12163	Q9VN93	0.0410634	0.989161	0.167286	0.436804
FBgn0032465	Yip1d1	Q9VK46	0.439693	0.387517	-0.447655	0.0304007
FBgn0003545	sub	A0A0B4LGW1	-0.355753	0.743773	0.166453	0.423636
FBgn0030293	CG1737	Q95RW5	0.223288	0.897459	-0.0639167	0.792476
FBgn0037679	Aduk	Q86P98	0.304791	0.819561	-0.596131	0.00524236
FBgn0037529	mRpS9	Q8SXF0	-0.118409	0.980315	0.973365	0.000224442
FBgn0266711	EloC	Q7JWD6	0.293675	0.656846	0.556887	0.00276247
FBgn0034849	CG3500	Q8T924	0.281832	0.869704	-0.523046	0.0588241
FBgn0037608	mRpL19	Q9VHN6	0.112239	0.980255	0.222145	0.318438
FBgn0023517	Pgam5	O46084	-0.185916	0.901056	0.511536	0.17458
FBgn0039857	RpL6	Q9V9W2	-0.338868	0.139033	0.455503	0.0588241
FBgn0262519	Mi-2	M9PIA6	0.204626	0.869982	0.149964	0.649276
FBgn0004656	fs(1)h	P13709	-0.0952781	0.986594	-0.445071	0.0361293
FBgn0261885	osa	E1JIN6	0.133031	0.91333	0.220524	0.334719
FBgn0001222	Hsf	Q95TH9	-0.435734	0.48918	-0.0106415	0.961365
FBgn0023518	trr	Q8IRW8	0.157504	0.859993	-0.185634	0.401024
FBgn0039188	Golgin84	Q8SZ63	-0.00603573	0.999743	0.68974	0.0222756
FBgn0038877	CG3308	Q95TA7	-0.204183	0.978088	0.239806	0.314448
FBgn0051301	CG12258	Q9VF83	0.469882	0.824586	0.335749	0.0755321
FBgn0030330	Tango10	Q7K187	-0.0961604	0.989887	0.145425	0.507039
FBgn0033886	Rpn13	A0A0B4LFA6	0.574858	0.594395	-0.323225	0.095875
FBgn0010328	woc	A8JRE3	-0.210299	0.907501	-0.8297	0.000224442
FBgn0036569	IleRS-m	Q9VUY4	-0.0141192	0.995468	0.065689	0.944413
FBgn0013305	Nmda1	Q7JRM9	0.538094	0.551225	0.378537	0.107918
FBgn0052037	CG3426	Q95RP1	0.0149452	0.999282	-0.0862884	0.815775
FBgn0264270	Sxl	M9PHB3	0.312716	0.950867	-0.596774	0.00131243
FBgn0038118	timeout	Q8INH7	0.236126	0.869704	0.74656	0.000224442
FBgn0034071	CG8405	Q7K4L9	-0.193522	0.937791	0.849631	0.000224442
FBgn0051373	CG31373	Q4V5F8	-0.282824	0.959588	0.845805	0.00510323
FBgn0033699	RPS11	L0CPM0	-0.127913	0.850888	0.472258	0.0260506
FBgn0015299	Ssb-c31a	A0A1B2AJ64	0.221428	0.368798	-0.413133	0.0400093
FBgn0034646	Rae1	Q9W2E7	-0.211428	0.911142	0.534677	0.0191244
FBgn0259168	mnb	X2JFM3	-0.195038	0.869982	0.979336	0.000224442
FBgn0259176	bun	X2J847	0.384992	0.931807	-0.38299	0.0874658
FBgn0015737	Hmu	Q8MT56	-0.0287118	0.991261	0.540925	0.00276247
FBgn0030420	CG12717	Q29QU9	-0.387273	0.825769	-0.842258	0.000224442
FBgn0039668	Trc8	Q7KRW1	-0.399708	0.917177	0.974534	0.000224442
FBgn0033906	ReepB	A1Z9M2	-0.119108	0.911524	-0.460468	0.0674925
FBgn0005648	Pabp2	Q7KNF2	-0.395748	0.869704	-0.0410088	0.866629
FBgn0037439	CG10286	Q9VI15	-0.536699	0.763205	-0.755418	0.00180755
FBgn0031752	CG9044	M9PCP3	0.143845	0.98345	-0.826222	0.000224442
FBgn0031600	CG3652	A0APR8	-0.298751	0.977568	-0.529993	0.305632
FBgn0029840	raptor	C3KKC3	0.345644	0.628952	-0.519268	0.0134891
FBgn0039751	CG1983	Q9VA97	-0.0407926	0.989887	0.962983	0.000224442
FBgn0005411	U2af50	M9NH51	0.0707094	0.973307	0.543959	0.00245323
FBgn0036821	ACSL1	Q9VVT8	0.518641	0.619317	0.582833	0.00686132
FBgn0000042	Act5C	P10987	-0.02093	0.995468	0.656722	0.0158677
FBgn0011232	scat	Q9VLC0	-0.257448	0.962562	-0.698198	0.000224442
FBgn0033875	CG6357	A1Z9I0	0.0876501	0.987809	0.977051	0.074896
FBgn0261854	aPKC	A1Z9X0	0.186125	0.942323	0.696064	0.000224442
FBgn0004889	tws	C8VV30	0.237427	0.52728	0.113677	0.618048
FBgn0035889	mkg-p	Q95U58	0.151646	0.989019	-0.675681	0.00483589
FBgn0030502	tth	Q9VYA9	-0.0474485	0.994866	-0.395546	0.171291
FBgn0035978	UGP	Q9VSW2	0.265804	0.509705	-0.0480568	0.871289
FBgn0086710	RpL30	Q8MT23	-0.157762	0.720377	0.228922	0.324264
FBgn0016081	fry	M9ND72	-0.185396	0.869704	0.471178	0.00960957
FBgn0013812	Dhc93AB	Q9VDG0	0.0814847	0.987809	-0.866832	1
FBgn0015805	HDAC1	Q94517	0.0706094	0.987809	0.142487	0.519622
FBgn0029885	CG3224	Q9W3Y0	-0.426888	0.905144	0.612933	0.00131243
FBgn0035371	AhcyL1	Q9VZX9	0.0539682	0.989161	-0.526944	0.00306062
FBgn0033352	PAN2	A1Z7K9	0.0162556	0.995468	0.196756	0.334091
FBgn0263133	mEFG1	Q9VM33	-0.3382	0.665063	0.361029	0.0716795
FBgn0000139	ash2	Q94545	0.416754	0.869982	0.901236	0.000224442
FBgn0036740	Vps60	Q9VVI9	-0.0313653	0.994586	0.0246582	0.922955
FBgn0028474	BcDNA.LD23634	Q9V3Y5	-0.328486	0.869982	0.365015	0.0454365
FBgn0259937	Nop60B	H5V894	-0.150756	0.910099	-0.3662	0.0633832
FBgn0000709	fliI	Q24020	-0.10107	0.987809	-0.455761	0.0141773
FBgn0004107	Cdk2	E1JIR3	-0.0997834	0.915641	-0.634632	0.00213156
FBgn0004177	mts	X2JDI1	-0.0558116	0.987809	0.511413	0.0124137
FBgn0262515	VhaAC45	Q7JR49	-0.418288	0.771518	0.334045	0.0730402
FBgn0035715	Ist1	Q9VRY6	0.0930821	0.977568	0.695829	0.000224442
FBgn0030241	feo	Q9VZ62	0.459094	0.58868	-0.432063	0.018786
FBgn0003656	sws	E1JJF4	-0.334069	0.854371	0.346797	0.327671
FBgn0039627	CG11837	Q9VAQ5	0.164641	0.954602	0.22789	0.315753
FBgn0037315	Cerk	Q9VNA6	-0.131483	0.987809	-0.448018	0.0700041
FBgn0024958	Irp-1A	Q9VCV4	0.116716	0.91333	0.0831837	0.729944
FBgn0052066	CG6491	Q7K1H0	0.0282497	0.994866	-0.013248	0.951565
FBgn0031118	RhoGAP19D	Q95TR0	0.287276	0.938096	0.444232	0.018786
FBgn0040271	Sulf1	D1Z367	-0.0779543	0.989887	0.014421	0.977542
FBgn0035484	CG11594	Q9VZJ8	0.175767	0.943194	-0.488154	0.155484
FBgn0283437	PPO1	Q27598	0.0764369	0.962785	-0.723339	0.0160909
FBgn0036973	Rbbp5	Q9VPH8	0.463709	0.843556	0.396434	0.0408895
FBgn0003654	sw	F2FB48	-0.376672	0.850888	0.331521	0.108907
FBgn0264491	how	O01367	-0.0123261	0.997067	-0.0202874	0.934814
FBgn0039977	SPF30	Q95RI7	0.450943	0.713219	0.925969	0.000224442
FBgn0030217	CG2124	A9YKV2	-0.00904254	0.995468	-0.205191	0.600827
FBgn0000043	Act42A	P02572	-0.111092	0.980315	-0.31682	0.124177
FBgn0001233	Hsp83	M9PBL3	-0.219597	0.0119134	0.381739	0.0592068
FBgn0004387	Klp98A	Q9VB25	0.252136	0.928036	-0.984498	0.000224442
FBgn0002031	l(2)37Cc	A0A023GQA5	0.133421	0.377588	-0.679602	0.000617404
FBgn0036286	CG10616	C8VV60	-0.187222	0.952774	-0.518983	0.0161977
FBgn0027580	PCB	Q7KN97	-0.0372234	0.969494	-0.560551	0.0134891
FBgn0040319	Gclc	A4V448	0.400979	0.749123	0.874885	0.00496947
FBgn0264953	Piezo	M9MRE5	0.00678292	0.998038	-0.873643	0.000224442
FBgn0261270	SelD	O18373	-0.184028	0.987809	0.158455	0.44964
FBgn0000053	Gart	P00967	0.0760541	0.960299	0.254211	0.356577
FBgn0015296	Shc	Q6NPB1	-0.477347	0.911524	-0.55262	0.00306062
FBgn0003567	su(Hw)	A0A0B4K6W1	-0.311589	0.898851	0.563409	0.00164002
FBgn0023458	Rbcn-3A	Q24593	0.398793	0.661882	-0.632595	0.000617404
FBgn0037305	CG12173	Q9VN95	-0.0160356	0.994866	-0.362709	0.230476
FBgn0045862	btz	Q9VB04	-0.0406343	0.988878	-0.887839	0.00131243
FBgn0011481	Ssdp	Q8MZ49	-0.115333	0.980255	0.91394	0.000224442
FBgn0037370	CG1236	Q8I725	0.246054	0.744227	0.312115	0.111521
FBgn0052022	CG32022	Q8T481	0.169823	0.980255	0.24209	0.290087
FBgn0038504	Sur-8	Q9VEK6	0.0596914	0.987809	0.739525	0.000224442
FBgn0037712	CG16789	A0A0B4KFL6	0.320647	0.959588	0.28902	0.570076
FBgn0032305	CG6700	B3DNL8	0.277043	0.978088	0.0416485	0.863643
FBgn0032404	RpL7-like	Q9VKC1	0.0142103	0.997241	0.521406	0.00619472
FBgn0036213	RpL10Ab	Q9VTP4	0.0882332	0.736428	0.371998	0.0904336
FBgn0000117	arm	M9PGG4	0.00849665	0.998981	-0.326392	0.193762
FBgn0259785	pzg	Q9VP57	-0.254461	0.588637	-0.370952	0.0801662
FBgn0030999	Mur18B	Q9VWK3	0.0482488	0.989887	0.118413	1
FBgn0003415	skd	A8JNW4	0.532121	0.490528	-0.312657	0.124414
FBgn0024365	EG:8D8.3	O46100	0.126349	0.974143	0.917822	0.000224442
FBgn0028663	VhaM9.7-b	Q8SZ31	-0.126997	NA	0.674369	0.000423444
FBgn0016698	Ptpa	Q9VQQ0	-0.198313	0.910099	-0.309953	0.186145
FBgn0010909	msn	Q9W002	-0.0788745	0.987809	0.370229	0.0602028
FBgn0011361	ND-ACP	A0A1B2AKC6	-0.368162	0.410291	-0.204075	0.352681
FBgn0004876	cdi	Q9Y1A8	0.427113	0.348178	-0.0565031	0.811692
FBgn0031390	tho2	Q9VQ76	0.0532995	0.987809	0.279175	0.161672
FBgn0029823	Shmt	Q9W457	-0.0668838	0.977568	-0.042849	0.908486
FBgn0050020	p190	Q7JQY8	-0.472233	0.907102	0.467798	0.0114318
FBgn0015929	dpa	A0A0B4LEV2	0.18113	0.935227	-0.0767202	0.753621
FBgn0046114	Gclm	Q9VCW6	0.264882	0.86113	0.860096	0.000224442
FBgn0052675	Tango5	C9QP43	-0.172617	0.914677	-0.314208	0.127178
FBgn0038129	TBC1D5	Q9VFX6	0.251624	0.898851	0.960578	0.0419072
FBgn0053506	CG10220	A1Z9W2	0.271672	0.750939	-0.242076	0.413015
FBgn0039183	Dis3	I1WYH0	-0.248849	0.740072	-0.067288	0.770068
FBgn0264389	opm	Q9VXY9	-0.0688829	0.988974	-0.669145	0.0790909
FBgn0037391	CG 2017	Q960F7	-0.307358	0.954982	-0.55622	0.00672965
FBgn0259221	CG42321	D0Z766	0.301677	0.729825	0.230911	0.315181
FBgn0010078	RpL23	P48159	-0.0265666	0.987809	0.437309	0.0335475
FBgn0260960	Baldspot	Q9VV87	-0.376241	0.887751	0.665595	0.000224442
FBgn0083968	CG34132	Q0E8V7	-0.348022	0.817863	-0.889195	0.373133
FBgn0036745	CG7484	A0APL6	0.545034	0.015952	-0.391385	0.0620685
FBgn0029503	CHORD	Q9VCC0	-0.152078	0.815008	0.528337	0.0861906
FBgn0039835	mRpL32	Q9V9Z1	-0.19352	0.86072	0.589698	0.0155139
FBgn0266019	rudhira	Q8SY41	0.141306	0.97793	-0.146705	0.504966
FBgn0000084	AnnX	D5AEP6	-0.378346	0.942323	0.986329	0.31253
FBgn0027945	ppl	Q9U616	-0.0415658	0.995468	-0.563825	0.00320853
FBgn0030251	CG2145	Q9VZ49	-0.312647	0.819561	-0.0179682	0.938597
FBgn0039339	CG5116	Q9VBQ7	-0.109056	0.987809	-0.0340231	0.954323
FBgn0260655	l(3)76BDm	Q9VW22	0.355715	0.88167	-0.262209	0.271173
FBgn0015331	abs	Q9V3C0	-0.0584505	0.987881	0.14582	0.500323
FBgn0263977	CG40451	E8NH43	-0.174026	0.948556	0.94634	0.000224442
FBgn0036685	CG6664	Q9VVC8	-0.000993731	0.999898	-0.586377	0.00276247
FBgn0002736	mago	A0A023T5E7	0.215258	0.86113	-0.34575	0.336948
FBgn0030692	mRpS30	Q9VXP3	-0.00413323	0.998495	0.982055	0.000224442
FBgn0263605	l(3)72Dn	M9PFG1	0.176876	0.885672	-0.587953	0.00276247
FBgn0052016	4E-T	Q8IH18	0.198537	0.960001	0.985209	0.000224442
FBgn0037051	CG10565	Q9VP77	0.072483	0.987809	0.663174	0.000224442
FBgn0032015	Ostgamma	Q8SY53	-0.269469	0.890686	-0.374253	0.171937
FBgn0031051	Ranbp21	Q2XXZ0	-0.214998	0.94195	0.363979	0.05642
FBgn0027514	CG1024	Q9XZ30	0.217497	0.954306	0.719978	0.000224442
FBgn0037671	ATP6AP2	Q9VHG4	0.142005	0.987809	0.269283	0.167101
FBgn0003278	RpI135	P20028	0.00370502	0.999282	-0.468285	0.0123068
FBgn0032796	cyst	Q9VIV0	0.267128	0.914366	-0.852728	0.000224442
FBgn0266570	NO66	Q7K4H4	-0.0991964	0.987809	-0.292467	0.12503
FBgn0038038	Sccpdh2	Q9VG81	-0.499259	0.749123	-0.359261	0.0782352
FBgn0039765	mRpS18C	Q9VA81	-0.0286521	0.997247	-0.135141	0.687065
FBgn0010173	RpA-70	Q24492	0.537208	0.661882	-0.350184	0.0619071
FBgn0003076	Pgm1	Q9VUY9	-0.167866	0.88941	-0.178964	0.755136
FBgn0042083	Mccc2	Q9V9A7	-0.255936	0.82582	-0.766759	0.00889914
FBgn0038474	mRpS11	Q9VEN6	-0.443478	0.633675	0.716892	0.000423444
FBgn0035999	CG3552	Q8T450	0.384912	0.915312	-0.288317	0.60887
FBgn0039126	CG13601	Q9VCG3	-0.482937	0.869704	0.758456	0.314442
FBgn0031191	Cp110	Q45EX2	-0.528282	0.86983	-0.63049	0.124485
FBgn0032026	CG7627	Q9VLN6	0.157011	0.911524	-0.209291	0.330045
FBgn0263855	BubR1	Q7KN56	0.0174981	0.989019	0.19297	0.355868
FBgn0017561	Ork1	X2JJC8	-0.246542	0.930263	-0.68023	0.0638786
FBgn0033391	anon-WO0242455.53	Q95T49	0.474916	0.94738	-0.72753	0.178576
FBgn0031776	Pfdn1	Q9VMH8	0.488304	0.72404	0.824814	0.000423444
FBgn0037667	CG16734	C3KGQ3	0.387354	0.732304	0.529227	0.0278858
FBgn0031216	Zir	Q9VPI9	0.050442	0.987881	0.159446	0.443609
FBgn0034181	CG8963	Q7K581	-0.315975	0.655509	0.314863	0.0923054
FBgn0033259	Tmem63	Q6NP91	-0.150856	0.987809	-0.723332	0.100081
FBgn0036915	Prp3	Q8MRG6	-0.119195	0.94295	-0.141696	0.587863
FBgn0025790	TBPH	O97469	0.113496	0.957425	-0.581411	0.00260807
FBgn0024973	CG2701	O76912	-0.273049	0.879022	-0.611303	0.0168581
FBgn0005670	Cyp4d1	A0A0F6T2G9	0.472041	0.844877	-0.85448	0.104915
FBgn0020235	ATPsyngamma	O01666	0.0787212	0.9449	-0.256162	0.199856
FBgn0005655	PCNA	P17917	0.46405	0.345529	0.228711	0.263138
FBgn0035588	CG10672	Q9VRJ4	0.388741	0.696257	0.182412	0.872466
FBgn0031068	Alr	Q8SX43	0.560873	0.726087	-0.629478	0.28337
FBgn0028683	spt4	A0A1B2AL22	0.508168	0.58868	0.749476	0.0844321
FBgn0034299	CG5757	A0AP29	-0.241943	0.808475	-0.0899413	0.725851
FBgn0263120	Acsl	A1Z7H3	-0.298357	0.683825	-0.854922	0.000224442
FBgn0010217	ATPsyn-beta	D3DMY7	0.299365	0.938478	-0.365033	0.113606
FBgn0030466	CG15744	Q7KV24	0.253913	0.94195	0.12527	0.565866
FBgn0037836	CG14692	Q9VGW4	0.141046	0.876961	0.855729	1
FBgn0036462	mRpL39	G2J631	-0.126421	0.941452	0.875122	0.000224442
FBgn0036510	SCCRO	M9NDR9	0.56827	0.799699	0.769156	0.000224442
FBgn0086361	alph	Q9VAK1	0.404127	0.775397	0.689936	0.000797251
FBgn0037810	sle	Q8INM3	0.195918	0.871238	-0.726592	0.000224442
FBgn0038320	Sra-1	U3PXB4	0.337238	0.744423	-0.0544261	0.831778
FBgn0022238	lolal	Q7KRI2	-0.188743	0.841269	0.406807	0.045034
FBgn0031189	trmt10a	Q9VR56	0.400477	0.907102	-0.0972113	0.93498
FBgn0032031	CG13390	Q8SXX3	0.348734	0.791699	-0.338477	0.72552
FBgn0037963	Cad87A	Q9VGG5	0.0851278	0.979248	0.357626	0.0572153
FBgn0053303	CG33303	R9S0M5	0.0601563	0.965403	-0.481669	0.00960957
FBgn0020249	stck	Q9XYA7	-0.0968093	0.987809	0.84798	0.000224442
FBgn0036663	GS	Q9VVA4	0.139655	0.829931	-0.827214	0.00913954
FBgn0033480	mRpL42	Q7K0A0	0.281148	0.696257	0.610096	0.0260506
FBgn0029718	mRpL30	Q9W4I3	-0.333824	0.425133	-0.128283	0.860794
FBgn0031631	cg3225	Q9VR29	-0.008456	0.999282	-0.0102406	0.966371
FBgn0004465	Su(P)	O77287	-0.140121	0.980315	-0.233737	0.263898
FBgn0004654	Pgd	P41572	-0.0433705	0.976218	-0.0653447	0.927682
FBgn0028507	BG:DS09217.4	M9NF32	0.0977824	0.987809	-0.462478	0.29736
FBgn0027492	wdb	A0A6F7R657	0.52444	0.430046	-0.693866	0.000617404
FBgn0039735	Nph	Q9VAC4	0.112667	0.594395	-0.484809	0.297625
FBgn0027590	GstE12	Q9XYZ9	-0.258452	0.573607	-0.355489	0.314895
FBgn0040475	SH3PX1	Q9NCC3	-0.177567	0.867345	-0.57402	0.00196882
FBgn0032717	CG10600	B7YZX6	-0.49565	0.853727	-0.192837	0.345514
FBgn0000667	Actn	P18091	-0.22531	0.98345	-0.656427	0.179687
FBgn0260934	par-1	Q9V8V8	0.214708	0.878362	0.499203	0.0103497
FBgn0011787	mRpL12	Q9VSR5	0.0806595	0.933794	-0.339169	0.0940479
FBgn0036282	Smyd4-2	Q9VTX2	0.365945	0.898342	0.0302768	0.938273
FBgn0033235	CG8728	Q7K3W2	-0.0982328	0.977959	-0.617272	0.000797251
FBgn0011638	La	M9ZVK8	-0.519548	0.848309	-0.804553	0.000224442
FBgn0015829	TfIIEbeta	O96881	0.0870263	0.984746	-0.0736672	0.771046
FBgn0035298	SCOT	Q9W058	0.0244391	0.995468	-0.0316809	0.942301
FBgn0010300	brat	Q8MQJ9	-0.102995	0.951642	0.263799	0.266968
FBgn0030871	Rfc37	Q9VX15	0.317982	0.484081	-0.346381	0.333465
FBgn0001105	Gbeta13F	A4V4I0	-0.123684	0.923883	0.424024	0.0766001
FBgn0263864	Dark	Q7KLI1	0.362644	0.898658	-0.448485	0.107841
FBgn0030451	CG15717	B4F5F8	-0.264003	0.814448	-0.928016	0.000797251
FBgn0001139	gro	A0A0B4JD02	-0.0963989	0.942323	0.618174	0.00260807
FBgn0011824	CG4038	Q7KVQ0	-0.136869	0.887751	-0.50043	0.0127668
FBgn0040964	BcDNA:SD17344	M9MRG1	-0.375072	0.911142	-0.575374	0.0942912
FBgn0028646	aralar1	A0A0B4KHW3	0.212677	0.745264	0.446203	0.251217
FBgn0025815	Mcm6	Q9V461	-0.1007	0.876961	-0.136574	0.529227
FBgn0051229	Tim22	Q8IN78	0.0121912	0.998038	-0.111939	0.894752
FBgn0051126	CG31126	C6TP91	0.431823	0.323791	-0.213547	0.581126
FBgn0261710	nocte	Q9W2U7	-0.0346415	0.987809	-0.490692	0.0236658
FBgn0037186	CG11241	Q9VNR7	-0.11467	0.980255	0.873566	0.00972753
FBgn0011455	ND-SGDH	Q9VTU2	0.0293234	0.987881	0.0832229	0.727053
FBgn0035675	BcDNA:RE60135	Q9VRT7	0.453347	0.819561	0.761208	0.00366369
FBgn0087021	Spc25	Q9V3V7	0.219965	0.980255	0.647471	0.00213156
FBgn0033225	TTLL12	Q7JVG6	-0.110102	0.958745	-0.312237	0.122346
FBgn0025455	CycT	O96433	-0.285669	0.859993	-0.833231	0.000224442
FBgn0034858	eIF2B-delta	Q494L6	0.248664	0.920512	-0.333974	0.295468
FBgn0039229	Saf-B	Q8IMV6	-0.263182	0.851792	0.158888	0.474021
FBgn0259481	Mob2	B9EQV6	-0.558386	0.682666	-0.448792	0.0483101
FBgn0010213	Sod2	A0A0B4LGQ1	0.0335522	0.947623	-0.321808	0.112174
FBgn0259173	corn	Q967H1	-0.0603523	0.995468	-0.504785	0.0093855
FBgn0029687	Vap33	Q7KVX5	0.286755	0.885678	0.361977	0.070745
FBgn0003416	sl	Q9VXH3	0.167261	0.959588	0.600064	0.000797251
FBgn0020386	Pk61C	C7LAC8	-0.107404	0.987809	0.921063	0.000224442
FBgn0040066	wds	M9NDM4	-0.358453	0.726655	0.58818	0.000980318
FBgn0031980	RpL36A	Q9VLT7	0.053707	0.965403	0.0591691	0.814667
FBgn0028436	ECSIT	B6IDJ7	-0.323674	0.869704	-0.277733	0.289067
FBgn0020618	Rack1	O18640	0.0261892	0.959588	0.0577767	0.84486
FBgn0037182	ArfGAP3	Q9VNS2	-0.567828	0.430046	0.292351	0.126448
FBgn0010409	RpL18A	P41093	0.000480902	0.999898	0.422495	0.0559468
FBgn0034726	Mes4	Q9W256	0.0431622	0.995468	-0.529064	0.537759
FBgn0037073	Tsr1	Q9VP47	0.183168	0.876933	0.640756	0.0124137
FBgn0004103	Pp1-87B	P12982	-0.302473	0.847322	-0.0616586	0.805724
FBgn0052230	ND-MLRQ	Q8SYJ2	-0.109161	0.938478	0.547365	0.00306062
FBgn0033372	CG13742	A0A0B4KEN1	-0.0742839	0.989887	0.244994	0.231752
FBgn0032444	CCT4	Q9VK69	0.256918	0.0664936	-0.310803	0.0993316
FBgn0250820	meigo	Q9VDD7	-0.573047	0.0922053	0.96179	0.000224442
FBgn0027513	ana2	A0A0B4LFU9	0.324278	0.898342	0.204269	0.771046
FBgn0027066	Eb1	Q9XZ57	0.261833	0.512836	0.46798	0.0167622
FBgn0052707	APC4	Q9W395	-0.0249674	0.995468	0.343905	0.0866105
FBgn0031774	CG9147	Q9VMI0	-0.0544052	0.987809	-0.239458	0.311927
FBgn0038306	Art3	Q9VFB3	0.105802	0.980255	0.963584	0.000224442
FBgn0021944	Coprox	X2J9R2	-0.29128	0.720595	-0.295162	0.170699
FBgn0031312	Tango14	Q9VPX8	-0.191161	0.973461	-0.295214	0.207092
FBgn0037755	CG12945	A0A0B4KFJ0	0.0585612	0.988704	-0.363045	0.118865
FBgn0036374	CG17689	D2NUJ8	0.196892	0.927363	0.284006	0.148853
FBgn0003074	Pgi	P52029	-0.235459	0.573607	-0.627825	0.000980318
FBgn0052549	24643014	Q9VWV5	0.252415	0.898366	-0.181644	0.385316
FBgn0037313	CG1161	Q59E06	-0.567072	0.885672	-0.357575	0.0648759
FBgn0261285	Ppcs	E2QD26	-0.380387	0.82582	-0.088222	0.717334
FBgn0030447	CG2200	X2JER0	0.350947	0.868537	-0.262353	0.525623
FBgn0004915	TfIIB	M9PCM4	-0.113906	0.951642	0.714746	0.000224442
FBgn0037025	Spc105R	M9PIC9	-0.277808	0.82582	-0.903307	0.000224442
FBgn0037647	RagA-B	Q9VHJ4	0.177273	0.927193	-0.107759	0.680614
FBgn0039459	IntS12	Q9VBB3	0.519735	0.872338	0.966502	0.000224442
FBgn0032509	Grx4	Q9VJZ6	0.0784068	0.941312	0.216352	0.27971
FBgn0266723	Trs31	Q7K2Q8	0.039731	0.989887	-0.101054	0.836023
FBgn0013325	RpL11	P46222	-0.0360955	0.952774	0.324786	0.131556
FBgn0001230	Hsp68	O97125	-0.264753	0.859993	0.569067	0.000224442
FBgn0026577	BEST:LD19244	Q9VID9	0.00248347	0.999282	-0.0943698	0.688426
FBgn0004395	unk	A0A0B4KGS7	0.173829	0.958978	0.757666	0.000224442
FBgn0013576	mtd	A0A0B4K620	0.122136	0.960001	-0.621579	0.0440696
FBgn0032864	38C.55	Q9VIM0	0.369464	0.509705	0.637777	0.000980318
FBgn0037351	RpL13A	Q9VNE9	0.0257857	0.987809	0.401715	0.0738287
FBgn0038269	Rrp6	H9ZYN8	-0.264508	0.917177	0.628065	0.000224442
FBgn0037071	CG7632	Q9VP50	0.0342271	0.995468	0.707013	0.0684536
FBgn0000100	RpLP0	P19889	-0.151883	0.393748	0.84497	0.000224442
FBgn0052251	Claspin	Q8IRB5	0.0306846	0.995004	0.000990847	0.995607
FBgn0037513	pyd3	Q6NP10	0.151346	0.987809	0.274258	0.194201
FBgn0011741	Arp6	P45890	-0.155724	0.94195	0.157489	0.494863
FBgn0034753	CG2852	Q9W227	-0.1538	0.469803	-0.51791	0.00469003
FBgn0032486	mRF1	Q9VK20	-0.0279497	0.995468	-0.599739	0.198991
FBgn0051450	mRpS18A	Q8IGA1	-0.129383	0.978088	0.00534879	0.984143
FBgn0030968	CG7322	Q9VWP2	-0.327133	0.756731	0.195766	0.791089
FBgn0015791	Rab14	O18336	0.129596	0.987809	0.59711	0.00245323
FBgn0266572	ebo	Q8T9F5	0.255917	0.901172	0.577037	0.00131243
FBgn0027378	MRG15	Q9Y0I1	-0.100736	0.987809	0.66073	0.00114942
FBgn0283682	Ge-1	Q9VKK1	-0.0343768	0.994866	-0.0317103	0.893833
FBgn0267849	Syx7	Q7K0X9	0.257645	0.980255	0.911383	0.000224442
FBgn0031304	TBC1D23	Q9VPW9	0.572268	0.941312	-0.737912	0.000224442
FBgn0086695	hd	A0A126GUQ3	0.222049	0.94195	-0.256191	0.243787
FBgn0039531	CG5611	Q9VB17	0.409101	0.932461	-0.611124	0.0399121
FBgn0031229	CG3436	Q9VPL0	-0.0871109	0.941312	0.475374	0.160879
FBgn0243511	psidin	Q9VDQ7	-0.11144	0.928036	-0.715934	0.000224442
FBgn0039115	CG10214	Q9VCI0	0.000479035	0.999898	0.64266	0.000980318
FBgn0263697	Uba3	Q9V6U8	0.0545497	0.987809	-0.806342	0.0331837
FBgn0283442	vas	P09052	0.201641	0.61547	0.643589	0.428139
FBgn0010411	RpS18	P41094	0.0347475	0.912552	0.643924	0.000797251
FBgn0014141	cher	A0A0B4KHN1	0.284911	0.830813	0.690838	0.0319256
FBgn0005593	RpL7	X2J5G6	-0.0945314	0.920512	0.318061	0.191367
FBgn0267828	Fatp1	Q9VKU1	-0.305187	0.934723	-0.58916	0.00131243
FBgn0031975	Tg	Q9VLU2	-0.00808656	0.995468	-0.0588382	1
FBgn0034793	asrij	A0A0B4KF31	0.00916646	0.998483	-0.344995	0.291899
FBgn0031493	Sf3b2	Q9VQK7	0.0446192	0.989161	0.468604	0.0580694
FBgn0030608	Lsd-2	Q0KHS7	-0.216296	0.94195	0.878316	0.000224442
FBgn0052176	CG13730	Q8SY16	-0.133644	0.869982	0.932458	0.000224442
FBgn0033716	CG8493	C0PV27	-0.0498976	0.995468	-0.902762	0.000224442
FBgn0013762	Cdk5	P48609	-0.392267	0.732304	-0.0951691	0.821014
FBgn0036354	Poc1	Q9VU65	-0.06109	0.987809	0.258835	0.181399
FBgn0052026	CG32026	D3DN10	0.550863	0.756072	-0.777142	0.645033
FBgn0010488	NAT1	A1Z968	0.154455	0.867329	-0.716674	0.000224442
FBgn0036135	mRpL2	Q9VTF8	-0.136212	0.898851	-0.23004	0.440205
FBgn0032054	Uba4	M9PCK7	0.0742135	0.987809	0.688404	0.000423444
FBgn0266186	Vamp7	Q7JYX5	-0.351846	0.843378	0.714359	0.000224442
FBgn0032250	holn1	Q9VKV5	0.401662	0.682685	0.840149	0.000224442
FBgn0036987	CG5274	Q9VPF9	-0.534462	0.362136	-0.428637	0.0516602
FBgn0039116	CG10375	Q9VCH9	-0.491381	0.9026	0.28878	0.406884
FBgn0034918	Pym	P82804	-0.402027	0.843556	-0.387516	0.140753
FBgn0054039	CG34039	A8E6W0	0.538512	0.696257	-0.834759	0.0057773
FBgn0032600	BuGZ	Q8SX73	0.110504	0.958745	0.251737	0.252559
FBgn0283438	CG46280	Q9VG01	-0.470971	0.898203	-0.087913	0.705327
FBgn0001179	hay	B7Z0G1	0.443997	0.501222	-0.20839	0.570032
FBgn0037533	CD98hc	Q8SYR7	0.0555757	0.99299	-0.10764	0.626508
FBgn0020910	RpL3	C6SUV6	0.0924183	0.82582	0.220372	0.44256
FBgn0004643	Zw10	Q8T9C2	0.489902	0.94195	-0.768726	0.000224442
FBgn0005649	Rox8	Q8SZP5	-0.0877807	0.987809	0.95163	0.000224442
FBgn0086372	lap	E1JJ78	-0.0981244	0.969494	-0.527723	0.00750533
FBgn0010412	RpS19a	P39018	-0.116947	0.713219	0.504622	0.0228264
FBgn0053100	eIF4EHP	Q8T3K5	0.182561	0.959588	0.144434	0.727797
FBgn0032848	nesd	Q9VIP0	-0.0136486	0.995468	-0.598408	0.00114942
FBgn0265190	CG13644	Q86NX1	-0.236659	0.847322	-0.358338	0.200736
FBgn0039271	CG11839	B9ER00	0.117535	0.987809	-0.0344049	0.905325
FBgn0037020	Pex14	Q9VPB8	0.0937465	0.987809	0.548474	0.0537967
FBgn0035622	TM9SF3	Q9VRN1	-0.314868	0.915641	0.441914	0.0138328
FBgn0015268	Nap1	Q24150	0.042396	0.973307	0.41644	0.0257237
FBgn0011774	Irbp	L0CRM0	0.221425	0.898342	-0.187063	0.431991
FBgn0030853	ND-24	Q9VX36	-0.252979	0.869982	-0.283096	0.173993
FBgn0028371	jbug	E1JGS7	-0.0896998	0.987809	-0.692113	0.000980318
FBgn0037998	Cog1	A0A0B4KGW7	0.386848	0.863889	-0.681778	0.000423444
FBgn0250753	kra	Q9VNE2	-0.342728	0.0199364	0.488361	0.0160909
FBgn0000499	dsh	P51140	-0.463212	0.816708	0.989921	0.000224442
FBgn0033526	Caf1-105	A1Z898	0.443261	0.480697	-0.305064	0.112099
FBgn0037583	CG9684	N0A2N3	0.452307	0.853727	-0.0813822	0.866225
FBgn0010380	AP-1-2beta	Q24253	0.19233	0.682666	-0.290841	0.133714
FBgn0026261	bonsai	Q8WTC1	0.0676481	0.987809	-0.220773	0.572745
FBgn0085370	Pde11	X2J6P6	-0.560969	0.756072	0.542502	0.00394743
FBgn0002121	l(2)gl	P08111	-0.0943208	0.959588	0.131039	0.582568
FBgn0027607	CG8230	Q7KNA0	0.557654	0.871209	-0.725943	0.000224442
FBgn0085220	Ufm1	A0A0B4LFP4	-0.29859	0.193675	-0.093244	0.919545
FBgn0035318	CG9018	Q9W039	0.244451	0.952239	0.384026	0.0371642
FBgn0031968	CG7231	Q9VLU9	0.462302	0.712997	0.28601	0.843005
FBgn0046214	vig2	Q9VBX3	0.0977387	0.79147	-0.61303	0.000617404
FBgn0266420	Ote	P20240	0.0260291	0.988749	-0.224234	0.259227
FBgn0033846	CG6061	A8WHL0	0.543932	0.943194	-0.692133	0.00260807
FBgn0026433	Grip128	Q9VXU8	-0.178336	0.859388	-0.817954	0.000224442
FBgn0032698	CG10336	Q8INX3	-0.127755	0.984746	0.242138	0.378346
FBgn0029666	rop-1	M9PGK9	0.0456221	0.994866	-0.449329	0.716435
FBgn0016701	Rab4	Q7KY04	0.170829	0.802772	-0.0437217	0.935218
FBgn0039635	Pdhb	Q8IML6	-0.0726399	0.994586	-0.511715	0.00777242
FBgn0031769	CG9135	Q9VMI5	-0.0147436	0.987809	-0.679958	0.000224442
FBgn0039733	CG11504	Q7K4R2	0.163282	0.987809	0.54716	0.00213156
FBgn0029113	Uba2	Q7KJV6	-0.0168747	0.987809	0.778143	0.000224442
FBgn0023542	Nmd3	Q9UB80	-0.227071	0.912702	-0.796327	0.000224442
FBgn0039140	Miro	A0A0B4J3Z9	-0.169861	0.969494	0.834651	0.000423444
FBgn0031182	Cyp6t1	Q9VRI9	-0.237646	0.966201	0.410041	1
FBgn0025394	inc	Q9W579	-0.0845117	0.987809	0.415973	0.0228264
FBgn0029095	aru	Q9VPU7	-0.182325	0.980315	-0.880461	0.000224442
FBgn0034963	Not11	Q9W1C6	0.453285	0.94206	-0.397555	0.0896178
FBgn0036824	GH07925p	Q9VVU1	-0.124414	0.750639	-0.820036	0.0303016
FBgn0038046	CG5641	Q9VG73	0.0542516	0.987809	-0.405569	0.0304007
FBgn0004087	Dhfr	P17719	0.118638	0.980255	0.58716	0.423949
FBgn0037746	CG8478	E1JIH4	0.320622	0.931903	0.43959	0.0516602
FBgn0034792	YME1L	F3YDF1	-0.411414	0.732304	-0.24128	0.230264
FBgn0283666	Rap2l	O96692	0.20945	0.980315	0.754922	0.000224442
FBgn0024734	PRL-1	O61722	-0.00129241	0.999898	0.865921	0.000224442
FBgn0003141	pr	P48611	-0.253242	0.94195	0.635114	0.00409008
FBgn0265048	cv-d	Q9VF24	-0.0651653	0.987881	-0.548919	0.00320853
FBgn0028992	sds22	Q9VEK8	0.303674	0.795684	-0.0838509	0.749206
FBgn0035244	ABCB7	Q7KVB1	-0.102542	0.987809	-0.644734	0.0150442
FBgn0039965	Coa7	X2JEN8	-0.249367	0.887751	-0.140436	0.626805
FBgn0010770	ppan	Q5BIK3	-0.214617	0.94195	0.643474	0.00148023
FBgn0001224	Hsp23	M9NE68	0.202845	0.898028	0.672508	0.000224442
FBgn0026375	RhoGAPp190	M9PHV3	-0.0704532	0.980255	0.307631	0.125242
FBgn0010417	Taf6	P49847	-0.0984806	0.983449	0.209453	0.287747
FBgn0036999	CG5976	Q0GT94	0.191671	0.953232	-0.480768	0.103495
FBgn0034573	Sou	Q9W2N5	0.0577621	0.980315	-0.441434	0.15348
FBgn0264694	mgr	Q9VGP6	-0.473423	0.749123	-0.334468	0.0950037
FBgn0032216	Usp14	Q9VKZ8	0.13592	0.8524	-0.150143	0.479682
FBgn0001128	Gpdh1	P13706	0.194662	0.805026	0.415101	0.0330883
FBgn0260817	gkt	Q9VQM4	0.0207823	0.994586	0.13562	0.557783
FBgn0261016	clos	A8DQW8	-0.0494784	0.980255	-0.313291	0.907009
FBgn0000140	asp	Q9VC45	-0.0621411	0.980255	-0.780413	0.000224442
FBgn0032030	Wdr82	Q9VLN1	-0.0357992	0.989887	0.71313	0.000224442
FBgn0026309	cmtr2	Q9UAS6	-0.0981736	0.974436	-0.0554729	0.946715
FBgn0032779	CG16771	A8E6R0	0.47262	0.824586	0.416157	0.795506
FBgn0033210	U2A	Q9V4Q8	-0.0949229	0.958623	-0.484546	0.0511215
FBgn0264561	Glg1	Q9VP27	0.0837832	0.959588	-0.417214	0.0270242
FBgn0035630	BEST:CK00496	Q9VRP2	0.0756034	0.856502	-0.571017	0.00180755
FBgn0032746	anon-37B-2	Q8IA62	0.0281643	0.987809	-0.272713	0.340787
FBgn0016041	Tom40	M9PGL7	-0.305746	0.617412	0.650313	0.000224442
FBgn0001086	fzy	Q24044	-0.0288119	0.987809	0.354051	0.239884
FBgn0030320	CG2247	M9NF18	0.43989	0.483736	-0.354485	0.0611781
FBgn0267330	KdelR	O76767	-0.2288	0.987809	-0.0916671	0.692914
FBgn0034110	Atg9	Q7JQL5	0.346691	0.90013	-0.409878	0.0365477
FBgn0034243	Ns2	Q7JXU4	0.242286	0.938644	-0.0201139	0.937369
FBgn0267727	Pen	P52295	0.129911	0.682666	0.0419531	0.867154
FBgn0013770	Cp1	C6SV44	-0.3082	3.32678e-05	0.265934	0.196457
FBgn0020616	SA	Q9VM62	0.356174	0.851792	-0.482622	0.0103497
FBgn0030006	CG17982	Q9W3J6	0.579106	0.661882	0.478648	0.0281841
FBgn0035227	Iml1	M9PE64	-0.190704	0.826229	-0.207134	0.323749
FBgn0030630	CG12608	C5I7Q4	-0.196012	0.982686	0.536905	0.00320853
FBgn0037081	barc	Q7K204	0.410865	0.686848	-0.366311	0.064718
FBgn0029915	CG14434	Q9W3U9	0.046188	0.987809	0.949328	0.68811
FBgn0030344	Nrd1	Q9VYT3	-0.279248	0.793035	-0.189455	0.498441
FBgn0033212	LRR	A1Z734	-0.0994644	0.980255	0.0606166	0.800381
FBgn0035032	ATPsynF	Q9W141	-0.00584092	0.994586	0.300887	0.117514
FBgn0039674	CG1907	Q9VAJ9	0.316218	0.417566	0.661951	0.00131243
FBgn0036671	CG9951	Q9VVB4	0.472297	0.345529	-0.573856	0.00619472
FBgn0031252	CG13690	A0AP98	-0.292635	0.830813	0.353398	0.417282
FBgn0266916	Cenp-C	Q9VHP9	0.286762	0.9449	-0.690778	0.000224442
FBgn0262730	dtn	Q9W427	0.00186734	0.999898	-0.579876	0.000980318
FBgn0036133	emei	Q9VTF5	0.192415	0.966626	0.473448	0.0093855
FBgn0036494	Toll-6	Q9VUN0	0.167266	0.954306	-0.617117	0.000423444
FBgn0035110	thoc7	Q8IRJ8	-0.264527	0.911182	0.948767	0.000224442
FBgn0028962	AlaRS-m	Q9VRJ1	0.13511	0.898769	-0.135176	0.812955
FBgn0024947	NTPase	O76268	-0.278725	0.855849	0.714253	0.000224442
FBgn0035021	CG4622	Q2PE14	-0.469865	0.867329	0.855915	0.000617404
FBgn0263593	Lpin	A0A0B4JD00	0.166607	0.91333	-0.376247	0.420182
FBgn0034372	Gint3	Q7K0S5	0.296791	0.552943	0.486233	0.00672965
FBgn0039349	Ssadh	Q9VBP6	0.187807	0.942574	-0.492623	0.0152754
FBgn0000150	awd	A8E6J4	-0.130673	0.696257	0.233829	0.293835
FBgn0032715	CG17597	Q9VJ44	0.0327489	0.996717	0.998949	0.000224442
FBgn0250874	ttm50	A0A0S0X8K7	-0.321695	0.81572	-0.75786	0.000224442
FBgn0000618	e(y)2	Q9VYX1	0.191335	0.987809	0.180644	0.750606
FBgn0015778	rin	Q9VFT4	0.279406	0.0142406	-0.483174	0.0169762
FBgn0035390	scramb2	Q9VZW1	0.468109	0.696257	-0.294388	0.161977
FBgn0001995	mRpL4	Q9V3D0	-0.0118698	0.995004	0.914918	0.000224442
FBgn0261800	LanB1	P11046	-0.202619	0.941312	-0.897544	0.000224442
FBgn0032901	sky	Q9VIH7	0.0142431	0.998495	-0.142578	0.520802
FBgn0039261	Ythdf	Q9VBZ5	0.446019	0.696497	0.447058	0.0165514
FBgn0034654	eIF3k	Q9W2D9	-0.267137	0.728705	0.250976	0.251379
FBgn0038049	Srlp	Q9VG69	0.016175	0.99445	-0.730705	0.00496947
FBgn0017550	Rga	A0A0B4LHS9	0.126282	0.937529	0.115194	0.637684
FBgn0040273	Spt5	Q9V460	0.0163365	0.996764	0.477022	0.00902367
FBgn0011272	RpL13	P41126	-0.166189	0.279162	0.446087	0.0510218
FBgn0259214	PMCA	Q59DP9	-0.25701	0.901205	0.542716	0.00801547
FBgn0031479	Prx6005	Q95SB0	-0.128518	0.859513	0.602	0.0691698
FBgn0028970	betaggt-II	Q9XZ68	-0.00364694	0.999898	-0.13789	0.863859
FBgn0032923	Pld3	Q9VIF2	-0.110767	0.928036	0.723417	0.0195644
FBgn0034240	MESR4	A0A0B4LGV3	0.0670855	0.989887	-0.250748	0.205795
FBgn0004456	mew	X2JDJ5	0.556045	0.841269	-0.755996	0.000224442
FBgn0033916	Usp20-33	Q8MSP3	0.347088	0.868307	-0.712842	0.000224442
FBgn0030403	CG1824	Q9VYL5	-0.533462	0.723514	-0.771438	0.000224442
FBgn0035523	Ctl1	Q9VZE7	-0.548932	0.554661	-0.0555475	0.855226
FBgn0011760	ctp	Q24117	-0.0526772	0.952774	0.606786	0.00196882
FBgn0005640	Eip63E	Q7KM03	-0.54167	0.726087	0.509965	0.00633368
FBgn0016696	Pitslre	Q9VPC0	0.363104	0.886067	0.508877	0.00889914
FBgn0033928	Arc2	Q7JV70	0.259926	0.9449	-0.72199	1
FBgn0036911	Fibp	Q7K1D3	-0.221899	0.980255	-0.901595	0.000224442
FBgn0264855	AP-2alpha	P91926	-0.155483	0.874858	-0.613526	0.000797251
FBgn0031818	CG9536	Q9VMD2	0.26348	0.795514	-0.254189	0.214532
FBgn0037718	P58IPK	Q9VHA8	3.1651e-05	0.999898	-0.708585	0.00564259
FBgn0026722	drosha	Q7KNF1	0.493936	0.867329	0.473531	0.00997025
FBgn0038424	CG17565	Q9VEV7	-0.30742	0.898658	0.94659	0.000224442
FBgn0027785	NP15.6	Q9V3L7	-0.303228	0.730339	0.192759	0.39768
FBgn0020620	RN-tre	Q7KQC4	0.313031	0.950867	0.89155	0.000224442
FBgn0036820	Grx1	Q9VVT6	0.161877	0.969494	-0.105926	0.860061
FBgn0037297	CG1116	Q9VN84	0.425892	0.833447	-0.645842	0.00213156
FBgn0000283	Cp190	Q24478	-0.162672	0.788241	0.367102	0.0767926
FBgn0030411	CG2540	Q9VYK7	0.488572	NA	-0.503927	0.118359
FBgn0264493	rdx	C7LAF6	0.311158	0.869982	-0.262524	0.267445
FBgn0031977	baf	Q9VLU0	-0.188324	0.713219	-0.0736546	0.892258
FBgn0030364	Lsm12a	Q9VYR0	0.0359452	0.987809	-0.47323	0.00877662
FBgn0001092	Gapdh2	M9PJN8	0.0211352	0.987809	0.904419	0.000224442
FBgn0086384	Mer	X2JFU0	-0.297336	0.491083	-0.30706	0.11168
FBgn0039698	CG7789	Q9VAG9	0.267354	0.714658	0.303538	0.839515
FBgn0027500	spd-2	Q9VV79	0.241078	0.907102	-0.76102	0.000224442
FBgn0000426	SmF	Q24297	-0.0234801	0.994866	0.698873	0.000980318
FBgn0034117	CG7997	Q7K127	0.336561	0.887751	-0.0275619	0.913525
FBgn0000316	cin	P39205	-0.0702763	0.987809	0.953556	0.000224442
FBgn0031256	shv	Q9VPQ2	-0.476746	0.631224	0.559857	0.00131243
FBgn0014020	Rho1	P48148	0.0330216	0.976541	0.338385	0.0957534
FBgn0283477	SF2	Q9V3W7	-0.0929525	0.890686	0.415815	0.0861906
FBgn0037874	Tctp	S5PU30	0.0727132	0.876617	0.461244	0.0516602
FBgn0039406	RpL34a	Q9VBH8	0.17951	0.987809	0.472194	0.00926281
FBgn0038071	Dtg	Q960I9	0.0840182	0.987881	-0.147539	0.494253
FBgn0028969	deltaCOP	Q9W555	-0.241663	0.430046	-0.688567	0.000224442
FBgn0030323	Vlet	Q9VYV9	0.541389	0.835066	0.417202	0.0880028
FBgn0022724	Taf8	H1UUC4	0.0903891	0.989161	0.350429	0.0733086
FBgn0265298	SC35	C1C547	-0.577412	0.720377	-0.246522	0.394811
FBgn0040396	EG:140G11.5	Q9U1K7	-0.256054	0.876961	-0.0073589	0.982634
FBgn0039293	Alg9	Q9VBV8	-0.368918	0.911524	-0.452474	0.0364475
FBgn0032750	anon-WO0118547.200	Q9VJ06	-0.342193	0.980255	-0.638703	0.00889914
FBgn0039907	lgs	Q961D9	0.196101	0.941312	0.574989	0.000980318
FBgn0024555	flfl	Q9VFS5	0.296385	0.821621	0.432466	0.0381732
FBgn0011785	BRWD3	Q9VC96	0.21426	0.980255	0.415023	0.1013
FBgn0033260	Cul4	Q5BI50	-0.131626	0.980315	-0.0926125	0.725788
FBgn0037566	mRpL1	Q9VHT5	0.0987046	0.968529	0.489934	0.013934
FBgn0261649	tinc	Q86B91	-0.303965	0.973996	-0.771436	0.000224442
FBgn0032720	mRpL13	Q9VJ38	-0.0911914	0.947623	0.500801	0.148096
FBgn0051122	CG14308	Q9VE69	0.0394847	0.989161	-0.343441	0.0746455
FBgn0037556	CG9636	Q95T08	0.215952	0.960299	0.54959	0.00351378
FBgn0028515	EndoGI	Q9V3V9	-0.108834	0.920512	-0.217395	0.66759
FBgn0003139	PpV	M9PGI3	0.286955	0.94195	0.100982	0.658781
FBgn0003520	stau	E1JGK6	0.156155	0.974969	-0.0792485	0.743459
FBgn0264075	tgo	O15945	0.294581	0.859388	0.227624	0.28406
FBgn0028327	l(1)G0320	Q9W335	-0.231413	0.761328	-0.308601	0.10396
FBgn0031987	CG12375	Q9VLS9	0.134288	0.987809	-0.205879	0.487165
FBgn0045035	tefu	Q5EAK6	-0.176633	0.819561	-0.203316	0.32838
FBgn0030342	HSP20	Q9VYT5	0.576583	0.369728	0.919693	0.000224442
FBgn0038463	CG3534	Q9VEQ0	-0.396113	0.894752	0.282828	0.674704
FBgn0033375	CG8078	Q7JWW5	-0.379188	0.959588	-0.178562	0.55017
FBgn0027088	GlyRS	Q9VUK8	-0.348222	0.984746	-0.345819	0.0710165
FBgn0028530	mTTF	Q9V3F3	0.363786	0.894234	0.857884	0.000224442
FBgn0039358	CG5028	Q8MT18	0.0238235	0.989161	-0.253107	0.866225
FBgn0086895	pea	A1Z9L3	0.093728	0.980315	0.802925	0.000224442
FBgn0265574	Cdc5	Q9W0R0	0.252332	0.812941	0.535042	0.00320853
FBgn0029174	Fkbp59	X2J5E8	-0.203683	0.682666	0.0296976	0.916393
FBgn0029693	CG6379	Q9W4N2	-0.477099	0.890686	-0.926327	0.000224442
FBgn0025832	Fen1	Q7K7A9	0.0758032	0.954107	-0.0117659	0.969701
FBgn0029158	Las	Q7JQW6	-0.304573	0.918133	0.124996	0.633592
FBgn0031655	Marcal1	Q9VMX6	0.351731	0.950867	0.0903947	0.715383
FBgn0010265	RpS13	Q03334	0.154093	0.745514	0.353293	0.123821
FBgn0032833	COX4	Q9VIQ8	0.109478	0.843556	0.301517	0.121652
FBgn0038961	CG13850	Q9VD14	0.31431	0.898769	-0.440964	0.0346887
FBgn0020622	Pi3K21B	O18683	-0.00875653	0.999282	-0.623367	0.00469003
FBgn0028693	Rpn12	Q9V436	0.155792	0.771518	0.942644	0.000224442
FBgn0030499	CG11178	Q9VYB2	-0.43012	0.732304	-0.732749	0.00148023
FBgn0266918	CG32486	Q9VZV5	-0.217116	0.911524	-0.411299	0.0279947
FBgn0031281	Saf6	F0JAP2	0.423401	0.876961	0.496545	0.0400093
FBgn0025336	LD24471	O77477	0.488163	0.191617	-0.39756	0.0548867
FBgn0261049	Vps45	Q9VHB5	0.453846	0.781823	-0.406655	0.0830733
FBgn0035761	RhoGEF4	Q9VS45	-0.563148	0.886067	-0.304325	0.120285
FBgn0002781	mod(mdg4)	Q86B87	0.561437	0.209532	0.655642	0.169787
FBgn0050159	CG3364	Q7K332	0.0696693	0.978088	-0.358077	0.138594
FBgn0031047	Rcd-1	Q7JVP2	0.210526	0.891573	-0.253506	0.200582
FBgn0033918	CG8531	Q7K0W1	-0.492975	0.696257	-0.788369	0.000224442
FBgn0039730	CG7903	M4YQ43	0.00751449	0.998038	0.233506	0.245027
FBgn0266452	CTPsyn	Q9VUL1	-0.0284328	0.989887	0.218657	0.289786
FBgn0022069	Nnp-1	Q9VJZ7	-0.185004	0.869704	0.630864	0.000423444
FBgn0025571	SF1	Q9VEJ1	-0.216667	0.869704	0.205756	0.321341
FBgn0027579	CG5508	C6TPB4	-0.274649	0.876961	0.808253	0.624602
FBgn0039623	CG1951	Q9VAR0	0.227389	0.907102	0.314876	0.106175
FBgn0031639	mRpS2	Q8MSS7	-0.525826	0.369728	-0.401608	0.368927
FBgn0036180	Duba	Q95S49	0.312808	0.726087	-0.289595	0.144729
FBgn0039696	Rnb	Q9VAH2	0.0395562	0.994586	-0.475003	0.0128897
FBgn0044452	Atg2	Q2XXT6	-0.274225	0.96819	-0.707154	0.000224442
FBgn0037372	CG2091	Q9VNH5	0.00329084	0.998561	0.698457	0.000224442
FBgn0032515	loqs	M9MRT5	-0.0327768	0.987809	0.245812	0.324799
FBgn0035287	CG13937	M9PBI7	-0.0445325	0.987809	-0.455029	1
FBgn0261989	CG6183	Q7JWE2	-0.421329	0.869982	0.631456	1
FBgn0033089	CG17266	Q4V5H1	0.343505	0.696257	0.0185735	0.960848
FBgn0262614	pyd	Q94880	-0.380626	0.749123	-0.380646	0.0985606
FBgn0010339	128up	P32234	0.0804922	0.987809	-0.392102	0.047487
FBgn0036774	mRpS26	Q9VVN2	0.546853	0.524415	-0.511896	0.0148078
FBgn0000562	egl	Q9W1K4	0.55484	0.363307	-0.689218	0.000797251
FBgn0034697	GM130	Q9W289	0.0115243	0.995468	0.810709	0.000224442
FBgn0023213	eIF4G1	A8DZ29	-0.0126937	0.994866	-0.20021	0.348567
FBgn0039563	CG4951	A1A708	0.0268944	0.993292	-0.241351	0.839102
FBgn0010808	Chchd3	Q24269	0.0470841	0.982686	0.868625	0.000224442
FBgn0266582	ND-30	Q9VZU4	0.364332	0.732304	0.168572	0.423949
FBgn0051915	CG31915	Q8IPK4	-0.439305	0.94069	-0.356463	0.633664
FBgn0039175	beta-PheRS	Q9VCA5	-0.0890166	0.987809	-0.665316	0.000797251
FBgn0004369	Ptp99A	P35832	0.368105	0.812941	-0.929355	0.000224442
FBgn0004436	UbcD6	D6W4U4	0.0298112	0.987809	0.936818	0.000224442
FBgn0263237	Cdk7	Q24216	0.392759	0.756731	0.247212	0.274158
FBgn0003514	sqh	F6J1D0	-0.34513	0.630973	0.180073	0.380391
FBgn0003977	vir	Q9W1R5	-0.48692	0.417744	-0.0951398	0.678416
FBgn0036505	CG17014	Q95RY2	-0.305869	0.88852	0.627229	0.000617404
FBgn0001216	Hsc70-1	Q8IH88	0.222388	0.744227	0.938981	1
FBgn0051460	CG31460	Q8INQ7	0.419871	0.686251	0.750855	0.000797251
FBgn0035207	Herc4	Q9W0H2	0.562731	0.62092	0.864535	0.000224442
FBgn0039120	Nup98-96	Q9VCH5	-0.0449638	0.987809	0.244565	0.229403
FBgn0032703	CG10343	Q9VJ60	0.0631529	0.987809	0.999245	0.000224442
FBgn0019972	Drice	O01382	0.184976	0.980255	0.494515	0.00738896
FBgn0033272	RagC-D	Q7K519	0.0129087	0.995539	-0.548882	0.00496947
FBgn0260962	pic	Q9XYZ5	-0.0659132	0.987809	0.955158	0.000224442
FBgn0035464	PIG-B	Q9VZM5	0.387227	0.914677	-0.157105	0.454988
FBgn0010830	l(3)04053	Q9VNR6	-0.104339	0.987809	-0.837217	0.000224442
FBgn0000273	Pka-C1	P12370	-0.0822306	0.980315	0.9941	0.000224442
FBgn0016685	Nlp	Q27415	-0.140732	0.387517	0.711437	0.00114942
FBgn0011742	Arp2	P45888	-0.130086	0.950867	-0.240119	0.221313
FBgn0039559	Mes-4	Q8MT36	0.203354	0.959588	-0.792113	0.534755
FBgn0034346	PIG-O	A1ZB84	-0.279536	0.911524	-0.299145	0.379671
FBgn0039348	Npl4	Q9VBP9	-0.0796662	0.987809	-0.508558	0.0076438
FBgn0030060	CG2004	Q9W3C3	-0.189761	0.690807	0.665492	0.000224442
FBgn0029737	CG6903	Q9W4F7	-0.269406	0.62728	-0.87657	0.000224442
FBgn0004390	RasGAP1	P48423	-0.255348	0.896902	0.597165	0.00131243
FBgn0050410	Rpi	Q8MLS2	-0.202654	0.720377	0.502765	0.179744
FBgn0031851	Aatf	Q9VM95	0.359145	0.898769	0.323785	0.095875
FBgn0262719	CG6915	Q9VSK6	0.291407	0.959588	-0.643789	0.000224442
FBgn0261112	APP-BP1	M9PEU5	-0.167107	0.868423	-0.00426371	0.989506
FBgn0041111	lilli	M9PCF6	0.49764	0.869982	0.810386	0.000224442
FBgn0036356	CG10222	Q9VU67	0.211183	0.980255	0.347661	0.188735
FBgn0010602	lwr	Q7KNM2	-0.298937	0.929569	0.563747	0.00276247
FBgn0032077	CG9515	Q86BM0	0.044536	0.987881	0.126025	0.756091
FBgn0044511	mRpS21	Q8I0J3	-0.309207	0.714799	0.555837	0.0611781
FBgn0028836	CSN7	Q9V4S8	0.195091	0.920512	0.675295	0.000224442
FBgn0035877	CG7083	Q9VSH9	-0.30343	0.901172	-0.283216	0.353339
FBgn0053002	mRpL27	B5RJ05	-0.345774	0.915641	0.0348295	0.908112
FBgn0023171	rnh1	A1Z768	-0.0636144	0.989887	0.643843	0.00114942
FBgn0037482	CG10055	B5RIW4	0.479421	0.713795	-0.420359	0.0458487
FBgn0031830	COX5B	Q86NN8	-0.237005	0.709806	0.515742	0.00306062
FBgn0027567	BcDNA:GH07921	Q9VT61	-0.155393	0.953232	0.542814	0.00409008
FBgn0261574	kug	Q9VW71	-0.288412	0.859388	-0.745861	0.000224442
FBgn0037955	Kyat	Q8SXC2	0.0839946	0.953898	-0.695471	0.0109578
FBgn0028983	Spn55B	Q7JV69	0.102596	0.987809	0.0605944	0.820995
FBgn0033507	CG12909	C0MJK5	-0.215703	0.97075	0.365004	0.0537105
FBgn0003391	shg	Q24298	-0.137793	0.893628	-0.302895	0.151171
FBgn0050342	Prp38	Q7JVL3	0.457009	0.733866	0.446613	0.0186761
FBgn0259876	Cap-G	B3DN53	0.50417	0.666206	-0.730473	0.000224442
FBgn0035987	Cpsf5	Q0E8G6	-0.362451	0.722494	-0.0917451	0.786199
FBgn0004407	DNApol-gamma35	Q9VJV8	-0.0158394	0.995468	-0.50322	0.195443
FBgn0283652	Rpp30	Q9VPM0	0.349222	0.954107	-0.274308	0.243787
FBgn0031875	CG3430	Q9VM60	0.017029	0.997067	0.0519461	0.843132
FBgn0001247	Ide	P22817	-0.0660245	0.980315	-0.363366	0.0604061
FBgn0030406	CG1463	Q95S92	0.115757	0.987809	0.36167	0.0659744
FBgn0026401	Nipped-B	E1JGX3	0.356994	0.732222	0.694782	0.000224442
FBgn0015622	Cnx99A	Q8T410	-0.146841	0.887751	-0.711532	0.000224442
FBgn0037743	Alg12	Q9VH78	0.504104	0.88167	0.845298	0.000423444
FBgn0002719	Men	Q9VG31	0.243493	0.732304	-0.180362	0.404322
FBgn0025628	CG4199	O77266	-0.320525	0.876961	-0.452826	0.54488
FBgn0035122	mRpL17	Q9W0S6	-0.0452962	0.987809	-0.0833791	0.784895
FBgn0010408	RpS9	C6SUW3	0.191004	0.00579495	0.427003	0.0496454
FBgn0033463	CG1513	A1Z814	-0.15195	0.980255	0.580332	0.0632896
FBgn0039466	CG5521	Q9VB98	0.116773	0.975587	-0.68127	0.000224442
FBgn0260750	CG31873	Q1WW96	-0.0990224	0.987809	-0.58942	0.0185757
FBgn0024556	mEFTu1	A1Z9E3	-0.405192	0.438598	-0.651347	0.0309173
FBgn0032847	Taf13	Q9VIP1	0.262249	0.915641	0.373113	0.14995
FBgn0031606	CG15439	Q9VQZ8	0.168749	0.942323	0.409012	0.0268177
FBgn0038829	CG17271	Q9VDI5	-0.372218	0.717302	0.278993	0.15932
FBgn0019624	COX5A	Q94514	-0.0218519	0.980315	0.0364506	0.879611
FBgn0003082	phr	Q24443	0.14137	0.984746	-0.843249	0.000224442
FBgn0037652	anon-WO0118547.327	Q9VHI8	0.0607045	0.920512	0.841594	0.00750533
FBgn0036662	CG9706	Q9VVA1	-0.511384	0.86113	-0.787094	0.758083
FBgn0039407	CG14544	Q9VBH7	0.200641	0.743154	-0.15865	0.531021
FBgn0034734	CG4554	Q9W246	-0.207262	0.896902	-0.954973	0.000224442
FBgn0035853	UbcE2M	M9PBW0	0.260115	0.853727	0.380482	0.131349
FBgn0052069	CG32069	Q9VTE1	-0.408577	0.666442	-0.193982	0.743749
FBgn0011659	Mlh1	O61917	0.392182	0.878362	-0.565577	0.00394743
FBgn0027836	Dgp-1	Q0E931	0.103263	0.987828	0.431951	0.0209233
FBgn0032479	CT35580	Q9VK28	0.365542	0.841269	-0.958651	0.000224442
FBgn0035872	Cpsf6	M9NF33	0.0295258	0.987809	0.47609	0.0107257
FBgn0040298	Myt1	Q9NI63	-0.12428	0.989019	-0.580206	0.00841266
FBgn0015790	Rab11	O18335	0.0712741	0.907102	0.946853	0.000224442
FBgn0015623	Cpr	M9PCQ1	0.195559	0.93853	0.877076	0.000224442
FBgn0035083	Tina-1	Q9W0Y1	0.336156	0.859844	-0.190229	0.486549
FBgn0032298	CG6724	Q9VKQ3	-0.440569	0.719305	-0.394894	0.0360288
FBgn0027356	Amph	A0A0B4KFR7	-0.114795	0.96819	-0.157588	0.514804
FBgn0037371	Sym	Q8MSU4	0.135493	0.953232	-0.628618	0.000797251
FBgn0031070	lincRNA.1023	Q9VWC7	0.1724	0.907102	0.0671583	0.824299
FBgn0001218	Hsc70-3	P29844	-0.184534	0.0217842	-0.598383	0.000224442
FBgn0015288	RpL22	P50887	0.0778025	0.911142	0.18312	0.474021
FBgn0039654	Brd8	Q9VAM5	0.029749	0.995468	0.0853174	0.709433
FBgn0033379	Mys45A	Q7KKH3	-0.332132	0.933794	0.0382312	0.899783
FBgn0001280	janA	C7LA86	0.266767	0.911142	0.622027	0.000423444
FBgn0014189	Hel25E	Q27268	-0.0754038	0.914677	0.527176	0.0100865
FBgn0003676	CCT1	A4V391	0.0519417	0.950553	-0.423515	0.0193322
FBgn0036257	RhoGAP68F	F0JAN9	0.577693	0.5888	-0.350167	0.195549
FBgn0019936	RpS20	A0A1B2AL12	-0.175103	0.619317	0.46104	0.0309173
FBgn0037777	CG11722	Q9VH39	0.111914	0.987733	0.332134	0.709033
FBgn0032200	CG5676	Q9VL16	0.293469	0.138954	0.459391	0.0151579
FBgn0010397	LamC	Q03427	-0.239251	0.65387	-0.339965	0.819275
FBgn0034722	CG10955	A9UNB4	-0.159611	0.952239	0.154451	0.467064
FBgn0030136	RpS28b	X2JEM4	-0.399195	0.138954	0.5666	0.00815409
FBgn0283510	Pal1	B6IDN2	0.274665	0.915641	0.392646	0.0537105
FBgn0003744	trc	M9PG43	-0.111069	0.980315	-0.656805	0.000423444
FBgn0036538	CG15715	Q9VUU8	0.0555712	0.952774	0.791778	0.000224442
FBgn0044030	mRpS14	A0JQ38	-0.157084	0.887751	-0.524895	0.600359
FBgn0039065	Rad60	Q9VCP1	-0.0893221	0.987809	-0.375496	0.0607991
FBgn0250838	roh	Q0E8X7	-0.502545	0.369728	0.905348	0.000224442
FBgn0032453	CG6180	Q9VK60	-0.255838	0.128808	-0.816434	0.0165514
FBgn0031632	anon-WO02059370.23	Q9VR30	-0.177972	0.987809	0.0202807	0.934001
FBgn0003517	sta	P38979	-0.0629342	0.869704	0.412967	0.0874002
FBgn0014026	RpL7A	X2JCS6	-0.193963	0.700263	0.412749	0.0884375
FBgn0036258	eIF3l	Q9VTU4	-0.206783	0.722494	0.496443	0.0111973
FBgn0033609	Fbl6	Q961T2	0.229988	0.973307	-0.877476	0.000224442
FBgn0035529	Fdx2	Q8SZA8	-0.358767	0.921522	-0.533285	0.0229232
FBgn0020633	Mcm7	Q9XYU0	0.0865647	0.88167	0.217715	0.309413
FBgn0025186	ari-2	O76924	0.183292	0.987809	-0.376621	0.0421738
FBgn0022787	Hel89B	Q9VF02	-0.549453	0.887751	-0.900903	0.000224442
FBgn0029882	CG3226	Q9W3Y3	0.362699	0.58868	-0.372635	0.0568541
FBgn0260771	La2	Q7KJ96	0.0203384	0.995004	-0.924203	0.000224442
FBgn0025621	CG16989	Q9W5D3	0.0719461	0.984776	-0.749952	0.000224442
FBgn0031713	Coq6	Q9VMQ5	-0.00855985	0.997247	-0.667586	0.464771
FBgn0027841	CstF64	Q86NL1	0.0805955	0.980255	0.575187	0.032297
FBgn0263600	DNApol-delta	P54358	-0.252767	0.410291	-0.0841564	0.827327
FBgn0027525	LTV1	Q7KN79	0.171857	0.932461	0.211505	0.295406
FBgn0261592	RpS6	D2NUH9	0.0129474	0.987809	0.419068	0.0833119
FBgn0011640	lark	Q94901	-0.230848	0.713219	-0.0275697	0.926405
FBgn0033317	CG8635	Q7JWR9	-0.317142	0.666206	-0.335313	0.0856013
FBgn0032849	mRpS18B	Q9VIN9	0.26261	0.735825	0.740039	0.000423444
FBgn0034645	ND-B12	Q9W2E8	-0.279138	0.82582	0.152288	0.733117
FBgn0004391	shtd	Q9VXV3	0.202193	0.795147	-0.921784	0.000224442
FBgn0016978	snRNP-U1-70K	M9PC89	-0.217883	0.90432	-0.150914	0.497836
FBgn0027095	Manf	Q9XZ63	-0.32471	0.379454	-0.210907	0.301464
FBgn0037530	EMC1	Q9VHY6	-0.086058	0.917177	0.562492	0.0210345
FBgn0267823	Gmer	B6IDX2	0.166185	0.976218	0.558373	0.0573829
FBgn0086613	Ino80	Q9VDY1	-0.156352	0.980255	0.162288	0.442109
FBgn0003277	RpII215	A9UNH9	-0.16017	0.977858	0.209767	0.343903
FBgn0266668	exo84	H1UUJ5	-0.118723	0.959588	0.00243979	0.998252
FBgn0261387	CG17528	Q7PLI7	0.265691	0.843378	0.925034	0.000224442
FBgn0036897	Rnf146	B7Z078	0.528653	0.805026	-0.276862	0.192796
FBgn0086371	poly	Q9NH01	0.195309	0.808004	0.916729	0.000224442
FBgn0001989	ND-B17	Q9V3W2	0.301433	0.723514	0.265834	0.19181
FBgn0035942	ValRS-m	Q9VSR7	0.195068	0.958799	-0.16135	0.692914
FBgn0025809	Paf-AHalpha	Q9VXP4	0.183818	0.732304	0.669971	0.000423444
FBgn0038454	CG10324	Q9VES0	-0.369735	0.720377	0.598505	0.114735
FBgn0022029	l(2)k01209	Q8MQK4	-0.246376	0.869982	0.483438	0.0285305
FBgn0086690	Plp	Q6UBD8	-0.122884	0.969494	-0.838697	0.00114942
FBgn0033842	cbc	Q7K284	-0.102679	0.987809	0.74466	0.000224442
FBgn0004647	N	M9NE67	-0.263882	0.94195	-0.807943	0.000224442
FBgn0034259	CG6459	A0APE4	-0.265991	0.00490318	-0.344232	0.0744677
FBgn0034933	CG3735	A9UNG3	0.203238	0.94206	0.961	0.000224442
FBgn0039241	BEST:GH11240	Q9VC18	0.274888	0.393261	-0.72433	0.00229431
FBgn0011606	Klp3A	Q9XZ29	-0.210158	0.722494	-0.875248	0.000224442
FBgn0039714	Zip99C	Q9VAF0	-0.0913227	0.987809	0.183394	0.946017
FBgn0030786	mRpL22	Q9VXB5	0.104416	0.987809	-0.433912	0.0257237
FBgn0026326	Mad1	Q7KND8	0.0883141	0.980315	0.848232	0.000224442
FBgn0050481	mRpL53	A1Z9J6	0.0188795	0.995004	-0.330348	0.813747
FBgn0035121	Tudor-SN	Q9W0S7	-0.25048	0.143964	0.549828	0.00524236
FBgn0033698	CG8858	Q9V677	0.282636	0.722494	-0.548356	0.00750533
FBgn0035173	CG13907	Q9W0L6	-0.558671	0.449336	-0.452502	0.347658
FBgn0053099	CG5340	Q86B83	-0.0417203	0.995468	-0.502348	0.00725147
FBgn0035995	DmTOM1	Q9VSZ1	0.0916973	0.987809	-0.704804	0.0093855
FBgn0015828	TfIIEalpha	O96880	-0.0700894	0.987809	-0.336121	0.0951264
FBgn0259745	wech	Q9V4M2	-0.0513027	0.984746	0.298471	0.198213
FBgn0032799	Dpm1	Q9VIU7	-0.105478	0.94206	-0.38115	0.0780932
FBgn0033351	AIMP1	A1Z7K8	0.319866	0.408228	-0.752862	0.000224442
FBgn0283521	lola	P42283	-0.154374	0.920512	0.435688	0.116759
FBgn0025742	mtm	Q9VMI9	-0.522238	0.902031	-0.843168	0.000224442
FBgn0025111	Ant2	O62526	-0.273314	0.898627	-0.402993	0.878837
FBgn0037467	Ufl1	A0A0B4K6K7	0.278835	0.941312	-0.490611	0.101634
FBgn0032244	RfC3	Q9VKW3	0.115965	0.887751	-0.0501737	0.843061
FBgn0262111	f	M9MSB2	-0.111497	0.987809	-0.378087	0.871052
FBgn0037342	CG2931	Q9VND7	0.267289	0.917177	-0.51452	0.00889914
FBgn0038146	CG9799	Q9VFV8	0.131905	0.950286	-0.638989	0.000423444
FBgn0038578	MED17	Q9VEC1	0.0936345	0.987809	-0.487851	0.0093855
FBgn0030631	CG6227	Q9VXW2	0.280612	0.845244	0.436825	0.0166525
FBgn0034628	Acox57D-p	Q7K0I0	-0.143443	0.987809	-0.334413	0.219861
FBgn0015521	RpS21	M9PEA6	-0.123195	0.859388	0.278738	0.222995
FBgn0028648	mRpL50	Q9V3E3	0.0464736	0.987809	0.820568	0.00453425
FBgn0027565	BcDNA.GH08385	Q9Y124	-0.0579924	0.994586	-0.608682	0.00260807
FBgn0032138	CG4364	Q9VL96	-0.105033	0.980255	0.314605	0.112227
FBgn0029867	CG3847	Q9W403	-0.0531527	0.989887	0.801872	0.000224442
FBgn0041627	ku80	L0CRJ6	0.0809242	0.994866	-0.48152	0.0269143
FBgn0037739	CG12948	Q9VH82	-0.288884	0.911142	-0.589521	0.0057773
FBgn0032454	CG5787	Q9VK59	-0.226334	0.887751	-0.0138027	0.952467
FBgn0038855	CG5745	Q95RC5	-0.151487	0.969494	0.299571	0.188877
FBgn0033624	BcDNA:RH17411	Q7JRC0	0.101474	0.851817	-0.946362	0.000224442
FBgn0033972	Ciao1	Q7K1Y4	-0.188894	0.911524	0.65203	0.000797251
FBgn0027549	Nulp1	Q9Y109	-0.25573	0.887751	0.997243	0.000224442
FBgn0038300	Mau2	Q9VFC0	0.181374	0.972261	0.930331	0.000224442
FBgn0036365	cmb	Q9VU76	-0.517709	0.573607	0.717673	0.000224442
FBgn0036004	Jarid2	Q9VT00	-0.049821	0.987828	0.543281	0.00659717
FBgn0035251	Vta1	Q9W0B3	0.0502527	0.988704	0.0614528	0.887772
FBgn0086909	CG31751	Q9VJ68	0.556397	0.389307	-0.382028	0.346232
FBgn0035370	Non2	Q9VZY0	-0.0408009	0.959588	0.311978	0.119803
FBgn0027330	l(1)G0020	H0RNM5	0.280696	0.730173	-0.869323	0.00453425
FBgn0028325	Pdha	Q7KVX1	0.164818	0.94195	-0.0682479	0.782762
FBgn0035443	CG12010	Q8IRD1	-0.0905117	0.980255	-0.740256	0.000617404
FBgn0261373	CG33228	B3DNG1	0.345674	0.770263	-0.0816528	0.843053
FBgn0041174	Vhl	Q2XYJ4	-0.354693	0.958978	-0.228003	0.813275
FBgn0034940	CG16787	Q8SYW2	-0.0783576	0.994586	0.253248	0.818732
FBgn0034142	CG8306	Q960W6	-0.402398	0.878362	-0.429073	0.019796
FBgn0027335	Rip11	Q9VWS3	-0.368843	0.898894	-0.827922	0.000224442
FBgn0026369	Sara	Q960V6	0.211729	0.958745	-0.479133	0.0111973
FBgn0037232	Suv3	Q9VN03	0.0293581	0.989887	0.6916	0.000423444
FBgn0033755	ClC-b	Q7JZ25	-0.176352	0.952239	0.573765	0.613101
FBgn0036515	AIMP2	Q9VUR3	0.0335729	0.987809	-0.330759	0.107667
FBgn0037240	Cont	C4IXZ0	-0.262346	0.867329	-0.613548	0.000423444
FBgn0030556	mRNA-cap	Q9VY44	-0.190532	0.987809	0.491749	0.00538215
FBgn0023529	GRP170	O46067	0.0251736	0.987809	-0.710984	0.000224442
FBgn0034065	Rrp42	Q29QQ9	-0.0431731	0.987809	-0.34205	0.41842
FBgn0039936	Gyf	Q7KQM6	-0.312947	0.745838	0.612599	0.000617404
FBgn0028684	Rpt5	Q9V3V6	0.0467861	0.987809	-0.317153	0.286158
FBgn0050381	PIG-X	A8DY62	-0.280835	0.937568	-0.612212	0.306137
FBgn0010452	trn	M9PFH7	0.567784	0.866806	-0.482589	0.0137312
FBgn0036519	CG7650	Q9VUR7	-0.313998	0.824586	0.676449	0.192111
FBgn0028686	Rpt3	Q9V405	-0.1439	0.891573	-0.591266	0.000423444
FBgn0033556	Syf2	Q9V5Q4	0.0148903	0.998483	0.482793	0.0113052
FBgn0035102	CG7049	Q9W0U6	-0.565587	NA	0.690113	0.00180755
FBgn0034975	enok	Q9W1A9	0.237729	0.965891	0.0909789	0.696697
FBgn0039300	RpS27	Q9VBU9	-0.136493	0.763205	0.548636	0.00394743
FBgn0027949	msb1l	Q8IGA0	0.192467	0.950867	0.204323	0.325995
FBgn0011570	cpb	M9PBN7	-0.0307888	0.987809	-0.00728772	0.971678
FBgn0086472	RpS25	P48588	-0.170029	0.175394	0.418336	0.0423641
FBgn0038953	CG18596	Q9VD22	0.0712864	0.982352	-0.495081	0.00801547
FBgn0037973	CG18547	Q9VGF3	-0.0541755	0.987809	0.312059	0.419878
FBgn0011305	Rsf1	Q8SYR3	-0.35154	0.869982	-0.137311	0.564896
FBgn0087040	alphaTub67C	P06606	0.197374	0.30325	0.564524	0.168057
FBgn0053129	CG6089	Q9VKM7	-0.038247	0.989887	-0.535317	0.00605316
FBgn0024920	Ts	O76511	0.0275109	0.987809	-0.031817	0.907824
FBgn0036918	Pfdn6	M9PD09	0.139818	0.898658	-0.358866	0.082612
FBgn0011836	Taf2	Q24325	0.0766555	0.987809	0.924154	0.000224442
FBgn0050085	Rif1	Q9XZ34	0.337061	0.879666	0.706147	0.000224442
FBgn0037108	Alg11	Q9VP06	0.108855	0.987809	-0.535932	0.194341
FBgn0038722	Nup58	Q9VDV3	0.296494	0.863889	0.364981	0.0572153
FBgn0005198	gig	M9PD17	0.0384183	0.989887	0.794902	0.000224442
FBgn0034617	Panx	Q9W2H9	-0.291545	0.98662	0.933542	0.00841266
FBgn0000181	bic	Q7KM15	-0.150298	0.973464	-0.405762	0.0459199
FBgn0034405	Jheh2	Q7KB18	-0.209419	0.950867	0.310033	0.545598
FBgn0010747	Srp54k	Q8T3P8	-0.420039	0.655147	0.60777	0.000224442
FBgn0034961	CG3163	Q9W1C8	0.1395	0.969494	-0.525623	0.00633368
FBgn0015338	anon-35Fc	Q9V3I6	0.126537	0.977655	-0.611068	0.00131243
FBgn0040010	CG17493	Q8SXJ8	0.299616	0.901196	0.138657	0.523615
FBgn0002905	DNApol-theta	O18475	0.310174	0.732304	-0.676359	0.000224442
FBgn0034118	Nup62	Q7JXF5	-0.396658	0.661882	0.68416	0.000224442
FBgn0034986	mRpS17	Q9W199	0.107523	0.977568	0.569922	0.00538215
FBgn0038601	CG18600	Q9VE94	0.369686	0.88941	0.286333	0.143128
FBgn0030839	CG5613	Q8T8V2	-0.170798	0.873175	0.341312	0.494389
FBgn0266421	RPA3	Q9VYW3	-0.0648039	0.946016	0.128791	0.786999
FBgn0004363	porin	Q94920	0.0746206	0.743154	0.140703	0.559566
FBgn0030354	Upf1	Q9VYS3	0.422386	0.72404	-0.876922	0.000224442
FBgn0039227	polybromo	Q9VC36	-0.139842	0.954306	0.415984	0.0330883
FBgn0031673	CG9112	Q7K1W8	-0.182085	0.954107	0.44715	0.0640654
FBgn0011335	vers	Q9VTT2	-0.339339	0.881324	0.566109	0.00180755
FBgn0000229	bsk	E1JHD6	-0.186973	0.945971	-0.518714	0.00409008
FBgn0039258	beta4GalT7	Q9VBZ9	0.564295	0.836681	-0.514267	0.341082
FBgn0050291	CG30291	Q95SK3	-0.0788244	0.98662	-0.0508765	0.842753
FBgn0033788	CG13323	Q4V4H7	0.415229	0.821224	0.319996	1
FBgn0010341	Cdc42	M9NFF8	0.245473	0.886067	0.327843	0.108256
FBgn0026090	CG14812	O96824	0.0633598	0.987809	0.316832	0.133714
FBgn0034072	Dg	Q9GT67	0.463612	0.806283	-0.233474	0.254664
FBgn0023212	EloB	O44226	0.246543	0.833447	0.622284	0.000423444
FBgn0033883	CG16935	Q9V6U9	0.185988	0.893135	-0.900196	0.136707
FBgn0033889	EP(2)2054	A1Z9K0	-0.167143	0.898203	0.0484977	0.841507
FBgn0004237	Hrb87F	P48810	-0.1114	0.987809	-0.286474	0.172201
FBgn0000319	Chc	X2JC31	-0.0307631	0.980315	-0.108348	0.65328
FBgn0033451	Marc	A1Z803	-0.394509	0.906856	0.49515	0.815568
FBgn0028552	gammaSnap1	Q9U6R9	-0.081282	0.987809	-0.476046	0.0719654
FBgn0030802	DENR	Q9VX98	-0.476531	0.732304	0.589965	0.0191244
FBgn0003557	Su(dx)	B7YZY9	0.0220165	0.995004	-0.244144	0.21562
FBgn0027535	botv	Q9XZ08	-0.373228	0.937529	0.625701	0.000423444
FBgn0023520	CG3857	O46080	-0.542402	0.749123	0.15524	0.499786
FBgn0021768	nudC	Q9VVA6	0.0618638	0.976218	-0.00629001	0.983037
FBgn0001091	Gapdh1	P07486	0.257409	0.867329	0.408485	0.112099
FBgn0261479	nero	Q9V9U4	0.135709	0.942323	0.346263	0.0903058
FBgn0061360	CG8810	A1Z933	-0.44334	0.0624147	-0.461103	0.0329929
FBgn0043458	LD02105	M9PBH9	0.245885	0.833447	0.0356522	0.880589
FBgn0029905	Nf-YC	Q9W3V9	0.313181	0.980315	-0.719276	0.000224442
FBgn0030582	CG14411	Q9VY15	0.275708	0.914677	-0.919382	0.000224442
FBgn0028563	sut1	Q7KK97	0.135316	0.987809	-0.687364	0.00260807
FBgn0011745	Arp1	P45889	-0.0530437	0.974436	-0.287797	0.143948
FBgn0017572	Mo25	M9PI82	0.190832	0.898851	0.0110132	0.960477
FBgn0039296	Sil1	Q9VBV5	0.186125	NA	-0.288723	0.308023
FBgn0013269	FK506-bp1	P54397	0.0431473	0.94195	0.692176	0.000224442
FBgn0026432	Grip163	Q9GP62	0.201689	0.911142	0.330263	0.091229
FBgn0028965	A16	Q9VK43	-0.128592	0.98681	-0.702932	0.000224442
FBgn0031997	PGAP5	Q9VLR9	0.511243	0.869704	-0.848061	0.0057773
FBgn0030701	CG16952	Q9VXM6	-0.121043	0.987809	-0.961061	0.000224442
FBgn0283473	S6KL	Q9VWQ2	0.0997665	0.987809	0.996584	0.562383
FBgn0027548	nito	Q7KMJ6	-0.0520864	0.980315	-0.484558	0.0231396
FBgn0021750	SerRS-m	Q9VF85	-0.536399	0.617412	0.625954	0.878177
FBgn0023519	mRpL16	O46082	0.0969275	0.958978	0.488345	0.861976
FBgn0004227	nonA	X2JFR1	-0.0087992	0.995707	0.0543086	0.824778
FBgn0264560	garz	A1Z8W8	-0.327224	0.771518	-0.954504	0.000224442
FBgn0013279	Hsp70Bc	Q9BIR7	-0.0168002	0.998038	0.810163	0.000224442
FBgn0026189	promL	M9PDX6	0.182385	0.950867	0.00876154	0.967038
FBgn0038739	BcDNA:AT09463	Q9VDT4	-0.25755	0.824586	0.712291	0.00564259
FBgn0039451	CG6420	Q9VBC4	0.0765404	0.987809	0.845149	0.000224442
FBgn0031050	Arp10	Q9VWE8	0.356331	0.809353	-0.55794	0.00827746
FBgn0036886	CG9300	Q9VW10	0.55149	0.670675	0.362361	0.0509451
FBgn0037981	Spt3	Q8I8U9	0.398083	0.728705	0.480662	0.0113052
FBgn0002638	Rcc1	P25171	-0.100616	0.980255	0.561314	0.00320853
FBgn0259834	out	Q9V3F9	-0.291612	0.941452	0.364539	0.0537105
FBgn0085437	CG32689	B7Z138	-0.314031	0.732304	-0.659255	0.000797251
FBgn0034913	Snap29	Q9W1I8	0.403259	0.902095	-0.53181	0.0057773
FBgn0013343	syx1A	K7Z3L7	0.05975	0.992902	0.296776	0.236858
FBgn0032516	Ing5	Q8IP71	-0.397428	0.94195	0.547187	0.00260807
FBgn0034455	CG11007	Q7JW12	-0.275358	0.841269	-0.21745	0.344661
FBgn0031003	CG7889	Q8SYQ1	-0.23198	0.898769	-0.326408	0.156471
FBgn0030087	CG7766	M9NDS5	0.189634	0.94195	-0.647574	0.000224442
FBgn0039590	CG10011	Q8T9G9	-0.480726	0.856111	-0.967193	0.000224442
FBgn0032016	Mettl14	Q9VLP7	-0.296035	0.948556	0.347815	0.10476
FBgn0027560	Tps1	Q9Y119	-0.130959	0.959588	-0.636677	0.00164002
FBgn0029833	MCTS1	Q9W445	-0.246763	0.661882	0.471072	0.0165514
FBgn0039003	wfs1	Q8IMZ9	0.333601	0.893135	-0.681079	0.000617404
FBgn0015019	CCT3	A4V303	0.133125	0.661882	-0.772015	0.000224442
FBgn0263396	sqd	A0A0B4K6U6	0.00481825	0.997247	0.289744	0.316346
FBgn0053505	U3-55K	Q8MSW9	-0.466307	0.693935	-0.48962	0.0128897
FBgn0036298	nst	Q9VTZ4	0.0743457	0.987809	0.634455	0.000224442
FBgn0052113	Vps13D	Q9VU08	0.309916	0.911142	-0.915187	0.00591098
FBgn0026083	tyf	Q9W4M7	-0.240484	0.891214	0.00172243	0.995307
FBgn0038145	Droj2	Q9VFV9	-0.0241499	0.995036	-0.239477	0.238332
FBgn0033428	Urod	Q8MRV9	-0.504591	0.203344	-0.58497	0.00213156
FBgn0035901	Pus7	Q9VSK9	0.0797201	0.987809	-0.480503	0.127178
FBgn0027611	LManII	Q9VKV1	-0.568656	0.824586	-0.301825	0.112354
FBgn0030930	Pgant7	X2JEA3	-0.388968	0.726655	0.84066	0.000224442
FBgn0036207	CG10907	Q9VTN7	0.460014	0.819561	0.371431	0.0592893
FBgn0020369	Rpt6	O18413	-0.0746638	0.941312	-0.290335	0.129882
FBgn0267975	vib	Q9VDY8	0.0580549	0.980255	-0.731845	0.00423962
FBgn0032213	c-SPH35	Q9VL01	-0.369886	0.94195	-0.528804	0.288049
FBgn0038106	CG7488	Q9VG07	-0.0130225	0.997411	-0.591464	0.0392199
FBgn0034657	LBR	Q8MLV1	-0.103149	0.986593	0.172972	0.417892
FBgn0266599	Hsc70-4	P11147	-0.0245715	0.941312	-0.383162	0.182129
FBgn0032409	Ced-12	Q9VKB2	-0.0183447	0.995036	0.494657	0.00750533
FBgn0024177	zpg	A0A075BJH7	-0.086372	0.974436	0.299802	0.799027
FBgn0000412	D1	A4V2K7	-0.105697	0.987809	0.295572	0.152946
FBgn0036000	CG3434	Q9VSZ6	-0.184981	NA	-0.035018	0.905544
FBgn0013765	cnn	A0A0B4K863	-0.218918	0.730339	-0.014163	0.951507
FBgn0033529	CG17765	Q7K2L7	-0.427712	0.689436	0.243731	0.244159
FBgn0038271	UQCR-C1	Q9VFF0	-0.284177	0.264941	-0.466006	0.0108389
FBgn0035483	Mul1	Q9VZJ9	-0.550799	0.732222	-0.500972	0.0836856
FBgn0028670	Vha100-2	Q9VE75	0.359217	0.727498	0.273792	0.245604
FBgn0027951	MTA1-like	Q9VNF6	-0.0742085	0.987809	-0.347708	0.0808581
FBgn0028688	Rpn7	Q9V3G7	-0.0918928	0.911524	-0.446508	0.0952682
FBgn0030410	Aven	Q9VYK8	0.199616	0.859993	0.520288	0.0407836
FBgn0034269	Hyccin	Q7K1C5	-0.507313	0.867329	0.241689	0.305156
FBgn0034964	IntS1	Q9W1C5	0.410783	0.62728	-0.899689	0.116956
FBgn0037312	BEST:LD29996	Q9VNA3	-0.292651	0.828418	0.830603	0.000224442
FBgn0033935	Sin1	Q9V719	0.181457	0.980315	-0.783611	0.000617404
FBgn0261872	scaf6	Q59E33	-0.341998	0.859388	0.274962	0.255268
FBgn0038369	Arpc3A	Q9VF28	-0.445105	0.759321	-0.344132	0.0861243
FBgn0033381	GstE13	Q7JVI6	-0.162259	0.950867	0.809998	0.0225915
FBgn0040388	boi	C0PV50	-0.0347403	0.987828	-0.767496	0.0115614
FBgn0021764	sdk	X2JDB3	-0.198512	0.912702	-0.375901	0.0588241
FBgn0038816	Lrrk	A0A0B4KHT3	0.0743225	0.987809	0.510309	0.00659717
FBgn0031287	CG4291	Q9VPU4	0.065553	0.980255	-0.393143	0.0648759
FBgn0011604	Iswi	Q24368	0.135127	0.911524	0.0193952	0.937878
FBgn0266465	GckIII	Q8IGS1	0.30697	0.920512	-0.507835	0.00672965
FBgn0033929	Tfb1	A0A0B4K726	-0.382658	0.79147	-0.790192	0.000224442
FBgn0031309	Tfb4	Q8SZ89	0.301616	0.920512	0.97922	0.000224442
FBgn0030306	Spase25	Q9VYY2	-0.0901905	0.898658	0.459774	0.0172073
FBgn0027091	CysRS	Q7KN90	0.270053	0.568307	-0.48418	0.148411
FBgn0027512	BcDNA:LD22087	A0A0B4KHY8	0.0553255	0.987809	-0.448552	0.0244739
FBgn0028689	Rpn6	A0A0B4K7Z5	-0.199033	0.868199	0.0311287	0.899509
FBgn0026430	Grip84	E1JJQ3	0.103657	0.958799	-0.306036	0.113904
FBgn0036888	CG9330	Q9VW13	-0.509377	0.440119	-0.595755	0.00619472
FBgn0034704	CG6758	Q9W281	-0.171174	0.94195	-0.700781	0.0287611
FBgn0262126	Sec24CD	M9PC99	-0.150434	0.911142	-0.905209	0.000224442
FBgn0028695	Rpn1	Q9VW54	-0.04719	0.985445	-0.643807	0.000224442
FBgn0000578	ena	A0A0B4LFX0	0.326106	0.941312	0.129339	0.556734
FBgn0032408	CG6712	Q9VKB4	-0.0366756	0.989887	0.561558	0.0100865
FBgn0024277	trio	Q9W0L0	-0.00923294	0.997247	0.307236	0.176755
FBgn0053094	Synd	Q9VDI1	0.0866983	0.980315	0.603199	0.00131243
FBgn0032348	CG4751	Q9VKJ1	0.357212	0.898342	-0.372138	0.0483101
FBgn0033062	Ars2	Q9V9K7	-0.22301	0.959588	0.337833	0.0906167
FBgn0038974	CG5377	Q9VD00	-0.273327	0.874858	0.429325	0.462359
FBgn0265274	Inx3	Q9VAS7	-0.435259	0.821224	-0.433943	0.0292072
FBgn0032586	Tpr2	Q6NNZ0	-0.417666	0.938096	0.433713	0.0215938
FBgn0004855	RpII15	A0A0B4K652	0.185573	0.887751	0.737981	0.000224442
FBgn0034406	Jheh3	A0A023SGM0	0.262111	0.890686	-0.575839	0.11642
FBgn0034618	CG9485	C7LAB1	-0.0588952	0.980255	0.838949	0.00213156
FBgn0045866	bai	Q8SXY6	0.489626	0.630973	-0.467284	0.0174421
FBgn0004556	Dbp73D	P26802	0.0270199	0.994586	0.851529	0.000224442
FBgn0039929	CG11076	Q9V493	0.392662	0.88167	-0.650005	0.176641
FBgn0051550	CG12167	A0A0B4KF34	0.0674676	0.989887	-0.0218108	0.924959
FBgn0038344	obe	Q9VF56	0.371086	0.686848	0.434699	0.0241299
FBgn0023477	Taldo	Q9W1G0	-0.193831	0.366086	-0.504132	0.0111973
FBgn0033206	DCTN4-p62	Q7K130	0.209457	0.951642	-0.434355	0.0814275
FBgn0262473	Tl	P08953	-0.00603894	0.998495	0.78468	0.000224442
FBgn0031886	Nuf2	Q960D9	0.57662	0.859507	0.791233	0.000423444
FBgn0024509	Sec13	Q9V3J4	-0.42704	0.819561	0.778797	0.000224442
FBgn0037330	mRpL44	Q7K141	0.174651	0.869982	0.0348173	0.921343
FBgn0029789	PGAP1	Q9W495	0.0524345	0.988878	-0.934822	0.000224442
FBgn0023514	EG:63B12.7	Q8SX33	-0.0032441	0.999898	0.991474	0.000224442
FBgn0259704	Nsun5	Q9VDZ4	-0.0113659	0.997247	0.124871	0.659457
FBgn0039404	CG14543	Q9VBI0	0.475617	0.538731	-0.643517	0.0806684
FBgn0264492	CkIIalpha	A4V2B8	0.0542233	0.9362	0.156111	0.457908
FBgn0010438	mtSSB	P54622	0.111067	0.979248	-0.662921	0.00496947
FBgn0064225	RpL5	Q9W5R8	-0.138458	0.620763	0.478502	0.0329132
FBgn0032880	TM9SF2	Q9VIK1	0.373129	0.69331	-0.488689	0.00750533
FBgn0033169	CG11123	Q7JX95	-0.153446	0.980315	0.591188	0.00380836
FBgn0032690	CG10333	Q9VJ74	0.317632	0.898894	0.171603	0.405919
FBgn0031401	papi	Q9VQ91	-0.429228	0.892605	0.755264	0.000224442
FBgn0283681	Tcs3	Q9VV41	0.472632	0.727498	-0.358683	0.169638
FBgn0032781	RtcB	Q9VIW7	0.156903	0.931371	-0.568583	0.00438672
FBgn0030365	Tango4	Q9VYQ9	-0.159901	0.978088	0.530684	0.00366369
FBgn0263110	CG1295	Q9VZG5	-0.125087	0.987809	-0.822032	0.000224442
FBgn0261609	eIF2alpha	P41374	0.0275647	0.980255	-0.409303	0.14486
FBgn0021795	Tapdelta	Q7KLX3	-0.170777	0.759498	-0.751941	0.000224442
FBgn0032620	CG12288	Q8MSG1	-0.475057	0.775518	0.033905	0.953422
FBgn0013756	Mtor	A0A0B4KFE9	-0.238216	0.5888	0.535956	0.00659717
FBgn0031194	PP2C	Q9VR62	0.1291	0.974436	-0.599298	0.0242488
FBgn0001217	Hsc70-2	P11146	-0.0739069	0.994866	-0.268633	0.307598
FBgn0028382	cyp33	Q9V3G3	0.233156	0.840473	-0.325997	0.112974
FBgn0030093	Bap111	Q9W384	-0.0300377	0.987809	0.518483	0.00551742
FBgn0052438	SMC5	M9PGC9	0.102372	0.980315	-0.0545721	0.82025
FBgn0017581	Lk6	Q94548	-0.56435	0.750639	0.175962	0.46251
FBgn0262114	CG42236	C4IY22	-0.24645	0.810739	-0.942491	0.000224442
FBgn0027569	cert	Q9Y128	0.38761	0.732304	0.198658	0.363978
FBgn0003891	tud	P25823	-0.0740776	0.974436	-0.914961	0.000224442
FBgn0039297	CT33073	Q9VBV4	0.168231	0.838561	0.409378	0.751738
FBgn0026479	Drp1	Q9VQE0	0.231044	0.585731	-0.528838	0.0210345
FBgn0051368	CG14729	Q7KSN8	-0.0579788	0.970995	-0.482819	0.0138328
FBgn0027568	Cand1	M9PB90	0.128238	0.898851	-0.455004	0.0119254
FBgn0027359	Tim8	X2JB87	0.23399	0.873175	-0.446589	0.0457457
FBgn0037855	CG6621	A0A0B4JDC3	-0.117419	0.980255	0.994685	0.000224442
FBgn0034242	CG14480	Q7JWU9	-0.417216	0.696257	0.331391	0.449716
FBgn0261436	DhpD	Q9VMY9	-0.42605	0.0410814	0.150477	0.880032
FBgn0035692	Sf3b6	Q9VRV7	0.374767	0.869704	0.204423	0.314078
FBgn0012037	Ance	X2J8C3	0.0671845	0.987809	-0.442435	0.0177506
FBgn0040227	eIF3d1	Q9VCK0	0.0253918	0.987809	-0.0246966	0.922929
FBgn0033845	mars	E1JH57	0.423976	0.726087	0.20525	0.505099
FBgn0033688	Prp8	A1Z8U0	0.398991	0.730173	-0.533036	0.00659717
FBgn0034914	CG5554	A0A0B4LHC9	0.277605	0.463289	0.861901	0.000224442
FBgn0039125	Ndc1	Q9VCG4	-0.164738	0.878362	-0.458159	0.0191244
FBgn0052412	QC	Q9VRQ9	-0.201661	0.962562	0.382073	0.911466
FBgn0011284	RpS4	P41042	-0.0389535	0.937791	0.490653	0.0536362
FBgn0004132	boca	Q8T9B6	0.327912	0.696257	0.541455	0.00306062
FBgn0027603	Ulp1	Q9VWK5	-0.412273	0.366086	0.116211	0.599496
FBgn0011225	jar	A0A0B4KGX1	-0.00952112	0.997241	-0.606366	0.00164002
FBgn0036487	Prp31	Q9VUM1	-0.138898	0.976218	-0.276353	0.307656
FBgn0039632	Cul5	Q9VAQ0	0.111601	0.918133	0.083346	0.720634
FBgn0039875	sip3	A0A0B4KHH2	0.185153	0.987809	0.366816	0.0769361
FBgn0031434	insv	Q8SYK5	0.5727	0.868537	0.534957	0.00276247
FBgn0039160	CG5510	Q9VCC2	0.0196598	0.995468	0.851255	0.000617404
FBgn0262737	mub	A4V2A4	-0.0531901	0.982686	-0.392131	0.0516602
FBgn0027553	NELF-B	Q9Y113	0.496362	0.835066	0.224312	0.258259
FBgn0002787	Rpn8	P26270	0.27241	0.467045	-0.459094	0.373461
FBgn0000617	e(y)1	A8WHK8	0.0193238	0.994586	0.308487	0.201011
FBgn0034817	Art7	Q9W1V1	0.170158	0.911524	-0.460692	0.0617184
FBgn0038927	CDC40	Q9VD52	-0.292073	0.874858	0.272066	0.164728
FBgn0027329	CCT6	Q9VXQ5	0.190333	0.47364	-0.931592	0.000224442
FBgn0036237	viaf	Q8MR62	0.549507	0.733866	0.752163	0.000224442
FBgn0015615	SMC3	Q9VXE9	-0.185215	0.88941	-0.755916	0.000224442
FBgn0263755	Su(var)3-9	P45975	-0.0780696	0.987809	-0.195559	0.63283
FBgn0031379	CG7289	Q9VQ60	-0.431355	0.819561	-0.510494	0.00913954
FBgn0036239	Pop2	Q9VTS4	-0.18688	0.874858	-0.486577	0.00750533
FBgn0038303	SIDL	Q9VFB7	-0.393422	0.867329	0.825281	0.000224442
FBgn0024182	waw	Q9VRH6	-0.0972282	0.987809	-0.0774244	0.825611
FBgn0037549	CG7878	Q7K4L8	-0.319566	0.767608	0.124814	0.574037
FBgn0038206	twf	Q9VFM9	0.0791226	0.972261	-0.531629	0.0347737
FBgn0000454	Dip-B	Q9VFQ9	-0.122761	0.824586	-0.56644	0.0806684
FBgn0015834	eIF3i	O02195	0.102522	0.869982	0.385206	0.0453438
FBgn0038922	Idh3b	Q9VD58	0.303742	0.907102	-0.304089	0.130349
FBgn0032166	CG31879	Q7KTG0	0.0258484	0.994442	0.204585	0.431524
FBgn0017545	RpS3A	P55830	-0.108141	0.443791	0.607428	0.0123068
FBgn0010215	alpha-Cat	P35220	-0.470933	0.690807	0.296839	0.130393
FBgn0037202	Ssl1	Q9VNP8	-0.280156	0.920512	0.665068	0.000797251
FBgn0031657	CG3756	Q9VMX3	-0.307979	0.859513	-0.530463	0.22825
FBgn0051453	pch2	Q8SX76	-0.171236	0.869982	0.632657	0.000224442
FBgn0024352	Stip1	O61650	-0.155057	0.767553	-0.728039	0.000224442
FBgn0261456	hpo	A0A0B4KFW0	-0.384859	0.696257	0.429043	0.0263895
FBgn0039379	CG5886	Q9VBL3	0.322192	0.841269	0.0108482	0.961672
FBgn0035206	sturkopf	Q9W0H3	0.307365	0.866158	-0.141333	0.91381
FBgn0032643	GCS2beta	Q9VJD1	-0.0218461	0.987828	-0.623731	0.00131243
FBgn0035165	CG13887	B9EQV3	-0.145144	0.980315	0.305275	0.120956
FBgn0037368	CG1239	Q9VNH1	0.0661126	0.989887	-0.000358387	0.99905
FBgn0003028	CG6824	A0A3Q7YQ87	-0.452101	0.431696	-0.892052	0.000224442
FBgn0260933	rempA	Q9VPR0	-0.206198	0.860869	-0.226983	0.643501
FBgn0033902	eIF3m	Q7JVI3	0.145	0.793035	0.30001	0.12268
FBgn0083960	CG31652	Q58CJ1	0.233028	0.980255	-0.509305	1
FBgn0033400	CG2063	Q7K0K1	0.562506	0.726655	0.468139	0.327164
FBgn0004657	mys	X2JAU0	0.400743	0.773661	0.297345	0.122346
FBgn0032518	RpL24	X2JE06	-0.0391732	0.898769	0.372414	0.105454
FBgn0262647	Nup160	X2J9F3	0.240387	0.726087	0.390013	0.0715893
FBgn0004379	Klp67A	Q9VSW5	-0.0290325	0.990984	0.172023	0.413854
FBgn0028538	Sec71	Q9VJW1	0.310831	0.810077	-0.792155	0.000224442
FBgn0000351	cort	Q960N3	0.329862	0.905144	-0.461885	0.620378
FBgn0033990	CG30474	A0A0C4DHG4	0.369205	0.88167	-0.0323009	0.904412
FBgn0030096	Zpr1	Q9W379	-0.119631	0.987809	0.0598854	0.808008
FBgn0003205	Ras85D	P08646	0.486794	0.824586	0.604723	0.000797251
FBgn0050105	BcDNA:RE11282	A1ZAW6	0.286876	0.661882	0.411923	0.207191
FBgn0022023	eIF3h	Q9U9Q4	-0.338055	0.0317728	0.433624	0.0224941
FBgn0000541	E(bx)	E1JHV7	-0.338203	0.779403	0.0807102	0.751187
FBgn0028697	RpL15	O17445	-0.207875	0.183164	0.350208	0.0984814
FBgn0038834	RpS30	Q7JYY0	-0.145107	0.661882	0.34278	0.096314
FBgn0263863	mRpL45	Q9VCX3	-0.00298449	0.999898	-0.309196	0.160665
FBgn0024234	gbb	P27091	0.327976	0.980255	-0.599952	0.000797251
[truncated: 793 more rows]
[truncated: 12 more columns]
