# Supplementary material for: Dynamic FMR1 granule phase switch instructed by m6A modification contributes to maternal RNA decay
Source: Nat Commun. 2022 Feb 14;13:859. doi: 10.1038/s41467-022-28547-7 (PMC8844045; doi:10.1038/s41467-022-28547-7)
Supplement: Supplementary file 9 — Source data [file 41467_2022_28547_MOESM9_ESM.zip]

Archive with 3 entries (2 files):
- Source data/Source data.xlsx
- Source data/uncropped blots.pdf
- Source data/
