# Supplementary material for: Dynamic FMR1 granule phase switch instructed by m6A modification contributes to maternal RNA decay
Source: Nat Commun. 2022 Feb 14;13:859. doi: 10.1038/s41467-022-28547-7 (PMC8844045; doi:10.1038/s41467-022-28547-7)
Supplement: Supplementary file 9 — Source data [file 41467_2022_28547_MOESM9_ESM.zip › Source data/Source data.xlsx]

## Sheet: Figure 1
Figure 1a							Figure 1b								Figure 1c																						Figure 1d										Figure 1h
	WT	mettl3(M-,Z+)	mettl14(M-,Z+)	mettl3–14(M-,Z+)				WT	mettl3(M-,Z+)	mettl14(M-,Z+)	mettl3–14(M-,Z+)	mettl3–14(M-,Z-)			Degradated maternal							Stable maternal							Zygotic								0-0.5 h			2-3 h			5-6 h				Time	50 nM	100 nM
Rep 1	1742.64	795.287	962.018	836.16			Rep 1	1	0.77	0.77	0.63	0.62			Gene	0-0.5h_FPKM	0.5-1h_FPKM	1-2h_FPKM	2-3h_FPKM	5-6h_FPKM		Gene	0-0.5h_FPKM	0.5-1h_FPKM	1-2h_FPKM	2-3h_FPKM	5-6h_FPKM		Gene	0-0.5h_FPKM	0.5-1h_FPKM	1-2h_FPKM	2-3h_FPKM	5-6h_FPKM			Group	Value		Group	value		Group	Value			-36.9	-0.2724	-0.2642
Rep 2	1828.3	988.972	857.817	641.313			Rep 2	1	0.8	0.71	0.61	0.57			abo	27.5614	25.2553	19.2983	8.61775	8.63879		140up	25.7885	21.1251	11.0792	8.67066	14.392		Ptx1	0.262561	0.977442	0.923701	1.52813	5.01667			group1_WT	6.72491		group1_WT	3.91445		group1_WT	1.29322			-36.8	-0.3104	-0.2726
Mean	1785.47	892.13	909.918	738.737			Rep 3	1	0.77	0.79	0.59	0.57			Acph-1	88.1619	90.4245	97.4509	32.6767	3.45343		14-3-3zeta	383.934	360.992	419.741	485.408	460.449		CG5618	0.459077	0.655083	1.02748	1.77048	5.02047			group1_WT	5.78312		group1_WT	4.04283		group1_WT	1.07248			-36.7	-0.3421	-0.3341
							Mean	1	0.78	0.76	0.61	0.59			Act57B	79.533	328.485	109.41	13.5378	77.0503		A16	52.267	38.0629	18.5433	25.2814	44.872		ss	0.107151	0.167972	0.335437	0.768657	5.02479			group1_WT	8.9378		group1_WT	4.9673		group1_WT	1.40515			-36.6	-0.3449	-0.3428
							SD	0	0.02	0.04	0.02	0.03			ade2	22.5968	22.0785	18.3116	6.65307	2.9495		Aatf	33.7683	32.6121	37.1799	36.7859	37.098		CG7194	1.03748	1.53451	2.3662	2.94305	5.0687			group1_WT	5.23184		group1_WT	4.22634		group1_WT	2.40066			-36.5	-0.3342	-0.3034
															Adh	488.968	367.264	133.397	9.89226	3.54585		aay	80.4168	60.8839	68.8503	91.6055	93.3303		CG16710	0.135319	0.388376	0.634595	3.05863	5.1165			group1_WT	9.59412		group1_WT	4.83392		group1_WT	1.72684			-36.4	-0.3524	-0.3077
															Adhr	24.6608	11.2372	5.29932	2.25275	1.40128		ABCB7	25.8069	21.9982	12.63	10.6754	16.8818		CG13404	0.141485	0.456465	0.739497	1.17329	5.11948			group1_WT	7.76597		group1_WT	5.46683		group1_WT	2.0622			-36.3	-0.3619	-0.3058
															adp	35.052	31.4192	31.3536	14.4822	9.16764		Abi	58.2473	54.6122	66.8462	77.2677	96.5258		CG43062	0.490211	0.586534	1.27596	2.53298	5.1196			group1_WT	6.31528		group1_WT	4.8929		group1_WT	1.17609			-36.2	-0.3595	-0.3121
															Mps1	45.0259	43.4339	30.2481	9.05379	25.625		Abl	32.7688	36.8062	46.8992	41.9939	54.2673		CR42646	0.204989	0.229724	0.659158	3.28245	5.13468			group1_WT	5.2089		group1_WT	10.0415		group1_WT	2.16803			-36.1	-0.3645	-0.3224
															Ald	240.774	197.164	208.784	183.31	53.3871		Acf	95.7419	106.203	107.638	56.4477	115.343		pre-mod(mdg4)-U	0.299614	0.240965	0.713129	2.11493	5.14533			group1_WT	6.80775		group1_WT	6.45452		group1_WT	2.54795			-36	-0.3809	-0.3434
															amx	32.2671	29.7038	29.2653	14.0451	9.50798		Ack-like	32.1971	34.7507	26.7059	12.7847	42.8681		CR43864	0.196747	0.0620135	0.443851	2.36883	5.14767			group1_WT	6.09787		group1_WT	4.86339		group1_WT	2.30553			-35.9	-0.3745	-0.3288
															AnxB10	54.8326	29.2653	23.2857	3.52681	0.548191		Act5C	1913.69	1675.78	1976.98	2892.4	2239.22		CG34328	0.39543	0.320504	0.251184	0.723907	5.16041			group1_WT	6.88768		group1_WT	7.67339		group1_WT	0.764657			-35.8	-0.3574	-0.326
															bru1	660.431	566.91	442.589	33.168	5.58916		Acyp2	50.3212	33.1297	28.9103	41.7724	33.3403		CG9664	0.405984	0.162833	0.403073	1.1074	5.19335			group1_WT	8.13921		group1_WT	3.7799		group1_WT	3.03073			-35.7	-0.368	-0.3297
															Argk	192.93	146.818	72.8951	11.7417	28.3761		Ada1-2	12.7141	10.2273	12.4557	20.0142	15.034		CRMP	1.3943	2.4372	1.79545	1.84184	5.22124			group1_WT	5.27863		group1_WT	5.78828		group1_WT	2.95959			-35.6	-0.3735	-0.3383
															asp	82.6094	92.5793	74.9033	50.6628	69.5319		Ada3	38.3046	33.1883	42.4788	48.468	42.4227		CG3349	0.0944835	0.124922	0.27423	1.37144	5.22696			group1_WT	4.64988		group1_WT	5.22694		group1_WT	2.38581			-35.5	-0.3818	-0.3467
															aub	47.612	50.188	60.37	65.5153	12.3677		Adam	124.828	102.325	61.975	50.8638	124.526		Orcokinin	0.563112	0.371992	1.17778	4.27231	5.23951			group1_WT	4.45672		group1_WT	4.28569		group1_WT	1.6099			-35.4	-0.394	-0.3727
															aurA	82.3187	71.5626	60.1895	28.1273	53.8144		Adar	37.9322	39.9293	43.9737	30.54	44.3169		blow	0.606446	0.652361	0.596437	1.46099	5.24824			group1_WT	6.11246		group1_WT	3.83548		group1_WT	2.70213			-35.3	-0.4013	-0.3893
															awd	3541.93	2007.82	1814.76	1981.25	333.211		ADD1	54.8752	56.9826	66.394	48.6459	57.916		Gsc	0.274839	0.302409	0.651008	2.56603	5.2601			group1_WT	5.58008		group1_WT	2.41709		group1_WT	2.87373			-35.2	-0.4107	-0.3985
															bam	27.7307	21.9263	24.197	7.63802	1.64142		AdenoK	71.9842	50.8178	54.2102	49.1922	64.482		CR45444	1.46504	2.10451	1.43448	4.25028	5.26119			group1_WT	10.8089		group1_WT	2.0697		group1_WT	2.07462			-35.1	-0.4187	-0.4064
															bcd	108.132	92.5335	106.951	35.3606	5.24188		Adf1	63.7443	58.8332	54.857	86.9739	144.789		CG44249	2.6758	3.13391	2.54603	3.88358	5.27334			group1_WT	5.74557		group1_WT	6.75965		group1_WT	2.06255			-35	-0.4239	-0.4125
															ben	295.72	249.928	296.583	443.125	108.602		AdipoR	80.0414	78.9766	78.9075	73.1091	129.911		CG7992	0.524586	1.06754	0.469557	1.02581	5.28381			group1_WT	5.99375		group1_WT	3.91091		group1_WT	2.88256			-34.9	-0.4304	-0.425
															BicD	77.7242	75.7184	84.6259	34.9571	5.18118		Adk2	195.052	143.899	103.415	99.9192	171.703		Plzf	3.63384	4.04112	3.84145	6.26732	5.30154			group1_WT	5.82972		group1_WT	10.0508		group1_WT	0.275214			-34.8	-0.4332	-0.4219
															bur	116.298	123.79	143.97	139.641	45.4068		AdSS	134.302	116.926	139.328	220.293	155.779		CG10469	0.993076	1.2775	1.20517	4.95799	5.30774			group1_WT	6.8825		group1_WT	3.5157		group1_WT	2.22921			-34.7	-0.4393	-0.4224
															cact	278.592	264.608	313.981	425.177	139.222		AIMP1	78.1772	48.8432	17.3352	12.2291	31.1146		CG32037	0.244009	0.627104	0.706761	3.56109	5.32869			group1_WT	6.18014		group1_WT	4.0431		group1_WT	2.5427			-34.6	-0.4484	-0.4332
															cad	179.782	144.739	138.973	47.3062	11.4252		AIMP3	73.1562	43.0554	22.299	15.4246	28.7918		CG12825	0.601737	1.89606	1.65453	0.798091	5.33786			group1_WT	5.63788		group1_WT	5.39043		group1_WT	2.54599			-34.5	-0.4502	-0.4418
															Cam	1034.21	872.38	1054.29	1604.85	311.646		Ak6	30.3132	20.0533	16.7173	20.505	46.9887		CG14763	1.87396	1.55022	2.28405	3.24408	5.34917			group1_WT	7.65018		group1_WT	5.48195		group1_WT	0.8557			-34.4	-0.4505	-0.4436
															Cat	38.979	35.6248	40.5078	60.4045	20.5482		Akt1	79.4164	76.2701	71.9095	63.2096	103.09		CG9279	0.495953	0.607472	0.835606	4.25029	5.34923			group1_WT	5.27464		group1_WT	3.28068		group1_WT	2.91015			-34.3	-0.4517	-0.4456
															Cf2	43.686	38.7768	23.9054	4.90302	10.0949		AlaRS	83.554	75.0532	36.4517	19.789	34.4214		CG33155	0.936961	1.02753	1.39675	2.22167	5.36214			group1_WT	7.4444		group1_WT	3.17578		group1_WT	2.3399			-34.2	-0.4573	-0.452
															ck	27.0057	35.4026	42.7336	34.9715	13.6761		Alas	38.231	27.6817	12.0325	8.68185	14.994		CG14346	0.179654	0.403962	0.402547	2.89777	5.37219			group1_WT	8.17027		group1_WT	1.01779		group1_WT	1.02285			-34.1	-0.46	-0.4563
															cl	291.707	216.023	236.302	365.967	84.5899		alphaCOP	35.1322	34.209	23.45	20.6573	62.4366		hbn	0.558523	0.639834	2.15143	11.6735	5.37307			group1_WT	5.827		group1_WT	5.85148		group1_WT	2.28721			-34	-0.4493	-0.4517
															clt	20.6589	17.8219	22.4277	33.4265	3.6196		alphaSnap	51.934	46.4015	61.2005	76.2292	53.3051		kirre	1.15526	1.52432	1.64662	2.17752	5.3757			group1_WT	6.62326		group1_WT	4.33814		group1_WT	1.96738			-33.9	-0.4546	-0.4564
															cm	33.5631	29.9175	34.4746	36.202	21.6394		alt	125.252	127.031	159.209	197.609	178.878		mei-W68	1.86158	1.33116	1.91904	1.09932	5.37884			group1_WT	6.55804		group1_WT	3.78343		group1_WT	1.82371			-33.8	-0.455	-0.4635
															crm	61.3968	60.9109	67.5632	36.1138	24.5949		ana1	24.1902	27.963	32.3338	30.4031	32.6884		CG31955	3.87772	2.97895	3.02458	2.39469	5.38467			group1_WT	4.83981		group1_WT	2.60197		group1_WT	1.82046			-33.7	-0.4609	-0.4739
															csw	49.6251	53.2914	57.8375	24.3802	6.03916		AnxB11	40.6032	35.8696	41.8926	62.1267	64.1489		CG12926	1.03647	1.51389	0.828438	1.23586	5.39477			group1_WT	6.09815		group1_WT	3.31729		group1_WT	2.04935			-33.6	-0.4636	-0.4801
															cta	77.7855	81.223	98.0313	79.5854	47.7704		AnxB9	87.0829	78.0484	84.5221	111.263	62.3589		CR18166	0.403186	0.27284	0.402722	2.51684	5.41244			group1_WT	6.32157		group1_WT	5.63643		group1_WT	1.40908			-33.5	-0.4646	-0.4786
															CycA	729.2	775.065	859.775	539.393	640.022		Aos1	233.655	177.938	195.248	264.859	159.842		CR45736	0.139224	0.174523	0.392414	1.14777	5.4135			group1_WT	7.77533		group1_WT	5.80281		group1_WT	4.43699			-33.4	-0.4583	-0.48
															CycB	1611.13	1450.54	1557.01	694.249	571.765		AP-1-2beta	57.4404	56.224	66.2868	62.7984	63.2185		CG9254	0.129589	0.286725	0.70874	1.47212	5.42489			group1_WT	5.33722		group1_WT	6.87734		group1_WT	3.79002			-33.3	-0.4568	-0.4817
															Cyt-c-p	561.838	443.831	531.989	849.763	205.993		AP-2mu	65.7852	54.6866	28.6983	25.9898	63.2637		CG12974	0.99664	2.34747	1.09998	2.01423	5.42714			group1_WT	6.35933		group1_WT	4.76547		group1_WT	1.93985			-33.2	-0.4556	-0.4791
															Dhod	60.2031	51.1914	56.3482	66.1669	28.251		AP-2sigma	92.8394	72.3867	59.8438	59.6142	118.01		na	0.159487	0.436389	0.485607	1.35089	5.43728			group1_WT	7.00928		group1_WT	2.98347		group1_WT	5.88628			-33.1	-0.4379	-0.4713
															Dip-B	170.903	131.226	69.3725	12.3965	3.38708		APC10	36.2727	25.8556	22.8431	14.7604	28.9702		Mrp4	0.446779	1.598	1.60506	6.48084	5.43846			group1_WT	5.26037		group1_WT	5.81538		group1_WT	1.90762			-33	-0.4481	-0.4592
															Dip-C	28.94	21.5576	26.9415	27.7725	14.5014		Apf	31.8768	21.6285	25.5009	46.21	37.3889		snRNA:7SK	2.26768	1.41443	0.895898	6.17959	5.4434			group1_WT	6.25929		group1_WT	6.0368		group1_WT	1.13613			-32.9	-0.4549	-0.4663
															dnc	47.518	42.2218	47.2171	22.8405	2.89275		aPKC	79.1745	84.8197	98.8455	101.078	83.6599		CG10650	0.334312	1.68337	0.717292	0.810579	5.4454			group1_WT	6.85345		group1_WT	5.20804		group1_WT	3.11598			-32.8	-0.4535	-0.4717
															dsh	60.175	54.6068	69.2913	76.9581	44.7582		app	21.6716	23.484	27.1248	22.9067	22.8121		CG34010	0.342293	0.147185	0.845603	1.26833	5.45405			group1_WT	6.2587		group1_WT	4.80968		group1_WT	1.86937			-32.7	-0.4432	-0.4693
															dx	63.516	67.8129	54.7863	14.3202	33.9446		Aprt	21.3154	16.4945	19.8709	31.4345	16.1747		CG14860	3.40539	2.69859	3.46631	3.79639	5.52081			group1_WT	3.74479		group1_WT	8.18076		group1_WT	2.07491			-32.6	-0.4533	-0.4764
															ea	46.7759	37.0844	44.1567	50.7712	2.61884		apt	100.403	100.973	112.322	87.9551	176.902		CG12290	0.58051	0.945452	0.967908	1.12454	5.53347			group1_WT	4.94682		group1_WT	3.70927		group1_WT	1.99172			-32.5	-0.4473	-0.4665
															eas	42.0638	43.995	47.4261	28.6545	18.1365		Arc1	67.782	60.9113	70.7096	104.094	78.1136		ICA69	0.747921	0.675475	1.56038	8.88937	5.54234			group1_WT	6.1044		group1_WT	5.76776		group1_WT	0.533515			-32.4	-0.4429	-0.4711
															egl	45.064	46.0123	34.6145	3.42906	5.56074		Arc42	86.1318	61.0853	39.1924	25.0491	49.3984		pre-mod(mdg4)-O	0.845446	2.08573	0.804238	3.56511	5.54694			group1_WT	6.31435		group1_WT	2.68634		group1_WT	1.8898			-32.3	-0.4398	-0.4747
															Eip55E	113.38	90.2445	102.804	140.633	60.8644		ArgRS	55.7318	49.6943	35.1427	18.2955	48.3252		CR45969	1.04662	1.24798	2.89543	1.73824	5.57123			group1_WT	5.18293		group1_WT	3.93149		group1_WT	1.75322			-32.2	-0.4362	-0.477
															Eno	636.937	486.24	403.439	66.3884	13.8458		Arl1	93.9614	74.742	90.1646	116.2	90.3939		CG14223	2.10401	1.47199	2.13438	2.74403	5.57452			group1_WT	6.75856		group1_WT	4.66266		group1_WT	3.64728			-32.1	-0.443	-0.4785
															esc	69.9272	58.7948	54.6104	26.4849	32.4762		Arl2	30.0094	21.3267	19.1751	19.7359	43.1507		CG7227	0.393254	1.82454	0.570902	0.95106	5.59399			group1_WT	6.30636		group1_WT	4.44883		group1_WT	2.71393			-32	-0.4415	-0.4758
															exu	376.592	295.185	72.9485	3.40635	1.20913		Arp1	93.6712	67.8622	44.201	24.068	58.7401		CG14785	1.04104	0.681544	0.80507	3.14967	5.60089			group1_WT	7.59879		group1_WT	8.12734		group1_WT	1.78519			-31.9	-0.4469	-0.4812
															Actn	57.6284	61.8598	59.2784	37.2336	44.9155		Arp10	27.1948	19.6104	18.5745	21.9485	20.5277		CG14528	0.0970953	0.595748	0.409776	0.923631	5.61518			group1_WT	6.03689		group1_WT	5.29331		group1_WT	2.71415			-31.8	-0.4506	-0.488
															fliI	31.1879	34.7487	39.5836	24.8784	24.3203		Arp5	20.8769	17.9895	21.5279	35.1147	38.8401		Ror	0.438096	0.944261	0.563271	1.01878	5.63156			group1_WT	5.77426		group1_WT	4.08535		group1_WT	2.39194			-31.7	-0.4534	-0.4906
															flw	56.447	51.4888	67.0575	70.0293	12.0636		Arpc1	67.9297	51.6946	54.2398	60.027	51.8187		ry	0.399176	0.722587	2.34894	11.6574	5.63384			group1_WT	6.72371		group1_WT	4.13945		group1_WT	2.95973			-31.6	-0.4554	-0.4934
															fog	45.0368	45.4968	49.6517	25.7673	23.8624		Arpc3A	71.1621	48.1038	33.4589	29.857	86.9593		CG30156	0.552703	0.665939	0.916854	2.11075	5.63951			group1_WT	6.18164		group1_WT	4.96729		group1_WT	4.55014			-31.5	-0.4572	-0.4958
															for	115.609	124.916	150.219	139.003	52.1241		Arpc5	96.6931	75.8058	81.7696	122.973	95.8255		CG5987	0.254094	0.227652	0.982585	4.10398	5.66759			group1_WT	9.50671		group1_WT	3.0834		group1_WT	1.89098			-31.4	-0.4581	-0.4991
															png	107.964	71.2319	34.6582	4.78776	2.4855		Art3	62.9073	52.7023	66.4169	96.9307	48.16		CG1673	4.74012	4.83402	6.85379	28.4104	5.66958			group1_WT	5.61718		group1_WT	4.90456		group1_WT	2.10556			-31.3	-0.4603	-0.4994
															fs(1)Ya	163.845	114.453	40.4545	2.8527	0.259552		Art7	18.4444	13.7082	6.66523	7.29563	14.7711		CG7900	1.08957	1.09337	1.62155	5.61364	5.70758			group1_WT	6.07074		group1_WT	4.09668		group1_WT	1.76023			-31.2	-0.4619	-0.5035
															ftz-f1	86.1977	92.0727	105.481	74.4494	4.53446		Asap	34.2727	36.8469	34.6307	38.8391	51.1868		sls	0.413606	1.99732	1.34275	0.930969	5.71196			group1_WT	4.62444		group1_WT	7.38629		group1_WT	1.63694			-31.1	-0.4583	-0.5067
															fu	28.7568	25.3824	31.9372	40.3774	19.1913		Asator	13.1035	15.8093	17.4615	20.3009	17.9966		CG31038	0.278165	0.564051	0.741869	1.82004	5.71596			group1_WT	6.37054		group1_WT	4.34873		group1_WT	3.70776			-31	-0.452	-0.5011
															g	50.9624	50.2293	54.767	24.2538	4.89189		Asciz	28.6817	22.378	9.80861	9.12907	12.2646		CG5254	2.32314	2.16455	2.26681	1.65013	5.72056			group1_WT	7.96334		group1_WT	6.12871		group1_WT	2.99357			-30.9	-0.4498	-0.4984
															Gapdh1	532.439	387.461	280.856	57.9304	6.38397		asf1	165.422	128.962	69.6725	76.6778	103.12		Cht10	1.5503	2.18525	3.07594	2.95479	5.72346			group1_WT	6.01229		group1_WT	5.761		group1_WT	2.32157			-30.8	-0.452	-0.4979
															Gapdh2	1452.77	1030.36	352.448	17.4468	6.67006		Asx	27.0734	30.5069	25.4729	16.0852	34.2922		CG2233	0.604616	2.89164	1.61399	1.99161	5.7499			group1_WT	5.86969		group1_WT	5.13585		group1_WT	0.512783			-30.7	-0.4503	-0.494
															Gdh	173.089	153.77	176.546	203.811	16.9307		Atac1	18.9703	15.4314	18.1608	29.5715	15.0638		ana	0.274235	0.438702	0.675581	2.27881	5.76614			group1_WT	5.06677		group1_WT	5.61975		group1_WT	0.732929			-30.6	-0.45	-0.4946
															gdl	31.0561	27.6317	33.4725	43.2714	12.8853		Atac2	13.4231	12.7819	7.97182	17.1263	32.5026		dpr19	0.309421	0.306565	0.852249	3.63328	5.76878			group1_WT	5.38843		group1_WT	5.31617		group1_WT	1.45662			-30.5	-0.4469	-0.4897
															DCTN1-p150	36.0712	36.0379	26.8467	15.3464	18.9785		Atac3	23.3659	20.3386	15.2792	9.00023	24.7469		CG33993	0.405039	0.476218	0.758843	1.87869	5.77201			group1_WT	7.60259		group1_WT	4.17062		group1_WT	2.21434			-30.4	-0.4455	-0.4866
															gnu	452.412	372.51	279.16	24.9125	10.8732		Atf6	47.9359	59.9471	67.3225	70.5057	49.7182		CG18171	0.138185	0.165751	0.565692	1.49529	5.79882			group1_WT	6.73102		group1_WT	7.73232		group1_WT	2.04494			-30.3	-0.4437	-0.4842
															Galphao	53.3239	59.2889	71.8157	69.1428	25.8433		Atg14	27.9072	23.4103	22.0582	29.4799	41.3389		CG13284	0.321613	3.02605	1.70931	1.11133	5.81373			group1_WT	4.7669		group1_WT	7.12205		group1_WT	3.49448			-30.2	-0.4457	-0.4838
															Got1	143.033	118.272	127.695	122.028	8.23672		Atg2	18.9569	21.8036	23.4357	24.7976	35.2107		spz3	0.29492	0.737601	0.82755	1.83669	5.83658			group1_WT	5.68105		group1_WT	3.38706		group1_WT	3.37057			-30.1	-0.4471	-0.4869
															Got2	234.062	162.378	38.904	2.50336	0.979962		Atg3	58.9279	47.362	42.4804	73.2003	71.5484		CG5096	1.42649	3.84068	2.19977	5.73007	5.85145			group1_WT	8.549		group1_WT	4.50016		group1_WT	3.64665			-30	-0.4448	-0.4833
															Gpdh	140.977	133.26	135.427	52.8876	38.5887		Atg4a	34.3601	29.5762	36.4504	54.9184	34.1361		CG13795	0.384732	0.217437	0.479925	1.56343	5.85691			group1_WT	5.80708		group1_WT	2.93806		group1_WT	2.23102			-29.9	-0.4409	-0.4791
															grau	26.666	24.9732	28.4904	30.9823	22.8656		Atg6	21.203	16.2683	9.29571	18.6338	22.0043		CR45264	1.19156	0.509273	1.13495	2.9438	5.87717			group1_WT	6.47392		group1_WT	4.39087		group1_WT	2.0445			-29.8	-0.443	-0.4751
															Gs1	204.937	184.835	166.831	84.6281	18.0474		Atg9	16.6817	14.4607	14.7137	23.3592	22.0614		CG10859	0.255763	0.135698	0.384726	1.28177	5.87757			group1_WT	5.41458		group1_WT	4.46711		group1_WT	3.5169			-29.7	-0.4485	-0.478
															GstD1	1471.02	845.932	189.221	11.73	21.0753		atl	52.9218	49.1891	53.7059	62.8571	46.3517		Nrk	0.577037	1.1287	1.14799	2.10137	5.87986			group1_WT	6.76952		group1_WT	5.37068		group1_WT	2.55571			-29.6	-0.4487	-0.4821
															H	57.1368	57.2368	72.1947	57.4473	35.0395		ATPCL	59.4867	58.5995	42.6744	27.0493	85.5182		CG32655	0.0859223	0.479292	0.744526	5.69201	5.88663			group1_WT	5.6027		group1_WT	4.51692		group1_WT	2.60296			-29.5	-0.4491	-0.4814
															Hex-A	100.608	80.9041	79.0718	22.9005	4.20664		ATPsynB	260.12	186.598	218.902	315.474	154.674		fng	0.610205	1.27402	0.970549	1.06904	5.89163			group1_WT	5.68718		group1_WT	5.73355		group1_WT	3.76244			-29.4	-0.4455	-0.4766
															Hsc70-3	504.84	462.088	429.388	233.696	288.725		ATPsynCF6	784.948	509.938	565.169	964.235	309.986		CG3568	2.9757	2.41686	2.67612	2.97606	5.90488			group1_WT	7.03094		group1_WT	7.67206		group1_WT	3.10213			-29.3	-0.4489	-0.4786
															Hsc70-5	105.955	101.846	69.2021	24.2207	77.8158		ATPsyndelta	296.732	217.15	265.84	447.29	161.122		CR43650	0.303969	0.612072	0.854413	1.70715	5.91191			group1_WT	5.37993		group1_WT	3.99285		group1_WT	4.2562			-29.2	-0.4509	-0.4807
															Hsf	104.653	105.591	93.9422	53.9354	56.0591		ATPsynE	617.145	393.1	484.069	744.24	294.552		CR45270	0.496249	1.10482	1.53878	10.6752	5.9515			group1_WT	7.65546		group1_WT	4.60912		group1_WT	2.15201			-29.1	-0.4508	-0.4786
															Hsp26	1742.25	1171.64	475.993	48.6921	54.2018		ATPsynF	661.971	437.143	470.454	664.828	274.128		bxd	0.881063	1.31755	4.45408	36.6087	5.95748			group1_WT	6.77266		group1_WT	8.5411		group1_WT	2.72402			-29	-0.451	-0.4781
															Hsp27	1184.29	807.295	708.153	129.591	103.872		ATPsynO	381.671	257.043	300.532	514.687	178.463		dac	0.106984	0.322956	0.460541	1.33155	5.9924			group1_WT	5.07357		group1_WT	9.14619		group1_WT	0.745087			-28.9	-0.4526	-0.4809
															Hsp83	1576.96	1428.02	861.14	176.741	238.069		Atxn7	16.8619	17.9064	22.4661	27.1307	16.0255		in	0.168873	0.196038	0.371534	1.23986	6.02051			group1_WT	6.2738		group1_WT	4.88043		group1_WT	2.65711			-28.8	-0.4513	-0.4791
															Ide	26.8337	28.8036	19.2403	11.2098	23.3522		ave	78.3607	58.4074	73.7541	82.0261	56.7906		CR45266	0.0321775	0.287964	1.20907	4.39587	6.03066			group1_WT	5.70847		group1_WT	3.48554		group1_WT	2.32142			-28.7	-0.4529	-0.4787
															Idh	320.723	270.358	181.048	21.6431	5.80027		Axn	48.9029	51.5728	63.3834	76.3777	54.7109		sing	0.175162	0.182581	0.553812	1.39189	6.03709			group1_WT	6.38616		group1_WT	3.69602		group1_WT	0.181437			-28.6	-0.4569	-0.4766
															Khc	86.425	88.8951	88.0071	37.0214	30.2499		az2	25.087	23.1415	12.2021	8.95184	18.5592		CG2124	3.68928	3.69066	4.15325	7.33802	6.04465			group1_WT	8.34156		group1_WT	8.94157		group1_WT	2.02367			-28.5	-0.4603	-0.476
															kz	27.8546	25.0981	26.0253	15.9293	23.6451		baf	194.761	159.68	172.554	278.025	389.526		CG42404	0.468457	0.592863	1.04065	6.27727	6.07795			group1_WT	6.69499		group1_WT	3.54479		group1_WT	0.724076			-28.4	-0.4599	-0.4762
															egh	67.5942	63.8801	80.9044	56.4101	33.0138		bai	140.363	119.359	130.002	142.092	193.089		CG16959	0.272681	0.337507	0.516415	1.41683	6.10442			group1_WT	6.89244		group1_WT	5.35484		group1_WT	3.70746			-28.3	-0.4599	-0.4779
															Grip91	42.151	43.8573	42.7571	14.4595	17.0882		ball	106.111	97.1752	113.681	147.086	111.263		Con	0.478698	0.921686	1.22589	1.21328	6.11828			group1_WT	6.58888		group1_WT	3.98593		group1_WT	3.84351			-28.2	-0.4634	-0.4827
															ifc	156.109	136.449	151.718	113.318	66.2727		Bap111	89.1647	74.433	113.574	145.608	95.8276		erm	0.227923	0.230688	0.554777	2.88736	6.12751			group1_WT	7.32761		group1_WT	1.8781		group1_WT	2.13101			-28.1	-0.4636	-0.4819
															l(2)35Bd	42.412	38.612	50.7472	76.1148	24.6753		Bap170	67.7483	73.0302	91.1012	109.279	82.4751		CR31044	1.59263	1.28892	2.01346	3.85129	6.14672			group1_WT	5.54222		group1_WT	3.99367		group1_WT	2.40869			-28	-0.4635	-0.4807
															stc	65.0756	69.8814	84.5729	73.032	35.0834		Bap55	94.6323	78.3451	93.5625	152.272	181.479		CG9444	0.141342	0.328407	0.530925	1.55875	6.14787			group1_WT	7.06107		group1_WT	4.34752		group1_WT	3.54671			-27.9	-0.4654	-0.481
															wek	41.3672	37.5839	46.7093	59.5796	25.1452		barc	57.4222	52.8231	51.0528	33.2699	56.6211		Ac3	0.293758	0.52421	0.867532	2.6235	6.2044			group1_WT	6.14496		group1_WT	2.68969		group1_WT	3.48782			-27.8	-0.4647	-0.4829
															mRpL4	70.728	52.4207	58.754	71.7199	35.7059		barr	79.0183	72.4868	69.767	63.1677	130.076		CG31815	0.126095	0.102762	0.620192	0.909284	6.2482			group1_WT	5.87253		group1_WT	3.99921		group1_WT	1.95282			-27.7	-0.4579	-0.483
															l(2)37Bb	33.5205	28.8657	25.5442	14.7397	19.2555		BCL7-like	91.7168	73.9542	83.1846	64.2111	83.4124		Rh4	0.188437	0.511124	0.470502	3.35865	6.28345			group1_WT	9.87395		group1_WT	7.12572		group1_WT	3.05185			-27.6	-0.4546	-0.479
															l(2)37Cc	255.373	187.173	157.299	65.969	50.5791		bcn92	57.7207	48.2101	52.245	68.1753	36.7222		CG3961	3.46394	3.82309	4.28522	6.36432	6.30409			group1_WT	5.81539		group1_WT	4.74505		group1_WT	1.54366			-27.5	-0.4529	-0.4757
															swm	92.2058	96.2001	110.913	75.3185	71.1904		BEAF-32	135.669	114.826	128.133	145.874	146.267		CR44265	0.189304	0.184472	3.55082	0.301454	6.32283			group1_WT	5.20525		group1_WT	4.92552		group1_WT	2.5219			-27.4	-0.4517	-0.4715
															AspRS	29.4761	27.033	14.7613	4.9604	14.6041		beag	35.1495	31.9708	38.871	56.2765	43.8088		CG43675	0.222281	0.745566	0.625395	1.82457	6.3376			group1_WT	6.71046		group1_WT	4.23426		group1_WT	3.6266			-27.3	-0.4468	-0.469
															l(2)tid	44.5265	34.9466	29.0717	15.2868	13.2243		bel	172.511	162.97	132.345	107.589	223.434		p24-2	1.7969	2.13155	2.71112	2.46632	6.34637			group1_WT	5.36747		group1_WT	6.01034		group1_WT	2.7694			-27.2	-0.4402	-0.464
															l(3)73Ah	103.615	79.6055	55.111	30.4408	39.9679		Bem46	33.3677	27.9414	28.9516	31.6648	32.3531		CG15484	3.58632	2.46587	2.65654	5.49391	6.36146			group1_WT	7.13822		group1_WT	4.58739		group1_WT	3.14344			-27.1	-0.4396	-0.4663
															Prosbeta6	369.782	272.632	328.475	492.338	104.022		Bet1	49.2377	39.151	14.1689	18.0763	44.7411		CR43242	2.41875	2.44799	4.34812	4.02571	6.36422			group1_WT	5.10719		group1_WT	6.18397		group1_WT	3.27521			-27	-0.4436	-0.4668
															dco	224.603	219.589	249.122	129.174	106.789		Bet5	18.1682	15.4769	15.6863	24.5709	20.2867		Gpb5	0.794617	1.69605	1.8684	7.52144	6.37189			group1_WT	4.60993		group1_WT	4.19483		group1_WT	3.87215			-26.9	-0.4432	-0.4649
															l(3)mbt	38.5833	39.9661	44.2028	38.403	25.4488		beta4GalNAcTB	36.376	29.0134	27.9507	22.1023	26.8464		phm	0.763475	1.35971	3.92888	26.8595	6.37764			group1_WT	4.82646		group1_WT	3.59485		group1_WT	3.00003			-26.8	-0.4387	-0.4613
															lace	73.48	72.793	74.9298	21.5617	20.5572		betaCOP	38.5909	36.9865	31.5662	22.4726	85.5762		CG17124	0.500394	3.11465	1.49765	0.75125	6.40946			group1_WT	6.67749		group1_WT	4.83514		group1_WT	1.22408			-26.7	-0.4346	-0.46
															lin	47.7627	44.7018	37.5635	23.9448	36.0489		beta'COP	40.6167	36.9896	36.6692	30.4319	71.3088		CR44472	0.103466	0.24492	0.837662	0.838904	6.42771			group1_WT	6.71876		group1_WT	5.78088		group1_WT	0.562768			-26.6	-0.4326	-0.4537
															Rab32	96.683	90.8968	99.8944	54.5068	4.57055		betaGlu	12.374	12.0549	13.8846	16.6408	20.3051		CR44931	0.664395	0.483595	1.01128	13.7357	6.4461			group1_WT	5.85144		group1_WT	4.31195		group1_WT	4.00907			-26.5	-0.4344	-0.4485
															mal	26.3743	26.2078	28.7381	7.39656	2.78066		beta-PheRS	57.3293	44.3688	16.0294	8.55861	26.6551		disco-r	0.211122	0.414738	0.741778	1.15119	6.46443			group1_WT	5.99672		group1_WT	3.91166		group1_WT	3.55329			-26.4	-0.433	-0.4391
															Map205	85.7889	94.449	106.751	81.3612	31.697		Bgb	68.674	59.0649	74.913	97.3627	113.48		pb	0.0467888	0.185003	0.40553	0.764541	6.47244			group1_WT	6.37075		group1_WT	4.8722		group1_WT	3.05211			-26.3	-0.4291	-0.4326
															twe	117.792	119.286	136.331	82.8428	7.5609		BI-1	112.372	101.151	125.317	186.503	74.8284		CR43474	0.035651	0.48762	0.593374	2.23002	6.49198			group1_WT	5.5397		group1_WT	7.14534		group1_WT	3.64868			-26.2	-0.4325	-0.4284
															Men	64.6218	65.0662	39.8016	13.2568	22.2983		bic	1057.08	792.642	787.657	929.992	799.188		gprs	0.170201	0.391908	0.283115	0.500332	6.53024			group1_WT	5.48986		group1_WT	4.71664		group1_WT	0.345742			-26.1	-0.4276	-0.4205
															Mlc2	20.3596	82.5255	28.9953	1.56809	7.71455		bigmax	22.7778	17.1919	14.8071	23.581	31.9172		eve	3.94105	4.53778	21.3571	110.98	6.56885			group1_WT	6.07718		group1_WT	6.87269		group1_WT	4.31476			-26	-0.4296	-0.4247
															msl-3	64.6771	56.9946	62.0342	48.5134	49.2728		bip2	88.2255	91.5085	100.11	144.551	170.104		CR46064	2.30163	2.07902	2.65255	3.22847	6.58187			group1_WT	5.17986		group1_WT	5.70216		group1_WT	2.71362			-25.9	-0.4245	-0.4178
															mnd	62.0063	58.2062	65.2684	52.1723	17.0144		Bka	65.041	54.3039	60.8345	68.6449	49.3666		CG32195	3.81874	2.8208	3.59895	2.65929	6.59713			group1_WT	5.08346		group1_WT	5.17091		group1_WT	3.30611			-25.8	-0.4226	-0.4111
															Rpn8	170.117	141.426	92.9836	41.0414	106.942		Blos1	35.0226	19.9679	20.3837	24.4695	39.3167		CG12493	0.321017	0.483262	0.917786	4.97621	6.60234			group1_WT	5.57548		group1_WT	5.50595		group1_WT	0.412294			-25.7	-0.4213	-0.4055
															mr	35.3966	33.5481	40.8599	39.8475	28.8339		Blos3	50.5179	32.0742	44.7913	72.0664	50.1555		CG6709	2.0018	1.474	1.40364	1.60866	6.60627			group1_WT	4.61853		group1_WT	3.88999		group1_WT	3.57021			-25.6	-0.4191	-0.3995
															MtnA	62.6504	203.819	42.1766	9.91292	13.6623		blot	65.1613	62.9246	49.3333	47.6992	49.5487		Tep2	2.13805	2.77941	3.22035	5.08537	6.6396			group1_WT	5.12833		group1_WT	5.12821		group1_WT	2.82081			-25.5	-0.4109	-0.3865
															mu2	41.0903	46.468	51.4971	39.3998	42.5748		boca	79.6334	57.4812	74.8686	124.64	81.9658		CR44993	0.192665	0.870046	2.0941	6.66452	6.6412			group1_WT	8.17771		group1_WT	3.84591		group1_WT	4.11164			-25.4	-0.4056	-0.3786
															mus101	33.7773	34.1146	15.5908	4.18302	10.5		bocks	46.1262	40.6168	29.175	46.9564	54.341		Snup	2.48122	2.64832	3.29578	5.96762	6.73152			group1_WT	5.86521		group1_WT	4.34844		group1_WT	3.3686			-25.3	-0.3994	-0.3698
															mus301	29.6214	29.1378	15.1251	1.76861	7.43518		bon	49.7005	54.3634	49.503	25.2141	54.7941		Reg-2	0.392499	0.456618	0.537803	1.34804	6.73788			group1_WT	5.00931		group1_WT	5.48838		group1_WT	3.04059			-25.2	-0.3919	-0.3624
															mus304	26.4223	26.349	28.2911	11.7826	4.62686		bonsai	104.741	87.4992	59.701	52.8459	63.2048		CG12269	0.149014	0.365095	1.3538	5.268	6.73829			group1_WT	7.58701		group1_WT	5.49746		group1_WT	1.29834			-25.1	-0.3894	-0.356
															Blm	35.6691	39.7206	37.8649	13.1927	17.0398		brat	154.464	164.549	160.855	96.8261	183.412		CG7912	0.0797278	0.217813	0.342871	0.932373	6.75142			group1_WT	4.39483		group1_WT	2.17121		group1_WT	4.08792			-25	-0.3852	-0.3462
															Atpalpha	159.091	172.017	127.092	41.067	126.551		Brf	19.6376	21.6945	23.7388	24.0376	28.7614		CG33082	0.605858	0.358253	0.743993	2.36516	6.75215			group1_WT	7.96954		group1_WT	3.27283		group1_WT	2.49731			-24.9	-0.3817	-0.3425
															nod	109.583	93.1262	34.064	9.94719	38.9612		brn	14.2804	10.6842	12.0429	12.1285	9.58926		xmas-1	2.15081	2.21423	2.70483	5.27325	6.76194			group1_WT	7.18912		group1_WT	4.28697		group1_WT	3.61536			-24.8	-0.3739	-0.3328
															nos	319.781	265.722	161.521	25.4351	2.36075		Bruce	21.2706	24.4921	19.0774	10.7221	34.6476		amn	0.0865396	0.170643	0.738314	1.31031	6.76609			group1_WT	6.71861		group1_WT	5.93577		group1_WT	5.00054			-24.7	-0.3688	-0.3253
															osk	577.808	494.93	233.661	13.2485	1.59679		bsf	38.3938	38.0664	25.9209	17.6766	38.0457		CG32369	0.465114	1.45474	0.76628	1.1337	6.78096			group1_WT	5.16467		group1_WT	3.80369		group1_WT	4.05278			-24.6	-0.3655	-0.3176
															otu	231.821	235.191	198.401	21.0102	1.30027		BthD	125.521	99.4108	118.425	167.972	129.844		CR45732	0.0460095	0.658457	0.537189	3.45829	6.78408			group1_WT	7.55966		group1_WT	4.16962		group1_WT	4.17969			-24.5	-0.363	-0.3139
															ovo	79.4252	79.4379	61.7774	13.2177	50.2146		Btk29A	99.5919	105.544	133.75	161.138	137.346		pre-mod(mdg4)-X	1.7536	2.11476	5.14645	9.09461	6.78885			group1_WT	7.60119		group1_WT	5.51381		group1_WT	2.23709			-24.4	-0.3607	-0.313
															Pcl	90.329	89.3162	59.597	47.6956	49.4844		Bug22	56.5058	52.9359	64.3847	92.3201	51.6113		CG9512	0.555464	1.55422	1.25466	1.80644	6.79631			group1_WT	7.11771		group1_WT	1.32671		group1_WT	4.02514			-24.3	-0.3555	-0.3077
															Pfk	36.8902	36.9433	30.3701	10.9105	1.84763		bun	152.795	150.128	141.95	220.329	105.663		CG7264	0.0548785	0.387728	1.19367	6.31064	6.80164			group1_WT	6.60918		group1_WT	5.25505		group1_WT	4.10834			-24.2	-0.3479	-0.3022
															Pgm	102.289	86.876	67.0244	31.6984	5.72313		C1GalTA	38.1102	34.6594	30.1081	9.86883	55.2638		CG10550	0.395018	0.817686	0.823392	0.725076	6.81429			group1_WT	9.16468		group1_WT	3.86694		group1_WT	3.09371			-24.1	-0.3439	-0.2987
															Raf	47.5099	46.256	50.6192	32.1148	34.4267		C3G	14.2486	16.9522	18.074	10.0172	22.1526		CR44918	0.220437	0.231869	0.603868	1.97457	6.82971			group1_WT	5.36432		group1_WT	7.39725		group1_WT	3.93215			-24	-0.3384	-0.289
															pim	283.516	249.201	286.63	202.592	93.3185		Caf1-55	205.925	178.192	221.139	306.799	200.305		FASN3	0.444957	1.07611	0.981293	2.22908	6.86003			group1_WT	4.88603		group1_WT	5.21397		group1_WT	3.0934			-23.9	-0.334	-0.2809
															plu	83.2188	62.5638	73.2406	58.0378	4.05096		CalpC	14.2134	13.6842	11.9228	7.1063	14.2386		CR43723	0.612643	0.667918	1.28548	3.53114	6.87097			group1_WT	6.04931		group1_WT	3.03389		group1_WT	3.99215			-23.8	-0.3298	-0.2764
															pn	25.7355	21.6089	26.6959	17.6685	6.74902		calypso	26.6213	22.1005	8.13022	18.1842	29.3703		CG10407	0.888541	0.913191	1.37804	3.48211	6.88336			group1_WT	6.81337		group1_WT	4.07397		group1_WT	3.01887			-23.7	-0.3245	-0.2698
															Pp1alpha-96A	94.4711	88.5505	107.145	101.447	45.1962		CaMKI	58.9965	60.388	53.8994	30.639	88.5999		al	0.228758	0.691149	0.85208	1.48086	6.91513			group1_WT	5.16436		group1_WT	5.66625		group1_WT	5.36697			-23.6	-0.3238	-0.2655
															PpV	71.893	70.0018	74.4926	46.0993	35.998		Cap-G	61.7642	63.5787	51.8134	49.8361	127.597		Actbeta	0.142303	0.360405	0.501863	1.30522	6.91672			group1_WT	5.06497		group1_WT	4.16211		group1_WT	4.17151			-23.5	-0.3215	-0.2536
															CG2841	44.6876	47.5846	37.0219	2.55634	1.30393		car	22.6926	20.8714	18.8662	15.5774	20.3428		CG12768	0.3876	0.66435	0.551106	0.982064	6.92436			group1_WT	6.19502		group1_WT	1.96478		group1_WT	1.15013			-23.4	-0.3072	-0.2428
															pum	86.1043	81.6154	115.004	95.636	59.9599		casp	81.1567	73.3282	55.2946	29.2094	79.1749		side	0.186368	0.557332	0.689041	1.76419	6.98261			group1_WT	5.99967		group1_WT	5.86917		group1_WT	3.01306			-23.3	-0.3018	-0.2368
															put	84.5503	89.4677	110.363	104.511	71.5181		CBP	156.973	146.497	120.948	100.088	274.234		dmrt99B	0.154565	0.201025	0.422157	1.4417	6.98328			group1_WT	4.74423		group1_WT	5.44493		group1_WT	3.97573			-23.2	-0.2939	-0.2302
															qua	70.0072	70.9464	54.8057	6.94766	1.74434		Cbp20	122.908	90.4527	102.093	160.75	84.7947		CR45137	0.206425	0.284894	0.984546	4.46564	7.03049			group1_WT	4.40223		group1_WT	4.7273		group1_WT	3.04847			-23.1	-0.2863	-0.2201
															ras	98.4168	79.1544	35.5447	5.88112	24.8882		cbx	40.8923	33.8484	37.844	41.2317	34.8086		GstD5	0.236056	1.03919	1.88507	5.34424	7.14552			group1_WT	5.11269		group1_WT	5.39246		group1_WT	3.65375			-23	-0.2788	-0.2141
															Ras64B	60.9545	56.6536	52.993	29.2278	28.8884		Ccm3	58.758	47.9852	31.1862	30.7363	86.1705		CR44218	0.640729	0.34917	1.20774	3.26786	7.15734			group1_WT	6.98886		group1_WT	3.6291		group1_WT	3.7299			-22.9	-0.2759	-0.2103
															rdgB	23.1633	25.7401	14.9605	1.87556	1.32822		Cct1	35.7804	33.1406	39.5185	45.9625	43.9337		CG16815	3.11	4.20811	19.3664	53.7548	7.1629			group1_WT	6.97013		group1_WT	3.49315		group1_WT	3.63537			-22.8	-0.2789	-0.2046
															ref(2)P	195.726	187.47	215.108	222.266	56.0746		Cdc27	48.7004	46.8963	43.1869	35.4641	52.9288		CG2278	0.51431	0.696568	0.975736	1.86759	7.1683			group1_WT	5.85645		group1_WT	4.4566		group1_WT	4.19643			-22.7	-0.2734	-0.1978
															rl	111.026	121.616	146.863	131.299	73.1799		Cdc2rk	23.0307	18.0219	20.3206	21.8742	20.6255		NtR	0.497546	0.616058	0.713688	1.83439	7.17062			group1_WT	6.58356		group1_WT	4.57244		group1_WT	4.83644			-22.6	-0.2621	-0.1898
															r-l	55.4689	46.3173	57.7813	86.5676	15.0756		Cdc37	109.496	84.8299	92.7112	124.89	97.1527		CG5080	2.56145	3.01472	4.71465	2.5176	7.21526			group1_WT	5.30961		group1_WT	3.91393		group1_WT	3.46407			-22.5	-0.249	-0.1828
															rt	29.7433	28.1097	14.5545	6.87708	6.68374		CdGAPr	32.4989	35.8685	42.4121	23.1332	52.9508		CR45479	0.607229	0.666164	0.77677	2.57832	7.22107			group1_WT	5.0365		group1_WT	4.85967		group1_WT	2.51319			-22.4	-0.2423	-0.1784
															Scm	69.9637	69.3135	57.1572	21.26	34.0728		Cdk1	307.358	250.353	336.282	486.442	313.164		CR44084	0.642136	1.23245	0.846918	0.616501	7.23382			group1_WT	5.34406		group1_WT	6.39565		group1_WT	2.98782			-22.3	-0.2342	-0.164
															shi	57.0805	58.6731	70.5861	80.7775	34.8238		Cdk5	26.9122	21.5613	14.2475	13.1387	23.0197		CG9961	0.695501	0.839042	0.662276	1.57733	7.30787			group1_WT	5.64269		group1_WT	9.11593		group1_WT	3.44396			-22.2	-0.2255	-0.1512
															shu	54.6263	43.8096	14.1329	1.78071	1.58393		Cdk8	22.2134	18.1195	9.74887	22.1944	23.8495		Shal	1.36356	1.71777	1.01385	2.66538	7.32296			group1_WT	4.78969		group1_WT	3.6762		group1_WT	2.49239			-22.1	-0.2167	-0.1451
															sina	110.475	96.5403	117.58	113.485	71.6039		Cdk9	35.6961	31.0316	38.0902	58.4282	38.5011		sage	0.264914	0.57339	0.631331	3.25084	7.32819			group1_WT	6.19304		group1_WT	7.58229		group1_WT	4.05473			-22	-0.2145	-0.1377
															slgA	76.807	67.808	60.2721	14.0404	5.22292		CenG1A	22.3723	22.8437	24.2077	9.47119	22.3687		bru3	0.863757	3.28963	1.85541	1.49602	7.33393			group1_WT	5.60844		group1_WT	5.56678		group1_WT	2.15149			-21.9	-0.2099	-0.128
															stwl	36.5433	37.9422	45.3989	48.4003	30.0412		cerv	24.6891	20.8971	26.9515	38.734	25.8664		Uhg7	1.00438	0.832535	1.43598	3.90972	7.334			group1_WT	5.23354		group1_WT	4.57818		group1_WT	3.34104			-21.8	-0.2062	-0.122
															Sod	612.099	487.67	501.089	574.207	28.1231		cg	130.305	130.946	146.318	134.126	170.537		CG30466	4.01818	4.1386	4.41121	3.60757	7.34043			group1_WT	5.43008		group1_WT	3.82864		group1_WT	2.3453			-21.7	-0.2018	-0.118
															spir	54.9289	52.777	51.3783	10.6905	4.02776		CG10050	15.1292	12.1877	5.88967	3.77984	8.9616		roX2	0.623648	1.25214	1.03489	2.1767	7.34429			group1_WT	7.75305		group1_WT	7.64951		group1_WT	2.46441			-21.6	-0.1932	-0.1056
															spn-A	51.5636	37.0949	35.9935	21.7173	23.4547		CG10068	31.0016	26.9309	20.5752	13.151	21.7127		CR44221	2.10969	2.18959	4.48972	5.89884	7.35203			group1_WT	5.53087		group1_WT	3.46138		group1_WT	2.98616			-21.5	-0.1842	-0.0977
															spn-B	20.0094	15.1856	11.602	4.30508	5.95056		CG10077	123.779	132.315	148.916	170.149	198.481		CG32335	0.271425	0.608593	0.39532	1.29095	7.35383			group1_WT	5.62425		group1_WT	4.14638		group1_WT	0.620118			-21.4	-0.1806	-0.0944
															spn-E	64.3288	68.5235	60.2241	23.0464	11.7249		CG10103	47.9207	38.5723	45.0511	51.8654	43.846		CG14946	0.475323	0.834842	0.889982	1.5922	7.35958			group1_WT	5.58921		group1_WT	4.03727		group1_WT	2.9445			-21.3	-0.1777	-0.0883
															spz	84.1802	85.5061	72.275	13.9406	1.71287		CG10139	81.6296	59.8117	79.7281	132.717	78.3636		CG9121	0.908897	1.04573	1.39686	3.04094	7.36969			group1_WT	3.30797		group1_WT	4.31335		group1_WT	3.35717			-21.2	-0.1721	-0.0825
															stil	25.8085	21.4241	6.64744	1.02209	1.24887		CG10165	15.2947	11.8075	12.2077	18.4172	19.8767		CG11594	2.87797	3.78624	3.74068	6.30815	7.4077			group1_WT	6.34378		group1_WT	5.46343		group1_WT	2.951			-21.1	-0.1643	-0.0782
															Su(dx)	57.9557	60.5822	57.6689	31.441	48.1414		CG10166	66.5202	42.5009	14.2576	31.1093	75.2123		CG34031	2.8223	6.23068	7.45621	12.3463	7.41057			group1_WT	6.9147		group1_WT	5.12204		group1_WT	3.10152			-21	-0.1578	-0.0707
															su(sable)	27.4293	30.485	36.8885	41.2046	22.2547		CG10195	10.4334	8.34199	6.86303	5.6327	9.54608		Elal	0.430415	0.624624	1.11621	0.983637	7.43845			group1_WT	6.15112		group1_WT	4.73934		group1_WT	6.07124			-20.9	-0.1575	-0.0712
															Su(var)3-7	90.0451	97.2591	110.189	80.6688	41.5197		CG10214	65.3089	50.2333	64.509	102.646	60.3652		Msp300	0.998021	3.29635	3.11053	2.12909	7.44286			group1_WT	5.62111		group1_WT	5.9431		group1_WT	4.05643			-20.8	-0.1541	-0.0677
															Su(var)2-10	242.1	230.065	222.295	185.372	141.84		CG10268	18.678	15.8232	15.5498	18.322	15.7565		CG1544	0.555316	0.623286	0.700618	1.27885	7.45841			group1_WT	5.25541		group1_WT	3.61104		group1_WT	5.6566			-20.7	-0.147	-0.0638
															swa	214.447	189.439	178.287	30.6201	2.74234		CG10289	43.5718	38.6826	20.1549	33.4837	57.2926		nahoda	0.593802	3.23745	1.43473	2.77287	7.47305			group1_WT	6.29498		group1_WT	5.27819		group1_WT	3.75557			-20.6	-0.1422	-0.0574
															sws	65.8575	68.1721	77.9922	53.2318	35.1962		CG10324	18.0254	18.3201	19.9131	28.5287	19.2224		cn	0.0762646	0.247736	0.249848	1.2937	7.48732			group1_WT	5.55767		group1_WT	4.05739		group1_WT	2.44609			-20.5	-0.1392	-0.0569
															T-cp1	242.317	195.626	123.818	60.4676	69.9817		CG10340	55.9206	44.1683	15.6579	10.2299	43.3398		amos	4.09727	6.39838	45.1464	19.6342	7.51294			group1_WT	4.49949		group1_WT	6.50323		group1_WT	4.71309			-20.4	-0.1333	-0.0558
															Tbp	80.6761	64.1632	61.3091	37.2275	46.9393		CG10376	32.8239	32.2346	37.2451	48.445	45.5307		ham	0.437159	1.05772	1.12802	3.71734	7.5375			group1_WT	4.50679		group1_WT	5.53355		group1_WT	2.71665			-20.3	-0.128	-0.0533
															thr	58.8427	70.4306	83.2952	72.2648	58.6882		CG10418	223.957	140.771	158.011	300.092	180.165		ImpL1	0.109324	1.85735	8.12291	1.0782	7.5408			group1_WT	6.4833		group1_WT	4.1711		group1_WT	4.65775			-20.2	-0.1289	-0.0515
															tko	162.775	101.98	110.797	140.862	43.3172		CG10463	13.8636	12.6003	11.1619	13.4777	19.9941		Nach	0.620319	0.241719	0.781786	1.43315	7.56881			group1_WT	8.36448		group1_WT	4.53993		group1_WT	2.89728			-20.1	-0.125	-0.0507
															tor	62.9591	66.8264	70.9549	37.3191	2.35501		CG10466	44.8075	33.7659	33.6047	53.3396	48.8996		Hf	0.225639	0.366084	0.744448	0.719517	7.66544			group1_WT	5.71812		group1_WT	4.54001		group1_WT	3.59532			-20	-0.1273	-0.049
															tra2	59.0684	52.3561	49.4046	27.2324	39.9518		CG10467	22.4386	17.5841	20.0934	27.5215	16.657		CG5853	1.10966	2.40755	2.50943	1.57248	7.6703			group1_WT	5.43177		group1_WT	4.17267		group1_WT	2.887			-19.9	-0.124	-0.0494
															trc	81.223	71.5534	44.6263	15.8057	54.2696		CG10470	141.992	108.82	87.5703	96.6022	78.015		CG13928	0.696024	2.30763	1.78197	1.80396	7.68451			group1_WT	5.15512		group1_WT	4.28599		group1_WT	3.90949			-19.8	-0.1276	-0.0481
															Treh	32.6265	33.6204	23.8627	6.19471	1.98974		CG10495	26.6758	21.6187	10.3651	5.39445	12.1013		CR45593	0.154101	0.251513	0.476469	3.11368	7.69331			group1_WT	4.99867		group1_WT	3.03258		group1_WT	4.902			-19.7	-0.1274	-0.0487
															tub	59.0583	59.0319	65.5464	26.1163	15.4461		CG10543	26.7903	29.3775	38.0395	26.5529	50.5694		tok	0.291861	0.798368	1.49251	9.15595	7.7072			group1_WT	5.9183		group1_WT	2.39912		group1_WT	2.11996			-19.6	-0.1379	-0.0564
															usp	88.1483	70.7714	51.5022	11.9939	20.3699		CG10555	35.7233	31.3983	46.8301	55.2642	40.1839		CG4133	0.372748	0.716569	1.03611	4.51299	7.7515			group1_WT	6.2298		group1_WT	1.61576		group1_WT	3.18109			-19.5	-0.1533	-0.0686
															Prosalpha4	261.945	218.379	280.789	336.281	48.162		CG10585	31.764	33.536	20.1471	15.7499	22.2104		CR46055	0.0675524	0.0818467	1.07665	7.57568	7.77626			group1_WT	5.46513		group1_WT	9.05242		group1_WT	3.19623			-19.4	-0.1691	-0.0788
															Dhfr	68.2018	43.6364	10.4179	1.15414	4.53936		CG10628	28.5069	26.2922	27.272	35.7164	24.1122		CG32845	0.0415985	0.339581	0.511338	1.74939	7.79676			group1_WT	5.72921		group1_WT	4.58386		group1_WT	4.80091			-19.3	-0.1759	-0.0778
															bs	31.222	25.0852	24.3957	5.55294	6.34501		CG10639	16.2783	14.4188	14.4874	16.0737	14.4086		melt	0.379492	0.636009	1.31228	6.69774	7.81508			group1_WT	5.15577		group1_WT	3.98885		group1_WT	0.409876			-19.2	-0.1735	-0.0714
															Cdk2	220.305	178.916	150.369	91.4146	155.667		CG10654	29.9859	26.1769	23.7853	17.7678	49.2154		CR45276	0.133066	0.280166	0.573668	4.28566	7.81724			group1_WT	5.50814		group1_WT	6.75108		group1_WT	3.03074			-19.1	-0.1723	-0.0672
															porin	677.228	565.021	597.367	595.817	372.611		CG10674	161.488	111.482	73.4905	53.6161	76.0203		CG14050	0.611145	0.813915	1.11493	7.84156	7.84429			group1_WT	8.79228		group1_WT	6.26847		group1_WT	3.0348			-19	-0.1641	-0.0617
															Klp64D	28.8712	29.0314	15.3447	7.07722	6.87453		CG10721	11.6092	8.40328	11.2817	11.3347	14.0503		CG14687	0.856134	1.27955	1.32294	2.96797	7.85589			group1_WT	6.13225		group1_WT	1.35464		group1_WT	2.4623			-18.9	-0.1594	-0.06
															Klp68D	34.6753	31.6107	14.7635	1.70308	3.32263		CG10809	27.5556	23.8128	22.9348	20.2942	39.9373		CG32554	3.53258	2.09592	2.6213	5.02348	7.85646			group1_WT	8.07855		group1_WT	7.19911		group1_WT	3.65978			-18.8	-0.1458	-0.0563
															bnk	20.7463	44.4638	155.492	582.155	2.5077		CG10903	27.7553	22.9606	27.0395	40.4821	33.3854		Syngr	0.454573	1.47569	0.982174	1.69997	7.87131			group1_WT	5.05259		group1_WT	5.14129		group1_WT	2.60238			-18.7	-0.1295	-0.0582
															Vinc	30.8262	28.4525	26.6238	8.08155	2.139		CG10904	33.611	27.7077	34.6349	34.7397	30.7212		lab	0.2309	0.506136	0.567556	1.68154	7.88207			group1_WT	5.04341		group1_WT	4.29586		group1_WT	2.82883			-18.6	-0.127	-0.0593
															rhi	33.351	29.1547	36.389	38.4798	12.4485		CG10914	14.9547	11.8752	6.75852	13.0128	12.6487		CG15674	0.19114	0.487857	1.18545	2.09318	7.88236			group1_WT	4.49626		group1_WT	8.33462		group1_WT	5.03914			-18.5	-0.1193	-0.0543
															tam	20.521	23.562	25.0127	15.0303	13.717		CG10915	38.6504	34.7072	30.8654	17.1827	36.0644		stan	0.225332	0.492419	0.769146	1.42918	7.88247			group1_WT	5.68385		group1_WT	4.53378		group1_WT	3.05495			-18.4	-0.1123	-0.0491
															me31B	2071.14	1938.58	1997.73	1284.53	341.513		CG10948	16.4924	17.6386	11.1352	12.3078	22.2492		CG14856	0.190615	0.314597	0.664957	1.74211	7.89281			group1_WT	5.45061		group1_WT	5.0138		group1_WT	2.19056			-18.3	-0.1098	-0.0447
															Ubc6	170.761	145.198	170.932	171.097	94.4063		CG10949	18.474	14.7607	10.1771	13.2114	17.2178		CG11069	0.576355	0.582573	0.962159	1.64658	7.89452			group1_WT	5.01878		group1_WT	5.78937		group1_WT	5.12676			-18.2	-0.1075	-0.0428
															Su(P)	60.3863	48.8389	43.9843	33.437	37.5246		CG10973	39.1056	40.5224	44.7289	53.8311	37.9221		CG10405	0.291489	0.48396	0.700712	3.4982	7.91953			group1_WT	5.60133		group1_WT	4.57234		group1_WT	2.39945			-18.1	-0.0958	-0.0287
															GlyP	210.31	191.327	135.774	31.4852	4.17429		CG10984	45.8981	43.129	51.4333	62.909	45.07		CG45116	0.0850089	1.53469	0.597282	1.55209	7.92446			group1_WT	5.99022		group1_WT	5.01968		group1_WT	2.71444			-18	-0.0825	-0.0187
															Ets97D	44.332	37.7738	22.0424	7.20838	22.9945		CG1103	77.9983	68.8504	81.0435	91.0117	97.613		SmydA-7	0.324402	0.535394	0.737781	4.65516	7.95889			group1_WT	4.40519		group1_WT	1.70145		group1_WT	3.945			-17.9	-0.0664	-0.0083
															Rop	41.3394	38.6401	37.1583	28.5584	35.1772		CG11030	43.2049	37.5361	47.1872	50.9224	56.7139		CG17224	0.494968	1.31008	1.06365	1.32554	7.96412			group1_WT	6.7357		group1_WT	4.54272		group1_WT	3.18118			-17.8	-0.0489	-0.0023
															Fur2	96.3995	103.463	112.769	27.4411	6.21548		CG11050	71.6333	67.7283	81.3943	118.338	89.4418		Atx-1	1.58244	2.97164	6.7768	57.963	7.97687			group1_WT	7.6292		group1_WT	4.17594		group1_WT	4.98096			-17.7	-0.0304	0.0026
															Plc21C	24.9048	26.7384	28.0131	7.28015	6.32384		CG11076	216.552	189.563	118.712	98.3138	213.02		CR45138	0.141575	0.293151	0.424503	2.01124	7.98608			group1_WT	6.45306		group1_WT	6.8865		group1_WT	2.81262			-17.6	-0.0213	0.0089
															svr	52.5782	60.6656	65.303	54.0136	34.0549		CG1109	54.07	50.3039	52.3669	55.9397	61.0717		CG15646	0.0884986	0.13598	0.291194	1.49817	8.04243			group1_WT	6.33136		group1_WT	3.63718		group1_WT	5.65261			-17.5	-0.0193	0.0116
															yl	234.876	209.028	102.34	5.25473	0.600671		CG11103	32.4915	24.7179	25.921	31.9882	18.2241		amd	0.389348	2.87803	0.864836	2.61276	8.0733			group1_WT	4.82049		group1_WT	6.68755		group1_WT	3.16244			-17.4	-0.0176	0.0108
															fs(1)N	45.9227	48.6041	22.9015	0.975825	0.287947		CG11109	28.4184	20.2313	13.3664	15.0485	27.4036		noe	0.942786	1.22208	2.56083	6.95008	8.1287			group1_WT	5.32093		group1_WT	5.64632		group1_WT	2.82542			-17.3	-0.0164	0.0115
															Pgd	98.2626	66.1263	26.5238	4.49305	2.36487		CG11127	25.27	18.2872	26.1985	42.3135	42.6589		FDY	0.293134	0.0323411	0.432565	1.11251	8.15541			group1_WT	6.45654		group1_WT	4.17544		group1_WT	2.60666			-17.2	-0.0211	0.011
															wapl	80.2644	85.637	105.358	52.777	38.5498		CG11137	249.462	186.524	209.817	313.695	132.114		Gld2	0.178437	0.173498	0.652885	2.85697	8.19984			group1_WT	6.6106		group1_WT	4.59372		group1_WT	2.41629			-17.1	-0.029	0.0078
															hop	45.7056	50.413	60.2602	43.5212	29.0481		CG11138	53.2032	45.5823	43.3217	21.4738	51.747		CG12947	0.375312	0.407102	1.03862	5.00543	8.22839			group1_WT	6.60572		group1_WT	4.83654		group1_WT	2.58306			-17	-0.0223	0.0092
															Gdi	224.268	174.282	110.097	37.6472	103.449		CG1116	32.6165	24.7043	19.0805	14.5409	21.5751		CG4565	3.41332	3.63439	5.52883	7.86788	8.29189			group1_WT	6.26576		group1_WT	4.72679		group1_WT	3.34526			-16.9	-0.0314	0.0057
															piwi	104.358	115.993	79.6956	17.8178	2.48006		CG11170	19.2178	11.6115	8.32997	8.35299	8.94091		CG42831	0.0891134	0.362399	0.774391	2.93596	8.30856			group1_WT	5.51384		group1_WT	7.51107		group1_WT	4.05659			-16.8	-0.0378	0.0052
															enc	53.3694	59.5497	62.9613	26.679	16.205		CG11180	57.6714	47.2898	57.9839	73.1206	50.5217		CG14212	0.603638	0.508677	1.2041	6.13707	8.37162			group1_WT	4.40207		group1_WT	6.59582		group1_WT	4.03034			-16.7	-0.0416	0.0078
															cdi	53.8367	53.7421	56.1909	15.2405	38.6753		CG11200	13.6999	11.8142	6.44078	10.3613	24.7906		Or71a	0.0647975	0.458913	1.01335	3.07692	8.40224			group1_WT	6.60267		group1_WT	1.43225		group1_WT	2.91207			-16.6	-0.0411	0.0096
															orb	133.967	138.902	82.6434	2.69344	1.0618		CG11208	90.8495	63.95	30.8617	55.2632	37.1456		so	0.280478	0.530979	0.997892	2.25569	8.40875			group1_WT	5.28051		group1_WT	6.14143		group1_WT	3.33931			-16.5	-0.0328	0.0175
															Scsalpha	193.546	152.849	159.386	181.379	41.4046		CG11247	29.1166	30.9211	26.49	13.1053	27.7522		CG33981	3.12688	5.15444	8.42373	6.30326	8.41953			group1_WT	6.92032		group1_WT	4.98723		group1_WT	4.34297			-16.4	-0.0292	0.0258
															tws	238.772	239.759	230.667	58.0505	54.1838		CG11279	37.1966	31.0337	32.8473	23.0037	43.3001		CG7296	1.53775	0.481189	1.65354	1.80285	8.45416			group1_WT	7.08919		group1_WT	4.5968		group1_WT	1.19385			-16.3	-0.0339	0.0269
															Gnf1	92.8408	91.6834	53.3261	16.2401	44.6519		CG1129	32.1884	30.3398	32.6146	24.7572	50.0853		CR44984	1.99735	1.51949	3.208	7.01366	8.49991			group1_WT	6.46743		group1_WT	4.64859		group1_WT	3.75977			-16.2	-0.0208	0.0412
															Hnf4	39.5551	38.0912	25.4853	1.95282	2.60554		CG11306	42.8863	41.3668	30.3701	27.7819	78.3795		Ncc69	0.402393	1.32814	1.20744	1.95537	8.54944			group1_WT	4.79817		group1_WT	3.37517		group1_WT	3.81202			-16.1	-0.0063	0.0525
															Top1	231.394	257.845	323.111	381.924	143.63		CG11377	57.9678	50.569	26.3942	13.3015	40.2794		Spn42Dc	0.227647	0.971164	1.09696	3.16358	8.55947			group1_WT	6.8157		group1_WT	6.06605		group1_WT	3.96709			-16	0.0011	0.0476
															Sam-S	291.946	305.929	368.372	494.014	187.093		CG11418	24.7147	18.011	5.59591	3.16589	9.50848		eyg	0.198207	0.24555	0.479258	1.38939	8.56549			group1_WT	6.70819		group1_WT	5.57317		group1_WT	3.20514			-15.9	0.0065	0.0477
															nmd	98.1566	76.5813	92.6197	76.3075	24.4854		CG11444	182.536	134.456	168.279	260.448	85.088		Gbs-76A	0.319163	0.47005	0.608043	1.60913	8.57397			group1_WT	5.80945		group1_WT	4.83137		group1_WT	4.24125			-15.8	0.0109	0.0485
															ash1	36.6995	45.8622	37.7462	19.0877	26.8348		CG11447	24.3507	17.0038	11.808	14.1676	15.8813		Tace	0.397591	0.703238	1.54045	7.15636	8.63016			group1_WT	7.64878		group1_WT	6.74945		group1_WT	2.50176			-15.7	0.0214	0.0521
															fs(1)M3	27.8905	28.145	10.9785	0.912757	0.22464		CG11448	26.6802	22.3544	11.6596	6.65842	16.0345		CR45472	0.461927	0.143524	0.840824	2.62845	8.65829			group1_WT	5.13958		group1_WT	1.64059		group1_WT	3.6597			-15.6	0.0231	0.0524
															yem	65.3767	64.5162	49.1709	8.41646	11.8634		CG11454	56.8125	39.6388	44.023	56.6538	45.3389		Hsp67Bc	0.830044	1.91476	1.0648	1.01097	8.68916			group1_WT	5.00573		group1_WT	7.09233		group1_WT	3.39739			-15.5	0.0234	0.0522
															msl-1	98.8825	104.828	117.861	68.7812	50.335		CG11486	149.337	140.265	177.743	233.262	159.466		nAChRbeta3	0.374965	0.37593	1.0226	1.7715	8.6895			group1_WT	7.35161		group1_WT	5.69846		group1_WT	3.18059			-15.4	0.0362	0.0587
															faf	50.8925	63.6892	76.5224	49.6926	4.09956		CG11505	54.2057	55.8617	24.7474	20.2833	37.6979		Atet	0.44647	1.17326	1.07722	1.92875	8.69165			group1_WT	6.29161		group1_WT	5.56956		group1_WT	3.60515			-15.3	0.0523	0.0634
															wdn	72.9806	67.0627	69.3227	42.5463	41.4547		CG11534	21.0946	16.4699	10.0728	6.4098	9.55529		exex	0.323571	0.724248	0.830035	2.75266	8.72526			group1_WT	4.01394		group1_WT	4.76535		group1_WT	4.31709			-15.2	0.0649	0.0714
															Rox8	246.358	240.854	291.794	347.07	191.272		CG11563	67.3214	50.9634	66.528	104.494	78.2366		Epac	0.998029	1.40177	1.23785	1.64264	8.73722			group1_WT	5.72329		group1_WT	8.89524		group1_WT	2.93616			-15.1	0.0713	0.0786
															Orc3	40.1128	37.2531	28.7402	11.8736	18.9562		CG11583	100.389	80.8138	99.7185	165.01	101.558		danr	1.15166	1.88436	7.05972	53.4811	8.74918			group1_WT	5.38745		group1_WT	5.86508		group1_WT	3.65442			-15	0.0688	0.0729
															Vha55	365.797	291.564	239.066	63.1236	21.2546		CG11586	44.718	38.9768	47.2512	68.5366	43.6279		tll	1.3452	2.70091	11.5457	44.0018	8.7898			group1_WT	6.63012		group1_WT	9.40025		group1_WT	4.35811			-14.9	0.0542	0.0774
															pie	37.9279	37.3416	33.7027	12.3028	11.2677		CG1161	78.095	59.0277	68.0901	83.5599	96.4687		pre-mod(mdg4)-L	1.21683	0.771343	2.3319	5.55216	8.80241			group1_WT	5.38452		group1_WT	6.17695		group1_WT	4.23795			-14.8	0.0419	0.0779
															Aef1	137.494	131.114	146.453	51.9507	14.8805		CG11695	14.8971	11.6003	5.46325	5.14191	10.3903		CG6753	0.325258	0.408714	0.679983	2.86278	8.81271			group1_WT	7.04842		group1_WT	4.32694		group1_WT	1.73662			-14.7	0.0263	0.0767
															gcl	172.696	162.915	167.668	47.4313	35.389		CG11699	81.7479	43.5362	18.8956	20.395	53.5817		pigs	3.4529	4.99617	5.30538	3.77819	8.83572			group1_WT	4.79006		group1_WT	6.44205		group1_WT	3.44185			-14.6	0.0212	0.0779
															PpD3	121.64	119.864	132.11	69.1791	26.0385		CG11723	47.561	37.8331	40.3472	44.0566	34.4422		MP1	2.76323	3.22963	3.73171	4.43899	8.8411			group1_WT	7.73001		group1_WT	5.69021		group1_WT	3.44216			-14.5	0.0103	0.0812
															GstD3	62.5457	41.805	20.5788	0.802251	0.565947		CG11752	115.434	77.0289	77.2651	104.899	73.4391		eIF4E-3	0.438675	0.131364	0.212705	1.57337	8.92326			group1_WT	6.10793		group1_WT	5.60408		group1_WT	4.18603			-14.4	0.001	0.0756
															gammaTub37C	118.423	84.6729	24.4346	2.72385	3.00525		CG11777	73.7037	52.7007	63.2149	105.601	74.9587		Irc	0.561622	1.56998	1.28831	1.84145	8.92579			group1_WT	6.1274		group1_WT	5.18898		group1_WT	4.08653			-14.3	-0.0119	0.0729
															Acon	167.417	162.931	171.542	171.219	70.9443		CG11781	140.698	93.9586	121.01	196.59	90.4137		CG32113	4.83743	5.29732	4.13662	5.26512	8.93209			group1_WT	6.53917		group1_WT	5.55946		group1_WT	2.15607			-14.2	-0.0295	0.0658
															hdc	49.8132	50.9831	61.4113	73.7147	10.4687		CG11788	19.2867	11.8784	11.1835	7.7607	11.3307		CG32801	0.209046	0.246015	0.895553	4.00267	8.99474			group1_WT	4.8306		group1_WT	4.62874		group1_WT	0.981166			-14.1	-0.035	0.0617
															Sod2	174.126	114.917	110.492	95.91	64.2297		CG11837	42.5717	32.9854	28.8851	24.2814	28.1788		CR44873	0.155461	0.322868	0.511252	3.88501	9.05825			group1_WT	5.04055		group1_WT	6.08525		group1_WT	3.20189			-14	-0.0385	0.0598
															ATPsynbeta	756.954	704.891	619.434	438.415	559.518		CG11839	44.8677	32.4339	27.2402	31.887	25.3714		fas	0.172059	0.555082	0.80837	1.7994	9.06629			group1_WT	5.14392		group1_WT	6.65251		group1_WT	1.04472			-13.9	-0.0379	0.06
															GstS1	134.863	123.079	142.819	217.976	22.738		CG11857	124.113	111.498	130.819	119.826	154.501		CG31121	0.50522	0.481851	0.953273	2.12156	9.09521			group1_WT	5.66509		group1_WT	5.77095		group1_WT	5.97151			-13.8	-0.0372	0.0637
															Klc	81.8011	73.539	60.8568	8.9058	10.4845		CG11858	112.603	66.6789	81.771	145.667	58.16		CG12402	0.264756	1.25114	0.802023	1.94494	9.12688			group1_WT	6.5553		group1_WT	5.99075		group1_WT	1.30317			-13.7	-0.0396	0.0556
															Dsor1	90.1066	67.9908	53.3124	24.7241	26.5729		CG11876	136.277	86.2264	52.5323	58.5258	79.9505		veil	0.834952	1.35101	2.25368	11.1422	9.12753			group1_WT	5.13962		group1_WT	6.65265		group1_WT	3.4215			-13.6	-0.0315	0.0639
															Uch	385.446	273.734	177.747	52.6321	16.5525		CG11882	27.9874	20.3992	12.7337	8.55224	17.4837		CG6912	1.22808	2.75682	1.92952	2.93664	9.13469			group1_WT	4.62491		group1_WT	4.37669		group1_WT	1.16761			-13.5	-0.0168	0.0715
															bys	69.5427	59.9564	64.4705	58.5698	60.546		CG11885	68.0584	48.7912	54.1841	80.5716	43.6875		Myo95E	4.57195	5.18263	5.04486	5.60311	9.13911			group1_WT	5.17896		group1_WT	7.71096		group1_WT	0.805031			-13.4	-0.0062	0.0766
															hep	33.3602	34.2104	36.2505	24.1825	25.3643		CG11927	30.147	25.9947	33.2949	49.3539	28.0252		byn	0.51828	1.27258	4.66719	30.0685	9.17442			group1_WT	6.54318		group1_WT	9.10442		group1_WT	2.55923			-13.3	-0.002	0.0752
															pigeon	29.0738	29.1033	22.7838	6.26008	15.5887		CG11964	41.2624	32.7199	22.0941	31.9194	74.0423		Ir68a	0.366145	0.494502	1.59217	8.6983	9.17889			group1_WT	5.73764		group1_WT	4.8011		group1_WT	4.23788			-13.2	-0.0068	0.0663
															CycD	114.06	113.434	125.567	80.6511	56.7874		CG11970	25.6021	31.6275	37.6515	39.8811	40.0799		CR44092	3.0498	2.56877	4.11155	7.09851	9.18509			group1_WT	6.89621		group1_WT	3.92197		group1_WT	3.71497			-13.1	-0.0148	0.0674
															CycJ	45.4642	38.2589	18.7734	2.24087	1.08695		CG11975	37.4084	32.1877	35.5496	39.7374	34.9291		CR43918	0.374617	1.92365	0.458942	9.90719	9.18912			group1_WT	7.8524		group1_WT	7.14121		group1_WT	4.29101			-13	-0.0231	0.068
															128up	113.18	92.8742	69.9115	36.094	55.3826		CG11986	31.3297	25.9181	28.2111	33.1699	27.9455		CG43085	3.42665	5.06169	11.9511	65.8864	9.2253			group1_WT	4.46547		group1_WT	5.14403		group1_WT	2.65973			-12.9	-0.0224	0.0742
															CdsA	61.2012	61.7578	63.5601	20.3948	17.2023		CG12004	83.6581	73.1094	41.5318	65.9787	73.711		NaPi-T	0.636952	0.627552	1.3697	1.90325	9.2302			group1_WT	5.38357		group1_WT	4.46349		group1_WT	0.494894			-12.8	-0.0279	0.0667
															Nc73EF	57.1026	57.8093	65.8499	92.4135	26.2707		CG12007	19.3119	15.9468	10.1182	14.8498	18.0473		Kah	0.765803	0.650703	0.836258	2.28066	9.23838			group1_WT	5.88858		group1_WT	6.05595		group1_WT	3.21107			-12.7	-0.0232	0.0716
															CycE	249.067	243.534	220.505	204.39	179.36		CG12010	18.3675	16.358	6.51678	8.95812	15.567		Dscam4	1.86112	2.08518	2.83874	4.59913	9.24601			group1_WT	6.66698		group1_WT	5.04419		group1_WT	4.41633			-12.6	-0.0144	0.0742
															TfIIFbeta	95.7986	84.8102	104.818	148.546	53.8753		CG12018	71.8502	52.6339	24.1391	10.4083	28.0616		CR43943	0.203883	0.437217	1.11172	5.51352	9.25674			group1_WT	5.85177		group1_WT	4.4714		group1_WT	2.94809			-12.5	-0.0067	0.0703
															mtrm	725.821	519.008	317.171	28.8297	2.88109		CG12050	55.6993	49.6926	58.5286	52.7889	68.9139		Or19b	0.339862	0.176065	0.678244	2.10049	9.28814			group1_WT	5.77542		group1_WT	4.6803		group1_WT	3.99291			-12.4	0.0008	0.0724
															mtSSB	210.043	144.237	70.0024	25.2447	52.7134		CG12091	91.4741	71.9599	41.2003	30.9714	76.6753		CR31032	2.1609	1.49456	3.07784	9.03688	9.3062			group1_WT	5.57048		group1_WT	8.77474		group1_WT	4.53435			-12.3	0.0131	0.0805
															pll	41.4562	33.2273	38.3469	28.2444	15.0181		CG12093	36.3057	28.7601	15.2641	15.5918	30.88		Spn47C	0.731173	0.398317	0.590165	3.21487	9.31439			group1_WT	5.80326		group1_WT	7.22534		group1_WT	2.27025			-12.2	0.0202	0.0853
															dmGlut	86.7538	71.6078	26.4811	1.1138	1.44452		CG12096	35.6123	32.9899	31.4902	17.8154	39.9999		Unc-115a	0.687821	1.43164	1.66063	4.09917	9.31664			group1_WT	6.20184		group1_WT	3.61637		group1_WT	4.83772			-12.1	0.0208	0.0863
															wal	150.231	108.586	131.198	168.25	42.7214		CG12099	28.565	27.237	30.8703	32.3813	48.5219		Mgat2	0.382224	0.789788	0.941016	5.23422	9.38328			group1_WT	6.56332		group1_WT	5.16018		group1_WT	4.78556			-12	0.0183	0.0847
															Aldh-III	58.6864	53.5253	60.904	71.1551	7.06884		CG12107	195.969	148.444	69.4523	30.2944	88.6414		Lmpt	1.18664	3.9099	1.9979	1.81998	9.42333			group1_WT	6.30285		group1_WT	3.8646		group1_WT	4.71717			-11.9	0.0147	0.0814
															Phb2	304.425	262.064	214.457	56.3177	32.7803		CG12121	61.4884	63.312	78.091	101.522	70.5534		CG7646	2.20314	4.33252	4.84381	5.37273	9.43513			group1_WT	6.35751		group1_WT	6.75632		group1_WT	3.7418			-11.8	0.0132	0.0839
															Prosbeta1	298.801	204.35	254.039	377.236	64.8349		CG12134	38.6479	31.8392	36.9402	42.6363	40.4243		ap	0.325324	0.345553	0.640216	1.77331	9.44368			group1_WT	5.23483		group1_WT	9.60937		group1_WT	3.62367			-11.7	0.0075	0.0845
															Sply	56.4281	50.8719	31.0742	3.21851	2.34214		CG12155	36.4617	32.5687	26.5359	16.2014	34.8492		dnr1	4.37016	4.45355	5.02081	4.26621	9.52117			group1_WT	5.45191		group1_WT	5.44654		group1_WT	5.247			-11.6	-0.0008	0.0836
															Hmgs	65.2435	54.9027	29.6454	7.64326	17.3758		CG12170	28.8528	20.2967	9.63358	8.67425	10.7879		CG1750	1.64941	2.10168	2.09385	4.3909	9.61762			group1_WT	5.0455		group1_WT	5.2522		group1_WT	2.98339			-11.5	-0.0116	0.0782
															CG10939	42.1486	39.2191	43.0876	45.2555	7.45266		CG12179	22.7304	27.5956	33.0792	25.2633	28.4416		CR32385	0.302441	0.450814	1.28503	4.06561	9.68873			group1_WT	6.17223		group1_WT	7.75723		group1_WT	3.63226			-11.4	-0.0219	0.0709
															Cct5	218.321	171.326	129.078	56.0745	59.2993		CG12204	32.7459	23.0668	19.5587	20.7927	20.1579		CG43980	0.20293	0.311809	0.667112	1.26942	9.73473			group1_WT	5.32961		group1_WT	5.30698		group1_WT	3.825			-11.3	-0.0249	0.0674
															l(3)02640	88.5528	83.409	45.5199	8.03557	15.1746		CG12241	25.3985	22.8218	9.87335	10.9708	18.1947		CG1271	3.87438	3.41975	2.43224	4.10075	9.75826			group1_WT	9.16253		group1_WT	5.24169		group1_WT	3.6565			-11.2	-0.0165	0.0694
															l(3)05822	104.439	98.4714	111.832	96.6298	50.4424		CG12259	25.524	19.6955	25.4824	42.93	35.0604		CG6041	0.209326	0.990111	1.02856	2.69217	9.79177			group1_WT	4.76631		group1_WT	5.09612		group1_WT	5.26955			-11.1	-0.0105	0.0715
															Spn	42.2636	47.3863	61.2529	35.5764	15.5264		CG12263	23.1296	24.0448	27.1157	22.1769	38.1927		CG32829	0.194454	0.500978	2.316	6.45285	9.7985			group1_WT	6.74831		group1_WT	3.28578		group1_WT	0.208126			-11	-0.0097	0.0699
															cue	128.037	127.808	141.085	87.6152	26.7695		CG12264	44.6541	29.2483	9.03822	11.9437	23.3917		Sox21a	0.369179	0.27094	0.543485	1.33644	9.87415			group1_WT	5.49585		group1_WT	6.90813		group1_WT	4.42392			-10.9	-0.0041	0.0742
															fbl	27.8549	27.3118	33.7527	31.1874	14.3703		CG12301	38.7151	36.142	43.7229	59.665	36.5568		CG2064	2.84168	2.93545	2.76329	3.66939	9.9003			group1_WT	5.26301		group1_WT	5.13049		group1_WT	3.94775			-10.8	0.0017	0.0739
															pelo	58.3495	59.3895	48.4443	13.9841	28.1326		CG12325	26.1486	27.7765	28.7222	18.9579	39.6473		Vdup1	0.716503	3.99785	1.51054	3.10128	9.9048			group1_WT	6.1653		group1_WT	4.42132		group1_WT	3.74223			-10.7	0.0052	0.0715
															blw	599.022	485.12	468.478	257.499	161.806		CG1233	16.2676	15.0058	5.74717	8.61918	14.9649		rtv	0.627814	0.903864	1.15134	2.06589	9.96374			group1_WT	7.54742		group1_WT	5.85761		group1_WT	3.716			-10.6	0.0027	0.0658
															poe	26.0345	32.8848	29.4838	14.9005	23.7301		CG12608	47.4802	37.5025	47.9232	79.4418	46.4745		dpy	0.157817	0.336767	0.780285	1.28837	9.97512			group1_WT	6.16195		group1_WT	5.10688		group1_WT	3.86272			-10.5	0.0059	0.0622
															scat	34.6684	32.4216	22.1747	14.7418	18.7461		CG1265	29.1836	23.8812	21.0214	18.8254	30.249		CR32658	0.458978	0.435653	0.756046	2.56552	10.0062			group1_WT	6.69776		group1_WT	7.70553		group1_WT	4.23537			-10.4	0.0059	0.0615
															ken	30.0426	31.0962	16.1406	6.51742	0.722305		CG12659	47.041	39.5583	49.0147	66.1705	33.1481		CG17786	0.599565	1.726	2.73336	11.5853	10.0185			group1_WT	6.34169		group1_WT	6.13431		group1_WT	2.89156			-10.3	0.0051	0.0666
															babo	41.6324	43.4181	30.0915	15.6177	33.0442		CG12702	25.8586	23.1405	30.6711	40.9325	51.4797		CG6231	0.765076	2.11481	1.10205	2.2548	10.049			group1_WT	6.17431		group1_WT	5.4017		group1_WT	2.79433			-10.2	0.0002	0.0656
															Uch-L5	124.465	106.687	134.13	182.966	63.5533		CG12708	12.0826	8.55537	4.77025	6.03856	18.2661		NaCP60E	1.05771	1.40913	1.78278	2.79347	10.0561			group1_WT	5.57057		group1_WT	4.86898		group1_WT	0.968757			-10.1	-0.0098	0.0669
															ND-ACP	298.577	218.407	170.437	98.6424	88.5247		CG12736	26.9116	22.0009	27.3221	40.1691	16.4372		fd102C	0.763472	0.975315	1.43565	5.81898	10.096			group1_WT	5.82305		group1_WT	7.14747		group1_WT	0.77777			-10	-0.0182	0.062
															SrpRbeta	81.8538	66.2909	64.9388	56.1295	50.228		CG12848	146.257	104.95	120.651	198.952	118.401		sim	0.20832	0.352003	1.11335	5.49056	10.0999			group1_WT	6.21581		group1_WT	4.33339		group1_WT	3.41767			-9.9	-0.014	0.0653
															e(r)	327.401	298.387	330.711	447.772	202.255		CG12895	49.3092	37.2476	51.3557	83.433	30.441		CG12991	1.67993	2.69501	2.37247	1.96221	10.1557			group1_WT	5.41879		group1_WT	8.00709		group1_WT	3.52108			-9.8	-0.017	0.0672
															Mad	83.4442	77.9494	98.5822	101.611	49.9243		CG12909	59.1549	48.766	61.3857	96.4256	75.0678		CG34404	3.12792	3.33258	3.84415	6.09774	10.1668			group1_WT	6.37154		group1_WT	6.18583		group1_WT	5.0371			-9.7	-0.0232	0.0648
															Pms2	44.5493	48.0181	47.8104	14.4267	15.9427		CG1291	30.9216	23.7087	28.0799	45.889	33.899		Cyp4d2	0.777912	1.09473	1.289	4.44165	10.1718			group1_WT	7.6674		group1_WT	4.04192		group1_WT	4.18957			-9.6	-0.0225	0.0668
															Moe	247.341	212.675	201.089	78.5858	61.9906		CG12929	25.8452	17.0432	16.3396	20.1757	22.2298		CG6475	0.198768	0.147547	0.423402	1.77078	10.202			group1_WT	5.91509		group1_WT	5.56297		group1_WT	3.17999			-9.5	-0.0209	0.0707
															RnrL	223.701	220.256	153.663	39.9863	82.5043		CG12948	56.0065	48.4745	39.4976	17.6356	46.2587		CG8028	0.408253	0.819836	0.672581	1.72668	10.2027			group1_WT	6.54943		group1_WT	4.11217		group1_WT	6.106			-9.4	-0.0215	0.0715
															rost	85.5123	75.3836	81.0545	18.1792	3.25102		CG12975	67.2287	49.0967	27.4525	24.0327	50.2659		CG15618	2.43648	1.98931	1.85387	3.50094	10.3129			group1_WT	5.65966		group1_WT	5.11127		group1_WT	2.68223			-9.3	-0.0185	0.0715
															Syx5	78.5743	72.9857	67.8902	39.9525	36.1792		CG13001	24.8732	17.709	19.3066	24.9886	45.5371		mei-218	3.01445	6.37108	4.16044	5.49025	10.3205			group1_WT	6.67504		group1_WT	4.10425		group1_WT	5.36361			-9.2	-0.013	0.076
															twin	141.823	133.277	135.664	55.9148	87.5529		CG13014	22.8627	12.7956	4.63078	4.44836	6.97375		Mabi	1.64136	2.76405	10.4982	49.8666	10.3763			group1_WT	6.81402		group1_WT	8.02742		group1_WT	4.13481			-9.1	-0.0073	0.0767
															Wee1	53.3008	46.4459	54.942	37.3255	30.0499		CG13016	33.5025	32.4539	28.9114	21.2509	35.9435		CG33062	1.08947	1.86645	1.43359	3.86436	10.39			group1_WT	6.32884		group1_WT	5.59761		group1_WT	3.16279			-9	0.0029	0.0804
															alpha-Man-IIa	30.4064	29.5117	21.7828	6.72415	23.2871		CG13018	61.013	25.1315	23.708	24.1935	29.3323		CR43334	0.535476	0.618014	1.05826	2.96575	10.3979			group1_WT	5.42429		group1_WT	7.42194		group1_WT	4.98464			-8.9	0.0037	0.0745
															Arp2	140.811	130.816	132.099	65.3124	82.3153		CG13025	55.6748	46.4196	28.5226	65.9227	51.5101		CG3409	0.278704	0.250382	0.761889	1.18106	10.5741			group1_WT	5.25702		group1_WT	7.81441		group1_WT	4.09262			-8.8	0.0037	0.0706
															PhKgamma	79.2854	69.5624	44.6911	23.7217	38.9924		CG13088	19.174	15.3362	7.04458	3.02652	10.6632		CG11498	0.270324	0.258191	0.400897	2.1354	10.6019			group1_WT	7.9882		group1_WT	7.34486		group1_WT	5.99897			-8.7	0.0035	0.0711
															dhd	5776.14	4290.01	892.62	55.2187	6.50385		CG13123	11.3866	9.59495	11.9467	12.0917	19.807		CG12730	0.816568	1.59002	1.43307	6.92304	10.6298			group1_WT	7.1356		group1_WT	8.63832		group1_WT	2.33708			-8.6	0.0013	0.0727
															Fdh	249.879	174.763	121.253	58.7879	23.1787		CG1317	25.1904	28.3054	27.8004	27.4799	36.2193		iab-8	0.481932	0.383298	1.16863	5.43492	10.6661			group1_WT	6.20208		group1_WT	5.28751		group1_WT	1.74138			-8.5	0.007	0.0798
															Fdx1	27.0627	16.9407	10.9578	3.97695	1.91385		CG13185	10.0246	11.9386	10.109	6.29205	18.9005		CG13920	0.926149	2.6885	3.36549	4.14949	10.676			group1_WT	5.3852		group1_WT	5.66189		group1_WT	3.60752			-8.4	0.0118	0.072
															Gip	133.074	92.2044	90.6389	99.3205	10.9492		CG13295	12.7805	9.73377	3.49621	6.23934	11.8826		CG8191	3.62983	1.89602	3.0989	8.03863	10.6764			group1_WT	5.59539		group1_WT	5.65783		group1_WT	3.8714			-8.3	0.0151	0.0775
															Irbp	65.4644	58.4496	33.1321	9.05569	12.5528		CG13365	51.8878	30.9115	42.0931	43.47	29.956		CG15211	1.38799	3.91714	2.04451	1.46981	10.6932			group1_WT	4.87769		group1_WT	5.9803		group1_WT	3.62193			-8.2	0.0124	0.0729
															mRpL12	179.648	132.614	109.325	62.5201	65.8135		CG13367	41.6746	27.3803	13.5021	11.7312	28.6761		kn	0.420813	0.909714	1.08375	3.12603	10.727			group1_WT	5.28725		group1_WT	6.81923		group1_WT	3.99693			-8.1	0.014	0.0742
															Gem3	36.1267	38.4807	41.4	21.4311	15.852		CG13369	27.7592	23.4525	28.408	42.9441	19.3336		CR44029	4.87159	6.01863	8.15263	9.11671	10.7811			group1_WT	5.77914		group1_WT	6.08587		group1_WT	0.356304			-8	0.0258	0.0777
															oaf	62.0851	62.7167	64.0791	53.4681	53.5191		CG13384	26.0888	26.4166	32.1879	44.0725	52.3926		Taf12L	1.18488	0.404486	1.47251	6.45881	10.782			group1_WT	4.98858		group1_WT	4.6946		group1_WT	2.84516			-7.9	0.0326	0.0778
															Pp2B-14D	71.3773	65.7653	47.7088	5.78931	2.75826		CG13390	12.2074	8.11537	3.5555	3.46654	6.02172		Reck	0.556047	0.787244	0.859116	2.00906	10.8064			group1_WT	5.33103		group1_WT	7.29554		group1_WT	1.86502			-7.8	0.028	0.07
															AcCoAS	33.8834	29.1873	26.3303	4.22409	5.43945		CG1354	138.474	114.396	112.542	121.582	127.242		CG6465	0.263922	0.744077	1.01077	1.68094	10.8782			group1_WT	5.14859		group1_WT	5.26168		group1_WT	2.24451			-7.7	0.0279	0.0653
															Aldh	175.831	138.325	41.4057	3.59849	3.16777		CG13551	429.334	291.991	360.02	602.649	170.444		Fili	0.537914	1.07159	1.31259	2.14863	10.8949			group1_WT	6.28112		group1_WT	5.60462		group1_WT	3.67258			-7.6	0.0284	0.0563
															Nca	113.261	100.078	110.774	98.7875	66.2093		CG13585	50.0263	40.9457	44.3328	71.0998	39.2712		sv	0.380079	0.809362	0.925436	3.22852	10.9315			group1_WT	6.16654		group1_WT	6.57024		group1_WT	4.054			-7.5	0.0306	0.0549
															l(2)dtl	100.667	87.2196	68.928	24.9833	26.0179		CG13603	86.9191	66.9545	34.8448	24.029	40.6015		CDase	0.221257	0.963569	0.844291	2.71807	11.0316			group1_WT	4.45655		group1_WT	6.33696		group1_WT	4.09792			-7.4	0.0321	0.0514
															mtd	126.572	127.499	116.043	27.4165	47.7653		CG13671	20.3192	16.9781	8.6595	3.91961	11.46		CG32182	0.37354	0.472485	0.82628	3.55015	11.046			group1_WT	5.29177		group1_WT	5.20865		group1_WT	4.16036			-7.3	0.0361	0.0489
															not	43.5827	41.2856	50.2917	70.8961	22.8842		CG13689	30.5157	31.015	35.4907	47.7489	38.9632		unpg	0.220736	0.0954152	0.434139	2.18521	11.0848			group1_WT	6.31719		group1_WT	6.0823		group1_WT	3.16061			-7.2	0.0336	0.0457
															sced	69.1742	71.3542	79.6827	45.0847	21.4402		CG13690	112.725	87.3873	100.019	126.772	89.5011		LManI	0.219346	0.549249	0.596697	2.45628	11.0933			group1_WT	6.7694		group1_WT	5.60984		group1_WT	4.47551			-7.1	0.033	0.0455
															Arf102F	251.288	202.351	272.177	315.952	120.9		CG1371	50.4173	53.7763	47.6888	34.3543	62.5692		croc	0.519421	0.907707	2.30461	17.7328	11.1274			group1_WT	8.54828		group1_WT	5.8323		group1_WT	5.19798			-7	0.0312	0.0445
															Arf51F	149.447	151.395	173.078	148.484	138.513		CG13751	68.2071	42.5708	62.0534	101.376	42.9756		egr	3.3754	4.89645	9.61555	53.8091	11.1485			group1_WT	5.29971		group1_WT	5.95005		group1_WT	3.28517			-6.9	0.0329	0.045
															CASK	39.9665	41.2788	32.7659	11.0095	17.3212		CG13766	19.5803	19.5521	7.56452	4.7665	11.0872		CG45263	0.270558	0.493739	1.15153	2.91704	11.2612			group1_WT	5.18762		group1_WT	5.39986		group1_WT	4.2301			-6.8	0.0277	0.0382
															Cyp6a22	63.4317	59.276	63.6846	40.391	2.80379		CG13807	28.0845	21.6961	22.5048	45.6083	30.1362		nAChRbeta2	0.343922	0.68595	1.03273	3.14322	11.2703			group1_WT	5.45459		group1_WT	5.06476		group1_WT	4.30398			-6.7	0.0259	0.0338
															Deaf1	52.6391	48.7488	56.4808	40.8862	35.3374		CG13827	31.6436	20.8142	13.2525	13.3401	11.4555		ey	0.560501	0.423706	0.681617	1.6448	11.2735			group1_WT	5.13674		group1_WT	2.95942		group1_WT	7.43237			-6.6	0.0203	0.0286
															MAPk-Ak2	95.6817	80.1735	95.8761	90.5395	56.7402		CG13896	15.5398	12.193	14.147	12.3194	23.3032		CG14110	0.391889	0.109072	4.94738	1.0897	11.4176			group1_WT	6.11554		group1_WT	4.3766		group1_WT	4.05352			-6.5	0.0225	0.0287
															Calx	43.8032	42.849	25.1886	0.673314	0.499295		CG13901	31.903	20.4573	28.2334	34.5707	18.7176		Vha68-1	1.84708	3.00771	2.9149	6.89839	11.4345			group1_WT	4.70262		group1_WT	6.05326		group1_WT	3.51701			-6.4	0.0231	0.0251
															Ask1	26.6588	27.915	17.8778	9.4356	19.5369		CG13919	20.7851	15.3713	11.6373	20.0851	23.7626		scro	1.56273	1.60424	1.78204	2.18651	11.4567			group1_WT	6.00919		group1_WT	5.25889		group1_WT	3.55919			-6.3	0.0212	0.0242
															Ptp69D	63.7156	75.5381	85.5463	61.5888	63.3017		CG13921	22.8028	21.6746	24.1143	26.0583	46.3976		bi	0.268164	0.446403	1.03649	1.99299	11.5557			group1_WT	5.71672		group1_WT	4.29274		group1_WT	2.59043			-6.2	0.0198	0.0196
															Rab5	148.511	135.788	148.402	134.45	122.416		CG13926	36.1309	23.113	22.4896	18.6029	22.6036		htt	3.91651	4.13036	5.5393	4.0443	11.5983			group1_WT	5.47613		group1_WT	5.81335		group1_WT	5.4347			-6.1	0.0183	0.0165
															Rel	27.6637	26.8309	20.2213	9.18635	16.4999		CG13994	91.6146	60.6012	79.1316	101.999	59.744		dve	0.278562	0.69914	0.777685	1.79404	11.6058			group1_WT	4.60499		group1_WT	7.11719		group1_WT	0.687899			-6	0.0206	0.0173
															Rnp4F	35.7415	32.2223	22.2086	6.42003	22.2242		CG14057	56.2864	46.4417	44.5217	85.1335	59.4919		Pif1A	0.254163	1.29902	0.841457	1.3757	11.7013			group1_WT	6.22941		group1_WT	7.73932		group1_WT	4.18846			-5.9	0.0245	0.0165
															SdhB	121.362	86.041	98.8141	114.68	56.0352		CG1407	56.3055	53.4275	44.0465	16.3076	58.9423		Hsp70Bbb	0.202953	0.925078	0.435173	2.86697	11.7141			group1_WT	4.44224		group1_WT	6.96211		group1_WT	5.60269			-5.8	0.0276	0.0166
															Sptr	61.3158	52.894	52.155	51.74	3.07876		CG14104	43.6773	29.2913	18.9289	30.6488	17.7263		CG18336	0.935962	1.26651	2.70099	9.26971	11.7272			group1_WT	5.74481		group1_WT	4.14853		group1_WT	4.15228			-5.7	0.0234	0.0161
															CG4278	62.1448	45.2427	49.8616	62.6754	25.7455		CG14135	20.4786	16.1309	20.0738	23.7027	13.0298		CG9449	1.97414	3.97429	3.04204	2.93638	11.773			group1_WT	4.48309		group1_WT	4.88352		group1_WT	4.32239			-5.6	0.0215	0.014
															bif	146.851	145.803	149.168	44.2916	52.1945		CG14174	11.8504	11.4323	11.7187	15.6188	22.6805		CG11756	0.530067	0.552293	0.754976	4.39176	11.8173			group1_WT	4.29219		group1_WT	3.86172		group1_WT	2.82659			-5.5	0.0181	0.01
															cher	20.7906	25.5854	23.6029	11.4716	12.8361		CG1418	42.5087	34.9905	25.3302	24.7972	44.6624		pio	0.812284	1.69066	1.24852	4.05455	11.8404			group1_WT	5.41227		group1_WT	6.37088		group1_WT	3.95838			-5.4	0.0191	0.0097
															mof	31.8909	30.6494	35.5859	35.8171	27.9175		CG14182	27.7737	23.3574	20.3743	16.4482	23.384		pre-mod(mdg4)-W	1.72975	2.47242	3.18519	8.0734	11.8672			group1_WT	6.06595		group1_WT	3.8259		group1_WT	2.86055			-5.3	0.0151	0.0081
															Vps26	74.9966	73.9143	85.5787	79.9738	46.447		CG14184	68.4983	57.1524	67.2426	89.8681	48.1227		CG4702	1.86767	5.28456	10.8829	39.0247	11.8769			group1_WT	6.78196		group1_WT	5.53191		group1_WT	3.21581			-5.2	0.0064	0.0011
															CG13397	99.7361	92.157	66.5208	9.91216	5.57116		CG14200	20.5557	15.1187	7.58002	3.06388	11.6466		yuri	2.01117	2.23931	2.62462	4.40866	11.9147			group1_WT	5.47232		group1_WT	5.5526		group1_WT	2.2574			-5.1	0.0027	9.09e-11
															CG11899	86.5984	59.7542	32.0395	6.72424	0.916319		CG14207	74.3925	66.6328	71.6792	90.6973	64.3238		ths	0.98727	1.32174	3.54622	17.8404	11.9491			group1_WT	5.13139		group1_WT	7.01755		group1_WT	2.95265			-5	0	0
															Cyp4e2	48.5685	45.051	45.5043	22.0876	19.7418		CG14210	86.582	66.2271	88.9615	113.302	99.9519		CG1273	0.289882	0.485545	1.63215	1.76727	11.9503			group1_WT	7.14581		group1_WT	4.45914		group1_WT	2.88054			-4.9	0.0003	0.0001
															Pglym78	379.15	260.75	184.158	47.584	6.90303		CG14215	33.2026	38.5646	50.1221	56.1663	34.9666		pre-mod(mdg4)-E	1.4683	0.825882	0.564776	4.76664	12.0154			group1_WT	5.88964		group1_WT	5.95318		group1_WT	3.44237			-4.8	0.0013	0.0014
															Roe1	116.105	89.9125	40.1084	18.3006	28.8058		CG14220	31.5644	26.3113	30.4263	27.2951	34.4685		Arpc3B	0.849233	1.26285	1.9653	4.46505	12.0464			group1_WT	4.6432		group1_WT	4.29568		group1_WT	3.71923			-4.7	0.0031	0.0026
															Hydr2	87.6977	85.2292	86.9111	37.4096	32.1784		CG14231	21.706	15.153	11.0851	8.98508	10.6534		sas	0.633512	1.44247	1.41697	4.35039	12.0664			group1_WT	5.33855		group1_WT	7.21697		group1_WT	5.35317			-4.6	0.0053	0.0037
															CG2678	24.5729	22.965	27.0828	15.6245	1.95601		CG14232	26.228	21.4542	10.4913	10.5648	25.2805		CR45018	0.692813	0.834055	0.823049	2.23072	12.1128			group1_WT	6.3939		group1_WT	7.15182		group1_WT	3.41694			-4.5	0.004	0.0011
															betaggt-I	52.8334	42.5471	30.401	10.2954	22.2677		CG1427	16.7369	16.0311	18.2213	16.2086	29.8162		if	0.58746	2.32311	1.67771	5.92632	12.1242			group1_WT	5.35706		group1_WT	7.50521		group1_WT	4.26699			-4.4	0.0046	-0.0004
															Cctgamma	267.878	222.459	183.461	88.7397	90.2888		CG14270	70.0581	57.1085	64.401	98.9543	43.0818		CR45822	1.18065	1.59452	1.64448	4.15551	12.2757			group1_WT	5.3548		group1_WT	4.7259		group1_WT	3.07477			-4.3	0.007	-0.0009
															eIF-4E	711.819	571.412	428.719	132.117	182.175		CG14411	55.8307	48.7717	29.7678	14.6192	34.9659		Tektin-C	0.656597	0.311077	1.04751	3.56484	12.2814			group1_WT	6.91572		group1_WT	2.14364		group1_WT	0.77262			-4.2	0.0094	0.0005
															glec	125.659	127.271	114.323	33.3308	106.932		CG14414	25.2041	22.242	27.8641	35.7997	39.8338		cv-2	0.644596	1.36489	3.23443	17.2908	12.3145			group1_WT	5.55772		group1_WT	6.20656		group1_WT	3.63503			-4.1	0.0076	-0.0024
															Hr78	41.6844	38.1129	27.2486	3.77703	7.57218		CG14446	22.852	28.1057	28.53	25.552	36.6364		Fbxl7	0.384388	1.22479	3.05027	18.7598	12.397			group1_WT	4.77335		group1_WT	6.98362		group1_WT	4.34837			-4	0.0082	-0.0005
															Hr96	34.685	29.059	10.0705	3.18124	4.61344		CG14478	175.419	165.176	200.586	186.982	200.535		CG6356	0.615899	1.07227	1.52123	2.93764	12.3992			group1_WT	6.40972		group1_WT	6.64472		group1_WT	3.62312			-3.9	0.0097	-0.0011
															Hsp60A	271.848	234.639	132.598	21.3838	45.5007		CG14480	68.5689	50.4719	59.3717	91.4923	86.4357		otp	0.259301	0.640425	1.17358	2.3754	12.4346			group1_WT	5.93846		group1_WT	4.50179		group1_WT	2.60715			-3.8	0.0109	-0.0002
															Diap2	56.5923	50.6827	55.5644	40.7481	36.0253		CG14543	61.1591	38.2391	8.95264	13.6372	41.1586		Xrp1	2.19499	4.01265	2.98335	3.13256	12.472			group1_WT	6.39738		group1_WT	5.17674		group1_WT	3.78161			-3.7	0.0042	-0.0018
															Nap1	725.767	538.058	309.269	178.222	196.118		CG14544	30.8938	20.9287	16.8251	21.314	26.5498		mab-21	0.596917	1.06592	1.05822	2.83692	12.5025			group1_WT	4.52771		group1_WT	6.58966		group1_WT	4.95794			-3.6	0.0008	-0.0041
															Pi3K68D	37.5104	39.3531	45.6745	40.4695	25.9213		CG14646	29.6093	28.0771	30.6127	30.1279	37.6705		Ndae1	0.793452	2.40585	3.4888	19.8751	12.5187			group1_WT	6.14852		group1_WT	3.45344		group1_WT	3.44307			-3.5	-0.0033	-0.0132
															Rala	113.874	103.598	76.3267	32.7793	64.5623		CG14650	49.6792	51.5608	64.2588	77.3169	60.66		CG34164	0.613785	1.17057	1.06376	9.92617	12.5245			group1_WT	5.82815		group1_WT	7.2396		group1_WT	2.7171			-3.4	-0.0062	-0.0115
															Shark	34.8848	33.4004	25.644	10.3236	20.3071		CG14657	27.5988	26.0481	30.4168	39.7878	35.3169		CG7352	4.10669	3.37808	4.28577	6.4456	12.5287			group1_WT	8.95937		group1_WT	6.44855		group1_WT	2.9179			-3.3	-0.0031	-0.0074
															Ubc4	280.122	236.414	265.24	238.983	21.5613		CG14671	43.398	30.0526	34.9422	45.8911	28.3182		Myo10A	1.57725	1.93865	2.68393	2.43498	12.5502			group1_WT	5.64519		group1_WT	7.30302		group1_WT	5.93627			-3.2	-0.0089	-0.0102
															CG2034	109.078	76.678	70.6248	47.5986	4.4461		CG14683	100.149	88.1164	108.931	162.319	72.4388		Cyp310a1	1.46373	1.62605	6.9951	37.0561	12.7017			group1_WT	5.65558		group1_WT	6.07094		group1_WT	3.39018			-3.1	-0.0114	-0.0169
															oxt	46.9072	46.4397	54.4663	46.0121	17.4157		CG14688	25.0812	23.1134	27.6129	39.5713	48.9897		Oseg4	0.622134	0.511077	0.848915	2.82673	12.768			group1_WT	5.15549		group1_WT	5.24004		group1_WT	4.55482			-3	-0.0108	-0.0158
															RabX1	34.7587	31.4506	36.4668	25.1073	12.7087		CG14701	29.3469	19.9739	19.5561	18.1061	21.1347		CG3699	0.835093	6.5993	1.90288	1.52828	12.784			group1_WT	4.94095		group1_WT	5.6795		group1_WT	1.16149			-2.9	-0.0061	-0.0177
															Rme-8	34.138	40.2924	48.9073	38.9737	19.2767		CG14711	58.4626	45.908	22.235	14.4977	22.9018		CR44294	0.40097	1.08541	1.33362	2.80995	12.8313			group1_WT	7.48911		group1_WT	5.84681		group1_WT	4.24038			-2.8	-0.0022	-0.0141
															Cul1	203.031	201.868	254.557	312.455	118.792		CG14767	74.7825	69.7252	48.8864	54.2769	148.109		RpL37b	0.275811	0.458153	0.411471	2.81677	12.8455			group1_WT	5.69627		group1_WT	6.19299		group1_WT	1.94361			-2.7	0.0056	-0.0165
															nonA-l	59.7454	60.3613	69.0014	65.8429	29.0271		CG14812	56.2169	43.7215	53.3467	80.9018	56.5842		skl	0.295271	0.703072	0.91895	4.57019	12.8946			group1_WT	6.56177		group1_WT	6.34361		group1_WT	6.14916			-2.6	0.0037	-0.0189
															olf186-M	101.897	82.654	67.2127	5.80027	0.441352		CG1486	23.1269	24.281	26.5855	19.8228	32.8151		CG6415	0.41196	0.968275	0.719957	2.86675	13.0327			group1_WT	4.33544		group1_WT	5.5045		group1_WT	5.4607			-2.5	-0.0046	-0.0249
															spag	61.7345	55.6244	57.8171	24.5014	33.9267		CG14906	16.8704	12.3844	8.10653	10.9854	13.8661		GATAe	0.3594	1.07082	0.940175	2.27239	13.0679			group1_WT	6.22358		group1_WT	7.49395		group1_WT	2.20909			-2.4	0.0018	-0.0318
															spel1	43.1107	43.1458	42.5661	26.2205	33.3841		CG1492	10.7116	8.39941	3.18234	5.83934	13.0722		CR43241	3.11518	3.70295	3.03918	5.24768	13.1269			group1_WT	5.8946		group1_WT	2.79601		group1_WT	5.23787			-2.3	0.0005	-0.0331
															tos	74.4866	73.6322	52.0151	12.2903	19.609		CG14966	41.8054	29.4398	45.256	67.1593	85.3003		CG4096	0.206957	0.357107	0.801953	2.30591	13.141			group1_WT	5.11403		group1_WT	7.54745		group1_WT	4.38973			-2.2	-0.0062	-0.0416
															alpha-Est1	23.2262	21.4117	23.2168	21.0097	2.61388		CG14977	102.714	71.5386	90.7823	130.09	79.5392		CR43975	1.02347	2.19402	2.01599	16.5084	13.1485			group1_WT	4.84524		group1_WT	3.05121		group1_WT	2.44734			-2.1	-0.0083	-0.0378
															dare	25.5154	22.0394	11.8479	3.32372	6.79312		CG14995	16.8598	18.7363	20.3736	19.5669	25.4984		Gel	3.73039	6.93804	5.7347	7.88615	13.3002			group1_WT	5.73381		group1_WT	5.44767		group1_WT	4.77681			-2	-0.007	-0.0356
															toc	41.5227	43.3228	42.4521	76.1958	7.97164		CG15014	61.5103	46.7801	11.2987	14.1904	22.1133		teq	0.824541	1.51723	1.26531	3.19259	13.3098			group1_WT	4.64528		group1_WT	5.91695		group1_WT	5.20219			-1.9	-0.0081	-0.0378
															CanB2	202.827	172.055	134.126	26.5216	2.24391		CG15019	146.668	112.445	89.5293	103.434	210.216		CG6345	1.9395	2.24912	2.21793	7.43756	13.3682			group1_WT	6.4833		group1_WT	4.10014		group1_WT	5.23331			-1.8	-0.0124	-0.0301
															Clp	45.0085	36.8436	29.5332	23.951	23.457		CG15027	24.0548	18.2238	19.8738	33.3186	36.8609		CR45388	0.347508	0.308016	1.18128	2.80324	13.4053			group1_WT	6.36301		group1_WT	6.40773		group1_WT	5.49971			-1.7	-0.0133	-0.0254
															Cpr	141.974	135.021	155.799	149.863	88.3973		CG15073	11.3777	10.4247	6.50252	4.08124	12.3314		Dark	4.55515	5.83544	7.63593	9.12301	13.4155			group1_WT	5.06272		group1_WT	6.14249		group1_WT	4.80392			-1.6	-0.0194	-0.0146
															Hmu	117.357	111.116	129.516	112.033	78.484		CG15111	36.3752	32.7723	37.1969	36.4886	37.1348		CG7702	1.34398	2.08917	2.24435	4.61364	13.4699			group1_WT	6.51588		group1_WT	4.3734		group1_WT	3.39116			-1.5	-0.0206	-0.0115
															Lis-1	141.419	134.718	131.744	104.554	102.998		CG1513	33.0667	34.7616	41.7346	46.0047	32.7022		CG14441	4.34977	5.12849	5.82325	5.08398	13.58			group1_WT	5.19978		group1_WT	6.25125		group1_WT	4.0298			-1.4	-0.0206	-0.026
															p38a	34.8176	32.0971	25.4758	3.33649	3.18454		CG15160	39.7793	39.8686	39.4732	29.5848	49.2733		Tep4	2.57271	3.59021	2.9893	3.80784	13.6275			group1_WT	3.23819		group1_WT	3.53605		group1_WT	0.685432			-1.3	-0.0153	-0.0172
															nrv1	173.725	164.95	144.873	25.9435	20.1965		CG15237	82.3553	60.4311	66.4685	93.3063	72.8662		pyr	0.538862	1.14132	2.52011	11.1802	13.6563			group1_WT	5.39928		group1_WT	5.40416		group1_WT	3.10566			-1.2	-0.0073	-0.0118
															rin	253.007	254.622	295.127	216.736	221.425		CG15317	24.3062	19.7259	6.39147	4.97095	10.7079		CR46194	0.625188	1.03581	2.82644	15.4573	13.7957			group1_WT	4.85546		group1_WT	6.76965		group1_WT	3.72558			-1.1	-0.0084	-0.0115
															P5cr	37.712	24.5973	15.558	7.73649	1.33078		CG15386	48.3408	38.0631	36.8767	32.702	32.8038		Fmo-2	3.31411	4.46647	5.65107	6.44684	13.8641			group1_WT	4.40824		group1_WT	5.87019		group1_WT	3.24687			-1	-0.0084	-0.0074
															Rab10	131.412	133.728	166.536	200.021	86.7781		CG15387	89.3719	65.3227	39.2847	48.7186	163.088		bin	0.245494	0.311939	0.768263	1.66268	13.903			group1_WT	4.74488		group1_WT	5.50227		group1_WT	3.48134			-0.9	-0.0084	-0.0073
															Rab11	223.008	209.692	228.014	287.234	151.069		CG15390	10.6973	6.43719	7.02158	11.1409	4.51621		CG32817	2.82722	3.25851	3.21551	4.01726	13.9078			group1_WT	5.82965		group1_WT	6.16625		group1_WT	0.645743			-0.8	-0.0084	-0.0074
															Rbf	103.557	97.0607	65.7086	24.1141	67.2496		CG1542	81.8367	67.8736	88.3767	136.965	80.5951		CG11597	1.72973	1.51734	1.8362	5.89973	13.9424			group1_WT	5.35083		group1_WT	6.16956		group1_WT	5.64408			-0.7	-0.0084	-0.0073
															TfIIEalpha	82.0504	67.3537	47.5086	36.3817	34.5913		CG15443	46.9649	35.8908	42.8178	53.9111	35.993		su(r)	0.52521	1.60884	1.40655	2.42371	13.9531			group1_WT	5.69427		group1_WT	5.17754		group1_WT	4.55116			-0.6	-0.0083	-0.0066
															ast	23.2506	20.8233	18.9827	10.4801	13.0702		CG1550	20.0651	14.9369	13.7743	23.432	30.6336		CR42719	0.462979	0.0672281	1.35422	3.20323	14.2486			group1_WT	5.09693		group1_WT	5.60845		group1_WT	3.08722			-0.5	-0.0073	-0.006
															crq	112.274	109.997	92.3916	21.1289	70.7442		CG15525	48.0703	37.5787	45.2952	73.0153	58.8566		kar	0.488774	1.32479	1.65893	4.96043	14.273			group1_WT	8.57081		group1_WT	5.41933		group1_WT	4.20063			-0.4	-0.0067	-0.005
															dah	105.893	93.8738	105.197	101.156	22.1357		CG15536	27.7458	19.7441	22.0843	30.341	18.9492		Cad99C	0.350609	0.691216	1.04106	2.30802	14.2847			group1_WT	7.21184		group1_WT	6.56818		group1_WT	5.32062			-0.3	-0.0038	-0.005
															lama	40.0948	44.8523	43.9076	14.7287	16.2596		CG15561	20.9839	16.7158	19.0266	32.7522	24.4832		CG33108	3.48847	3.44666	3.93024	12.424	14.3464			group1_WT	5.40556		group1_WT	5.20454		group1_WT	3.76993			-0.2	0.0004	-0.005
															mael	97.5734	93.9051	109.315	117.068	14.0604		CG15601	16.0087	13.4892	13.1671	15.3563	21.6093		neo	0.51625	0.918753	3.18065	2.35497	14.3651			group1_WT	6.0804		group1_WT	2.66829		group1_WT	3.07541			-0.1	0.0267	-0.0031
															Vsp37A	51.5202	41.5611	35.9967	14.8487	21.5137		CG15602	39.1567	31.9537	13.4367	9.42523	20.5836		conv	0.941131	1.27603	2.01227	6.74656	14.4691			group1_WT	4.95655		group1_WT	6.67959		group1_WT	6.04967			0	0.0416	0.0021
															Tom40	207.659	190.036	203.298	162.428	77.0711		CG15717	73.2214	51.3752	21.7029	11.3574	34.9298		Fuca	0.182255	0.324885	0.743816	2.44727	14.5282			group1_WT	5.53771		group1_WT	4.0777		group1_WT	2.98459			0.1	0.0416	0.0564
															pgc	721.417	553.133	341.373	51.8485	5.11071		CG15735	148.657	135.994	133.747	119.726	153.014		CG43693	0.731265	1.33497	0.86029	2.83239	14.5443			group1_WT	4.88867		group1_WT	7.03593		group1_WT	4.55192			0.2	0.0416	0.0564
															phr6-4	39.8814	35.8201	32.1305	10.1675	17.7378		CG15747	16.5428	12.611	17.3975	24.6413	18.531		CG17278	0.30306	0.842955	0.884255	2.27252	14.584			group1_WT	6.01771		group1_WT	5.74126		group1_WT	3.04133			0.3	0.0416	0.0564
															smg	649.419	674.388	706.219	244.098	51.7376		CG15891	51.9053	36.3065	25.6495	16.4533	39.4299		MFS10	3.53595	3.2816	3.38473	3.72275	14.5938			group1_WT	6.19583		group1_WT	7.63092		group1_WT	0.40164			0.4	0.0416	0.0564
															wun	32.1884	31.2523	30.1878	26.5328	19.1284		CG15922	41.9126	23.5385	17.8954	42.1786	43.3964		CG3246	0.559562	1.65278	1.37922	4.51954	14.627			group1_WT	5.01621		group1_WT	5.06712		group1_WT	4.3271			0.5	0.0416	0.0564
															ATPsynD	372.445	267.59	275.595	388.107	145.248		CG1598	70.0094	46.9122	13.1979	12.2218	48.4799		GLaz	0.510414	1.39212	2.0286	9.67968	14.6492			group1_WT	6.83962		group1_WT	5.63352		group1_WT	4.01893			0.6	0.0416	0.0564
															Cdk4	42.9125	39.7821	43.4892	41.5913	34.6449		CG1663	33.5789	24.2182	6.05889	4.22401	14.0438		sano	0.505855	1.08227	1.68959	3.77059	14.7131			group1_WT	5.1332		group1_WT	6.24181		group1_WT	3.794			0.7	0.0416	0.0564
															PTP-ER	30.7294	31.5437	29.89	12.7082	13.6588		CG1671	25.1319	22.7711	14.444	20.7665	48.2311		Poxm	0.132398	0.215104	0.353089	1.56802	14.8677			group1_WT	5.78229		group1_WT	4.06783		group1_WT	5.85358			0.8	0.0416	0.0564
															Ipp	59.4322	40.9311	31.8615	11.7795	22.4615		CG16753	50.8409	46.7019	44.8071	80.9693	38.673		CG3999	0.446154	0.677406	0.616888	1.9637	14.9516			group1_WT	5.53617		group1_WT	4.78196		group1_WT	3.30572			0.9	0.0416	0.0564
															Past1	63.5289	56.0331	59.347	29.9463	17.5623		CG16812	51.8599	50.5711	62.699	87.1561	53.6918		CG10581	4.15662	0.790704	2.02398	4.48154	15.0023			group1_WT	4.59999		group1_WT	3.9412		group1_WT	4.53605			1	0.0416	0.0564
															Pitslre	105.833	97.8554	107.523	66.0366	88.1106		CG16817	566.472	411.02	259.577	159.113	380.064		Dfd	0.447533	0.555241	1.7123	8.21587	15.1234			group1_WT	4.3224		group1_WT	7.52454		group1_WT	3.35126			1.1	0.0416	0.0564
															Prosalpha5	342.159	251.393	296.245	429.488	66.2154		CG16890	20.8432	16.5825	14.5552	10.3491	13.8348		Hsp70Ba	0.210895	0.612643	0.420095	2.38769	15.1463			group1_WT	5.52105		group1_WT	6.59612		group1_WT	3.41332			1.2	0.0416	0.2158
															Ptpa	27.6902	24.6631	24.95	21.5418	15.9295		CG16892	61.9482	49.5687	57.392	75.5661	40.1717		Ret	1.98562	1.61084	2.35119	3.26297	15.1508			group1_WT	6.34099		group1_WT	3.57615		group1_WT	2.33523			1.3	0.0416	0.282
															Rab4	73.4545	61.3263	61.7964	33.7525	38.3357		CG16903	71.1068	58.66	69.9991	77.0575	86.8941		CG34007	0.74364	2.07167	2.07088	6.64489	15.2123			group1_WT	5.7776		group1_WT	6.26528		group1_WT	3.04096			1.4	0.0742	0.3346
															dos	49.0979	47.1038	42.4597	19.9831	40.9843		CG16941	48.5493	46.3504	55.5425	73.1658	74.8797		CR45124	2.59961	1.82095	2.09007	7.06201	15.2497			group1_WT	5.10062		group1_WT	6.31375		group1_WT	6.19855			1.5	0.0856	0.4894
															Stat92E	122.755	138.433	159.865	151.007	107.84		CG16952	36.8673	37.9359	35.9938	23.135	47.9055		Sr-CI	0.403357	0.76504	0.941083	2.58699	15.26			group1_WT	4.54874		group1_WT	4.31243		group1_WT	1.4431			1.6	0.1685	0.5208
															Pino	136.335	103.66	68.3827	80.1786	30.336		CG16974	77.9225	85.1251	102.692	118.904	153.397		VhaM9.7-a	0.627809	1.26195	1.67084	10.0016	15.3943			group1_WT	7.05931		group1_WT	5.78885		group1_WT	1.44355			1.7	0.1846	0.5311
															l(2)k10201	28.0663	25.2225	16.4041	3.57654	3.99559		CG16979	27.581	24.9511	21.6799	15.7137	38.1729		CG11388	2.94624	2.99417	4.23809	8.90128	15.4049			group1_WT	4.61871		group1_WT	6.29326		group1_WT	3.98769			1.8	0.2126	0.5432
															cag	21.388	16.0561	18.1083	12.7911	13.5175		CG16985	18.351	14.627	18.2322	23.9792	14.6667		Sodh-1	0.846541	1.041	0.75435	2.78375	15.4228			group1_WT	5.63588		group1_WT	5.01626		group1_WT	3.91452			1.9	0.2183	0.5681
															ari-1	45.948	44.874	56.7043	65.9016	22.6809		CG16986	16.6493	14.4625	13.2606	7.8676	19.8242		ftz	2.11338	4.75999	19.2974	109.4	15.4295			group1_WT	6.32251		group1_WT	3.74587		group1_WT	3.46333			2	0.1846	0.6159
															Nelf-E	32.0333	30.8223	32.4093	27.0107	25.593		CG17002	41.4805	31.9426	41.8614	65.2864	31.7312		C15	0.500661	0.38383	0.744027	2.85452	15.4356			group1_WT	4.46484		group1_WT	0.726808		group1_WT	2.53098			2.1	0.1685	0.6264
															CG2187	38.5508	30.1599	34.7425	11.0627	1.41157		CG1703	79.2712	69.0003	55.2732	35.7553	63.9803		scb	0.780901	1.90797	2.02461	5.54831	15.4467			group1_WT	4.72899		group1_WT	6.50132		group1_WT	2.71381			2.2	0.0856	0.6461
															Pdk	76.0045	70.1042	78.9385	67.026	8.93049		CG17065	10.1018	5.48895	3.81741	3.00129	6.57609		sns	0.471976	0.498383	1.03897	2.15969	15.5457			group1_WT	6.38659		group1_WT	6.06597		group1_WT	2.56315			2.3	0.032	0.7204
															Ork1	46.5912	46.1251	18.7134	0.51803	0.91212		CG17078	103.311	89.5797	36.5376	45.888	84.6128		spo	3.91842	6.30194	23.1006	133.227	15.5972			group1_WT	4.94295		group1_WT	6.92092		group1_WT	3.67388			2.4	-0.0424	0.6461
															qm	25.0242	26.3947	29.7311	23.9844	9.45063		CG17141	14.1998	10.3727	11.7583	13.6782	9.28153		Ada2a	2.81311	3.6152	4.06595	6.09609	15.6035			group1_WT	6.96126		group1_WT	6.79304		group1_WT	3.57907			2.5	-0.074	0.6159
															lok	330.935	294.13	203.472	66.4756	63.9024		CG17187	22.1985	14.8609	8.88248	13.2447	15.8917		moody	0.851493	1.58876	1.86246	2.60429	15.6882			group1_WT	6.09661		group1_WT	4.61733		group1_WT	4.20545			2.6	-0.1003	0.5911
															Surf4	135.188	118.162	121.882	52.7475	77.5939		CG17209	14.9792	10.7756	2.01172	2.84612	9.48343		CG17672	0.463445	0.730506	1.89246	3.04882	15.8277			group1_WT	4.90819		group1_WT	4.78364		group1_WT	3.3572			2.7	-0.1193	0.5556
															SamDC	48.9999	44.842	58.4629	42.3487	18.3897		CG17221	14.5106	12.0922	8.79278	6.96383	12.3608		CG3964	3.29054	3.58961	4.44044	7.60654	15.8334			group1_WT	6.80137		group1_WT	5.78847		group1_WT	4.68966			2.8	-0.079	0.6382
															Gs1l	67.271	40.3053	20.1806	4.716	2.47257		CG17230	14.4714	12.8044	7.67666	4.93028	13.0708		CR45361	0.368032	0.710372	2.42058	14.6496	15.8788			group1_WT	5.44523		group1_WT	5.16562		group1_WT	5.4592			2.9	-0.0853	0.591
															Gcn2	22.5399	25.3404	29.8162	22.3324	8.05842		CG17233	50.8237	52.3508	34.12	38.2853	76.4987		CG9119	4.50772	5.30108	3.57315	5.89505	15.9592			group1_WT	6.06008		group1_WT	6.81374		group1_WT	4.57506			3	-0.042	0.6212
															Ppox	28.0063	25.5172	25.3113	19.9701	2.64231		CG17266	64.543	40.6784	37.6144	44.9513	38.5182		RhoGAP16F	1.17254	0.994373	1.28339	3.76332	15.9874			group1_WT	5.59549		group1_WT	4.26396		group1_WT	3.53923			3.1	-0.0141	0.6127
															Cbl	132.269	143.315	161.614	150.697	62.1345		CG17271	52.4588	49.5355	59.566	78.3574	56.8226		Mt2	3.78825	3.49845	4.4604	7.55838	15.9997			group1_WT	5.81956		group1_WT	5.73232		group1_WT	1.99364			3.2	0.0206	0.6449
															ATPsyngamma	309.952	219.546	205.091	133.643	84.5436		CG17272	131.669	102.789	102.072	113.228	110.952		CG14937	1.71113	2.81774	10.7806	72.4882	16.0238			group1_WT	6.9686		group1_WT	7.21108		group1_WT	2.107			3.3	0.0248	0.635
															stet	97.4951	83.0457	42.7323	1.18334	0.705064		CG17333	67.1661	40.2321	31.2996	23.1932	28.0697		CR31144	3.67746	3.0609	4.07279	11.6925	16.1798			group1_WT	4.35358		group1_WT	6.64047		group1_WT	3.5027			3.4	0.021	0.6515
															stck	70.264	62.1465	63.3299	53.8884	44.0227		CG17360	15.4587	15.6056	6.00223	5.78703	6.15715		Adgf-A	3.66745	4.49319	5.7052	11.4318	16.2594			group1_WT	5.40804		group1_WT	7.3027		group1_WT	0.6819			3.5	0.0136	0.6714
															pcm	28.1664	29.7739	32.1092	21.2632	25.7586		CG1737	79.2378	89.2882	103.527	63.0016	106.082		CR43314	0.403708	0.666581	1.79642	4.90147	16.3138			group1_WT	5.84672		group1_WT	8.13541		group1_WT	5.01675			3.6	0.0268	0.6897
															mre11	40.9259	36.3612	40.6494	43.6784	24.4924		CG17385	94.2747	79.8238	98.2063	131.618	74.3217		Ugt36Bc	1.07186	2.54321	1.00006	2.25124	16.3332			group1_WT	6.9109		group1_WT	7.25545		group1_WT	3.37171			3.7	0.0463	0.7117
															mst	31.6213	25.709	15.2349	5.88535	10.6027		CG17493	136.955	129.004	154.365	205.642	222.189		vnd	0.607826	1.03625	2.85863	17.5479	16.357			group1_WT	5.16757		group1_WT	6.23314		group1_WT	3.50326			3.8	0.0489	0.7255
															Rpt6	253.151	208.962	206.212	146.503	157.44		CG17598	39.3273	37.7342	31.6459	15.2844	36.9094		sad	0.254408	0.689568	1.30866	6.31976	16.3868			group1_WT	4.74554		group1_WT	5.12043		group1_WT	5.27163			3.9	0.0251	0.7017
															TppII	91.8941	94.7877	105.263	104.296	81.599		CG17600	40.4925	24.4931	22.1073	15.8295	25.9921		Rhp	0.829085	1.74414	2.16402	6.35104	16.4313			group1_WT	5.47453		group1_WT	6.8425		group1_WT	3.78661			4	0.0368	0.7125
															Pdk1	115.871	115.748	130.591	93.1844	84.0984		CG1764	20.5774	15.7814	14.8403	8.06404	18.2049		CG12182	4.58452	4.6725	5.58227	11.8145	16.4543			group1_WT	5.89924		group1_WT	5.38996		group1_WT	3.72326			4.1	0.0339	0.7431
															Nmt	202.357	167.857	134.506	86.3766	23.3993		CG17652	24.3812	19.2676	23.8416	30.6569	23.0441		btn	0.769887	1.56344	2.02336	3.30457	16.4968			group1_WT	6.31339		group1_WT	4.87417		group1_WT	5.62787			4.2	0.031	0.7473
															asun	21.7898	21.1658	24.0975	25.3518	16.9115		CG17660	38.7352	33.7088	13.9782	16.8224	40.8971		Sp1	0.491724	0.567384	1.08281	2.91046	16.5218			group1_WT	7.5181		group1_WT	3.47396		group1_WT	3.09258			4.3	0.0504	0.767
															Elf	190.072	192.103	171.134	73.4097	99.6026		CG17683	95.796	100.415	115.675	143.555	93.7866		CR45181	0.572641	0.464557	1.34107	14.319	16.6305			group1_WT	4.5952		group1_WT	4.64885		group1_WT	4.87517			4.4	0.0593	0.7855
															E23	67.7616	65.0487	51.4093	2.72961	0.630398		CG17712	32.7166	22.9363	10.2556	8.30543	27.8071		CG6329	0.848064	1.83021	1.78691	4.57	16.7589			group1_WT	5.4501		group1_WT	6.48811		group1_WT	3.29277			4.5	0.0594	0.7874
															ade5	61.6021	44.9864	23.7856	6.11679	18.9992		CG17721	34.375	30.7673	18.9307	11.8811	20.3504		CG10924	0.927677	0.696994	1.12815	5.25093	16.7627			group1_WT	6.04269		group1_WT	5.23978		group1_WT	4.75446			4.6	0.0519	0.7896
															kraken	69.9837	59.6071	58.6802	44.4316	10.7697		CG17737	434.757	279.51	230.798	308.081	434.215		Pvr	0.678117	1.25037	1.6505	2.79523	16.8372			group1_WT	4.41052		group1_WT	7.10529		group1_WT	3.30042			4.7	0.0455	0.8078
															Pkn	39.7072	44.7275	50.886	35.1762	38.0814		CG17754	23.5488	20.095	18.0191	12.6215	22.9551		ct	0.45133	1.04036	1.71932	2.91114	16.8559			group1_WT	4.7822		group1_WT	6.22729		group1_WT	3.90437			4.8	0.0463	0.8089
															Pi3K21B	70.1466	71.7849	42.8881	7.71828	15.2844		CG17768	88.3702	65.3881	70.1548	69.2834	110.293		upd1	1.52078	3.15629	11.5625	39.3925	16.8933			group1_WT	7.34088		group1_WT	3.02825		group1_WT	4.82713			4.9	0.0518	0.8178
															Osbp	39.6028	43.4728	43.6256	21.0569	33.8393		CG17776	208.821	117.388	59.8825	21.4165	78.0218		org-1	0.168673	0.351379	0.782383	2.01772	16.9067			group1_WT	4.93396		group1_WT	3.74363		group1_WT	3.8861			5	0.0485	0.8261
															Trxr-1	255.626	196.487	134.685	34.3391	10.9821		CG17807	12.0475	10.7164	12.1148	17.9847	17.8155		pre-mod(mdg4)-AE	0.108552	0.180162	0.705926	8.20905	16.9227			group1_WT	6.06325		group1_WT	5.12908		group1_WT	6.83544			5.1	0.0586	0.8461
															ArfGAP1	65.4525	57.2474	65.9896	70.0558	28.3493		CG1785	62.1229	55.1317	60.0298	56.6635	68.8444		CG13912	1.76139	1.23366	1.51756	3.37101	16.9259			group1_WT	5.84506		group1_WT	6.80561		group1_WT	3.26544			5.2	0.0654	0.8681
															Spred	46.5767	41.8401	40.1067	15.2172	29.2872		CG1789	90.705	65.6222	72.8603	104.494	56.7408		CG34207	0.595581	0.819151	0.934323	6.03166	16.9395			group1_WT	5.01888		group1_WT	4.78392		group1_WT	5.99501			5.3	0.0767	0.8717
															Dgkepsilon	22.7713	19.4785	18.4464	15.0131	16.6605		CG17904	40.3849	34.6051	37.6614	54.0186	36.8792		alphagamma-element:CR32865	0.695526	0.411626	1.26004	7.3597	17.0351			group1_WT	6.45346		group1_WT	5.35308		group1_WT	5.45872			5.4	0.0818	0.8813
															SerRS-m	31.55	21.8921	16.8988	4.48524	0.824617		CG17977	12.3309	9.40694	4.11996	3.7965	7.84367		Apoltp	0.198759	0.925642	1.20019	2.23613	17.0544			group1_WT	5.85203		group1_WT	4.66707		group1_WT	4.3994			5.5	0.0843	0.8852
															chb	40.0151	47.3428	52.6018	43.4305	40.6162		CG17982	16.0916	11.7363	13.6898	22.3423	18.3037		mthl8	1.83561	2.11717	2.97075	10.0529	17.0676			group1_WT	5.21214		group1_WT	4.60674		group1_WT	5.21243			5.6	0.0904	0.8846
															scu	370.967	222.314	177.36	106.722	17.3277		CG18004	78.6039	62.7853	77.1188	123.827	56.7718		Dll	0.471584	0.652561	1.6267	7.76264	17.0767			group1_WT	4.50463		group1_WT	5.53243		group1_WT	4.21353			5.7	0.0972	0.8994
															nudC	94.9577	78.3139	54.7343	35.1836	39.4032		CG18012	58.4834	45.8112	33.8006	44.4384	88.5742		LKRSDH	0.620765	1.46767	1.68665	6.01082	17.2738			group1_WT	6.62208		group1_WT	5.68156		group1_WT	4.50545			5.8	0.0988	0.895
															Reph	39.5802	41.218	41.442	17.7053	8.38472		CG18048	14.1711	8.13814	1.65884	1.88184	9.4333		bru2	0.495382	1.43759	1.40355	2.90515	17.3783			group1_WT	5.18413		group1_WT	7.16131		group1_WT	4.50814			5.9	0.101	0.8919
															Coprox	86.05	61.7825	34.7223	20.8254	20.5384		CG18065	10.3277	8.27121	8.60188	9.84408	7.56629		kon	0.395752	1.07031	1.36015	3.64066	17.4086			group1_WT	5.1901		group1_WT	6.93534		group1_WT	5.18572			6	0.1022	0.9018
															l(2)k09913	136.031	106.805	124.554	189.854	57.7848		CG18081	175.093	116.006	194.008	291.575	174.384		CG18265	0.391364	0.774125	1.24606	3.49431	17.4194			group1_WT	4.67369		group1_WT	5.29793		group1_WT	5.19223			6.1	0.1121	0.9151
															Vha36-1	157.628	115.605	100.589	36.4794	30.9189		CG1824	23.2182	18.3619	14.6531	14.5409	27.9577		htl	0.536476	1.35105	2.99599	15.7656	17.4733			group1_WT	6.52544		group1_WT	5.16707		group1_WT	5.00266			6.2	0.1188	0.9224
															Cas	176.783	188.2	165.819	33.6009	51.2565		CG18273	25.5369	26.4487	31.4995	34.6821	38.2945		CG12535	1.31527	1.28204	2.50876	6.62132	17.4845			group1_WT	5.00023		group1_WT	5.68272		group1_WT	4.24048			6.3	0.1234	0.9248
															dnk	358.745	301.891	281.426	226.582	249.064		CG18446	92.9155	94.7496	97.6868	77.8991	152.777		CG13300	0.621243	0.848136	1.52132	3.78239	17.4867			group1_WT	6.00749		group1_WT	6.3107		group1_WT	5.09321			6.4	0.1295	0.9311
															Pur-alpha	28.2986	24.7847	30.4826	34.1667	5.23793		CG18476	13.8863	12.9296	10.5579	9.553	13.8583		CR46123	0.331854	1.84266	1.78477	13.5477	17.5144			group1_WT	5.36569		group1_WT	5.52656		group1_WT	0.984247			6.5	0.1289	0.9328
															Pka-R2	40.399	35.8087	28.7747	3.40729	0.996297		CG18528	30.9264	25.2358	18.6898	19.8659	43.6549		cpo	1.10296	2.34285	2.62922	3.10488	17.5353			group1_WT	5.74458		group1_WT	7.30971		group1_WT	5.14381			6.6	0.1272	0.9395
															Cht2	62.8661	45.0954	11.5884	1.2558	3.17447		CG18596	18.6674	18.8413	12.0905	8.85887	28.1316		Awh	0.329424	0.71311	1.02647	2.86919	17.5965			group1_WT	7.52666		group1_WT	7.28512		group1_WT	5.09748			6.7	0.1226	0.9432
															Taf8	58.6332	45.9338	45.7536	25.509	33.2897		CG18661	21.1305	15.2444	16.3187	18.6582	13.4295		GEFmeso	0.445159	0.94282	1.57385	7.83128	17.6162			group1_WT	4.61649		group1_WT	6.55091		group1_WT	2.0864			6.8	0.1188	0.9405
															Orc1	116.186	105.377	84.8388	30.2901	40.6677		CG18731	41.6219	29.9759	20.0016	19.0614	44.5696		dmrt11E	0.284843	0.103465	1.07222	2.47988	17.6428			group1_WT	6.86898		group1_WT	5.11844		group1_WT	2.35643			6.9	0.1138	0.9306
															Hira	37.9099	36.2891	24.8629	5.76671	17.5016		CG18764	13.5961	12.2822	15.6785	14.8048	15.0722		CG10005	2.10106	1.51281	2.4925	3.42278	17.678			group1_WT	6.60049		group1_WT	5.51994		group1_WT	4.9894			7	0.113	0.9273
															CycH	100.75	79.2858	70.992	38.3149	69.2212		CG18809	16.9994	13.9316	18.7794	26.9356	27.5365		Optix	0.663116	0.647971	1.73078	5.76158	17.7637			group1_WT	6.48098		group1_WT	3.44412		group1_WT	3.57374			7.1	0.1108	0.9198
															vimar	49.3359	49.3907	54.8913	35.5036	45.1961		CG18815	94.0316	68.7339	40.9738	21.9583	46.9999		nvy	0.447976	0.758885	1.39985	5.15926	17.7916			group1_WT	4.46131		group1_WT	5.57455		group1_WT	3.97502			7.2	0.1118	0.9137
															rpk	41.3352	44.3405	50.7578	57.3485	11.7594		CG18858	14.5417	14.3614	16.538	14.2038	16.5793		CG32053	0.502801	0.827735	0.956064	3.77688	17.7994			group1_WT	5.55778		group1_WT	4.73507		group1_WT	5.06828			7.3	0.1101	0.9135
															qkr58E-2	75.5207	74.5897	86.2203	73.6499	53.3219		CG1902	32.9104	34.5572	38.1935	44.0665	61.0185		CG30460	1.40009	1.88527	2.005	3.08151	18.0115			group1_WT	5.98617		group1_WT	5.93705		group1_WT	0.498313			7.4	0.1126	0.9146
															qkr54B	34.8689	35.6474	41.5282	50.2661	7.02624		CG1943	780.374	617.104	763.39	1211.18	445.31		NetB	0.585753	1.32833	1.91944	5.32111	18.0146			group1_WT	6.1372		group1_WT	5.3287		group1_WT	5.53824			7.5	0.1156	0.9202
															fray	83.0945	91.3336	65.6462	5.25296	3.13318		CG1965	23.2525	26.0629	30.1332	26.9687	24.3778		PPO2	1.45935	2.76635	1.90954	4.00902	18.141			group1_WT	4.34025		group1_WT	6.28799		group1_WT	3.48959			7.6	0.1171	0.9205
															cyc	85.8067	67.9125	35.1857	2.49686	0.685772		CG1968	30.8109	26.8037	15.9087	12.2963	23.5184		Ndg	0.850379	6.06253	2.82706	3.32035	18.2887			group1_WT	5.01737		group1_WT	8.47611		group1_WT	4.21225			7.7	0.1109	0.9212
															a6	34.1118	30.7081	33.5526	23.0934	24.727		CG1969	11.465	9.58024	9.73952	12.5193	15.0677		CG12522	0.126304	0.208167	1.40091	2.26026	18.4929			group1_WT	5.54081		group1_WT	5.17312		group1_WT	1.89525			7.8	0.1111	0.9232
															Uba1	215.401	217.084	156.199	76.4663	129.228		CG2004	56.1488	44.337	52.5797	89.342	47.4873		nemy	1.05914	3.36745	2.63271	2.07152	18.5564			group1_WT	5.48212		group1_WT	6.42193		group1_WT	3.69981			7.9	0.1139	0.9203
															AMPKalpha	51.6822	45.7349	49.2865	26.6488	39.9277		CG2021	114.292	88.0022	97.5899	178.75	118.377		Six4	0.388405	0.401836	1.38551	4.16853	18.6012			group1_WT	6.06067		group1_WT	5.75351		group1_WT	3.05007			8	0.1133	0.9219
															Prosbeta2	339.595	251.2	291.249	388.917	112.423		CG2046	116.734	75.2706	22.4763	19.778	44.4516		Spn55B	4.86291	3.92967	4.25891	13.8362	18.6101			group1_WT	6.12258		group1_WT	6.85355		group1_WT	4.2293			8.1	0.1124	0.9228
															Prosalpha7	346.526	237.595	275.069	328.799	90.8964		CG2063	50.1809	40.288	51.4766	78.0443	71.1789		ITP	0.310221	0.768215	1.66858	5.24024	18.7553			group1_WT	6.58207		group1_WT	7.11756		group1_WT	4.25746			8.2	0.1173	0.9237
															Mnt	99.5545	101.086	100.978	41.5095	30.5529		CG2144	21.3407	19.6052	15.4174	11.296	28.6472		tap	0.742226	0.910973	1.74911	3.84591	18.7568			group1_WT	5.7966		group1_WT	6.40496		group1_WT	7.49468			8.3	0.1143	0.9193
															Parg	45.1761	42.9623	48.4853	30.3992	10.6926		CG2162	72.0169	68.5534	61.3687	46.3593	68.35		RNaseP:RNA	2.04523	3.72492	4.87313	7.7382	18.7597			group1_WT	6.54658		group1_WT	3.10564		group1_WT	5.47544			8.4	0.1165	0.9107
															Chd3	64.6929	65.5792	39.9316	14.7943	33.9371		CG2182	128.728	99.7835	50.8398	73.8223	63.9381		HGTX	0.434035	0.521053	1.01091	2.4792	18.8399			group1_WT	5.55227		group1_WT	4.41174		group1_WT	3.8549			8.5	0.1086	0.8998
															B4	38.5715	43.4636	49.337	30.7138	10.1809		CG2186	30.4244	31.1943	43.1027	46.7002	33.4296		CG4829	0.837917	1.39856	1.86664	4.34405	18.862			group1_WT	4.52644		group1_WT	5.94956		group1_WT	5.58996			8.6	0.1044	0.8868
															Rbcn-3A	20.3966	21.2387	22.509	5.36845	6.99697		CG2201	113.223	109.531	103.786	98.3106	124.018		Oatp74D	0.635435	0.998148	1.82896	7.05223	18.8639			group1_WT	4.85486		group1_WT	6.8452		group1_WT	3.8802			8.7	0.1048	0.8782
															Taldo	181.114	122.736	61.6252	17.3463	39.9952		CG2218	91.0697	85.7349	102.37	92.2497	93.1074		CG16758	1.18768	2.08456	3.28834	15.01	18.8825			group1_WT	5.7918		group1_WT	4.67386		group1_WT	3.45256			8.8	0.1	0.8751
															Es2	43.5405	38.3837	39.9818	21.8867	15.0671		CG2246	89.2267	72.2127	46.3242	30.3335	35.4155		wbl	1.49348	0.563626	1.91956	4.17868	18.9703			group1_WT	7.48395		group1_WT	5.51218		group1_WT	2.76244			8.9	0.0987	0.8763
															Ocrl	35.3054	33.4455	18.0709	4.87231	15.8225		CG2277	35.5682	31.3677	35.0092	45.3991	29.9432		CG11854	0.412089	0.435155	0.972154	4.73149	19.0699			group1_WT	4.49462		group1_WT	5.82474		group1_WT	4.7268			9	0.0992	0.8702
															CG14803	29.2428	30.9097	40.4972	49.1382	15.9883		CG2310	70.3957	51.1249	57.5926	63.9326	53.0283		HLH54F	0.466915	0.832526	1.32762	4.57598	19.0814			group1_WT	7.24023		group1_WT	5.26771		group1_WT	5.88789			9.1	0.0946	0.8622
															CG14805	66.8827	60.8403	77.9491	95.2588	47.1009		CG2469	60.8345	62.0127	71.4617	80.6154	86.6314		inv	0.170581	0.322226	1.0109	3.09142	19.4126			group1_WT	7.20908		group1_WT	5.98257		group1_WT	4.65231			9.2	0.0887	0.8579
															CG14814	219.374	195.416	81.7438	12.312	26.9332		CG2493	69.2638	55.4121	69.753	113.465	86.4207		ImpL3	2.36976	7.06135	4.9699	10.2174	19.4833			group1_WT	5.33125		group1_WT	6.54403		group1_WT	3.33655			9.3	0.0842	0.8566
															Pex5	23.4035	20.6236	12.0458	3.95893	9.80516		CG2519	37.2017	41.9728	45.5184	39.9825	46.9737		kay	4.22851	5.84081	6.01925	5.86306	19.4863			group1_WT	5.75652		group1_WT	4.05924		group1_WT	3.88246			9.4	0.0758	0.855
															Pgam5	109.833	79.9623	85.8519	86.9279	51.8891		CG2611	30.529	25.0028	28.5223	49.0446	42.549		CG12496	0.300417	0.455422	1.09058	4.58643	19.5073			group1_WT	6.54475		group1_WT	5.13		group1_WT	4.07887			9.5	0.0769	0.8525
															CG3587	34.2988	25.0017	27.7231	33.7675	18.0481		CG2614	35.4904	32.0713	16.1468	6.93626	36.5106		CG1942	0.523817	0.38655	1.22262	3.16676	19.52			group1_WT	6.34496		group1_WT	5.33433		group1_WT	3.10961			9.6	0.0739	0.8535
															CG11596	84.0445	79.2123	99.5374	124.58	46.0885		CG2656	21.8773	18.7032	21.9418	26.6305	25.2392		Tsp	1.32406	2.93859	2.46466	4.46044	19.5334			group1_WT	7.68784		group1_WT	7.42418		group1_WT	4.37002			9.7	0.0714	0.8508
															CG3071	68.4157	58.2683	63.9722	59.7689	53.0034		CG2662	39.1174	28.8154	17.9391	9.83332	14.4141		vn	0.889193	1.42876	2.12361	6.47462	19.5559			group1_WT	5.10359		group1_WT	6.78628		group1_WT	5.21883			9.8	0.0767	0.8558
															CG2924	250.719	253.79	309.37	344.756	76.2675		CG2685	44.7615	35.5998	38.9759	44.8215	34.0887		CG17267	1.66462	1.64339	2.35057	11.6161	19.6259			group1_WT	4.70788		group1_WT	4.62102		group1_WT	4.15981			9.9	0.0787	0.8526
															CG3740	43.4651	27.4847	23.5162	8.60142	9.75104		CG2691	57.4728	65.6284	81.8586	95.9605	59.4017		FER	0.85249	1.31756	2.6751	13.7448	19.6933			group1_WT	4.88904		group1_WT	2.22354		group1_WT	5.03122			10	0.0777	0.8492
															CG3156	20.6016	18.4627	19.852	8.06564	11.7966		CG2712	20.5276	16.3125	10.1526	7.11655	9.97344		CG43163	0.435539	0.797488	2.78593	14.1063	19.7129			group1_WT	4.97966		group1_WT	6.62822		group1_WT	5.51561			10.1	0.0815	0.8498
															CG17896	75.4986	59.6731	14.7244	1.67793	5.99005		CG2818	33.5774	30.9387	35.7333	37.0222	50.7633		otk2	3.01771	3.37162	3.61861	8.3477	19.7896			group1_WT	6.58136		group1_WT	5.11181		group1_WT	3.74611			10.2	0.0794	0.8468
															CG3630	34.8849	24.0346	10.5045	2.85303	3.26314		CG2846	25.0652	17.4593	14.9251	12.0218	18.6611		CG10189	4.63951	5.20217	5.04852	9.32583	19.8451			group1_WT	7.15801		group1_WT	5.19322		group1_WT	2.88608			10.3	0.0765	0.8458
															CG4406	49.0364	41.9729	36.4711	26.3892	28.5358		CG2862	328.965	211.442	206.406	307.551	121.456		CR45559	1.01547	1.11259	2.48968	14.9325	19.9023			group1_WT	4.77415		group1_WT	2.87309		group1_WT	4.12626			10.4	0.0768	0.844
															zpg	220.633	208.777	171.014	33.098	4.62766		CG2865	100.837	82.136	89.559	68.9958	121.315		mia	1.2719	1.30082	2.30035	7.48325	19.9147			group1_WT	8.90649		group1_WT	5.07777		group1_WT	1.03361			10.5	0.0758	0.8421
															san	236.802	182.85	227.494	306.882	63.9136		CG2889	12.4714	9.36421	3.43151	3.51186	14.4024		P5cr-2	1.855	2.34338	2.96589	10.4374	20.002			group1_WT	6.42194		group1_WT	6.18341		group1_WT	3.61371			10.6	0.0765	0.8445
															IKKbeta	36.0125	36.1714	32.1584	14.8023	21.8737		CG2918	94.6883	93.6258	79.7213	59.7486	142.158		gsb-n	0.217466	0.323552	1.29888	3.0758	20.078			group1_WT	5.19702		group1_WT	5.81899		group1_WT	6.07097			10.7	0.0753	0.8432
															foi	87.6354	87.8666	59.5356	52.1261	45.7769		CG2926	61.8942	67.9286	93.9776	100.17	79.0245		CG8398	0.562904	0.77914	1.06737	3.13237	20.1065			group1_WT	4.89389		group1_WT	5.21414		group1_WT	2.81104			10.8	0.0759	0.8366
															bbx	37.3089	34.4952	19.0477	4.06577	12.2614		CG2931	67.3163	46.5073	35.5994	34.171	40.4041		Alk	0.224006	0.416552	0.75087	2.17017	20.1117			group1_WT	6.29647		group1_WT	6.40295		group1_WT	4.93279			10.9	0.0759	0.8342
															WASp	30.0618	25.7809	22.0945	9.34431	18.4796		CG2972	54.6756	45.4501	40.5679	46.0784	40.3473		Npc2g	1.05232	3.72957	1.70791	3.73682	20.2919			group1_WT	8.72317		group1_WT	5.65627		group1_WT	4.39637			11	0.0703	0.8327
															Plap	43.8746	38.4229	31.1182	21.4703	21.8454		CG30001	15.1144	14.5333	16.8779	17.9868	19.4458		CG31313	0.448338	2.24367	1.59345	10.6045	20.3294			group1_WT	6.87045		group1_WT	6.11605		group1_WT	5.40323			11.1	0.0667	0.8286
															Mekk1	46.4617	53.0404	55.8185	19.987	4.67176		CG30007	18.5886	21.5551	17.049	14.717	22.0552		toy	0.542023	1.20216	1.82596	5.41294	20.331			group1_WT	5.59421		group1_WT	2.67802		group1_WT	5.18449			11.2	0.0633	0.8215
															Hop	270.247	250.237	151.998	51.9085	107.76		CG30020	43.2223	51.9359	62.4227	67.4636	57.5804		beat-IIIc	1.08528	1.12146	2.65966	12.6361	20.348			group1_WT	6.18207		group1_WT	6.17683		group1_WT	5.47885			11.3	0.0568	0.8167
															CG11412	64.7034	60.4503	63.4943	46.0065	43.2936		CG30094	26.2606	18.7091	27.3725	32.6243	19.8823		knrl	0.916322	1.08756	3.67392	21.6655	20.4198			group1_WT	6.65419		group1_WT	5.29332		group1_WT	5.77522			11.4	0.0566	0.8142
															CG11417	52.3378	51.4016	58.6847	56.0057	40.6227		CG30100	60.9997	38.2415	33.1757	44.0839	33.1415		CG17265	1.71581	1.9016	3.51833	13.3711	20.5221			group1_WT	6.24577		group1_WT	8.94115		group1_WT	3.58759			11.5	0.0531	0.8107
															CG12773	40.0755	40.6056	47.1088	49.3676	23.459		CG30105	50.2282	34.6813	45.3647	68.4819	54.2002		opa	2.19465	3.78203	12.2145	91.3743	20.5473			group1_WT	6.8192		group1_WT	7.00468		group1_WT	4.97193			11.6	0.0527	0.8119
															Neos	56.2368	46.5476	59.5387	75.1599	22.8896		CG30183	30.807	30.7611	14.0581	7.27417	22.0088		RabX4	2.44709	2.29604	2.97488	8.57361	20.6208			group1_WT	5.09		group1_WT	5.2436		group1_WT	4.12699			11.7	0.0536	0.8146
															EfTuM	101.722	80.5423	70.7662	47.2333	59.8194		CG30291	29.6371	24.1298	25.3035	20.2327	27.5717		Elp2	3.19977	3.70577	2.75905	5.0501	20.7204			group1_WT	5.58178		group1_WT	5.45179		group1_WT	4.5494			11.8	0.0576	0.8106
															Dph5	174.5	128.055	132.919	87.5346	30.8534		CG30344	17.2406	20.1087	22.3368	27.9624	24.3916		Cyp6a16	1.14272	0.546669	1.05181	4.27635	20.7247			group1_WT	4.66252		group1_WT	4.78114		group1_WT	4.90245			11.9	0.0575	0.8064
															fws	44.3066	41.7231	52.6341	73.2478	22.7411		CG30349	64.5521	53.245	56.9338	70.6089	100.137		CG30383	1.17462	1.71506	1.70891	8.15184	20.7497			group1_WT	4.72834		group1_WT	6.4454		group1_WT	4.75056			12	0.0548	0.8045
															Cpsf160	44.0174	52.3722	62.4683	57.8202	30.2407		CG30373	30.5332	23.6629	17.0956	29.0355	26.5028		CG9220	0.286626	0.745086	1.25121	4.62962	20.8586			group1_WT	5.64007		group1_WT	7.21229		group1_WT	4.04487			12.1	0.053	0.8047
															Drep1	23.7079	24.8984	24.0203	31.331	0.734976		CG3038	43.5712	37.1284	49.4762	64.2361	86.0364		wgn	0.899092	1.93683	2.23749	6.61126	20.9881			group1_WT	6.06326		group1_WT	5.36997		group1_WT	5.13973			12.2	0.0525	0.8038
															Dbp80	82.4506	75.4225	94.441	128.369	54.0938		CG30394	20.2326	24.3303	25.3844	24.1048	28.5464		Cyp6a8	0.613424	0.846766	1.21619	3.23064	21.0209			group1_WT	5.37321		group1_WT	4.99172		group1_WT	4.04855			12.3	0.0595	0.8054
															AP-1mu	65.026	60.9278	68.6188	76.2506	13.3379		CG3040	38.0613	30.4079	18.1647	12.1061	28.1145		CG31710	0.641517	2.50996	2.18339	12.7293	21.0839			group1_WT	4.67898		group1_WT	6.3548		group1_WT	6.93396			12.4	0.0652	0.8058
															Pcd	102.195	69.1043	38.3269	15.2199	4.90675		CG30493	14.0477	9.1867	4.01659	5.79867	12.8243		pip	2.40241	4.03766	3.56408	4.50968	21.108			group1_WT	4.55421		group1_WT	1.32853		group1_WT	4.58197			12.5	0.066	0.799
															p38b	34.8894	32.3429	22.6798	5.75017	6.74335		CG3061	59.9503	56.3469	54.9597	41.7771	63.7561		cora	1.93865	4.62456	4.29638	4.55698	21.2283			group1_WT	5.01344		group1_WT	5.02163		group1_WT	3.48993			12.6	0.0613	0.7936
															Kap-alpha1	100.759	102.05	117.611	64.5397	44.3747		CG31064	16.9904	14.0692	12.9603	12.1732	12.1687		dan	2.60142	4.99453	15.1261	107.482	21.3253			group1_WT	5.48991		group1_WT	4.8989		group1_WT	3.10433			12.7	0.0649	0.7927
															Taf7	43.1073	36.9407	43.0239	49.0406	31.0145		CG31122	40.9974	41.7327	40.5122	32.4299	40.5702		p130CAS	0.711434	1.25581	1.38092	4.02996	21.3302			group1_WT	5.98575		group1_WT	4.67997		group1_WT	3.74769			12.8	0.063	0.7911
															Trn	138.901	146.931	181.952	196.836	45.0557		CG31126	72.0324	52.5204	50.1027	60.7797	41.7179		CG18088	0.684482	0.565975	1.8163	5.88542	21.4153			group1_WT	6.2415		group1_WT	5.98865		group1_WT	3.22714			12.9	0.0665	0.7903
															Mat1	63.7386	52.9554	38.6886	14.4789	19.5352		CG31142	27.7438	25.112	19.9271	21.8296	21.6394		Trim9	0.575717	1.10788	2.2157	9.33309	21.7103			group1_WT	7.18194		group1_WT	4.84591		group1_WT	3.7959			13	0.067	0.7907
															Irp-1B	52.0889	47.413	43.2748	10.6002	1.04342		CG31195	62.5155	64.6603	77.8727	101.642	150.869		Uhg8	1.93553	2.67929	1.85061	7.95107	21.8312			group1_WT	5.77157		group1_WT	6.08964		group1_WT	6.39545			13.1	0.0709	0.7937
															CG2701	23.7725	19.5754	22.4568	18.8151	17.6992		CG31223	22.4119	19.0139	20.6909	36.6234	26.265		Oli	0.897976	1.28839	1.50918	5.9122	21.9017			group1_WT	5.64653		group1_WT	6.16219		group1_WT	2.8167			13.2	0.0695	0.7931
															CG3457	80.1442	57.0227	75.7741	118.425	19.4418		CG31229	27.0466	19.5514	14.5302	18.1918	19.9117		Ahcy89E	0.601829	0.899306	1.33335	2.99927	22.0141			group1_WT	6.78906		group1_WT	6.01236		group1_WT	3.33176			13.3	0.0741	0.7965
															CG2694	66.6681	60.5841	45.1436	5.34708	11.8146		CG31251	27.0999	20.4246	6.283	7.5213	19.2925		Tsp26A	2.25077	2.55515	3.37411	7.19155	22.0153			group1_WT	6.04196		group1_WT	7.76299		group1_WT	5.18309			13.4	0.0759	0.796
															CG2658	31.3234	29.5144	24.2107	11.1193	12.1106		CG31278	12.7107	8.73403	6.96259	6.69804	10.7037		CG5346	2.46189	2.54104	5.14924	20.6454	22.0834			group1_WT	5.2466		group1_WT	7.28121		group1_WT	4.72449			13.5	0.0677	0.7962
															Csat	43.2447	37.5545	33.2728	6.67848	8.58729		CG31301	73.0526	63.3588	81.2559	122.48	87.2331		dib	0.892682	1.14873	5.15498	32.0874	22.1156			group1_WT	4.8883		group1_WT	5.25835		group1_WT	5.54028			13.6	0.0677	0.7962
															ari-2	55.9864	51.7079	56.9887	27.2681	37.6247		CG31357	47.5894	36.9289	48.1545	50.5702	75.1395		Hsp70Bc	0.271468	0.366461	0.545813	2.69942	22.168			group1_WT	5.40999		group1_WT	6.27747		group1_WT	4.31884			13.7	0.071	0.7921
															CG4585	95.3885	74.2283	66.2172	16.903	22.0309		CG31365	49.9422	48.2	55.7059	70.5594	68.8442		CG13894	1.1298	1.70437	3.01291	15.3542	22.1934			group1_WT	5.11978		group1_WT	6.58889		group1_WT	4.75984			13.8	0.0786	0.7921
															Thiolase	185.861	129.654	96.6685	30.9408	2.26958		CG31373	12.1469	7.51904	5.77541	9.89575	10.8723		pre-rRNA-Psi:CR45856	0.344663	0.320937	2.59194	7.6005	22.2157			group1_WT	4.45917		group1_WT	6.3541		group1_WT	4.48878			13.9	0.0811	0.7954
															SuUR	43.3918	50.0715	58.4694	53.9552	25.3948		CG31460	51.8984	39.9294	41.7039	55.4724	41.7265		Fatp	3.54642	5.04053	5.23703	4.23	22.2846			group1_WT	5.1418		group1_WT	6.5172		group1_WT	3.86779			14	0.0731	0.7942
															rush	47.3654	40.1593	38.5069	18.5351	30.2074		CG3149	16.2371	13.1258	13.7245	15.0157	20.7568		tyn	2.53856	3.36544	6.88451	4.5838	22.312			group1_WT	5.54621		group1_WT	6.56551		group1_WT	4.71338			14.1	0.0732	0.7899
															unc-119	103.483	96.773	110.496	128.737	43.7314		CG31523	77.6977	84.1436	102.013	104.251	93.5888		CG10512	1.40981	2.5104	2.41911	4.30009	22.3143			group1_WT	5.59593		group1_WT	7.0491		group1_WT	3.79274			14.2	0.0702	0.7888
															Faf2	84.753	79.4427	99.6012	116.663	48.0347		CG3163	28.2124	23.3266	22.3242	27.8337	46.9316		sob	0.617116	0.69064	1.63274	7.52303	22.3314			group1_WT	5.36916		group1_WT	6.98991		group1_WT	3.21394			14.3	0.0691	0.7848
															Torsin	102.733	87.2195	108.063	146.183	53.562		CG31638	15.4473	13.6119	11.2983	15.8473	37.7886		Lrt	0.774652	1.10695	1.83181	7.19205	22.42			group1_WT	4.14089		group1_WT	5.08215		group1_WT	5.54275			14.4	0.0691	0.7848
															CG16989	25.9509	22.8991	17.6958	10.8992	18.919		CG31648	39.0245	27.8012	8.98941	8.35062	13.0212		nrm	0.831418	1.29202	2.09448	4.66448	22.4985			group1_WT	5.47968		group1_WT	7.53693		group1_WT	4.2462			14.5	0.0677	0.7807
															CG4281	76.8369	78.4841	93.7461	117.458	49.3204		CG3165	71.9756	63.0931	41.1172	37.1609	54.2523		jeb	0.244375	0.427354	0.921755	3.2678	22.5118			group1_WT	5.99952		group1_WT	6.78789		group1_WT	3.69771			14.6	0.0731	0.7852
															CG4199	63.2594	53.1269	37.8718	6.70034	6.29858		CG31678	20.8716	24.8013	27.3835	16.3564	22.9211		luna	0.536041	0.713545	1.54288	4.00303	22.5451			group1_WT	7.1906		group1_WT	6.05401		group1_WT	2.37723			14.7	0.0772	0.7854
															CG13366	113.238	119.58	75.4762	22.4493	63.0911		CG31712	20.0258	18.1093	22.7697	31.5218	39.4935		Zasp52	2.09389	5.33525	3.48864	7.92316	22.591			group1_WT	5.34341		group1_WT	6.88816		group1_WT	4.17237			14.8	0.0754	0.7864
															Hmt4-20	78.8966	88.1542	90.9762	51.2202	64.4302		CG31717	55.5121	38.8964	27.5657	29.1628	38.9295		twi	4.06276	6.04878	20.6461	134.905	22.6493			group1_WT	5.74269		group1_WT	5.92588		group1_WT	4.84047			14.9	0.079	0.7932
															DAAM	35.604	37.6816	49.3246	38.2301	12.4614		CG3184	12.7171	6.35027	2.7024	5.95161	9.26706		PsGEF	0.491595	0.830337	1.94399	9.52319	22.706			group1_WT	4.31287		group1_WT	6.19244		group1_WT	2.61088			15	0.0804	0.79
															CkIIalpha-i3	24.6545	21.7794	18.056	11.3402	8.35814		CG31855	67.5458	50.9498	64.5754	66.2219	70.227		CG6845	1.19499	1.0872	2.38767	5.73502	22.7341			group1_WT	4.87439		group1_WT	5.8902		group1_WT	5.1869			15.1	0.0814	0.7882
															CG3558	36.7357	36.0076	33.1647	23.6053	32.4342		CG31886	24.1976	26.817	26.9582	15.591	45.8475		CG32150	0.407543	0.872259	1.14062	3.83299	22.7482			group1_WT	4.88649		group1_WT	6.09952		group1_WT	3.4724			15.2	0.0832	0.7882
															CG3164	24.1846	27.4695	18.3139	2.13438	7.79841		CG31908	63.3384	55.703	57.6595	61.1009	71.5535		CG3253	0.572137	0.854879	2.20705	11.69	22.8236			group1_WT	6.61751		group1_WT	6.4094		group1_WT	2.04947			15.3	0.0785	0.7819
															MFS18	44.994	42.041	32.247	11.0554	25.5678		CG31917	103.099	80.8605	102.794	169.657	104.544		bbg	4.37382	5.68146	6.33574	13.0257	23.0766			group1_WT	6.95488		group1_WT	6.33934		group1_WT	3.52893			15.4	0.0805	0.781
															Ate1	64.0968	57.5289	67.0697	59.1208	26.8108		CG31922	18.7412	13.9981	12.0057	18.2627	31.2215		lft	0.926496	0.729644	3.34286	19.237	23.1019			group1_WT	5.86798		group1_WT	6.0676		group1_WT	4.28103			15.5	0.0777	0.7782
															unc-13	30.4166	37.9904	43.6291	30.6172	15.6465		CG31950	22.6295	11.7502	11.9469	20.2547	24.0815		CR30009	0.251404	1.00324	3.05452	4.58038	23.1156			group1_WT	7.13069		group1_WT	5.62153		group1_WT	6.08534			15.6	0.0787	0.7746
															mbt	86.3154	82.8913	102.714	114.585	47.472		CG3198	17.9325	15.8856	20.6433	29.3289	32.9902		CG8353	2.82638	4.59586	3.81289	15.947	23.1518			group1_WT	8.03958		group1_WT	2.70105		group1_WT	3.4182			15.7	0.0766	0.7734
															homer	77.1603	74.7099	88.1868	83.8956	62.7489		CG31998	77.0783	99.8015	83.0547	41.084	108.055		CG6891	0.385524	0.86807	2.63732	5.69261	23.2106			group1_WT	7.40243		group1_WT	7.27802		group1_WT	3.62617			15.8	0.0774	0.776
															Smox	46.5445	47.1393	41.5634	17.3112	15.5547		CG32000	63.1984	79.4371	87.545	96.8948	118.775		CG30428	1.11235	1.51711	2.8539	5.61816	23.3054			group1_WT	8.22908		group1_WT	5.53727		group1_WT	4.3062			15.9	0.0749	0.7751
															Rad9	25.8989	21.5451	15.9305	10.9181	13.318		CG32022	59.1787	45.1159	51.9065	68.0813	43.7616		cv-d	0.727427	1.16846	1.52726	4.2316	23.4144			group1_WT	7.28935		group1_WT	5.5219		group1_WT	3.69577			16	0.0729	0.7764
															Rad17	31.6894	30.9645	35.4451	16.6454	7.4625		CG32066	70.7824	62.7603	61.7722	80.5982	88.138		otk	0.600076	0.941228	2.10732	5.83608	23.5113			group1_WT	7.98144		group1_WT	6.55113		group1_WT	1.79186			16.1	0.0714	0.7736
															Mgstl	57.4919	49.6217	49.7476	43.2717	5.64186		CG32069	128.888	66.2492	78.0697	103.315	83.7595		MFS1	1.0321	1.28703	1.44519	4.69191	23.6169			group1_WT	6.95356		group1_WT	2.12212		group1_WT	1.4871			16.2	0.0696	0.7698
															JTBR	48.8639	32.3059	36.2275	23.551	14.5102		CG32075	31.0077	31.729	40.5119	51.1657	31.3048		dpn	0.849369	1.86522	5.96649	17.1235	23.642			group1_WT	5.55001		group1_WT	5.76885		group1_WT	3.64078			16.3	0.0646	0.7668
															RhoGAP1A	59.0919	70.5211	80.2143	44.7266	43.1329		CG3209	53.282	46.3913	50.2488	45.4376	54.0301		Kank	1.5817	1.91821	2.07689	7.09161	23.7536			group1_WT	6.20922		group1_WT	7.48226		group1_WT	3.6689			16.4	0.063	0.7642
															Crag	39.0482	43.4478	54.7452	61.7998	5.747		CG32100	17.6592	18.4052	13.9003	20.291	18.0471		Uhg2	2.51387	1.33514	5.66498	16.8906	24.0546			group1_WT	5.33104		group1_WT	7.3342		group1_WT	3.91722			16.5	0.0608	0.7658
															CalpB	33.7904	34.4084	39.3716	30.6013	12.1787		CG32104	12.5472	13.2918	11.7806	10.8441	14.8181		CG34371	0.719872	1.04033	1.8676	7.26609	24.0586			group1_WT	6.36043		group1_WT	3.2986		group1_WT	5.20649			16.6	0.0597	0.7723
															Meics	31.7399	31.5595	30.5039	19.9075	13.3467		CG32163	19.1299	12.1918	15.1717	26.4224	13.7451		CG12885	0.421582	0.455201	1.49223	4.67658	24.1674			group1_WT	5.15567		group1_WT	5.82028		group1_WT	4.27233			16.7	0.056	0.7709
															Top3beta	49.3211	44.7569	44.5876	37.2966	40.7883		CG32174	10.4601	7.8003	5.41072	7.5518	13.963		svp	0.470879	1.0375	1.8091	3.57475	24.1798			group1_WT	4.7883		group1_WT	5.41463		group1_WT	3.99981			16.8	0.0568	0.7713
															Rlip	25.4989	24.7722	22.9319	9.56582	13.4068		CG32202	76.5021	55.1048	66.3601	78.6898	57.433		tld	1.44875	3.27301	13.4545	54.7012	24.2214			group1_WT	5.24537		group1_WT	5.54405		group1_WT	4.38569			16.9	0.0592	0.7726
															Mipp2	32.1413	27.3436	30.2273	20.4494	7.85191		CG32212	25.9412	18.8729	10.8994	6.25894	16.7636		CG5002	0.66937	0.645623	2.01193	10.6693	24.3372			group1_WT	6.6496		group1_WT	7.30761		group1_WT	5.60194			17	0.0585	0.7704
															UBL3	102.295	96.2833	77.456	40.614	65.068		CG3223	39.0339	32.7829	41.3183	65.7528	38.9785		CG2145	1.48334	3.19701	4.27896	28.9223	24.3808			group1_WT	4.47751		group1_WT	5.28431		group1_WT	5.96283			17.1	0.0604	0.7706
															tyf	73.2836	77.0176	73.4241	35.7636	36.9262		CG3224	72.4205	52.4546	56.8548	63.6712	55.1301		CR43264	1.33542	0.778429	6.25582	36.2621	24.6187			group1_WT	6.52195		group1_WT	6.01412		group1_WT	6.49692			17.2	0.0591	0.7731
															cib	653.149	539.156	391.154	136.506	88.3527		CG3226	225.368	160.341	94.6938	69.338	81.8948		Scr	0.364828	0.812971	1.65201	4.84837	24.9166			group1_WT	5.17167		group1_WT	4.74606		group1_WT	0.924222			17.3	0.0568	0.7741
															dgt4	59.0611	34.8574	35.9015	36.4266	24.7442		CG32264	35.7847	35.7465	43.7424	35.3425	53.3477		Ilp6	2.20337	2.02481	3.05092	5.98876	24.9496			group1_WT	9.7251		group1_WT	6.43555		group1_WT	4.76043			17.4	0.0577	0.7728
															CG14818	69.2119	44.5151	46.1844	42.1124	21.1099		CG32276	425.282	324.864	396.673	572.498	378.714		CG14252	3.9415	3.99506	6.3509	21.2645	25.165			group1_WT	5.67425		group1_WT	5.80731		group1_WT	5.31921			17.5	0.0546	0.7684
															CG14817	129.931	86.606	78.8009	66.6724	51.4239		CG32278	65.1454	56.8984	53.8443	66.8697	62.86		Orct	0.823259	1.27988	1.87963	5.97568	25.3101			group1_WT	7.00053		group1_WT	6.47015		group1_WT	3.42698			17.6	0.0557	0.7662
															CDC45L	141.712	111.653	52.229	13.8587	46.1013		CG32318	12.1481	13.8347	10.8236	11.8174	18.3296		caup	0.561923	0.676279	1.3578	4.10925	25.33			group1_WT	6.44735		group1_WT	6.40435		group1_WT	4.3343			17.7	0.0517	0.7596
															CG16833	72.3111	71.6913	47.4567	13.9139	42.9995		CG3238	52.855	52.7609	63.1715	78.536	50.9493		Cad74A	0.853724	1.35462	4.05205	22.6073	25.3414			group1_WT	5.96282		group1_WT	4.76408		group1_WT	5.69112			17.8	0.0433	0.7554
															CG12253	48.8515	43.4677	42.2372	39.6759	26.4003		CG32428	98.9696	94.4356	76.5889	47.9053	119.013		Sox14	0.735743	0.817949	1.48466	8.58919	25.3871			group1_WT	5.98057		group1_WT	8.36413		group1_WT	4.24109			17.9	0.0378	0.7571
															ApepP	63.0799	56.6467	69.6129	105.236	22.2767		CG32441	99.0146	75.8989	87.962	100.659	101.21		h	4.11028	5.55534	20.1594	95.3944	25.435			group1_WT	7.36644		group1_WT	6.94924		group1_WT	2.50678			18	0.0298	0.7537
															par-6	78.808	80.0231	89.0351	80.9689	50.2103		CG32448	44.5271	37.0491	34.8015	52.5433	43.8674		scaRNA:MeU5-C46	0.519518	3.97079	3.34997	18.2493	25.5078			group1_WT	5.93683		group1_WT	7.67431		group1_WT	5.65004			18.1	0.0295	0.7517
															myo	51.9148	55.516	68.7889	73.0769	12.3728		CG32537	17.02	14.0246	11.6463	7.57045	12.2166		dpp	1.28634	2.19114	5.90163	25.6621	25.5355			group1_WT	6.99482		group1_WT	5.08924		group1_WT	6.71251			18.2	0.0278	0.753
															mei-P26	74.7733	79.4604	69.5704	17.3598	19.7361		CG32576	46.7763	38.3397	38.2998	56.885	27.111		GstT4	1.66161	3.67034	3.09828	8.67693	25.6595			group1_WT	6.85015		group1_WT	5.31383		group1_WT	4.8925			18.3	0.0279	0.7541
															gus	387.275	390.105	488.356	360.097	198.126		CG32579	45.6445	36.5925	36.3391	25.1357	42.5925		yellow-e2	1.58179	0.870753	2.60618	7.06673	25.6715			group1_WT	7.02714		group1_WT	6.31531		group1_WT	4.85291			18.4	0.0237	0.7538
															msk	252.649	255.421	259.892	126.227	53.8507		CG3262	105.779	91.2252	96.9324	105.222	95.6666		CR33963	0.615694	1.60565	2.86397	4.60618	25.7362			group1_WT	5.75029		group1_WT	7.34885		group1_WT	6.44724			18.5	0.0221	0.752
															cav	85.9635	72.1848	88.6212	91.2497	52.8316		CG32625	52.6606	42.609	54.7066	79.804	30.4868		CG32407	0.957062	0.799775	1.53968	4.40993	25.7646			group1_WT	4.46464		group1_WT	5.6045		group1_WT	3.69515			18.6	0.0221	0.7519
															eIF5B	58.5098	54.7505	53.055	30.2934	46.4107		CG32676	62.0819	65.1604	48.6785	19.5982	80.8263		CG9170	1.77831	2.67369	3.39605	8.85202	25.8001			group1_WT	5.68102		group1_WT	5.10401		group1_WT	1.09157			18.7	0.0208	0.7526
															bip1	53.5894	49.9143	22.1457	1.02349	0.999685		CG32756	27.4456	24.0138	33.192	22.3465	27.999		grnd	1.22595	1.62032	5.85751	34.5136	25.8793			group1_WT	4.88031		group1_WT	7.14081		group1_WT	4.22816			18.8	0.0163	0.7517
															aft	28.5156	27.2112	10.2054	1.63797	2.89248		CG32856	38.927	27.7712	19.0445	24.3767	62.4121		ind	0.985847	0.99146	3.22658	14.932	26.0022			group1_WT	5.39758		group1_WT	5.51696		group1_WT	5.6735			18.9	0.0183	0.753
															X11L	31.9515	35.8071	36.7593	15.5132	11.2914		CG3295	40.4483	33.9333	27.9816	28.0321	56.5606		CG5958	3.71784	4.32062	4.43764	4.99456	26.1606			group1_WT	7.72792		group1_WT	6.30899		group1_WT	3.60502			19	0.0167	0.7521
															Ubc10	148.777	111.99	123.83	100.071	43.7524		CG33052	43.2557	31.3182	18.5159	13.2059	30.2987		CG16791	0.722103	1.2101	2.06635	6.02108	26.2664			group1_WT	4.61442		group1_WT	5.31321		group1_WT	1.82295			19.1	0.0135	0.7497
															Tsc1	43.6039	48.6892	58.5887	57.9222	11.8708		CG3308	20.6966	18.9152	22.1799	20.6453	26.9713		wb	0.544008	0.902443	2.37171	6.95852	26.5001			group1_WT	5.79576		group1_WT	7.21182		group1_WT	4.80495			19.2	0.006	0.7438
															Sara	22.9875	25.5129	19.1153	8.68879	15.5499		CG33116	67.0416	65.5221	73.1742	61.5736	144.4		gt	3.60127	5.69518	21.6659	81.9021	26.537			group1_WT	6.00279		group1_WT	8.25149		group1_WT	5.24606			19.3	0.0031	0.7442
															SRPK	127.04	122.43	135.803	113.84	82.7935		CG33169	57.9066	40.8298	22.2587	17.2298	29.8449		Shroom	1.1767	2.04995	4.16488	16.1757	26.6925			group1_WT	5.52561		group1_WT	6.07884		group1_WT	2.777			19.4	-0.0014	0.74
															Rep	27.3688	23.4697	28.3593	30.6856	17.4759		CG33170	77.9126	49.4628	63.9692	100.844	79.3043		RhoL	1.31121	2.2897	2.276	7.12127	26.7449			group1_WT	4.66323		group1_WT	5.48801		group1_WT	5.043			19.5	-0.0065	0.7349
															Pten	59.366	77.9228	90.8664	60.0267	61.1642		CG33229	90.0198	73.6474	83.9277	79.0635	141.783		msl-2	2.67745	2.82009	6.18514	34.8682	26.8792			group1_WT	4.5763		group1_WT	7.10178		group1_WT	5.16399			19.6	-0.0025	0.7283
															Prosbeta3	354.987	275.963	320.119	432.796	76.1504		CG33303	96.9159	92.5534	60.5289	52.3097	139.907		tutl	0.879589	2.09953	4.16272	17.628	26.9372			group1_WT	6.83654		group1_WT	7.30565		group1_WT	5.37206			19.7	-0.0077	0.722
															Noa36	92.856	75.1562	81.3054	99.9081	30.2806		CG3335	34.2476	31.5489	39.3679	55.0766	41.7441		CG1806	1.43828	1.95669	4.21155	19.1375	26.9487			group1_WT	4.9848		group1_WT	6.61836		group1_WT	4.48796			19.8	-0.0124	0.7179
															Dronc	68.6005	67.9255	79.8463	84.5639	12.8553		CG3337	23.6982	16.68	12.3741	14.5593	24.4257		tai	2.19575	2.70767	3.43483	4.27673	26.9905			group1_WT	4.94541		group1_WT	7.77016		group1_WT	2.04145			19.9	-0.0185	0.7138
															Idgf4	239.099	176.85	206.929	311.471	33.0524		CG3358	31.503	26.926	25.3837	25.8847	24.0086		CG34025	2.16044	0.290035	1.3892	5.07819	27.2207			group1_WT	5.77381		group1_WT	4.82135		group1_WT	5.46118			20	-0.0222	0.7101
															Hsc70Cb	191.321	181.802	145.897	81.2914	162.746		CG33672	68.1919	60.329	57.5293	40.57	82.8254		ktub	0.40848	0.49322	1.77379	7.11515	27.2367			group1_WT	4.62816		group1_WT	6.19128		group1_WT	4.64071			20.1	-0.0175	0.7104
															Su(var)2-HP2	47.4497	51.8119	60.4667	41.5569	48.8084		CG3368	25.2425	20.3213	5.69131	4.81716	15.2964		CG31431	1.63487	1.63268	3.26059	5.66865	27.2514			group1_WT	5.80518		group1_WT	6.13521		group1_WT	4.59807			20.2	-0.0187	0.7086
															HDAC6	35.5252	32.1822	29.6101	12.7024	13.1792		CG33774	38.4092	7.69678	13.9145	36.6359	27.4427		CR45130	3.93344	4.13971	5.2423	7.46408	27.3471			group1_WT	6.37222		group1_WT	6.68545		group1_WT	3.88417			20.3	-0.0176	0.7104
															Grip84	97.3815	83.7689	34.0106	11.2358	32.0536		CG33964	18.203	16.1665	6.84094	3.72053	15.1427		Cadps	0.941678	2.8727	3.58249	7.73122	27.416			group1_WT	6.45277		group1_WT	7.50507		group1_WT	5.01671			20.4	-0.0164	0.7123
															Grip128	51.222	50.1677	34.4905	5.67081	10.8119		CG34001	26.4701	20.9911	9.70624	8.14036	16.3053		sick	0.770133	1.71847	2.52033	9.68683	27.4482			group1_WT	4.96269		group1_WT	4.576		group1_WT	4.40936			20.5	-0.0263	0.7102
															ear	38.1788	38.539	43.5933	35.4982	20.462		CG34008	32.75	21.4336	27.2486	40.4061	20.0336		Tret1-1	1.66749	2.29101	2.86715	5.84696	28.1211			group1_WT	6.44627		group1_WT	4.99642		group1_WT	3.77194			20.6	-0.0302	0.7098
															CG1307	173.577	123.016	153.796	225.161	68.9587		CG3402	81.2228	70.9144	58.2109	40.6494	90.1579		mgl	0.596391	0.878415	2.21052	5.20592	28.1242			group1_WT	6.3832		group1_WT	6.29229		group1_WT	5.95535			20.7	-0.0355	0.7033
															CG5704	25.3083	23.5354	27.0625	25.2425	1.57471		CG34039	29.7381	16.2938	4.61871	11.4812	24.9236		CG2070	0.0581712	0.044109	0.301409	2.71265	28.1243			group1_WT	6.68426		group1_WT	5.22714		group1_WT	3.91874			20.8	-0.0393	0.6988
															CG5991	66.6254	67.192	73.1224	41.1269	16.243		CG34116	15.1403	12.2215	5.11246	4.49318	7.63919		olf413	0.508855	0.912719	1.85246	3.76905	28.1841			group1_WT	6.0845		group1_WT	4.46815		group1_WT	5.03242			20.9	-0.0414	0.6961
															Hmg-2	24.2515	17.4724	23.5806	24.7537	7.86305		CG34132	145.291	93.2519	46.9414	21.1392	51.8814		CG8654	1.38691	1.75553	4.65995	33.5019	28.1879			group1_WT	5.2086		group1_WT	6.45998		group1_WT	3.1869			21	-0.048	0.6938
															CG5707	29.7258	24.4406	27.1648	11.6859	0.0788089		CG34140	27.6953	21.6632	19.8569	17.2222	31.3232		insc	3.39468	3.42401	2.11014	5.40756	28.2073			group1_WT	5.63552		group1_WT	4.55969		group1_WT	5.13462			21.1	-0.0535	0.6934
															Apc2	51.6082	54.1578	64.9262	77.9087	25.6401		CG34149	14.986	11.7616	6.62793	7.45906	7.66894		Slc45-1	0.743389	2.21104	1.57267	5.88684	28.2106			group1_WT	5.89955		group1_WT	6.34313		group1_WT	3.49125			21.2	-0.0623	0.6921
															Ady43A	35.3613	23.9933	6.43801	4.01929	0.321854		CG34150	21.5158	14.5075	2.45031	2.76713	21.0597		ETH	4.55763	4.96987	4.53889	8.14737	28.3449			group1_WT	5.56127		group1_WT	5.775		group1_WT	0.586309			21.3	-0.0661	0.692
															alpha-Man-IIb	34.6905	42.2807	49.9544	38.9989	21.8613		CG34163	42.9049	23.9085	40.784	54.0286	46.081		CG31125	1.25676	0.963454	2.81229	10.3995	28.7175			group1_WT	5.33605		group1_WT	1.85153		group1_WT	5.47589			21.4	-0.064	0.7012
															Taz	45.1379	36.6631	33.9628	15.6252	12.3308		CG34174	27.0851	19.9801	25.1572	35.9799	23.6085		GstE9	3.47755	3.89884	2.04366	6.11153	28.9724			group1_WT	5.87191		group1_WT	6.2807		group1_WT	2.73464			21.5	-0.0643	0.704
															nes	73.7094	74.6366	82.2051	43.5575	49.3307		CG34183	64.6715	54.5533	39.4464	29.8278	33.6942		CG5281	1.62621	1.71755	3.11929	14.4323	29.0022			group1_WT	6.0277		group1_WT	5.60327		group1_WT	2.64491			21.6	-0.0672	0.6999
															l(1)G0045	21.8196	18.3078	17.4794	11.6062	15.2176		CG34229	39.8831	31.3632	33.6359	61.7642	26.0239		bnl	0.454889	0.716141	1.93642	6.45776	29.0786			group1_WT	5.0032		group1_WT	2.58232		group1_WT	4.9707			21.7	-0.072	0.6961
															fu12	49.5369	51.5041	45.2804	6.09871	3.15959		CG34242	45.1007	27.5693	26.5126	41.3992	40.7251		CG30089	0.926751	1.37965	3.27431	15.7579	29.0831			group1_WT	5.78159		group1_WT	6.51608		group1_WT	4.55433			21.8	-0.0707	0.6944
															CG6171	73.5995	61.6555	71.5817	54.9848	22.4745		CG34250	23.1869	13.3515	9.47257	9.91385	12.2164		hh	0.779374	1.0114	2.20942	9.58867	29.2696			group1_WT	4.56327		group1_WT	1.86121		group1_WT	4.80333			21.9	-0.0724	0.6892
															CG7857	57.8741	48.1053	34.0495	6.94143	6.10772		CG3430	75.3527	66.2279	42.96	26.0035	42.3816		RhoU	3.26175	3.30139	4.58358	19.2215	29.2856			group1_WT	4.30177		group1_WT	4.12054		group1_WT	2.86274			22	-0.0775	0.6849
															XRCC1	31.4935	28.0089	31.3332	21.8551	14.2578		CG34317	59.1378	40.9518	15.8091	14.8643	36.2423		Wnt2	0.450503	0.597666	1.32254	5.42142	29.3641			group1_WT	5.03526		group1_WT	5.21539		group1_WT	7.39136			22.1	-0.0822	0.6803
															Rad23	392.013	350.437	404.084	425.087	208.513		CG3436	140.443	112.47	122.507	151.919	124.424		CadN	0.875015	2.02896	2.89381	6.05862	29.5336			group1_WT	4.83586		group1_WT	6.52179		group1_WT	4.23064			22.2	-0.0863	0.6761
															Nhe1	31.3001	31.0514	26.9808	6.18837	15.0155		CG3499	59.1379	49.9986	53.8175	53.6117	63.3761		sc	2.16311	4.72562	33.1348	18.9976	29.6061			group1_WT	5.11889		group1_WT	5.90084		group1_WT	4.38325			22.3	-0.0891	0.6773
															Thd1	32.5526	39.2757	43.3802	25.9843	6.23779		CG3500	49.3365	34.9978	16.3752	18.5854	45.9865		CG14111	1.63448	4.40087	13.7996	89.7349	29.9039			group1_WT	5.90852		group1_WT	1.06785		group1_WT	6.28885			22.4	-0.0924	0.676
															CG11403	33.0166	28.2982	13.9312	4.73487	17.0307		CG3527	65.9728	53.9518	63.1325	77.0487	55.7051		Kaz-m1	3.26461	5.88533	3.6955	5.69815	30.2024			group1_WT	5.3749		group1_WT	2.52288		group1_WT	4.82726			22.5	-0.0955	0.6744
															STUB1	115.194	98.8495	115.081	113.457	8.33076		CG3542	46.8172	39.9303	49.4945	55.146	49.5912		ltl	1.1507	1.69877	4.46729	25.5076	30.3284			group1_WT	4.74337		group1_WT	6.53108		group1_WT	4.96444			22.6	-0.1012	0.6689
															CSN5	83.2432	70.2415	79.0651	127.506	40.356		CG3570	59.5944	38.9864	22.6079	11.8391	23.5034		CG14629	2.15347	6.57709	6.55271	5.69436	30.5768			group1_WT	5.69947		group1_WT	6.65867		group1_WT	1.91967			22.7	-0.1039	0.6609
															CSN4	91.8244	72.1121	88.8749	126.113	42.6193		CG3594	33.5052	27.2306	31.6302	41.709	30.734		CG31808	1.82209	16.9745	7.68048	5.34269	30.9687			group1_WT	6.28501		group1_WT	6.46383		group1_WT	5.82906			22.8	-0.106	0.657
															CSN3	68.976	66.1236	80.7599	110.366	41.1237		CG3634	38.0097	34.244	35.5378	19.9202	34.9725		Prat2	0.297315	0.828009	2.09528	6.58765	31.2754			group1_WT	6.24381		group1_WT	5.97356		group1_WT	2.04109			22.9	-0.1136	0.6544
															CG17322	34.9832	26.2334	31.3615	17.2355	1.03677		CG3638	27.1852	28.2861	28.7386	30.2996	66.0999		CG32073	0.391328	2.38393	3.40149	10.0283	31.2884			group1_WT	5.84016		group1_WT	6.15381		group1_WT	5.01025			23	-0.1176	0.6547
															ValRS	39.8842	38.4528	37.696	17.4933	23.3858		CG3645	38.059	28.4924	24.917	32.5518	34.8579		CG5773	0.721896	1.10769	1.1199	2.44302	31.3721			group1_WT	4.81248		group1_WT	8.70836		group1_WT	5.07051			23.1	-0.1213	0.6472
															ThrRS	123.309	107.202	119.812	134.731	62.3492		CG3652	75.4429	47.4511	9.7253	14.7949	45.5183		fd96Cb	0.679672	1.11539	2.16451	7.54038	31.7001			group1_WT	4.98611		group1_WT	4.7349		group1_WT	4.74221			23.2	-0.127	0.6415
															LysRS	176.665	132.287	147.727	139.421	39.3244		CG3663	38.7582	26.9993	12.1251	7.73238	16.6469		grn	0.808101	1.26822	2.7609	8.51001	31.7376			group1_WT	6.71233		group1_WT	6.98463		group1_WT	4.40856			23.3	-0.1257	0.6357
															LeuRS-m	23.9836	23.9452	20.1722	7.99157	11.7605		CG3689	134.958	99.5427	49.2037	50.5102	132.931		CG10283	0.854334	1.75017	4.30144	23.4559	31.8056			group1_WT	6.33963		group1_WT	8.07392		group1_WT	5.1537			23.4	-0.1226	0.6351
															IleRS	78.5952	83.5678	101.796	111.821	43.8956		CG3702	94.629	89.3505	53.9276	41.3979	118.911		CG14291	0.763489	0.971282	2.30885	5.24742	31.8481			group1_WT	4.96429		group1_WT	5.74633		group1_WT	4.92873			23.5	-0.1273	0.6314
															HisRS	78.3566	62.9735	67.1043	50.5824	24.9767		CG3704	51.041	41.2856	47.7487	62.8511	40.5561		rau	0.800185	1.07906	2.31429	10.8489	31.9094			group1_WT	7.20169		group1_WT	3.73772		group1_WT	4.92973			23.6	-0.1298	0.6294
															GlyRS	64.443	57.387	42.3958	18.074	39.935		CG3711	13.3961	12.7098	5.41803	6.09459	15.2056		miple1	0.947665	4.15671	3.00685	5.84483	31.9367			group1_WT	5.64554		group1_WT	6.78684		group1_WT	3.78008			23.7	-0.1342	0.6251
															GlnRS	63.7051	60.106	51.997	32.4134	21.8855		CG3719	67.9216	47.9701	52.4189	67.1545	51.7375		btd	0.729233	1.56592	4.02669	19.0412	32.0546			group1_WT	6.46994		group1_WT	5.9856		group1_WT	5.08025			23.8	-0.1372	0.6246
															CysRS	30.5019	29.3641	20.5952	8.2724	10.0678		CG3732	53.9215	45.2172	56.9642	76.5658	60.868		CG10591	0.30733	0.0193586	5.2141	0.153375	32.2061			group1_WT	7.17683		group1_WT	7.08164		group1_WT	4.65062			23.9	-0.1356	0.6233
															l(1)G0196	34.392	36.3514	41.0994	38.9142	7.4922		CG3756	28.052	21.3733	14.5194	8.88591	34.3701		blanks	0.433275	0.533879	1.81435	12.5466	32.2494			group1_WT	6.57955		group1_WT	6.9391		group1_WT	3.53426			24	-0.133	0.6223
															l(1)G0193	53.653	51.9548	67.1594	88.9195	36.5125		CG3760	195.615	130.454	63.8371	42.7542	111.777		PH4alphaEFB	0.869476	1.40573	2.23187	7.85211	33.13			group1_WT	5.93967		group1_WT	1.22529		group1_WT	3.34217			24.1	-0.1366	0.6214
															l(1)G0156	176.253	161.435	156.895	115.452	98.0132		CG3764	26.3858	27.5439	13.6772	13.2403	25.673		Fas3	2.79663	6.78198	7.81878	5.36271	33.209			group1_WT	4.10976		group1_WT	6.90356		group1_WT	5.62819			24.2	-0.1412	0.6165
															temp	32.5048	30.2157	34.4859	23.0469	10.6104		CG3773	45.3193	36.6538	10.8983	9.62412	19.5724		oc	1.13606	2.07444	6.02186	32.1971	33.3187			group1_WT	6.24909		group1_WT	6.39547		group1_WT	3.21009			24.3	-0.1381	0.6162
															Tcp-1zeta	249.879	217.47	151.322	49.7732	84.9199		CG3776	66.5998	60.0206	75.4455	104.61	71.0469		btl	0.810608	0.897745	2.41976	7.23926	33.3535			group1_WT	5.90823		group1_WT	6.74823		group1_WT	3.238			24.4	-0.1409	0.6157
															Rip11	66.5736	59.4552	50.4239	10.2018	35.6522		CG3781	22.0274	13.7746	5.77362	12.8895	20.3125		cv-c	0.88818	1.78853	2.28093	4.9784	33.4119			group1_WT	5.6559		group1_WT	5.58446		group1_WT	4.91025			24.5	-0.1434	0.6075
															fz4	45.5375	45.4781	27.8667	4.50289	12.1952		CG3792	45.1434	42.577	16.8209	14.9293	45.4037		sprt	1.37632	1.7932	3.91211	13.9672	33.5043			group1_WT	7.25844		group1_WT	4.44142		group1_WT	6.22857			24.6	-0.1471	0.6062
															bgm	92.3352	77.0077	25.9582	2.48654	8.65144		CG3793	26.6005	20.0576	18.7417	15.4921	18.4294		esg	2.3955	3.3933	17.9307	25.0773	33.717			group1_WT	5.46807		group1_WT	6.62862		group1_WT	5.13544			24.7	-0.1547	0.6015
															Amph	36.7144	37.3052	28.901	6.15952	10.3397		CG3803	18.5103	16.8849	12.2721	14.8654	20.8243		mew	0.928494	2.29531	4.66489	19.9925	33.9451			group1_WT	5.1247		group1_WT	6.67056		group1_WT	1.22241			24.8	-0.1593	0.5992
															Tim8	205.232	125.408	94.063	26.308	56.1642		CG3838	28.5876	28.0174	34.4764	40.4782	30.8632		tin	1.15292	0.932888	2.70596	11.603	34.3691			group1_WT	7.40882		group1_WT	6.08346		group1_WT	4.67399			24.9	-0.1611	0.5932
															Stam	35.5116	34.0551	41.294	48.8552	14.7368		CG3857	11.5488	11.3496	11.4552	10.5165	16.3548		Lip4	0.564832	0.990361	1.96008	5.70247	34.4502			group1_WT	5.1697		group1_WT	2.81126		group1_WT	9.41671			25	-0.1642	0.589
															RecQ5	45.2275	49.7215	48.1878	22.0387	39.4976		CG3862	15.6564	12.4636	5.37563	6.50819	6.61416		sens	0.509486	0.610501	1.77143	6.92001	34.4721			group1_WT	5.81952		group1_WT	6.26092		group1_WT	3.77239			25.1	-0.1649	0.5912
															Dnz1	45.3837	39.8946	49.0276	48.4538	23.7912		CG3909	63.2014	48.9516	55.5244	80.2562	45.9832		CG3829	1.11166	1.99982	2.07557	5.9414	34.6767			group1_WT	5.04263		group1_WT	0.874847		group1_WT	6.15005			25.2	-0.1632	0.5911
															D12	26.3962	27.6003	22.4168	12.4068	20.4387		CG3918	59.7811	54.848	63.4181	76.091	48.0034		CG8745	1.04141	3.83437	2.9068	7.33615	35.1403			group1_WT	8.73041		group1_WT	5.65535		group1_WT	4.37314			25.3	-0.1599	0.5922
															Madm	26.8198	24.5153	23.5782	20.3807	21.0881		CG3940	31.4867	25.1887	10.9702	7.38684	20.9391		Cyp6d5	2.77059	2.01412	4.21118	10.1377	35.2207			group1_WT	5.46673		group1_WT	6.12532		group1_WT	4.69117			25.4	-0.1591	0.5893
															CG2061	28.534	23.4007	8.22666	0.544653	0.501674		CG3995	39.5683	34.3454	40.3408	47.3309	35.3749		Scgdelta	0.789213	1.4991	2.31706	8.74769	35.2831			group1_WT	7.96301		group1_WT	6.1389		group1_WT	4.44688			25.5	-0.16	0.5898
															spd-2	129.427	120.424	95.551	37.3372	83.1606		CG4041	25.2802	20.2449	16.449	11.3547	18.1392		ASPP	1.05471	1.85452	6.01847	33.1887	35.3743			group1_WT	6.2106		group1_WT	5.41477		group1_WT	5.4365			25.6	-0.1589	0.5895
															EDTP	89.3897	90.8716	106.233	63.034	17.3084		CG4045	41.8198	33.0255	36.3641	48.8438	26.867		wake	4.32053	6.48645	10.209	50.663	35.4299			group1_WT	6.16201		group1_WT	4.62621		group1_WT	2.06355			25.7	-0.1589	0.5926
															CG1344	77.5822	78.7548	89.3011	91.0719	42.6163		CG4050	32.9883	32.9955	20.5787	22.8895	50.7194		ush	4.6755	4.39151	4.76271	15.6782	35.7706			group1_WT	6.53914		group1_WT	7.25947		group1_WT	5.64246			25.8	-0.1584	0.5932
															TBCD	25.578	26.915	20.7624	14.3036	20.1555		CG4065	30.6551	25.3781	8.88929	12.3355	39.4524		Dr	0.555373	0.769515	1.93004	7.00428	35.7814			group1_WT	5.95095		group1_WT	7.89133		group1_WT	4.05191			25.9	-0.1597	0.5974
															CG10254	202.706	198.833	101.955	10.7751	21.4176		CG4074	19.4054	17.805	9.44971	14.35	11.657		tal-1A	1.90682	3.2598	14.8744	43.672	35.8749			group1_WT	6.12666		group1_WT	7.36747		group1_WT	3.17277			26	-0.1623	0.5994
															ana2	59.436	52.201	39.3764	12.0536	9.77951		CG4098	25.7693	13.7179	4.41152	8.57161	15.3794		Cyt-b5-r	2.02298	2.20244	1.77983	6.47273	36.0461			group1_WT	5.09987		group1_WT	2.18852		group1_WT	4.96212			26.1	-0.1648	0.5979
															CG7115	78.1739	73.058	67.6936	24.3664	11.4635		CG4101	60.6658	34.9957	38.7532	61.1669	55.8758		tty	2.89759	3.81463	5.1621	13.4919	36.0635			group1_WT	5.30434		group1_WT	8.13528		group1_WT	3.92514			26.2	-0.1709	0.5948
															CG7609	33.5995	29.8231	18.3819	7.04072	16.8185		CG41128	217.999	138.72	191.895	330.685	147.107		eya	0.576135	0.518006	1.95202	6.89081	36.256			group1_WT	4.66636		group1_WT	5.57982		group1_WT	4.02084			26.3	-0.173	0.5936
															CG3679	112.359	112.643	119.016	44.5526	19.0609		CG4119	41.9321	45.8127	56.9939	61.4424	54.8358		CG32982	1.70788	2.53667	4.74787	23.6272	36.3011			group1_WT	7.67935		group1_WT	6.33025		group1_WT	7.2868			26.4	-0.1776	0.5872
															Ublcp1	103.96	84.0837	105.177	145.44	40.9062		CG4159	24.0995	18.5258	16.232	22.9783	34.0711		ImpE2	1.40883	5.64343	12.8533	17.8263	36.4807			group1_WT	4.9717		group1_WT	7.47255		group1_WT	5.32142			26.5	-0.1872	0.5821
															tapas	74.0679	70.1213	42.6121	4.30048	1.47076		CG42232	44.0856	50.0252	51.0959	43.8979	109.439		mid	1.13381	1.6526	4.71232	20.5527	36.767			group1_WT	7.06335		group1_WT	7.54086		group1_WT	5.29399			26.6	-0.1835	0.5834
															beta4GalNAcTA	25.7131	22.3422	7.22676	1.36631	5.09701		CG42239	121.912	85.7055	84.4842	100.455	68.2438		tinc	0.761491	1.4672	4.40488	18.1374	36.8452			group1_WT	5.8722		group1_WT	3.44904		group1_WT	1.67518			26.7	-0.1828	0.5822
															lili	49.998	52.6939	60.208	33.2225	42.1608		CG42259	49.711	27.0555	35.4131	50.8839	22.1211		Doc2	0.77965	1.01458	3.16272	18.1032	36.8978			group1_WT	5.28577		group1_WT	6.34686		group1_WT	5.00678			26.8	-0.1793	0.5823
															CG1927	102.626	91.2828	102.761	127.472	9.37538		CG4230	17.6927	18.1065	21.373	29.288	24.0459		CG9629	2.23618	3.03879	4.27987	12.2019	37.0377			group1_WT	4.8236		group1_WT	6.20965		group1_WT	4.33943			26.9	-0.1761	0.5835
															CG10863	89.3208	80.7315	70.3819	27.6201	1.67952		CG42359	30.7243	19.5209	16.2024	15.3161	29.1501		pyd3	2.72243	3.92347	4.4537	10.81	37.2147			group1_WT	6.65875		group1_WT	7.15068		group1_WT	5.20308			27	-0.1783	0.5807
															pgant3	22.2122	21.6505	23.4991	17.6927	17.1543		CG42376	55.4814	38.9591	11.389	11.8948	18.9996		trh	0.655614	0.902381	2.02736	5.37974	37.3302			group1_WT	5.43096		group1_WT	7.92829		group1_WT	4.97105			27.1	-0.1768	0.579
															CG18659	46.5425	43.3147	37.0108	16.1344	24.0241		CG42382	16.231	12.9981	14.2759	14.6285	15.3423		ds	0.585191	0.727131	2.15714	5.85938	37.5408			group1_WT	5.67203		group1_WT	5.03838		group1_WT	4.13502			27.2	-0.1721	0.581
															CG5498	47.4464	40.2041	28.4215	10.0537	26.1611		CG42389	25.2297	29.9726	25.2092	11.3917	37.9894		run	2.2355	4.2606	18.5935	57.3141	38.631			group1_WT	5.27333		group1_WT	5.60179		group1_WT	5.63895			27.3	-0.1717	0.5812
															Cand1	37.4625	37.7921	41.0477	37.994	35.965		CG42455	18.9859	17.6403	18.7899	23.9861	16.9991		disco	1.0894	1.49958	4.10136	22.0742	39.4475			group1_WT	4.80491		group1_WT	7.97432		group1_WT	0.441463			27.4	-0.1685	0.5813
															cert	33.1912	34.039	34.1265	16.3787	16.9545		CG42456	32.7544	32.2409	18.891	13.5206	17.6713		Irk3	1.09777	0.923121	1.67405	6.49425	39.5918			group1_WT	6.85017		group1_WT	5.82227		group1_WT	5.35153			27.5	-0.1728	0.5751
															mino	70.6461	67.0825	65.9078	33.9931	7.93027		CG42503	36.4208	32.2954	32.3504	40.3807	33.4357		CG10623	0.651348	0.832157	2.10233	7.02184	39.7085			group1_WT	3.95563		group1_WT	5.34188		group1_WT	4.5611			27.6	-0.1762	0.5738
															PCB	45.856	39.2645	17.608	2.40544	3.79481		CG42557	40.8671	28.3104	28.7563	25.7765	26.1393		tup	1.06119	1.5057	3.6442	15.5081	40.0326			group1_WT	4.43835		group1_WT	5.62159		group1_WT	4.91676			27.7	-0.1788	0.5699
															CG6191	28.1136	27.9264	20.6073	11.9931	13.1647		CG4266	45.3949	47.8538	67.0988	69.0258	84.2719		zfh2	0.678033	1.47322	2.8378	8.69699	40.5151			group1_WT	4.81199		group1_WT	6.49741		group1_WT	5.04058			27.8	-0.1774	0.5662
															CG7601	30.1399	27.3255	29.5554	18.7297	16.8205		CG42672	26.5788	29.4848	28.1565	24.3297	28.3977		hbs	1.13394	1.12647	2.65375	7.26173	40.775			group1_WT	9.35856		group1_WT	4.7964		group1_WT	6.08154			27.9	-0.1805	0.5664
															CG7028	42.2009	42.8773	54.6624	65.7877	25.8273		CG42676	27.6263	20.8161	22.357	24.8319	30.342		Ten-a	0.937468	1.42328	3.90789	10.9638	40.9208			group1_WT	5.39985		group1_WT	2.94511		group1_WT	2.23524			28	-0.1829	0.5653
															GstE12	59.0662	45.6077	34.46	32.9498	26.4432		CG4291	25.0192	18.5778	13.7843	16.0173	24.6529		CG14321	2.29995	1.33473	2.75338	17.0924	41.0721			group1_WT	7.04342		group1_WT	6.63922		group1_WT	2.3546			28.1	-0.1794	0.5681
															CG2790	41.6702	37.2865	42.1975	37.2556	18.8581		CG4293	41.2043	33.7531	35.6182	39.8858	29.357		rho	1.73814	2.75859	7.25639	41.8284	41.0948			group1_WT	4.99466		group1_WT	7.41238		group1_WT	3.68419			28.2	-0.178	0.5675
															pdgy	51.7589	48.1071	47.712	22.4054	21.7631		CG4294	13.7005	15.0637	19.4288	21.2	26.4436		Orct2	0.971844	1.1823	2.60768	8.98149	41.4815			group1_WT	8.17623		group1_WT	4.93108		group1_WT	5.63144			28.3	-0.1765	0.5678
															Ulp1	84.2913	92.072	100.367	84.7622	86.296		CG43427	35.0546	40.1873	42.1154	26.8875	56.1682		lmd	0.908083	1.56365	2.68872	10.8547	41.6023			group1_WT	4.89222		group1_WT	5.6663		group1_WT	4.35631			28.4	-0.1751	0.5629
															Dic1	21.718	20.3077	17.6462	12.5274	4.14672		CG43658	20.9808	21.0143	23.0286	10.5729	41.0518		CG30015	2.22663	2.90751	7.91502	46.2561	42.3271			group1_WT	6.87892		group1_WT	6.90042		group1_WT	4.66501			28.5	-0.1711	0.5618
															CG6404	90.5263	71.5826	43.0922	14.9986	23.1909		CG43736	66.821	66.5182	82.7779	108.533	113.025		Wnt4	0.98157	2.23007	2.74199	8.18953	42.7021			group1_WT	5.5587		group1_WT	5.50721		group1_WT	4.20284			28.6	-0.1714	0.5596
															glob1	86.2336	72.7876	89.7572	119.136	46.8758		CG43759	18.8747	19.1143	25.9155	13.8335	25.722		ph-p	1.90225	2.06768	5.03574	21.165	42.9465			group1_WT	6.60704		group1_WT	4.42318		group1_WT	4.84798			28.7	-0.1665	0.5631
															VhaSFD	84.9839	82.9032	83.6956	60.6707	30.1536		CG43781	148.815	142.885	153.337	207.045	242.141		dally	1.55355	2.43523	3.74978	10.6941	43.0834			group1_WT	4.42166		group1_WT	6.18591		group1_WT	5.68791			28.8	-0.1651	0.5649
															Mtch	89.2588	74.8911	69.7715	47.6298	56.9075		CG43954	39.2287	38.4176	38.7786	14.8427	42.5698		CG5399	4.10514	11.9688	4.77927	7.15673	43.1737			group1_WT	6.54131		group1_WT	6.24931		group1_WT	6.15124			28.9	-0.1654	0.567
															Dgp-1	23.3168	22.189	24.6222	20.3946	21.0572		CG44002	24.7206	18.251	17.7134	16.7207	17.1236		NetA	1.21689	1.90162	3.98525	23.1614	43.4272			group1_WT	4.57448		group1_WT	7.63875		group1_WT	3.53237			29	-0.1634	0.5665
															CAH2	38.978	41.1736	39.3309	7.49606	0.378379		CG44242	125.344	90.554	114.56	207.357	86.3678		bap	0.277065	0.312381	1.46205	5.2995	43.5015			group1_WT	4.96171		group1_WT	6.81607		group1_WT	3.79461			29.1	-0.1622	0.5635
															Ogg1	26.1435	25.3879	26.4197	25.624	12.4889		CG45049	52.5649	50.6807	59.2421	78.0355	102.55		nerfin-1	1.30945	1.42985	2.93887	8.72793	43.518			group1_WT	5.55332		group1_WT	7.0111		group1_WT	4.6057			29.2	-0.16	0.5706
															rdgBbeta	51.6248	49.7317	51.2942	26.4	18.8108		CG45092	27.8521	30.6698	30.2469	16.8169	31.4234		Cdep	1.44065	2.1119	4.1668	14.6954	43.5679			group1_WT	6.37934		group1_WT	5.91906		group1_WT	4.20427			29.3	-0.1631	0.5698
															ric8a	34.4265	31.0677	34.4285	27.3702	22.352		CG45100	46.8433	38.6419	49.3127	67.917	32.4004		ckn	1.94738	2.12735	5.86424	27.9203	43.8742			group1_WT	6.20569		group1_WT	5.81108		group1_WT	5.88937			29.4	-0.1676	0.5738
															l(1)G0334	183.081	159.817	135.323	24.9302	23.0768		CG4537	46.3532	41.4747	33.9937	52.6971	36.6525		rst	2.7372	4.35603	5.27905	10.1731	43.9211			group1_WT	6.95045		group1_WT	7.15799		group1_WT	1.80581			29.5	-0.1738	0.5689
															l(1)G0289	153.5	149.212	174.656	188.46	35.0835		CG4554	13.2606	13.883	8.30654	12.6946	28.672		Nhe2	2.97136	3.24452	5.65912	22.37	44.0602			group1_WT	6.18409		group1_WT	6.13533		group1_WT	0.544238			29.6	-0.1731	0.5656
															l(1)G0255	181.795	136.925	84.6388	21.6468	19.4972		CG4598	97.6776	75.6708	40.5763	19.3743	40.3786		CG43332	3.72956	2.26428	4.45266	10.002	44.1946			group1_WT	5.25108		group1_WT	5.83603		group1_WT	6.07189			29.7	-0.168	0.5664
															Ptpmeg2	108.947	104.161	123.382	112.651	51.1209		CG4603	62.2375	42.33	20.4675	20.9065	48.1533		Toll-7	1.01566	1.73742	3.12715	6.53405	44.2462			group1_WT	6.22705		group1_WT	5.21637		group1_WT	4.59742			29.8	-0.1606	0.5709
															Ankle2	99.8737	98.8321	109.83	78.925	78.1451		CG4611	15.8745	15.7611	18.1569	24.5288	15.7807		CG2930	2.12308	5.336	4.68241	14.0427	44.5954			group1_WT	5.30241		group1_WT	6.38608		group1_WT	4.33059			29.9	-0.1631	0.5699
															Cdc7	84.7902	84.0673	60.7277	11.8175	19.2952		CG4619	20.3049	19.8123	20.7388	15.3318	22.6654		bab2	0.99924	1.45641	2.80492	8.58423	44.6394			group1_WT	5.15926		group1_WT	6.19268		group1_WT	3.65195			30	-0.1654	0.5691
															fal	65.6613	70.4918	62.9641	16.1344	7.13641		CG4622	38.2753	32.4518	40.5331	51.7972	29.084		ato	0.731484	0.844243	5.64456	8.15208	45.2767			group1_WT	6.75094		group1_WT	4.3015		group1_WT	4.85891			30.1	-0.1688	0.5678
															Tob	36.5981	37.7497	43.4121	26.14	4.86993		CG4645	50.5672	36.4171	26.2762	26.9812	52.6612		ex	2.39575	3.04289	5.07239	12.2504	46.1392			group1_WT	6.11447		group1_WT	7.03234		group1_WT	3.75129			30.2	-0.1634	0.5689
															Drep2	101.615	101.597	122.211	142.892	16.6861		CG4646	49.4867	31.7233	16.8246	24.0124	33.5905		aos	3.50917	3.8789	6.52616	18.3155	46.1663			group1_WT	0.907325		group1_WT	6.19402		group1_WT	3.48516			30.3	-0.1607	0.5706
															Kap3	35.7953	31.7832	12.3497	2.64148	6.58761		CG4679	43.062	36.928	20.8574	15.1441	33.1967		salm	0.99816	1.98401	6.29213	34.4369	46.6108			group1_WT	5.83405		group1_WT	7.42703		group1_WT	4.93362			30.4	-0.1627	0.5688
															JhI-21	111.001	101.999	111.698	107.256	47.1777		CG4729	55.2145	50.2663	55.2266	56.878	49.3653		hkb	1.73364	2.81474	10.8813	53.322	46.837			group1_WT	8.18425		group1_WT	6.42041		group1_WT	3.9207			30.5	-0.1605	0.569
															Ilk	57.6388	50.8897	54.9624	34.7455	32.7794		CG4743	21.1107	17.0891	14.1522	13.3267	12.3015		Sema-5c	4.30971	5.24938	7.45586	15.8558	47.1723			group1_WT	5.58198		group1_WT	4.91761		group1_WT	4.87723			30.6	-0.1615	0.5728
															I-2	58.6602	52.5816	61.306	70.7541	29.0259		CG4788	79.8362	60.2854	75.4061	96.2727	46.6038		sm	2.24458	4.10208	5.82387	8.23655	47.5274			group1_WT	6.7619		group1_WT	5.58253		group1_WT	4.46409			30.7	-0.1601	0.5724
															Ercc1	31.7835	25.1357	22.1409	8.00451	0.686273		CG4789	72.061	49.2022	16.3485	7.92885	29.1307		Abd-B	0.922411	1.60614	3.108	10.2549	47.6836			group1_WT	5.33783		group1_WT	5.10959		group1_WT	2.10458			30.8	-0.1524	0.5766
															ECSIT	31.2322	23.8933	25.7728	28.4298	11.0359		CG4813	41.6101	24.8258	5.9706	18.26	34.824		Tmhs	1.33787	2.12954	5.84545	28.413	47.7992			group1_WT	6.75894		group1_WT	6.90903		group1_WT	4.26433			30.9	-0.1461	0.5798
															CG11070	34.1947	32.8856	19.0895	4.75467	13.3511		CG4820	16.3179	12.9038	13.6529	19.454	15.132		corn	1.47079	1.97733	6.16736	35.3044	47.9028			group1_WT	4.83531		group1_WT	6.84619		group1_WT	4.15047			31	-0.1462	0.5817
															rtet	61.2907	58.3547	64.9462	63.9363	10.5665		CG4848	22.5584	18.8458	14.5351	8.41059	19.8884		insb	0.930516	1.52488	2.89166	9.91615	47.9426			group1_WT	7.15155		group1_WT	6.56957		group1_WT	1.0844			31.1	-0.1464	0.5833
															Hrd3	46.1227	49.1171	57.3443	41.1268	34.9431		CG4853	23.4294	22.5336	12.6324	8.11885	21.1739		sisA	3.16733	5.33376	30.7748	85.1559	48.3113			group1_WT	5.55297		group1_WT	5.12477		group1_WT	2.60574			31.2	-0.1483	0.5812
															Usp1	52.2469	56.5099	66.3646	38.2196	22.2362		CG4858	26.5475	20.1227	17.9331	34.3261	36.3239		Galt	1.25967	2.21277	3.16254	11.9588	48.3689			group1_WT	6.34416		group1_WT	5.80665		group1_WT	6.21336			31.3	-0.155	0.5765
															Mtpalpha	140.42	121.961	118.904	69.1744	15.3609		CG4866	63.563	54.7735	64.5765	105.921	67.7251		d	0.863307	1.16187	3.67554	14.0012	48.4669			group1_WT	6.55466		group1_WT	6.61119		group1_WT	5.79672			31.4	-0.1584	0.5735
															CG17841	68.3356	61.7551	63.2456	55.8194	50.6304		CG4882	65.6896	45.7908	26.4121	24.3361	39.4069		babos	2.16048	3.74707	3.09438	11.9314	48.5282			group1_WT	5.738		group1_WT	7.40147		group1_WT	4.98315			31.5	-0.1573	0.5766
															CG31705	37.2173	30.355	37.0129	58.6172	13.2902		CG4896	15.6109	15.7874	8.53532	10.8809	19.2518		stumps	1.93463	2.67275	5.80735	29.205	48.5365			group1_WT	6.82026		group1_WT	5.83841		group1_WT	2.11219			31.6	-0.1556	0.58
															CG3530	26.5313	24.2613	26.4621	16.1224	11.5624		CG4936	55.8551	52.3435	63.5838	63.0068	65.5993		Tps1	1.07769	2.12557	2.80299	8.97203	48.6774			group1_WT	4.56505		group1_WT	5.85845		group1_WT	4.04571			31.7	-0.1578	0.5773
															ZnT35C	45.4089	38.6286	25.5992	4.47425	8.54728		CG4957	36.6905	23.4575	8.74016	8.32563	15.1018		Ppn	1.66427	6.43619	5.39848	7.88477	49.0426			group2_mettl3-14(M-,Z+)	6.74655		group2_mettl3-14(M-,Z+)	6.10711		group2_mettl3-14(M-,Z+)	6.48464			31.8	-0.1624	0.5734
															ics	84.0826	70.7954	82.9408	82.8293	40.1462		CG4975	16.8946	16.1417	19.0163	19.0352	17.4848		CG34376	3.77352	4.28394	5.47583	10.5738	49.1859			group2_mettl3-14(M-,Z+)	5.41792		group2_mettl3-14(M-,Z+)	6.46708		group2_mettl3-14(M-,Z+)	4.76576			31.9	-0.1636	0.5702
															phtf	31.4911	31.8789	35.1096	36.6047	15.8874		CG5021	68.6281	45.938	24.1945	10.8223	31.9281		CR45108	0.841981	0.72485	2.88418	8.76978	49.1865			group2_mettl3-14(M-,Z+)	8.23553		group2_mettl3-14(M-,Z+)	6.41792		group2_mettl3-14(M-,Z+)	5.07381			32	-0.1588	0.5731
															aralar1	53.4364	46.0398	27.6411	2.13172	0.946967		CG5044	31.7925	24.3632	8.66316	5.90916	13.742		CG7884	1.33775	2.08823	6.65566	40.1788	49.4455			group2_mettl3-14(M-,Z+)	5.2856		group2_mettl3-14(M-,Z+)	5.52761		group2_mettl3-14(M-,Z+)	6.20039			32.1	-0.157	0.5708
															CG11902	22.3621	23.6207	16.4252	6.14263	11.6263		CG5045	78.7624	54.1334	58.91	115.895	67.1861		ems	1.29882	1.81744	4.89166	21.4737	50.3124			group2_mettl3-14(M-,Z+)	9.56855		group2_mettl3-14(M-,Z+)	5.44964		group2_mettl3-14(M-,Z+)	5.30304			32.2	-0.1537	0.5727
															mRpL50	82.0706	54.446	52.225	59.4127	40.6912		CG5104	39.9887	32.9977	40.1469	44.3845	45.6299		odd	2.67801	3.89904	11.4454	65.824	50.4056			group2_mettl3-14(M-,Z+)	8.03424		group2_mettl3-14(M-,Z+)	6.22522		group2_mettl3-14(M-,Z+)	5.69208			32.3	-0.1512	0.5764
															VhaPPA1-1	195.656	151.322	153.352	78.389	84.1211		CG5110	63.3298	40.2491	44.0061	48.7707	36.4968		uif	0.971033	1.58203	6.29262	24.457	50.4643			group2_mettl3-14(M-,Z+)	6.49719		group2_mettl3-14(M-,Z+)	5.93709		group2_mettl3-14(M-,Z+)	4.34645			32.4	-0.1487	0.5766
															VhaM9.7-b	226.639	192.268	178.244	104.086	71.292		CG5114	41.8867	30.8485	21.9145	20.7008	56.1844		CG13868	2.19373	5.64109	9.51186	40.1201	50.8207			group2_mettl3-14(M-,Z+)	6.03201		group2_mettl3-14(M-,Z+)	10.6844		group2_mettl3-14(M-,Z+)	5.71163			32.5	-0.1449	0.5817
															VhaAC39-1	171.028	157.304	158.301	74.1369	45.1642		CG5118	21.2228	19.2825	10.9852	5.93894	24.1004		meso18E	2.59374	2.51148	3.96793	8.3259	50.8771			group2_mettl3-14(M-,Z+)	6.85575		group2_mettl3-14(M-,Z+)	5.71537		group2_mettl3-14(M-,Z+)	6.10305			32.6	-0.1401	0.5852
															Vha100-2	125.989	124.657	108.513	14.6217	15.5628		CG5126	31.5509	24.0107	13.641	9.97451	23.5709		CG8468	1.56462	3.80642	3.41466	5.56677	51.3046			group2_mettl3-14(M-,Z+)	6.36792		group2_mettl3-14(M-,Z+)	5.50798		group2_mettl3-14(M-,Z+)	5.79214			32.7	-0.1356	0.5851
															Rpt1	182.725	149.905	152.446	104.198	128.042		CG5149	49.415	49.44	59.1702	44.4067	74.4774		kni	3.5435	5.6645	18.1503	96.4371	51.3538			group2_mettl3-14(M-,Z+)	6.97384		group2_mettl3-14(M-,Z+)	6.80303		group2_mettl3-14(M-,Z+)	3.38633			32.8	-0.1326	0.585
															Rpn6	185.693	173.278	187.841	205.679	150.109		CG5167	22.4972	17.5117	11.6166	17.2276	24.663		Spn28Da	4.30907	1.48594	1.78257	9.1041	51.3704			group2_mettl3-14(M-,Z+)	8.26678		group2_mettl3-14(M-,Z+)	4.79982		group2_mettl3-14(M-,Z+)	6.55361			32.9	-0.1327	0.5827
															Rpn5	231.852	208.728	198.9	97.1894	104.897		CG5181	44.8999	41.2401	47.8432	72.8357	30.1917		klu	0.674913	0.899539	2.63922	7.73739	51.8462			group2_mettl3-14(M-,Z+)	5.42572		group2_mettl3-14(M-,Z+)	6.42258		group2_mettl3-14(M-,Z+)	6.45668			33	-0.1335	0.5825
															Rpn2	160.379	140.408	103.052	57.689	91.6145		CG5188	12.6591	10.3062	10.5108	14.7058	11.5281		ft	0.765117	0.823741	3.1761	8.52714	51.8889			group2_mettl3-14(M-,Z+)	5.16354		group2_mettl3-14(M-,Z+)	5.91439		group2_mettl3-14(M-,Z+)	5.73805			33.1	-0.1339	0.5828
															Rpn12	265.764	215.227	253.362	369.168	117.178		CG5190	38.1193	31.8257	31.8163	38.1331	25.9189		spdo	0.819308	1.09482	2.91967	10.2487	52.0187			group2_mettl3-14(M-,Z+)	4.42628		group2_mettl3-14(M-,Z+)	4.9565		group2_mettl3-14(M-,Z+)	4.70445			33.2	-0.1364	0.5814
															RfC38	121.486	86.4282	92.8235	100.44	38.3632		CG5191	25.665	25.4443	29.7878	32.9141	27.5514		cas	1.45929	1.68788	4.33343	16.1001	52.0313			group2_mettl3-14(M-,Z+)	6.22735		group2_mettl3-14(M-,Z+)	4.88322		group2_mettl3-14(M-,Z+)	6.06004			33.3	-0.1379	0.5816
															Nhe3	37.5819	35.3516	32.281	9.54325	15.6045		CG5196	43.5033	32.3056	14.8997	14.9152	46.279		peb	1.63648	2.00437	4.67152	13.7404	52.3437			group2_mettl3-14(M-,Z+)	5.90538		group2_mettl3-14(M-,Z+)	1.57917		group2_mettl3-14(M-,Z+)	6.23024			33.4	-0.1332	0.5822
															Mst85C	84.7286	62.9057	77.4098	99.0417	31.1438		CG5220	61.3065	49.4111	58.7118	74.996	48.8276		yellow-e3	2.63436	1.85868	4.90036	29.7435	52.4701			group2_mettl3-14(M-,Z+)	10.8161		group2_mettl3-14(M-,Z+)	2.96229		group2_mettl3-14(M-,Z+)	5.24211			33.5	-0.1303	0.5834
															Lnk	37.8913	38.9196	45.7036	42.2745	30.6619		CG5235	66.7386	74.431	90.6577	91.9212	89.8801		CG30431	1.32748	0.553522	2.71022	10.6506	52.5423			group2_mettl3-14(M-,Z+)	5.64672		group2_mettl3-14(M-,Z+)	7.48046		group2_mettl3-14(M-,Z+)	5.22309			33.6	-0.1276	0.5845
															Fmr1	100.573	106.191	90.1445	31.5815	29.3791		CG5262	28.4474	27.8896	24.7335	9.87434	26.3988		CG3097	1.24869	1.73346	3.75214	10.5425	53.0564			group2_mettl3-14(M-,Z+)	5.76104		group2_mettl3-14(M-,Z+)	3.18086		group2_mettl3-14(M-,Z+)	6.20588			33.7	-0.1289	0.5817
															Dhit	23.9811	22.9168	22.6698	26.1423	2.23398		CG5270	12.754	12.155	4.34107	4.21998	12.7206		Oscillin	2.58182	2.48872	4.50553	20.3783	54.2771			group2_mettl3-14(M-,Z+)	6.21105		group2_mettl3-14(M-,Z+)	9.45957		group2_mettl3-14(M-,Z+)	1.76066			33.8	-0.1245	0.5875
															CG18508	66.0119	52.9927	53.0682	46.4705	14.566		CG5274	24.9055	19.0816	16.7925	13.6306	21.1312		lin-28	1.59698	2.29201	3.95468	12.1544	54.3698			group2_mettl3-14(M-,Z+)	6.89689		group2_mettl3-14(M-,Z+)	4.57934		group2_mettl3-14(M-,Z+)	5.41948			33.9	-0.1266	0.5944
															Dak1	74.3416	65.2393	62.9658	58.5967	50.6279		CG5290	11.9999	11.5943	9.68658	4.92896	10.971		CG8596	2.05222	1.75399	4.13151	11.8762	54.8875			group2_mettl3-14(M-,Z+)	6.47654		group2_mettl3-14(M-,Z+)	4.78274		group2_mettl3-14(M-,Z+)	5.76599			34	-0.1216	0.5918
															CSN6	83.6478	73.2688	83.8308	124.581	45.7822		CG5316	30.4489	33.8243	37.0729	48.1647	34.0861		btsz	4.12027	6.61665	20.615	116.158	55.1815			group2_mettl3-14(M-,Z+)	5.92307		group2_mettl3-14(M-,Z+)	6.30566		group2_mettl3-14(M-,Z+)	5.7548			34.1	-0.1205	0.5914
															CG17328	25.3779	21.9106	20.4642	14.7115	12.825		CG5355	121.945	120.79	148.827	199.65	136.026		Socs36E	1.62589	2.72664	6.29763	37.6882	55.3024			group2_mettl3-14(M-,Z+)	7.37654		group2_mettl3-14(M-,Z+)	6.57895		group2_mettl3-14(M-,Z+)	3.24159			34.2	-0.1262	0.5868
															CG4935	23.7998	19.9312	19.0832	15.0718	7.27005		CG5382	50.7545	33.0946	9.76539	15.3367	32.4136		CG9650	2.73159	3.79871	6.42944	9.52834	55.6573			group2_mettl3-14(M-,Z+)	5.58432		group2_mettl3-14(M-,Z+)	4.78563		group2_mettl3-14(M-,Z+)	6.10674			34.3	-0.1317	0.5822
															CG33090	42.8902	44.6745	45.9866	16.5967	9.1188		CG5447	56.4569	52.4641	63.5033	80.0405	62.0014		Antp	1.90006	2.69737	4.92696	17.1192	55.9381			group2_mettl3-14(M-,Z+)	7.20905		group2_mettl3-14(M-,Z+)	3.92546		group2_mettl3-14(M-,Z+)	5.41704			34.4	-0.1387	0.5804
															CG16865	49.262	40.7336	46.439	48.863	32.6702		CG5482	59.4422	61.3809	70.2003	75.8431	75.6905		rpr	2.50966	2.82808	5.25588	27.9179	56.1663			group2_mettl3-14(M-,Z+)	8.34236		group2_mettl3-14(M-,Z+)	1.55281		group2_mettl3-14(M-,Z+)	3.52616			34.5	-0.1425	0.5788
															CG8788	48.9228	44.1264	51.84	53.5782	40.7449		CG5484	66.4671	55.6153	62.0882	41.6277	65.0918		gcm	1.53287	1.66596	3.63605	13.9732	56.3736			group2_mettl3-14(M-,Z+)	5.96535		group2_mettl3-14(M-,Z+)	6.58505		group2_mettl3-14(M-,Z+)	5.32585			34.6	-0.1443	0.5744
															xmas-2	35.6322	43.6343	44.652	19.6939	19.8742		CG5500	55.5962	38.2181	27.5326	16.6679	25.4739		srp	2.56875	3.26294	8.15069	34.3736	56.5326			group2_mettl3-14(M-,Z+)	6.63358		group2_mettl3-14(M-,Z+)	5.18432		group2_mettl3-14(M-,Z+)	4.91643			34.7	-0.1422	0.5768
															tant	57.6795	46.7299	54.9936	58.4064	37.8563		CG5516	64.3465	49.7342	58.3655	73.2453	46.3379		sog	3.07666	4.93428	17.1533	114.934	57.3366			group2_mettl3-14(M-,Z+)	6.45471		group2_mettl3-14(M-,Z+)	5.58417		group2_mettl3-14(M-,Z+)	4.69727			34.8	-0.1439	0.5765
															Spn88Ea	67.1481	57.0367	65.6537	49.7278	3.08177		CG5522	58.4526	61.2655	75.3912	89.0298	110.196		brk	1.79595	2.78541	7.50763	42.1682	57.5309			group2_mettl3-14(M-,Z+)	4.66773		group2_mettl3-14(M-,Z+)	1.64678		group2_mettl3-14(M-,Z+)	4.6678			34.9	-0.145	0.5773
															Spn27A	36.2593	29.3211	36.6342	52.9144	13.5737		CG5532	89.1067	60.9581	71.1465	114.434	67.138		ase	0.77363	1.01932	2.63097	9.53103	58.0218			group2_mettl3-14(M-,Z+)	6.30239		group2_mettl3-14(M-,Z+)	4.76953		group2_mettl3-14(M-,Z+)	4.95243			35	-0.1439	0.5782
															sds22	56.2057	45.3852	40.2398	20.3193	23.49		CG5590	62.0213	43.9049	45.7904	69.2195	36.9006		E(spl)m3-HLH	2.44172	1.82516	4.11965	9.54029	58.3575			group2_mettl3-14(M-,Z+)	6.3242		group2_mettl3-14(M-,Z+)	6.27526		group2_mettl3-14(M-,Z+)	4.03862			35.1	-0.1405	0.5801
															Dd	72.6255	69.4332	80.4386	86.0089	56.2558		CG5611	13.5805	11.8089	5.29876	2.65879	12.1925		Pvf3	1.14254	2.01015	3.27148	10.5781	58.9296			group2_mettl3-14(M-,Z+)	7.90043		group2_mettl3-14(M-,Z+)	6.42488		group2_mettl3-14(M-,Z+)	7.59564			35.2	-0.1423	0.5833
															icln	120.483	99.539	119.216	141.011	20.7699		CG5641	76.6792	57.7486	59.3225	43.5939	85.4332		Doc3	1.64108	2.03327	5.40292	32.0666	60.4225			group2_mettl3-14(M-,Z+)	5.30299		group2_mettl3-14(M-,Z+)	7.59413		group2_mettl3-14(M-,Z+)	6.8908			35.3	-0.1403	0.586
															disp	27.1868	29.5376	31.4048	27.7081	27.382		CG5676	135.916	99.2057	128.184	219.104	162.827		Gs2	4.33594	8.32366	7.23281	10.9215	60.4282			group2_mettl3-14(M-,Z+)	6.34265		group2_mettl3-14(M-,Z+)	5.79131		group2_mettl3-14(M-,Z+)	4.74002			35.4	-0.1348	0.5904
															ced-6	184.516	174.509	200.086	81.2846	54.9934		CG5721	62.511	43.2086	14.694	13.5683	53.9614		CG34383	1.28698	2.34204	6.60589	26.5233	60.9724			group2_mettl3-14(M-,Z+)	6.82711		group2_mettl3-14(M-,Z+)	4.96577		group2_mettl3-14(M-,Z+)	9.03344			35.5	-0.135	0.59
															Surf1	30.289	19.754	12.1559	4.81627	2.54833		CG5727	33.0458	29.7492	35.0405	37.0527	28.4141		bowl	1.83868	2.27407	3.97042	14.0594	60.975			group2_mettl3-14(M-,Z+)	5.28595		group2_mettl3-14(M-,Z+)	6.57046		group2_mettl3-14(M-,Z+)	4.67123			35.6	-0.134	0.5896
															Debcl	77.7708	61.5019	35.9198	4.53633	2.60022		CG5742	16.7922	16.4105	12.4922	7.69712	19.0087		wntD	2.73504	2.38629	4.97798	29.5899	61.7134			group2_mettl3-14(M-,Z+)	6.51801		group2_mettl3-14(M-,Z+)	5.15758		group2_mettl3-14(M-,Z+)	3.54164			35.7	-0.1343	0.5947
															Prosbeta5	258.696	188.949	218.511	309.78	69.6878		CG5745	46.2145	39.9749	44.938	42.7542	45.5933		MFS14	1.82711	2.8543	5.70359	33.7859	61.7756			group2_mettl3-14(M-,Z+)	6.81853		group2_mettl3-14(M-,Z+)	5.94783		group2_mettl3-14(M-,Z+)	6.10897			35.8	-0.1363	0.5962
															Mkrn1	112.675	108.044	132.211	145.179	48.9357		CG5746	160.208	157.811	167.688	84.5413	156.96		pnr	1.64329	1.58738	4.38737	16.999	62.4558			group2_mettl3-14(M-,Z+)	6.36967		group2_mettl3-14(M-,Z+)	5.42793		group2_mettl3-14(M-,Z+)	4.61019			35.9	-0.1415	0.5933
															Men-b	58.3729	50.7621	32.0168	1.69618	2.09483		CG5800	38.5135	39.4092	47.2924	53.2463	42.8838		scrt	1.1143	2.0945	3.80498	11.7983	63.001			group2_mettl3-14(M-,Z+)	2.21975		group2_mettl3-14(M-,Z+)	9.29719		group2_mettl3-14(M-,Z+)	4.85885			36	-0.1364	0.5958
															ssh	52.9167	56.4017	46.9694	18.4044	21.3691		CG5815	25.3629	27.2006	29.9134	27.7265	26.0583		CG4194	1.72722	1.6289	4.50664	10.7725	63.829			group2_mettl3-14(M-,Z+)	4.98528		group2_mettl3-14(M-,Z+)	4.29379		group2_mettl3-14(M-,Z+)	4.75034			36.1	-0.14	0.5959
															Las	41.0887	28.6505	27.4907	16.0594	15.459		CG5830	31.4736	32.8977	31.7443	43.8074	66.2248		ec	1.4958	2.40319	6.4693	31.9042	64.6946			group2_mettl3-14(M-,Z+)	6.66727		group2_mettl3-14(M-,Z+)	5.0963		group2_mettl3-14(M-,Z+)	2.29075			36.2	-0.142	0.5947
															slmo	146.169	112.536	118.743	87.4061	53.6687		CG5846	29.5754	16.3545	2.56019	7.46855	12.8997		mirr	1.19553	1.57039	3.70764	12.7362	66.0175			group2_mettl3-14(M-,Z+)	6.40269		group2_mettl3-14(M-,Z+)	5.27043		group2_mettl3-14(M-,Z+)	4.60461			36.3	-0.1412	0.5949
															fu2	44.3929	45.7369	48.1882	24.0346	22.2533		CG5861	100.53	73.4803	72.9557	69.4983	95.5166		wg	1.60565	2.45833	4.93852	21.5767	66.288			group2_mettl3-14(M-,Z+)	5.49689		group2_mettl3-14(M-,Z+)	6.779		group2_mettl3-14(M-,Z+)	4.4175			36.4	-0.1379	0.5969
															FKBP59	147.204	122.694	44.3794	10.2317	29.6206		CG5862	26.8702	19.5926	25.8961	41.3203	30.4368		robo1	1.21858	2.37492	4.93189	17.3005	68.1828			group2_mettl3-14(M-,Z+)	7.2974		group2_mettl3-14(M-,Z+)	5.71672		group2_mettl3-14(M-,Z+)	6.62552			36.5	-0.1384	0.5951
															Ext2	20.6555	23.657	27.7869	19.9923	13.6744		CG5885	142.472	103.832	80.7391	71.9662	286.633		Ect3	1.28927	2.34061	3.43388	14.9375	68.2414			group2_mettl3-14(M-,Z+)	6.40117		group2_mettl3-14(M-,Z+)	5.14996		group2_mettl3-14(M-,Z+)	5.57837			36.6	-0.1392	0.5936
															COQ7	72.3044	48.7913	31.7818	11.8761	23.1613		CG5934	57.0919	44.4943	50.4782	51.6296	45.1865		Him	1.20543	1.27897	4.05533	13.4537	68.2672			group2_mettl3-14(M-,Z+)	7.77052		group2_mettl3-14(M-,Z+)	7.42673		group2_mettl3-14(M-,Z+)	4.42843			36.7	-0.1355	0.5934
															CHORD	45.2199	41.7456	37.2717	46.4707	29.0134		CG5961	16.8327	13.4506	9.61185	6.12967	15.9367		Smvt	1.98168	1.35987	2.38335	9.82776	68.8861			group2_mettl3-14(M-,Z+)	5.80375		group2_mettl3-14(M-,Z+)	5.85508		group2_mettl3-14(M-,Z+)	5.57337			36.8	-0.1378	0.5882
															Tsp42Ee	99.4269	98.0049	107.788	101.342	96.9918		CG5986	102.813	76.2184	93.6343	174.014	80.0084		pros	1.29613	2.01438	5.29024	24.5222	69.3922			group2_mettl3-14(M-,Z+)	6.13352		group2_mettl3-14(M-,Z+)	5.03466		group2_mettl3-14(M-,Z+)	5.19334			36.9	-0.1385	0.586
															312	36.9907	27.6915	26.3899	22.2043	20.1743		CG5989	32.67	26.9848	12.9554	11.3731	10.3022		Esp	2.008	1.64183	4.7085	16.0784	69.6431			group2_mettl3-14(M-,Z+)	7.02516		group2_mettl3-14(M-,Z+)	5.27594		group2_mettl3-14(M-,Z+)	5.84735			37	-0.1401	0.5853
															CG13373	117.061	85.4073	86.8457	62.2225	13.9922		CG6028	47.3601	37.6585	28.1041	19.7838	24.2024		Sr-CII	4.28884	5.69902	19.0564	122.802	69.7563			group2_mettl3-14(M-,Z+)	6.4028		group2_mettl3-14(M-,Z+)	4.25641		group2_mettl3-14(M-,Z+)	7.54908			37.1	-0.1444	0.5864
															CG14806	71.2847	54.9401	64.5813	59.5064	37.515		CG6066	55.7107	42.7765	56.1583	80.1331	35.6915		CG10933	2.91124	3.12216	5.27426	21.6382	71.2344			group2_mettl3-14(M-,Z+)	9.29957		group2_mettl3-14(M-,Z+)	1.32962		group2_mettl3-14(M-,Z+)	4.48956			37.2	-0.1467	0.5827
															CG3603	22.5702	15.9633	6.15096	0.639868	0.46486		CG6094	38.3411	25.0607	15.5456	10.6946	24.6689		Mipp1	3.26057	5.16236	6.87252	33.5135	71.3853			group2_mettl3-14(M-,Z+)	5.68102		group2_mettl3-14(M-,Z+)	5.51627		group2_mettl3-14(M-,Z+)	4.74972			37.3	-0.148	0.5808
															CG10802	34.6587	30.0192	37.9475	44.881	17.9745		CG6153	55.2552	38.7984	21.3365	16.4734	19.3059		Dscam1	1.24219	2.27451	5.65264	21.2922	71.5026			group2_mettl3-14(M-,Z+)	6.3159		group2_mettl3-14(M-,Z+)	2.9959		group2_mettl3-14(M-,Z+)	4.29823			37.4	-0.1442	0.5841
															CG10803	31.3118	32.3861	32.0868	19.6451	22.0001		CG6179	46.8853	35.1646	45.5671	74.5641	34.091		CG13029	4.97181	5.09168	6.1647	28.1558	71.8784			group2_mettl3-14(M-,Z+)	4.63217		group2_mettl3-14(M-,Z+)	6.77166		group2_mettl3-14(M-,Z+)	4.12748			37.5	-0.1452	0.5838
															CG2875	67.9476	63.2195	67.6953	74.6335	50.6655		CG6230	47.1343	53.3504	57.4886	46.7977	98.1334		Notum	1.73939	3.17357	8.27193	30.8091	72.7201			group2_mettl3-14(M-,Z+)	6.44861		group2_mettl3-14(M-,Z+)	5.56919		group2_mettl3-14(M-,Z+)	6.56884			37.6	-0.146	0.5836
															HIP-R	76.0958	67.3995	78.7641	81.0354	8.69123		CG6254	23.2214	22.1934	26.079	38.7757	27.3472		mfas	2.659	4.55961	7.42148	24.5933	73.56			group2_mettl3-14(M-,Z+)	7.86237		group2_mettl3-14(M-,Z+)	6.78398		group2_mettl3-14(M-,Z+)	5.75217			37.7	-0.1453	0.579
															CG2938	56.5484	61.5482	69.3637	51.7515	5.25678		CG6308	15.2252	9.0185	2.76029	2.84444	7.28102		CG42342	1.74358	2.35904	5.13121	14.7169	73.8984			group2_mettl3-14(M-,Z+)	6.20681		group2_mettl3-14(M-,Z+)	6.39324		group2_mettl3-14(M-,Z+)	4.96337			37.8	-0.1441	0.5811
															Usf	27.1049	23.7686	21.966	11.2769	18.8593		CG6330	26.1593	25.3615	25.2275	29.4649	56.0047		CR42491	2.32795	2.56821	7.15696	19.7008	75.927			group2_mettl3-14(M-,Z+)	6.07084		group2_mettl3-14(M-,Z+)	5.9164		group2_mettl3-14(M-,Z+)	2.07442			37.9	-0.143	0.5816
															CG11436	32.0599	31.6747	31.7522	17.8431	23.764		CG6340	47.9644	38.7558	20.8682	38.1066	85.788		Hsp70Bb	0.51965	1.75069	2.08253	10.1351	75.9699			group2_mettl3-14(M-,Z+)	4.7147		group2_mettl3-14(M-,Z+)	6.42871		group2_mettl3-14(M-,Z+)	2.56254			38	-0.1422	0.5809
															CG6927	154.344	135.997	63.6961	1.36532	0.344302		CG6379	18.373	15.7901	10.6969	13.646	45.6402		wor	1.17728	1.46222	3.80387	11.4164	76.1603			group2_mettl3-14(M-,Z+)	5.60585		group2_mettl3-14(M-,Z+)	5.86643		group2_mettl3-14(M-,Z+)	3.79681			38.1	-0.1461	0.575
															CG6903	41.9517	32.5748	20.3812	7.61245	20.6115		CG6388	12.2964	10.6258	6.48347	7.50192	22.8343		slp2	1.56759	1.61785	5.29671	20.5725	76.8655			group2_mettl3-14(M-,Z+)	7.54814		group2_mettl3-14(M-,Z+)	5.28665		group2_mettl3-14(M-,Z+)	4.79751			38.2	-0.1432	0.5748
															CG3309	28.4722	28.1902	32.7528	27.9904	12.7001		CG6401	13.9395	12.1465	8.44968	4.54496	13.9584		abd-A	1.55599	2.33036	4.84384	14.6224	78.1524			group2_mettl3-14(M-,Z+)	6.95682		group2_mettl3-14(M-,Z+)	7.01324		group2_mettl3-14(M-,Z+)	4.5704			38.3	-0.1423	0.5727
															Usp16-45	70.9059	75.7499	93.7125	76.2474	39.3894		CG6422	100.993	97.591	117.467	125.976	99.0067		tara	3.76057	4.34967	6.84653	19.0377	78.1559			group2_mettl3-14(M-,Z+)	5.01531		group2_mettl3-14(M-,Z+)	7.92172		group2_mettl3-14(M-,Z+)	6.24272			38.4	-0.1408	0.5724
															RhoGAP5A	27.341	21.4795	28.1037	37.158	3.57772		CG6488	12.7428	9.11715	5.52909	8.05317	15.1195		Glut4EF	2.20857	4.46366	6.44171	15.9522	78.1631			group2_mettl3-14(M-,Z+)	5.75954		group2_mettl3-14(M-,Z+)	4.98394		group2_mettl3-14(M-,Z+)	6.10172			38.5	-0.1412	0.5737
															CG3160	21.8398	22.3734	14.8125	6.24923	11.0019		CG6523	159.098	117.446	154.573	264.1	233.568		ac	2.23628	2.93757	14.3079	21.0313	78.6785			group2_mettl3-14(M-,Z+)	8.39406		group2_mettl3-14(M-,Z+)	5.23265		group2_mettl3-14(M-,Z+)	6.39744			38.6	-0.1412	0.5686
															CG15771	125.453	110.656	57.6006	7.52368	16.4466		CG6567	59.395	43.8357	24.482	29.8447	33.58		en	1.91432	1.98073	5.51519	22.6128	79.1306			group2_mettl3-14(M-,Z+)	5.78954		group2_mettl3-14(M-,Z+)	2.09755		group2_mettl3-14(M-,Z+)	4.7894			38.7	-0.1418	0.569
															Usp30	49.7173	44.8538	42.5928	13.7164	16.8436		CG6568	41.1319	33.1732	10.5377	10.7225	27.7593		Drat	4.04861	6.41274	6.27693	21.7025	79.8083			group2_mettl3-14(M-,Z+)	6.60181		group2_mettl3-14(M-,Z+)	5.34378		group2_mettl3-14(M-,Z+)	4.54866			38.8	-0.1457	0.5675
															CG12236	52.6391	51.9772	37.8983	7.96659	19.1786		CG6583	75.0738	63.88	70.3566	68.5417	74.4946		CG42662	3.12145	2.31661	8.19859	48.0619	81.8298			group2_mettl3-14(M-,Z+)	5.55112		group2_mettl3-14(M-,Z+)	5.43909		group2_mettl3-14(M-,Z+)	6.24028			38.9	-0.145	0.5719
															CG3011	106.254	75.7584	32.3464	5.7511	17.8582		CG6610	78.473	48.9987	63.0865	122.63	57.164		Egfr	2.05958	3.55095	10.2124	46.889	83.186			group2_mettl3-14(M-,Z+)	6.92875		group2_mettl3-14(M-,Z+)	6.02265		group2_mettl3-14(M-,Z+)	5.15382			39	-0.1452	0.5751
															CG12728	27.7875	25.9258	35.8119	25.6498	24.7223		CG6617	110.798	66.7961	80.4365	112.801	95.4068		phu	3.50023	5.63173	13.3618	100.063	83.7256			group2_mettl3-14(M-,Z+)	5.87941		group2_mettl3-14(M-,Z+)	5.42388		group2_mettl3-14(M-,Z+)	5.20189			39.1	-0.1461	0.5745
															CG5966	30.7112	30.3446	27.5623	4.7702	0.792191		CG6654	22.0097	17.8802	14.5845	18.6321	20.6697		jbug	2.47849	4.34823	9.65311	44.6939	83.8811			group2_mettl3-14(M-,Z+)	5.82798		group2_mettl3-14(M-,Z+)	4.79556		group2_mettl3-14(M-,Z+)	6.48225			39.2	-0.143	0.5768
															raptor	36.4244	41.9367	52.9447	26.7005	21.5371		CG6674	23.2802	18.5305	19.8582	24.3594	15.9065		vvl	2.89898	4.03742	6.9302	16.8128	83.974			group2_mettl3-14(M-,Z+)	7.11121		group2_mettl3-14(M-,Z+)	6.91732		group2_mettl3-14(M-,Z+)	5.76048			39.3	-0.1416	0.5815
															Efr	30.6332	28.4594	23.0167	2.79559	1.21399		CG6693	82.2245	62.908	82.8225	137.092	82.6306		Ubx	1.61814	2.18783	4.89612	15.8197	84.6323			group2_mettl3-14(M-,Z+)	5.57837		group2_mettl3-14(M-,Z+)	4.74781		group2_mettl3-14(M-,Z+)	6.99929			39.4	-0.1414	0.5812
															CG3815	38.7389	36.8128	34.3383	13.7524	24.202		CG6695	26.418	26.242	30.1026	32.0097	32.3432		DOR	2.27896	4.69596	6.70759	27.955	86.7501			group2_mettl3-14(M-,Z+)	7.81879		group2_mettl3-14(M-,Z+)	5.33484		group2_mettl3-14(M-,Z+)	4.64514			39.5	-0.1427	0.5813
															CG3842	37.2509	29.5249	28.9915	6.41573	2.07908		CG6701	73.2221	70.3468	79.8692	90.753	73.2429		Ptr	4.10166	9.32033	28.5448	208.953	86.8778			group2_mettl3-14(M-,Z+)	6.68304		group2_mettl3-14(M-,Z+)	7.29364		group2_mettl3-14(M-,Z+)	5.32368			39.6	-0.1436	0.5831
															Marf	76.5722	75.6958	73.7026	33.9054	29.7902		CG6712	69.8604	57.2544	67.0759	111.099	91.4122		CG12643	1.8388	2.95569	4.94533	14.4555	87.4853			group2_mettl3-14(M-,Z+)	5.29834		group2_mettl3-14(M-,Z+)	6.96138		group2_mettl3-14(M-,Z+)	2.51099			39.7	-0.1443	0.5837
															CG3342	24.5983	22.9075	24.1229	17.5547	11.7603		CG6729	11.8438	10.1105	5.04457	9.37223	15.5989		CG31002	2.62091	2.9385	5.4674	18.1684	88.6616			group2_mettl3-14(M-,Z+)	6.45296		group2_mettl3-14(M-,Z+)	5.46663		group2_mettl3-14(M-,Z+)	5.24058			39.8	-0.1408	0.5859
															APC7	102.928	95.3478	65.8093	5.1042	0.205614		CG6744	30.923	27.7176	21.4558	14.636	25.2715		CG34380	1.91515	2.7087	5.65408	14.6393	88.7672			group2_mettl3-14(M-,Z+)	5.87815		group2_mettl3-14(M-,Z+)	5.00692		group2_mettl3-14(M-,Z+)	4.83901			39.9	-0.1425	0.5867
															Pink1	70.4893	63.0135	77.6332	76.9589	23.0471		CG6746	42.6604	30.8565	19.9784	17.3796	56.3748		CG33099	3.07819	2.8659	7.15966	27.2826	89.0245			group2_mettl3-14(M-,Z+)	6.48081		group2_mettl3-14(M-,Z+)	4.83896		group2_mettl3-14(M-,Z+)	0.942426			40	-0.1418	0.5862
															CG14442	68.3022	67.6649	67.9864	31.0971	40.9824		CG6758	12.1309	10.3797	8.49621	5.95409	10.1169		phyl	3.40166	3.75884	10.7143	58.0444	89.3834			group2_mettl3-14(M-,Z+)	8.44978		group2_mettl3-14(M-,Z+)	8.15416		group2_mettl3-14(M-,Z+)	4.46316			40.1	-0.1453	0.587
															CG14440	37.7996	33.393	27.0187	2.50771	0.784313		CG6766	47.2141	43.5877	48.8683	61.7798	62.1623		pxb	1.72188	2.82311	7.52875	34.2666	89.5164			group2_mettl3-14(M-,Z+)	6.86462		group2_mettl3-14(M-,Z+)	4.61839		group2_mettl3-14(M-,Z+)	2.45056			40.2	-0.1473	0.5865
															CG14438	33.6163	38.465	53.918	42.0831	32.3437		CG6769	35.6699	26.1895	20.7855	18.2171	31.0437		CrebA	4.73981	4.2494	8.34692	17.4537	91.4583			group2_mettl3-14(M-,Z+)	6.92671		group2_mettl3-14(M-,Z+)	6.54579		group2_mettl3-14(M-,Z+)	6.38317			40.3	-0.1442	0.5873
															Nf-YC	61.9979	53.7069	47.4244	16.3895	28.3759		CG6791	27.8258	30.8965	36.786	25.6265	40.2603		CG10621	3.97471	4.75823	6.76451	19.8448	93.3289			group2_mettl3-14(M-,Z+)	5.4728		group2_mettl3-14(M-,Z+)	4.8024		group2_mettl3-14(M-,Z+)	6.52176			40.4	-0.1361	0.5941
															CG14435	33.3329	31.9686	30.4341	12.4945	2.66484		CG6805	23.7595	23.7638	29.5028	37.6105	24.4404		unc-5	1.17002	2.06978	5.14616	19.3826	93.5261			group2_mettl3-14(M-,Z+)	7.27787		group2_mettl3-14(M-,Z+)	3.98643		group2_mettl3-14(M-,Z+)	4.58515			40.5	-0.1334	0.5942
															CG4558	51.0774	42.9837	45.5321	21.1146	24.1679		CG6841	21.9003	23.902	23.5476	18.5321	27.0548		SoxN	2.73024	4.17692	11.8171	69.4754	94.1535			group2_mettl3-14(M-,Z+)	5.73312		group2_mettl3-14(M-,Z+)	4.98455		group2_mettl3-14(M-,Z+)	4.92173			40.6	-0.1293	0.5962
															CG14434	69.7142	49.6919	45.9352	40.0155	5.93573		CG6843	70.7117	61.991	75.0629	96.5619	52.8802		slp1	3.5412	5.04856	16.7454	67.8337	95.2622			group2_mettl3-14(M-,Z+)	7.15249		group2_mettl3-14(M-,Z+)	5.42177		group2_mettl3-14(M-,Z+)	6.20008			40.7	-0.1248	0.6054
															CG4586	68.3285	59.0695	60.6661	31.2546	2.40108		CG6907	80.5414	67.9967	81.9842	116.812	51.9729		ab	2.2768	2.68865	6.19718	15.2546	95.9698			group2_mettl3-14(M-,Z+)	6.31701		group2_mettl3-14(M-,Z+)	3.80708		group2_mettl3-14(M-,Z+)	6.13156			40.8	-0.1287	0.6023
															CG4615	42.832	41.897	49.7151	50.0731	26.5274		CG6937	113.477	99.8497	43.7859	27.6438	75.4073		gsb	1.86111	2.24308	5.12697	22.1864	96.6044			group2_mettl3-14(M-,Z+)	6.01522		group2_mettl3-14(M-,Z+)	4.82365		group2_mettl3-14(M-,Z+)	4.33967			40.9	-0.1296	0.6016
															CG4617	27.37	22.9223	16.582	7.47775	17.2966		CG6983	36.9626	33.9415	29.2927	23.3419	38.4913		tsh	3.68167	5.18658	8.84581	32.0775	96.7524			group2_mettl3-14(M-,Z+)	9.78642		group2_mettl3-14(M-,Z+)	6.24477		group2_mettl3-14(M-,Z+)	5.63923			41	-0.1278	0.5955
															CG2059	57.8264	46.4522	41.1781	17.4833	13.7091		CG7006	73.2768	53.5467	66.2872	112.109	110.422		CG7763	2.88152	2.41243	6.10313	21.9271	97.3078			group2_mettl3-14(M-,Z+)	5.89203		group2_mettl3-14(M-,Z+)	5.59132		group2_mettl3-14(M-,Z+)	3.77348			41.1	-0.1352	0.5871
															Atg5	51.0518	45.6904	52.4414	54.0258	20.7115		CG7009	12.8087	7.14547	10.2299	14.9484	18.0828		elav	2.80252	3.72933	10.1562	36.5017	97.4988			group2_mettl3-14(M-,Z+)	5.18676		group2_mettl3-14(M-,Z+)	4.17041		group2_mettl3-14(M-,Z+)	5.00949			41.2	-0.1354	0.5866
															Dok	60.882	66.2401	74.2955	49.6047	28.2392		CG7049	20.7179	16.2319	21.3937	26.6579	17.463		CG12581	3.49088	5.49298	14.7727	76.5386	99.7033			group2_mettl3-14(M-,Z+)	6.59167		group2_mettl3-14(M-,Z+)	4.96109		group2_mettl3-14(M-,Z+)	6.21735			41.3	-0.1316	0.5854
															CG10932	70.4762	50.7646	17.3587	1.25659	0.533852		CG7071	34.859	25.4831	31.5369	45.1275	48.272		Doc1	2.46374	3.55559	7.82963	52.8642	100.035			group2_mettl3-14(M-,Z+)	5.72295		group2_mettl3-14(M-,Z+)	7.02454		group2_mettl3-14(M-,Z+)	5.26708			41.4	-0.1356	0.581
															Nek2	45.409	39.9994	38.8215	41.6072	31.4376		CG7083	22.1178	21.8027	22.6228	25.9376	23.77		VepD	2.39869	3.81828	7.60772	58.6635	102.067			group2_mettl3-14(M-,Z+)	7.10256		group2_mettl3-14(M-,Z+)	3.84899		group2_mettl3-14(M-,Z+)	5.68453			41.5	-0.1419	0.5744
															CG1444	91.0997	76.023	69.8896	42.0117	19.3535		CG7110	36.2017	36.3762	41.2018	30.0188	54.3998		pdm2	2.23399	2.7757	6.47873	27.5426	102.358			group2_mettl3-14(M-,Z+)	5.11626		group2_mettl3-14(M-,Z+)	5.59522		group2_mettl3-14(M-,Z+)	5.82279			41.6	-0.1354	0.575
															snz	24.344	25.2201	13.6875	2.9822	10.0259		CG7130	36.7169	26.0311	10.562	13.8222	25.1469		grh	2.4111	3.86336	12.2954	56.586	102.463			group2_mettl3-14(M-,Z+)	5.14011		group2_mettl3-14(M-,Z+)	5.26839		group2_mettl3-14(M-,Z+)	6.46246			41.7	-0.1358	0.5764
															mahe	74.4096	82.5826	69.6534	32.9685	40.6047		CG7137	37.5285	36.9839	41.7053	53.7732	45.1869		fj	2.4949	2.12746	7.70709	28.108	102.672			group2_mettl3-14(M-,Z+)	4.51886		group2_mettl3-14(M-,Z+)	4.48052		group2_mettl3-14(M-,Z+)	5.51408			41.8	-0.1372	0.5781
															CG10778	41.7619	28.675	24.9571	17.4515	17.7467		CG7139	44.5649	47.7871	59.3305	71.885	43.7537		nub	1.9185	2.26569	6.2768	35.9121	103.627			group2_mettl3-14(M-,Z+)	6.70904		group2_mettl3-14(M-,Z+)	5.67705		group2_mettl3-14(M-,Z+)	3.24886			41.9	-0.1399	0.5755
															UbcE2H	326.589	320.914	414.627	468.087	46.5939		CG7148	17.5673	12.1329	7.45365	21.1506	29.1186		Drsl5	2.15534	2.98793	5.90089	33.7592	105.24			group2_mettl3-14(M-,Z+)	6.78228		group2_mettl3-14(M-,Z+)	6.40468		group2_mettl3-14(M-,Z+)	2.00599			42	-0.1373	0.5771
															CG2258	23.8576	24.0636	27.9623	16.8262	2.15335		CG7154	75.7096	67.9296	83.4186	79.2689	86.032		18w	2.91612	3.85612	10.5737	45.7887	106.739			group2_mettl3-14(M-,Z+)	5.90724		group2_mettl3-14(M-,Z+)	5.26907		group2_mettl3-14(M-,Z+)	6.58791			42.1	-0.1358	0.577
															CG1575	32.889	29.0833	16.0921	6.16837	14.9607		CG7182	132.488	106.444	116.322	132.41	113.087		fkh	2.41047	3.78534	10.428	50.0948	107.317			group2_mettl3-14(M-,Z+)	6.08735		group2_mettl3-14(M-,Z+)	3.00352		group2_mettl3-14(M-,Z+)	6.09177			42.2	-0.1308	0.5783
															CG2116	48.142	43.5114	46.6079	50.5511	30.2707		CG7183	17.3316	15.3412	19.3561	24.7177	16.0228		sty	2.67934	4.00827	7.42429	26.2543	108.03			group2_mettl3-14(M-,Z+)	6.19703		group2_mettl3-14(M-,Z+)	5.64577		group2_mettl3-14(M-,Z+)	5.53975			42.3	-0.1298	0.5743
															alpha-PheRS	63.3738	52.2995	33.834	15.8338	26.7179		CG7185	123.926	119.301	142.003	112.558	138.862		Oatp58Dc	1.86686	1.56548	5.32847	17.3165	108.682			group2_mettl3-14(M-,Z+)	5.62668		group2_mettl3-14(M-,Z+)	6.03464		group2_mettl3-14(M-,Z+)	6.18705			42.4	-0.1271	0.5764
															CG2129	27.4475	23.1391	9.31327	0.195401	0.548411		CG7200	29.1049	24.624	27.151	30.9466	31.6431		comm2	3.41495	3.47105	7.95177	41.4188	117.14			group2_mettl3-14(M-,Z+)	5.76262		group2_mettl3-14(M-,Z+)	5.61147		group2_mettl3-14(M-,Z+)	1.42427			42.5	-0.1322	0.574
															GIIIspla2	49.7293	43.2046	30.8024	2.82211	3.84818		CG7239	31.8694	25.2704	18.151	30.4439	38.3296		E(spl)mbeta-HLH	2.29579	2.56394	6.18121	12.8127	119.148			group2_mettl3-14(M-,Z+)	5.81018		group2_mettl3-14(M-,Z+)	5.49546		group2_mettl3-14(M-,Z+)	6.88876			42.6	-0.1274	0.5759
															slpr	51.7783	50.7517	62.1241	30.7305	28.5109		CG7255	19.1074	20.0235	19.473	10.4916	42.8051		drl	2.40935	3.13082	7.5532	27.8856	120.745			group2_mettl3-14(M-,Z+)	5.15034		group2_mettl3-14(M-,Z+)	6.43377		group2_mettl3-14(M-,Z+)	5.15109			42.7	-0.1253	0.5786
															CG2147	96.9187	72.2912	54.507	15.2841	26.5969		CG7289	31.0825	27.3367	15.5749	7.55444	23.3863		ptc	3.37568	4.72448	15.6828	86.2711	121.373			group2_mettl3-14(M-,Z+)	5.08656		group2_mettl3-14(M-,Z+)	5.74077		group2_mettl3-14(M-,Z+)	5.79298			42.8	-0.1276	0.581
															sni	33.1068	22.6747	21.3779	19.8709	5.78481		CG7339	40.829	30.9218	23.2083	18.8274	50.7091		nkd	2.87874	4.14608	13.5702	69.784	121.521			group2_mettl3-14(M-,Z+)	5.13958		group2_mettl3-14(M-,Z+)	6.15831		group2_mettl3-14(M-,Z+)	1.59653			42.9	-0.126	0.5843
															Corp	55.3939	43.7505	41.9012	43.9661	23.6013		CG7376	13.1562	13.0816	10.2335	13.1396	20.9192		tna	3.47183	5.8072	14.6489	80.2213	122.261			group2_mettl3-14(M-,Z+)	4.55263		group2_mettl3-14(M-,Z+)	3.24613		group2_mettl3-14(M-,Z+)	6.07764			43	-0.1284	0.5849
															CG1636	64.1274	63.4822	78.3415	96.6714	39.2389		CG7420	13.3737	9.92451	5.19335	5.73495	7.46405		LanB2	3.0861	6.72279	10.012	33.4345	130.503			group2_mettl3-14(M-,Z+)	5.32251		group2_mettl3-14(M-,Z+)	6.06124		group2_mettl3-14(M-,Z+)	5.24828			43.1	-0.1299	0.5816
															Miga	55.0752	52.1408	40.9746	16.7349	17.1686		CG7484	80.1299	53.8118	49.6378	47.8516	100.433		E(spl)m2-BFM	2.60674	2.02084	6.67027	19.6374	132.815			group2_mettl3-14(M-,Z+)	8.20909		group2_mettl3-14(M-,Z+)	4.6295		group2_mettl3-14(M-,Z+)	6.64845			43.2	-0.1235	0.5786
															CG12123	36.7444	21.5628	5.29065	0.417569	0.340865		CG7506	49.8775	40.4823	46.2931	73.3178	31.9349		sli	3.4745	5.71492	15.292	73.5509	135.611			group2_mettl3-14(M-,Z+)	5.75437		group2_mettl3-14(M-,Z+)	5.44252		group2_mettl3-14(M-,Z+)	5.85438			43.3	-0.1222	0.5765
															CG12112	108.125	92.2863	101.845	85.2173	12.9936		CG7518	22.7698	22.0813	29.3006	22.9991	34.5317		Fas2	3.45612	7.17981	10.6975	24.3252	136.766			group2_mettl3-14(M-,Z+)	5.21549		group2_mettl3-14(M-,Z+)	6.22299		group2_mettl3-14(M-,Z+)	5.48204			43.4	-0.1183	0.5788
															Trf4-1	79.164	85.7782	104.441	113.635	40.0229		CG7519	112.976	77.4397	90.0795	124.337	50.9153		Tet	1.72216	2.08757	7.19571	20.8802	139.972			group2_mettl3-14(M-,Z+)	7.5732		group2_mettl3-14(M-,Z+)	6.28514		group2_mettl3-14(M-,Z+)	3.28262			43.5	-0.1196	0.579
															CG12081	38.6455	33.5296	43.4111	56.0453	26.2384		CG7523	37.087	29.4413	35.3446	50.7182	33.4978		apolpp	4.72866	15.9468	16.825	25.4038	150.6			group2_mettl3-14(M-,Z+)	4.12377		group2_mettl3-14(M-,Z+)	3.84084		group2_mettl3-14(M-,Z+)	6.59396			43.6	-0.1193	0.5829
															Caf1-180	114.387	109.861	139.72	148.027	89.0067		CG7544	26.368	22.1773	9.8857	8.47257	9.34253		drm	3.18866	6.13922	10.9561	36.5609	155.962			group2_mettl3-14(M-,Z+)	7.93494		group2_mettl3-14(M-,Z+)	4.29073		group2_mettl3-14(M-,Z+)	4.84235			43.7	-0.1167	0.5849
															CG11284	145.809	128.666	117.022	26.8795	28.5021		CG7546	48.3426	52.3474	64.7561	74.5724	53.107		LanB1	4.99106	9.43035	15.0745	35.7489	156.374			group2_mettl3-14(M-,Z+)	7.127		group2_mettl3-14(M-,Z+)	5.03814		group2_mettl3-14(M-,Z+)	6.08452			43.8	-0.1204	0.5846
															CG7246	40.4321	32.919	38.4086	31.3676	29.3909		CG7556	39.4809	32.8154	18.8863	15.0465	46.0429		comm	4.48451	4.7882	10.6622	44.3041	158.756			group2_mettl3-14(M-,Z+)	6.90773		group2_mettl3-14(M-,Z+)	6.51051		group2_mettl3-14(M-,Z+)	7.52069			43.9	-0.1176	0.5881
															CG7033	427.474	322.945	160.651	56.4583	87.3147		CG7568	22.4328	18.3843	23.1165	32.7209	21.2655		sca	3.70349	5.00058	16.1335	84.1991	160.574			group2_mettl3-14(M-,Z+)	5.1081		group2_mettl3-14(M-,Z+)	5.1618		group2_mettl3-14(M-,Z+)	6.53478			44	-0.1175	0.5882
															CG7766	43.2273	47.4839	37.9077	9.48061	13.8893		CG7593	64.944	46.9667	56.3901	80.9315	86.2708		gbb	4.58264	4.27538	12.5038	66.0474	162.719			group2_mettl3-14(M-,Z+)	7.66652		group2_mettl3-14(M-,Z+)	5.55077		group2_mettl3-14(M-,Z+)	6.66253			44.1	-0.1134	0.5923
															Arfrp1	34.2668	29.0984	31.754	25.0751	12.3385		CG7630	697.096	550.846	646.426	1071.1	687.817		LanA	3.13109	7.96203	12.1492	25.7462	166.582			group2_mettl3-14(M-,Z+)	7.64645		group2_mettl3-14(M-,Z+)	6.12811		group2_mettl3-14(M-,Z+)	4.49823			44.2	-0.1112	0.5935
															AP-1gamma	51.8244	56.7117	63.1827	32.3045	21.2625		CG7656	53.5119	46.3166	31.8248	46.5269	98.6566		robo2	2.37032	3.65242	12.2442	51.4773	167.515			group2_mettl3-14(M-,Z+)	7.02913		group2_mettl3-14(M-,Z+)	2.23802		group2_mettl3-14(M-,Z+)	6.48376			44.3	-0.1141	0.5918
															fend	46.6933	44.9305	56.1999	51.4215	37.792		CG7685	28.5418	18.0079	11.2297	10.9943	11.795		Toll-6	2.36124	2.87734	8.42032	29.707	168.184			group2_mettl3-14(M-,Z+)	6.38533		group2_mettl3-14(M-,Z+)	4.44776		group2_mettl3-14(M-,Z+)	6.55346			44.4	-0.1179	0.5879
															fh	23.6479	16.4044	12.9837	10.9538	4.8646		CG7741	30.6266	27.5903	33.8886	42.4598	49.0431		nrv2	4.92281	7.52049	11.7348	34.6606	178.91			group2_mettl3-14(M-,Z+)	9.43222		group2_mettl3-14(M-,Z+)	4.57785		group2_mettl3-14(M-,Z+)	5.45555			44.5	-0.1158	0.5867
															CG12118	45.9257	33.6383	24.2522	11.5562	10.2536		CG7744	126.493	108.456	38.2648	25.1888	44.849		Hsp68	2.41659	7.05444	3.9796	17.6886	207.126			group2_mettl3-14(M-,Z+)	5.82878		group2_mettl3-14(M-,Z+)	6.70969		group2_mettl3-14(M-,Z+)	6.36013			44.6	-0.1155	0.5887
															Cfp1	39.2033	36.5623	32.4116	24.3463	23.3525		CG7747	24.6428	23.9869	27.7482	41.8699	24.431		E(spl)mdelta-HLH	3.52652	3.9297	9.88784	34.9161	219.354			group2_mettl3-14(M-,Z+)	5.00777		group2_mettl3-14(M-,Z+)	6.01887		group2_mettl3-14(M-,Z+)	5.45176			44.7	-0.1156	0.5936
															Gga	51.731	47.1884	52.416	47.7338	2.71933		CG7770	165.103	121.87	87.0777	95.2523	109.233		E(spl)m8-HLH	4.43169	4.67327	10.013	40.7352	220.733			group2_mettl3-14(M-,Z+)	6.20497		group2_mettl3-14(M-,Z+)	4.20114		group2_mettl3-14(M-,Z+)	6.40758			44.8	-0.1141	0.5911
															CG2990	36.7165	35.8378	13.9434	3.86618	6.84704		CG7791	11.9878	10.5425	9.38927	9.65287	16.6252		CR44897	4.86662	6.31287	18.94	100.607	256.867			group2_mettl3-14(M-,Z+)	6.96567		group2_mettl3-14(M-,Z+)	5.22153		group2_mettl3-14(M-,Z+)	5.35135			44.9	-0.1139	0.5907
															CG15312	49.1355	41.4531	43.3048	26.1242	1.32401		CG7810	19.3997	15.9336	13.3952	9.63504	15.9168		Hsromega	4.15473	9.66744	18.7277	112.298	282.545			group2_mettl3-14(M-,Z+)	5.49938		group2_mettl3-14(M-,Z+)	6.3955		group2_mettl3-14(M-,Z+)	7.80473			45	-0.1132	0.5901
															CG2974	22.3146	15.8458	9.00923	1.90951	2.75164		CG7818	55.3724	43.3982	50.8821	63.1237	51.0103		E(spl)m5-HLH	4.71554	6.34281	17.5319	65.6427	361.269			group2_mettl3-14(M-,Z+)	4.70554		group2_mettl3-14(M-,Z+)	4.86566		group2_mettl3-14(M-,Z+)	6.56931			45.1	-0.1108	0.5924
															CG15309	23.3818	23.3389	20.4229	8.56305	4.13888		CG7849	14.1299	12.8306	15.2163	20.6157	15.5854		CG15128	0.334461	0.203522	1.5611	5.06168	3.02517			group2_mettl3-14(M-,Z+)	6.42496		group2_mettl3-14(M-,Z+)	3.92808		group2_mettl3-14(M-,Z+)	2.94855			45.2	-0.111	0.5933
															BTBD9	57.6862	58.9116	65.0466	38.5627	11.0707		CG7889	53.2421	37.2974	20.1126	10.9036	27.3074		CR45973	0.0864405	0.349485	1.25166	5.23116	2.23142			group2_mettl3-14(M-,Z+)	6.08558		group2_mettl3-14(M-,Z+)	5.15725		group2_mettl3-14(M-,Z+)	5.31781			45.3	-0.1074	0.5948
															CG2202	27.1298	27.4567	16.4737	6.72449	16.3553		CG7903	43.7012	38.7293	45.2949	44.9045	46.2391		Sans	3.21499	3.16647	3.17795	5.26338	4.41598			group2_mettl3-14(M-,Z+)	5.01213		group2_mettl3-14(M-,Z+)	6.03827		group2_mettl3-14(M-,Z+)	6.35679			45.4	-0.1049	0.5914
															CG1582	26.1782	25.2063	18.5764	9.56967	20.9276		CG7950	14.319	11.8529	4.56426	4.16763	10.8805		5-HT2A	0.229575	0.319525	0.95473	5.27079	2.09693			group2_mettl3-14(M-,Z+)	4.53498		group2_mettl3-14(M-,Z+)	5.47552		group2_mettl3-14(M-,Z+)	5.35256			45.5	-0.1046	0.5921
															CG2076	84.6881	61.4839	54.5726	33.9193	14.5997		CG7956	15.5538	16.3351	16.1787	15.5157	24.2879		CR42651	0.216185	0.31488	1.21205	5.44719	2.87617			group2_mettl3-14(M-,Z+)	5.17547		group2_mettl3-14(M-,Z+)	6.05416		group2_mettl3-14(M-,Z+)	6.00591			45.6	-0.1053	0.5889
															Klp10A	128.434	127.185	127.742	42.5162	78.2735		CG7970	132.978	117.993	133.506	207.472	85.1884		Cp38	0.0654174	0.109461	0.0406264	5.45808	0.293211			group2_mettl3-14(M-,Z+)	7.00149		group2_mettl3-14(M-,Z+)	5.15237		group2_mettl3-14(M-,Z+)	6.08461			45.7	-0.1087	0.5833
															Dlic	114.095	108.385	96.2317	20.0334	19.1418		CG7974	24.2268	21.3438	26.8827	32.7974	23.8078		CG13255	0.38755	1.03973	1.31438	5.47811	2.29818			group2_mettl3-14(M-,Z+)	7.20978		group2_mettl3-14(M-,Z+)	4.58337		group2_mettl3-14(M-,Z+)	5.97685			45.8	-0.1106	0.5812
															CG1657	23.0989	27.2789	26.1784	7.40823	7.91767		CG7997	33.9969	32.4747	40.7409	50.6668	38.6511		CG30161	0.0297201	0.239784	2.23869	5.75702	0.877452			group2_mettl3-14(M-,Z+)	6.13549		group2_mettl3-14(M-,Z+)	5.51565		group2_mettl3-14(M-,Z+)	6.56528			45.9	-0.1098	0.5831
															CG1738	61.6446	54.008	62.3342	41.5522	39.7238		CG8003	56.3456	49.0588	38.8226	37.4054	93.5898		CG33493	2.99582	3.17677	2.42858	5.8436	4.31687			group2_mettl3-14(M-,Z+)	6.46666		group2_mettl3-14(M-,Z+)	5.38636		group2_mettl3-14(M-,Z+)	7.21661			46	-0.1058	0.5849
															HP5	100.93	96.346	120.893	129.456	56.8089		CG8004	42.9923	35.3737	40.6787	63.5899	25.2437		CR44317	0.353857	0.117725	1.02164	6.13525	2.23347			group2_mettl3-14(M-,Z+)	5.50375		group2_mettl3-14(M-,Z+)	5.02185		group2_mettl3-14(M-,Z+)	5.77457			46.1	-0.104	0.5855
															CG1749	83.9032	65.4081	29.9072	3.41781	12.108		CG8009	73.9359	61.1508	73.4835	106.997	48.5481		pre-mod(mdg4)-AB	3.57857	3.3678	4.55126	6.24526	4.86934			group2_mettl3-14(M-,Z+)	4.65286		group2_mettl3-14(M-,Z+)	6.09733		group2_mettl3-14(M-,Z+)	4.7081			46.2	-0.1051	0.5853
															CG11696	34.3549	29.1787	30.4347	28.7361	27.8031		CG8031	52.1183	40.8273	41.6337	41.1598	74.3742		CG15696	0.312478	0.417149	2.50517	6.24996	3.46105			group2_mettl3-14(M-,Z+)	5.27345		group2_mettl3-14(M-,Z+)	7.01681		group2_mettl3-14(M-,Z+)	5.24515			46.3	-0.1051	0.583
															CG2247	67.268	72.6453	64.891	34.0523	34.2312		CG8038	56.2167	40.6719	36.401	37.0354	35.5395		CG16813	1.04109	1.65951	8.86142	6.25226	4.62122			group2_mettl3-14(M-,Z+)	5.70583		group2_mettl3-14(M-,Z+)	6.92352		group2_mettl3-14(M-,Z+)	5.7449			46.4	-0.1047	0.5866
															CG2371	53.7155	40.2937	39.5915	16.0714	12.83		CG8042	21.7664	20.0793	23.6503	21.8769	21.4266		Cp19	0.25827	0.260812	0.0412376	6.30141	0.181061			group2_mettl3-14(M-,Z+)	4.92173		group2_mettl3-14(M-,Z+)	6.69991		group2_mettl3-14(M-,Z+)	4.6746			46.5	-0.1053	0.5848
															Tango10	51.8717	48.8025	51.6247	23.549	23.4997		CG8079	19.7647	17.3879	17.3978	13.2555	21.4688		CR45149	3.83005	3.34227	4.65848	6.49869	4.11101			group2_mettl3-14(M-,Z+)	6.48045		group2_mettl3-14(M-,Z+)	6.81569		group2_mettl3-14(M-,Z+)	6.37556			46.6	-0.1016	0.5859
															CG1578	69.3719	66.3712	76.5977	60.9742	3.03937		CG8080	21.9923	13.8814	3.81588	2.06149	9.01661		CG10307	0.220079	0.383848	1.19719	6.79105	2.47079			group2_mettl3-14(M-,Z+)	5.58157		group2_mettl3-14(M-,Z+)	4.9851		group2_mettl3-14(M-,Z+)	4.24848			46.7	-0.1038	0.5853
															CG10347	25.9193	23.628	28.6839	32.8286	18.4938		CG8097	32.8078	26.181	8.31101	14.2874	25.2906		CG3294	2.16977	1.70405	2.27773	6.92172	4.62658			group2_mettl3-14(M-,Z+)	5.43518		group2_mettl3-14(M-,Z+)	3.9725		group2_mettl3-14(M-,Z+)	5.60195			46.8	-0.1048	0.5823
															ATP7	27.4613	28.28	23.7944	13.3615	13.2779		CG8108	197.239	188.675	230.399	319.463	209.777		CR45153	0.0693024	0.46469	0.433155	7.03923	1.51132			group2_mettl3-14(M-,Z+)	5.52787		group2_mettl3-14(M-,Z+)	5.09839		group2_mettl3-14(M-,Z+)	4.47348			46.9	-0.1036	0.5824
															CG2025	38.3283	39.5111	42.4781	25.9166	22.4022		CG8135	34.6995	31.2305	18.5187	15.8397	32.5829		Obp56a	0.802595	0.699073	2.28871	7.1373	3.54775			group2_mettl3-14(M-,Z+)	8.00777		group2_mettl3-14(M-,Z+)	6.94285		group2_mettl3-14(M-,Z+)	4.60682			47	-0.1027	0.5786
															CG1847	24.1883	20.7115	19.0046	4.79165	2.56728		CG8142	62.6772	46.4263	28.024	22.0991	39.602		Cp18	0.038784	0.169471	0.263671	7.73952	1.88488			group2_mettl3-14(M-,Z+)	5.63451		group2_mettl3-14(M-,Z+)	4.91822		group2_mettl3-14(M-,Z+)	5.20054			47.1	-0.1023	0.5833
															CG11802	47.1768	34.6523	22.0108	5.86318	7.84417		CG8195	26.6801	29.0364	29.6169	13.1643	28.9881		Vm26Aa	0.139081	0.24616	0.0761878	7.88205	0.815344			group2_mettl3-14(M-,Z+)	5.58146		group2_mettl3-14(M-,Z+)	4.90691		group2_mettl3-14(M-,Z+)	1.91323			47.2	-0.0905	0.5902
															sicily	37.2046	24.5995	22.2136	16.4094	15.827		CG8202	22.5121	21.6393	18.3728	11.0062	24.7268		CG11966	0.21433	0.532279	1.95931	8.09962	3.8374			group2_mettl3-14(M-,Z+)	5.69344		group2_mettl3-14(M-,Z+)	4.97398		group2_mettl3-14(M-,Z+)	5.14867			47.3	-0.0935	0.5895
															regucalcin	30.5446	22.3561	15.6093	13.1021	4.28097		CG8204	36.275	26.6149	28.1584	38.9146	22.5604		CG42857	1.66746	0.136244	8.46704	8.47588	3.56957			group2_mettl3-14(M-,Z+)	6.54313		group2_mettl3-14(M-,Z+)	5.17535		group2_mettl3-14(M-,Z+)	5.60211			47.4	-0.0952	0.5887
															Usp7	92.4796	103.31	128.237	134.718	60.6513		CG8209	86.9645	64.7246	67.831	69.3048	120.405		CR45397	4.85017	4.67334	3.38384	9.81497	3.12155			group2_mettl3-14(M-,Z+)	6.27143		group2_mettl3-14(M-,Z+)	6.31092		group2_mettl3-14(M-,Z+)	5.1503			47.5	-0.0913	0.585
															CG12721	55.1248	40.2779	53.7441	70.5524	7.4096		CG8230	34.939	33.6438	19.098	13.3322	44.2896		CG15126	1.23957	5.59337	2.92608	10.6565	2.27744			group2_mettl3-14(M-,Z+)	7.05446		group2_mettl3-14(M-,Z+)	4.50841		group2_mettl3-14(M-,Z+)	5.31111			47.6	-0.0863	0.5916
															Rab40	61.6332	53.9853	53.2813	23.7269	16.3477		CG8237	31.4088	26.3464	29.9958	37.9307	28.7312		CG34155	0.304934	0.909778	1.83534	11.3669	0.591113			group2_mettl3-14(M-,Z+)	6.01432		group2_mettl3-14(M-,Z+)	5.52406		group2_mettl3-14(M-,Z+)	8.40452			47.7	-0.0887	0.5947
															CG2556	35.7388	30.5802	17.6374	0.952017	0.527852		CG8243	81.9994	68.9484	59.1679	41.2419	63.6263		Cpr60D	0.572373	0.734973	4.2462	12.8664	1.16205			group2_mettl3-14(M-,Z+)	5.90334		group2_mettl3-14(M-,Z+)	3.8867		group2_mettl3-14(M-,Z+)	6.32188			47.8	-0.0868	0.5968
															CG12717	32.2348	34.4482	23.2272	4.33201	13.3198		CG8270	18.4226	15.2056	7.03303	6.7187	11.1086		CG8369	0.259528	0.980869	1.78328	13.8518	1.27754			group2_mettl3-14(M-,Z+)	5.41229		group2_mettl3-14(M-,Z+)	4.62495		group2_mettl3-14(M-,Z+)	7.9698			47.9	-0.0838	0.5937
															CG3812	28.4499	25.7882	19.0281	4.68631	11.6155		CG8281	10.8371	10.5324	6.15357	10.3415	16.8805		zen2	1.18324	1.33836	10.6169	14.1103	0.584568			group2_mettl3-14(M-,Z+)	6.28794		group2_mettl3-14(M-,Z+)	6.02387		group2_mettl3-14(M-,Z+)	5.99954			48	-0.0848	0.5929
															CG4407	43.587	33.9834	19.1446	2.14822	1.26446		CG8297	31.1488	21.7515	19.6415	29.9972	35.3686		CR44504	0.283446	1.0052	2.26627	14.5641	0.294583			group2_mettl3-14(M-,Z+)	5.61561		group2_mettl3-14(M-,Z+)	5.33178		group2_mettl3-14(M-,Z+)	4.53684			48.1	-0.0877	0.5893
															CG4404	91.5557	66.2076	61.9189	15.9916	1.22113		CG8300	37.2429	26.8767	26.4723	20.4709	54.4195		CG12986	0.956418	0.971098	2.95357	15.9542	0.935568			group2_mettl3-14(M-,Z+)	3.89639		group2_mettl3-14(M-,Z+)	5.30472		group2_mettl3-14(M-,Z+)	6.98703			48.2	-0.0923	0.5844
															Brms1	88.6425	68.8453	67.7911	47.2696	61.958		CG8312	26.6556	26.7271	30.1324	20.5299	39.5101		Lapsyn	0.509258	1.49081	2.50435	17.5785	2.94689			group2_mettl3-14(M-,Z+)	5.0863		group2_mettl3-14(M-,Z+)	6.93978		group2_mettl3-14(M-,Z+)	4.84286			48.3	-0.092	0.5849
															CG2200	36.9823	26.2876	25.5975	26.7739	15.5058		CG8314	58.328	44.5248	52.2539	69.5176	51.6987		sro	0.59233	0.685845	1.53212	18.7481	3.49601			group2_mettl3-14(M-,Z+)	6.68877		group2_mettl3-14(M-,Z+)	5.22014		group2_mettl3-14(M-,Z+)	6.92379			48.4	-0.0894	0.5894
															CG4332	64.2564	62.4656	74.6239	73.3251	18.4509		CG8320	33.6018	26.6402	10.9926	8.93199	30.7395		Blimp-1	0.534753	0.597667	3.46157	19.3391	4.72926			group2_mettl3-14(M-,Z+)	7.87585		group2_mettl3-14(M-,Z+)	5.42633		group2_mettl3-14(M-,Z+)	5.04547			48.5	-0.0922	0.5886
															CG2453	30.6573	22.5033	19.8586	11.7063	6.99406		CG8326	29.5779	26.8467	31.7621	42.1468	28.8842		CG12194	2.09459	2.61538	4.19909	20.8664	4.28548			group2_mettl3-14(M-,Z+)	6.12132		group2_mettl3-14(M-,Z+)	5.2816		group2_mettl3-14(M-,Z+)	5.79736			48.6	-0.0892	0.5921
															CG15743	46.75	33.9635	35.7083	14.6485	22.0565		CG8331	191.602	142.508	49.2521	27.9347	110.496		mas	0.682816	1.38388	4.82091	22.0182	2.74351			group2_mettl3-14(M-,Z+)	5.52564		group2_mettl3-14(M-,Z+)	3.301		group2_mettl3-14(M-,Z+)	5.02133			48.7	-0.0947	0.5928
															CG1622	122.032	100.66	119.779	143.46	76.548		CG8360	18.0961	10.9445	4.64309	3.17901	9.15608		CG3502	0.94571	1.31661	3.9934	24.2845	4.63186			group2_mettl3-14(M-,Z+)	5.12355		group2_mettl3-14(M-,Z+)	5.59923		group2_mettl3-14(M-,Z+)	6.12605			48.8	-0.0957	0.5917
															CG1640	99.0437	81.1691	53.375	8.74752	13.2745		CG8366	28.1103	22.9762	16.5717	12.719	28.7482		CG13653	0.358387	0.296397	3.37507	27.6192	0.619819			group2_mettl3-14(M-,Z+)	4.95408		group2_mettl3-14(M-,Z+)	4.06936		group2_mettl3-14(M-,Z+)	7.15128			48.9	-0.0977	0.5872
															CG1662	41.3362	33.9397	30.1606	15.4006	7.63141		CG8368	34.3986	33.4838	41.2539	49.6684	36.2615		lov	1.09686	1.72055	5.037	30.1775	2.01901			group2_mettl3-14(M-,Z+)	5.79092		group2_mettl3-14(M-,Z+)	3.34805		group2_mettl3-14(M-,Z+)	4.11496			49	-0.098	0.5857
															Set2	34.4963	42.673	53.6362	46.1246	18.8454		CG8372	73.6774	60.4117	74.3035	120.164	51.5353		net	1.19631	2.43115	6.32355	40.5281	2.88517			group2_mettl3-14(M-,Z+)	6.3541		group2_mettl3-14(M-,Z+)	2.52779		group2_mettl3-14(M-,Z+)	5.33304			49.1	-0.0953	0.5888
															CG11178	29.5478	25.6505	15.0278	2.18113	4.72653		CG8386	50.1301	30.9336	32.955	52.761	71.9816		CG43394	0.960344	2.44815	5.52135	43.2528	3.86508			group2_mettl3-14(M-,Z+)	5.58649		group2_mettl3-14(M-,Z+)	8.16336		group2_mettl3-14(M-,Z+)	5.34428			49.2	-0.0916	0.5899
															tth	78.5504	73.1695	76.5427	40.3945	42.4447		CG8388	14.9897	14.2768	11.7813	19.2192	11.6833		Ac78C	1.09527	2.11653	6.03833	43.8117	0.380689			group2_mettl3-14(M-,Z+)	6.4145		group2_mettl3-14(M-,Z+)	5.44805		group2_mettl3-14(M-,Z+)	7.0346			49.3	-0.0915	0.5933
															CG11164	70.8445	59.9511	70.031	71.8632	28.395		CG8397	123.928	87.8104	104.276	157.428	59.6501		tsg	3.71577	4.49054	25.5616	47.3821	1.35275			group2_mettl3-14(M-,Z+)	5.33815		group2_mettl3-14(M-,Z+)	5.75126		group2_mettl3-14(M-,Z+)	1.37267			49.4	-0.0928	0.596
															CG9940	44.4274	45.2215	49.1571	27.4555	7.74124		CG8435	54.5544	43.6721	55.0507	88.8799	30.3312		prd	0.437081	2.49652	6.61282	49.5456	3.16755			group2_mettl3-14(M-,Z+)	5.48166		group2_mettl3-14(M-,Z+)	7.38762		group2_mettl3-14(M-,Z+)	5.15577			49.5	-0.0946	0.5909
															CG9941	42.4977	43.5084	41.729	10.0017	24.7366		CG8441	59.5411	49.2972	58.5072	95.1545	64.964		geko	3.39798	5.67867	11.6976	54.2947	4.45672			group2_mettl3-14(M-,Z+)	8.57452		group2_mettl3-14(M-,Z+)	5.7089		group2_mettl3-14(M-,Z+)	5.15705			49.6	-0.0915	0.5845
															CG11134	41.378	30.1614	30.7239	41.586	16.9717		CG8478	62.331	61.8124	77.8984	88.1349	85.0633		Pka-C3	1.61744	2.45809	7.65301	59.2183	2.18401			group2_mettl3-14(M-,Z+)	6.0621		group2_mettl3-14(M-,Z+)	2.063		group2_mettl3-14(M-,Z+)	4.49296			49.7	-0.09	0.5772
															CG11151	116.581	85.1447	85.4901	61.0313	18.8981		CG8525	13.5169	8.88722	11.2605	20.8632	13.6195		Mdr49	1.40359	2.98527	9.43399	76.9113	3.21931			group2_mettl3-14(M-,Z+)	7.90844		group2_mettl3-14(M-,Z+)	6.30325		group2_mettl3-14(M-,Z+)	5.80747			49.8	-0.0917	0.5721
															CG11590	36.1829	25.4123	24.7611	17.7124	10.4995		CG8531	62.7522	56.0264	44.7304	21.9057	59.4935		CG12420	3.67304	3.1601	15.2506	122.589	3.09473			group2_mettl3-14(M-,Z+)	5.44013		group2_mettl3-14(M-,Z+)	5.70622		group2_mettl3-14(M-,Z+)	4.63968			49.9	-0.091	0.5724
															CG11674	243.459	165.796	132.76	69.019	4.68374		CG8549	49.0052	38.9678	19.6412	17.3374	17.2676		CG14427	4.90716	9.2018	38.0072	161.249	1.34492			group2_mettl3-14(M-,Z+)	5.09413		group2_mettl3-14(M-,Z+)	4.85578		group2_mettl3-14(M-,Z+)	4.8961			50	-0.0906	0.5721
															nmdyn-D6	25.0929	20.3623	15.3099	1.70324	1.37754		CG8602	73.1418	69.2628	88.1605	111.177	95.9083										group2_mettl3-14(M-,Z+)	4.25266		group2_mettl3-14(M-,Z+)	7.7281		group2_mettl3-14(M-,Z+)	7.2401			50.1	-0.0904	0.5754
															CG14407	97.9142	64.1113	65.0638	56.8783	34.3023		CG8611	22.142	23.6622	28.4743	30.7588	36.8808										group2_mettl3-14(M-,Z+)	5.67032		group2_mettl3-14(M-,Z+)	5.08848		group2_mettl3-14(M-,Z+)	5.14525			50.2	-0.0952	0.5744
															CG5541	69.2991	65.1306	79.0565	82.2286	4.75943		CG8675	47.4033	34.5318	40.6017	47.5936	30.9113										group2_mettl3-14(M-,Z+)	4.83749		group2_mettl3-14(M-,Z+)	5.55189		group2_mettl3-14(M-,Z+)	4.1484			50.3	-0.0993	0.576
															dob	41.4677	32.4873	37.176	27.8229	1.87011		CG8677	52.2804	51.8328	60.2709	57.0078	66.9797										group2_mettl3-14(M-,Z+)	5.24725		group2_mettl3-14(M-,Z+)	6.33568		group2_mettl3-14(M-,Z+)	7.31826			50.4	-0.0992	0.5777
															Lsd-2	697.124	654.983	557.702	45.9324	22.0477		CG8728	64.0855	49.873	27.7065	13.6342	26.6392										group2_mettl3-14(M-,Z+)	5.41884		group2_mettl3-14(M-,Z+)	5.16728		group2_mettl3-14(M-,Z+)	4.3904			50.5	-0.102	0.5785
															CG5599	57.3971	55.328	35.8046	6.59555	4.30977		CG8771	35.4248	39.3149	39.832	26.4291	50.4986										group2_mettl3-14(M-,Z+)	5.61142		group2_mettl3-14(M-,Z+)	5.54464		group2_mettl3-14(M-,Z+)	4.75141			50.6	-0.1056	0.5752
															CG5877	23.5849	25.8116	30.4789	19.6442	16.5135		CG8786	38.2426	33.9488	28.6113	20.4701	30.7137										group2_mettl3-14(M-,Z+)	4.7171		group2_mettl3-14(M-,Z+)	2.25738		group2_mettl3-14(M-,Z+)	6.08672			50.7	-0.1039	0.5725
															CG9114	29.3247	25.3245	29.7406	32.4551	9.19018		CG8818	37.4018	28.6415	24.228	27.7774	60.7858										group2_mettl3-14(M-,Z+)	6.633		group2_mettl3-14(M-,Z+)	3.98573		group2_mettl3-14(M-,Z+)	5.26673			50.8	-0.1042	0.5718
															CG9213	23.5874	22.3919	28.1414	32.5989	16.4173		CG8878	56.4144	60.9482	69.9078	65.332	64.5186										group2_mettl3-14(M-,Z+)	7.55524		group2_mettl3-14(M-,Z+)	4.7728		group2_mettl3-14(M-,Z+)	7.16075			50.9	-0.1023	0.5732
															CG7872	89.2389	70.0308	84.274	91.2088	36.5184		CG8892	50.0436	39.3245	28.238	25.469	54.0703										group2_mettl3-14(M-,Z+)	6.49071		group2_mettl3-14(M-,Z+)	7.50799		group2_mettl3-14(M-,Z+)	4.85141			51	-0.1024	0.5728
															Pis	63.1881	50.0247	49.2562	31.2985	31.8871		CG8974	45.0547	46.3075	53.8918	63.7202	43.2945										group2_mettl3-14(M-,Z+)	6.33206		group2_mettl3-14(M-,Z+)	4.15193		group2_mettl3-14(M-,Z+)	7.83783			51.1	-0.1062	0.5726
															CG11679	31.0578	24.1553	26.3343	23.1837	9.96898		CG9034	130.695	79.949	96.0777	172.885	79.658										group2_mettl3-14(M-,Z+)	5.01364		group2_mettl3-14(M-,Z+)	7.22153		group2_mettl3-14(M-,Z+)	5.23388			51.2	-0.1104	0.5694
															CG8944	46.1381	51.4606	60.76	55.5599	29.5953		CG9044	14.01	14.5238	8.11978	6.56516	14.1059										group2_mettl3-14(M-,Z+)	5.361		group2_mettl3-14(M-,Z+)	6.18897		group2_mettl3-14(M-,Z+)	4.85854			51.3	-0.1125	0.5648
															CG8239	41.8448	36.3953	23.2125	11.1875	12.7266		CG9067	35.1036	25.3409	28.521	38.2655	20.5061										group2_mettl3-14(M-,Z+)	6.6751		group2_mettl3-14(M-,Z+)	4.76016		group2_mettl3-14(M-,Z+)	4.60938			51.4	-0.1209	0.558
															Graf	45.0577	47.7683	51.9821	25.8538	21.2333		CG9123	13.4049	8.91483	10.7999	14.518	10.0803										group2_mettl3-14(M-,Z+)	6.60431		group2_mettl3-14(M-,Z+)	5.16305		group2_mettl3-14(M-,Z+)	4.38218			51.5	-0.1256	0.5542
															mRpL3	67.3898	54.3919	25.0943	11.6387	16.9342		CG9125	28.8842	21.7311	9.12261	9.26836	33.2853										group2_mettl3-14(M-,Z+)	6.25596		group2_mettl3-14(M-,Z+)	5.3336		group2_mettl3-14(M-,Z+)	4.56686			51.6	-0.1248	0.5534
															mRpS30	64.6063	63.3234	72.4235	81.7046	40.5488		CG9135	218.005	183.836	160.461	115.337	293.157										group2_mettl3-14(M-,Z+)	6.51743		group2_mettl3-14(M-,Z+)	4.01666		group2_mettl3-14(M-,Z+)	5.41041			51.7	-0.1262	0.5531
															PGRP-LE	45.7913	35.8144	12.3918	2.24741	3.81036		CG9143	38.5685	33.4339	39.932	51.7076	26.119										group2_mettl3-14(M-,Z+)	5.32129		group2_mettl3-14(M-,Z+)	6.82012		group2_mettl3-14(M-,Z+)	6.16566			51.8	-0.1247	0.5528
															CG8578	41.4735	38.8195	43.5938	37.2722	31.5438		CG9147	15.0658	12.9108	15.5143	19.4823	16.4059										group2_mettl3-14(M-,Z+)	5.1666		group2_mettl3-14(M-,Z+)	7.12481		group2_mettl3-14(M-,Z+)	6.1177			51.9	-0.1231	0.555
															MSBP	234.663	210.322	263.819	212.005	104.327		CG9154	12.8327	6.38284	10.4767	15.8104	17.2552										group2_mettl3-14(M-,Z+)	6.6302		group2_mettl3-14(M-,Z+)	2.18715		group2_mettl3-14(M-,Z+)	4.90978			52	-0.1245	0.5551
															CG8924	78.3187	86.3217	100.497	95.2523	45.6915		CG9175	24.3799	22.2482	21.9901	9.95595	21.906										group2_mettl3-14(M-,Z+)	5.3002		group2_mettl3-14(M-,Z+)	6.68998		group2_mettl3-14(M-,Z+)	5.37459			52.1	-0.1298	0.5496
															Rrp47	63.2593	57.6669	68.0392	79.7304	45.9112		CG9205	74.4035	55.1485	44.337	37.607	44.7714										group2_mettl3-14(M-,Z+)	7.20878		group2_mettl3-14(M-,Z+)	5.4834		group2_mettl3-14(M-,Z+)	6.43646			52.2	-0.1319	0.5493
															CG8931	54.5076	50.7724	54.1241	50.92	23.4431		CG9215	28.5588	21.3322	8.50666	11.3339	23.0556										group2_mettl3-14(M-,Z+)	7.07325		group2_mettl3-14(M-,Z+)	5.10827		group2_mettl3-14(M-,Z+)	2.73616			52.3	-0.1297	0.552
															Nipsnap	105.525	97.918	88.692	33.3686	36.315		CG9240	24.2611	16.2003	21.8889	35.9219	25.7338										group2_mettl3-14(M-,Z+)	6.39431		group2_mettl3-14(M-,Z+)	5.14971		group2_mettl3-14(M-,Z+)	5.81108			52.4	-0.1302	0.5534
															CG3632	29.6591	34.2202	35.8493	20.4364	29.5394		CG9257	49.0696	43.4998	23.4278	12.563	24.1563										group2_mettl3-14(M-,Z+)	5.03448		group2_mettl3-14(M-,Z+)	4.35497		group2_mettl3-14(M-,Z+)	5.86329			52.5	-0.1294	0.5521
															CG9917	133.404	112.972	104.868	12.5681	1.40525		CG9267	16.5293	13.7223	15.9192	22.6937	38.16										group2_mettl3-14(M-,Z+)	6.63547		group2_mettl3-14(M-,Z+)	6.56246		group2_mettl3-14(M-,Z+)	6.02522			52.6	-0.1295	0.5539
															CG9921	91.5224	65.8561	55.9906	19.9121	23.4447		CG9281	206.471	184.329	157.83	141.869	165.784										group2_mettl3-14(M-,Z+)	6.55697		group2_mettl3-14(M-,Z+)	6.09518		group2_mettl3-14(M-,Z+)	5.20493			52.7	-0.1276	0.5588
															CG9992	72.7456	58.9839	63.7747	32.2942	18.6312		CG9293	56.9518	43.0567	54.1289	56.7073	53.9701										group2_mettl3-14(M-,Z+)	5.88508		group2_mettl3-14(M-,Z+)	5.60725		group2_mettl3-14(M-,Z+)	6.29477			52.8	-0.1264	0.5582
															CG9947	51.4278	44.357	39.5552	30.0561	28.8618		CG9300	33.2778	30.6539	37.9482	49.8027	55.2937										group2_mettl3-14(M-,Z+)	7.52926		group2_mettl3-14(M-,Z+)	6.21668		group2_mettl3-14(M-,Z+)	4.40216			52.9	-0.1267	0.5585
															CG9609	63.9993	54.2017	19.7724	5.03801	13.411		CG9302	80.3487	76.2613	94.0714	117.827	88.1168										group2_mettl3-14(M-,Z+)	5.04557		group2_mettl3-14(M-,Z+)	2.06805		group2_mettl3-14(M-,Z+)	5.67759			53	-0.1268	0.5589
															CG4768	132.825	127.205	147.142	150.313	101.345		CG9304	35.5456	35.4939	39.8463	30.7866	43.6967										group2_mettl3-14(M-,Z+)	4.95344		group2_mettl3-14(M-,Z+)	6.53948		group2_mettl3-14(M-,Z+)	5.39516			53.1	-0.1275	0.5619
															CG9132	71.5802	64.2248	63.8341	43.35	6.47716		CG9305	24.7153	24.7851	19.3261	10.0159	26.6226										group2_mettl3-14(M-,Z+)	7.33325		group2_mettl3-14(M-,Z+)	5.18855		group2_mettl3-14(M-,Z+)	5.1583			53.2	-0.1342	0.5607
															CG13005	32.7695	23.9136	11.6716	1.92782	2.21891		CG9323	28.5207	23.7929	9.61249	6.22124	21.83										group2_mettl3-14(M-,Z+)	6.22913		group2_mettl3-14(M-,Z+)	5.03385		group2_mettl3-14(M-,Z+)	5.61256			53.3	-0.1427	0.5555
															CG13004	32.3204	29.4814	22.19	1.25954	0.307824		CG9330	62.9516	57.1031	40.9439	32.4302	56.3685										group2_mettl3-14(M-,Z+)	4.7549		group2_mettl3-14(M-,Z+)	5.27061		group2_mettl3-14(M-,Z+)	6.36168			53.4	-0.1436	0.553
															Nprl2	35.4968	29.1316	21.9205	8.36715	8.32946		CG9331	38.7221	30.4458	17.0552	9.5209	23.6905										group2_mettl3-14(M-,Z+)	5.53202		group2_mettl3-14(M-,Z+)	8.40897		group2_mettl3-14(M-,Z+)	4.88462			53.5	-0.1492	0.5486
															Rcp	28.3323	24.4799	26.1075	28.9769	14.8454		CG9344	130.836	101.082	39.8842	50.5523	165.233										group2_mettl3-14(M-,Z+)	5.55042		group2_mettl3-14(M-,Z+)	6.43067		group2_mettl3-14(M-,Z+)	5.66438			53.6	-0.1499	0.5534
															DENR	95.3144	77.0253	84.1037	97.4273	54.0215		CG9356	41.9417	36.5645	41.5067	54.2425	32.6537										group2_mettl3-14(M-,Z+)	6.52656		group2_mettl3-14(M-,Z+)	8.79756		group2_mettl3-14(M-,Z+)	6.40216			53.7	-0.1511	0.5539
															CG4880	94.0889	87.4073	110.223	133.353	17.4728		CG9410	20.308	14.8195	9.20293	5.29381	13.1564										group2_mettl3-14(M-,Z+)	5.41026		group2_mettl3-14(M-,Z+)	6.682		group2_mettl3-14(M-,Z+)	6.2767			53.8	-0.1569	0.5455
															wus	58.7038	49.4351	33.6334	4.68664	5.35212		CG9467	42.6309	43.4886	51.0062	62.5865	46.2034										group2_mettl3-14(M-,Z+)	6.84128		group2_mettl3-14(M-,Z+)	4.8197		group2_mettl3-14(M-,Z+)	3.4411			53.9	-0.1602	0.5448
															CG4949	59.6558	54.3497	61.0672	62.6097	34.7651		CG9527	11.1434	9.97612	10.8258	8.24112	11.4446										group2_mettl3-14(M-,Z+)	4.87895		group2_mettl3-14(M-,Z+)	6.93112		group2_mettl3-14(M-,Z+)	5.41592			54	-0.1615	0.5459
															CG4991	291.431	227.004	77.2876	1.65771	0.437275		CG9531	16.0142	10.4371	5.47533	2.30955	4.83163										group2_mettl3-14(M-,Z+)	7.89344		group2_mettl3-14(M-,Z+)	5.11116		group2_mettl3-14(M-,Z+)	5.41136			54.1	-0.1588	0.5461
															CG8915	39.1223	37.7427	37.8367	16.8325	6.93099		CG9548	191.284	144.208	177.702	317.807	214.972										group2_mettl3-14(M-,Z+)	6.32505		group2_mettl3-14(M-,Z+)	6.08692		group2_mettl3-14(M-,Z+)	6.19287			54.2	-0.1568	0.5474
															CG5445	80.9255	77.1437	93.1557	92.3414	71.2511		CG9577	52.7456	34.7109	13.9952	8.29242	21.3875										group2_mettl3-14(M-,Z+)	6.21007		group2_mettl3-14(M-,Z+)	4.61569		group2_mettl3-14(M-,Z+)	6.08101			54.3	-0.1549	0.5493
															stas	116.639	108.554	93.7152	27.5202	61.6966		CG9586	64.5378	53.4011	65.8469	88.9505	54.4015										group2_mettl3-14(M-,Z+)	6.51267		group2_mettl3-14(M-,Z+)	6.0868		group2_mettl3-14(M-,Z+)	3.93761			54.4	-0.1528	0.5498
															CG8188	95.5313	98.9852	105.391	80.2267	62.2895		CG9588	35.637	25.3687	10.7415	15.3606	40.7403										group2_mettl3-14(M-,Z+)	4.86773		group2_mettl3-14(M-,Z+)	5.15479		group2_mettl3-14(M-,Z+)	2.32953			54.5	-0.1543	0.5471
															CG8173	161.408	131.298	153.334	183.692	56.1557		CG9596	36.8973	30.5879	25.1737	24.924	41.8618										group2_mettl3-14(M-,Z+)	5.37752		group2_mettl3-14(M-,Z+)	5.58878		group2_mettl3-14(M-,Z+)	5.1096			54.6	-0.1518	0.5448
															Socs16D	45.2958	45.1838	48.7426	23.9415	9.25063		CG9630	17.9571	14.9233	7.27778	11.0415	23.7036										group2_mettl3-14(M-,Z+)	5.0525		group2_mettl3-14(M-,Z+)	6.17347		group2_mettl3-14(M-,Z+)	2.41618			54.7	-0.1548	0.5395
															Ucp4A	25.2052	18.546	14.9864	7.8727	11.5632		CG9643	28.7352	21.5703	22.9839	36.9759	38.6957										group2_mettl3-14(M-,Z+)	6.00167		group2_mettl3-14(M-,Z+)	6.28094		group2_mettl3-14(M-,Z+)	7.98198			54.8	-0.1533	0.538
															CG15814	62.3947	58.5938	64.5201	58.8155	55.4864		CG9662	64.9758	57.063	72.6922	105.325	44.4041										group2_mettl3-14(M-,Z+)	6.52564		group2_mettl3-14(M-,Z+)	6.49709		group2_mettl3-14(M-,Z+)	2.8037			54.9	-0.1502	0.5415
															Arp8	32.5123	26.029	32.8794	21.2556	22.4352		CG9666	65.505	51.7404	58.2363	83.1978	50.7873										group2_mettl3-14(M-,Z+)	5.36498		group2_mettl3-14(M-,Z+)	7.13596		group2_mettl3-14(M-,Z+)	5.3337			55	-0.1446	0.5467
															CG7772	76.2091	50.381	51.1826	24.0721	7.67201		CG9669	218.132	142.361	202.559	287.11	223.928										group2_mettl3-14(M-,Z+)	5.03203		group2_mettl3-14(M-,Z+)	4.88233		group2_mettl3-14(M-,Z+)	2.58993			55.1	-0.1418	0.5545
															CG7536	45.7333	48.5577	57.0188	51.3837	22.4788		CG9723	43.7314	36.4464	45.2902	51.4755	66.7788										group2_mettl3-14(M-,Z+)	5.29422		group2_mettl3-14(M-,Z+)	7.22093		group2_mettl3-14(M-,Z+)	2.00197			55.2	-0.1394	0.558
															CG7206	41.7243	34.7925	32.2791	21.063	34.4169		CG9752	81.0864	64.4703	54.2861	40.7358	54.3736										group2_mettl3-14(M-,Z+)	6.24789		group2_mettl3-14(M-,Z+)	8.62359		group2_mettl3-14(M-,Z+)	4.36976			55.3	-0.1366	0.561
															Mvb12	74.8492	67.5593	73.4018	62.8471	36.0618		CG9769	201.774	175.594	217.106	335.628	256.523										group2_mettl3-14(M-,Z+)	5.79212		group2_mettl3-14(M-,Z+)	4.26225		group2_mettl3-14(M-,Z+)	6.18068			55.4	-0.134	0.5623
															GalNAc-T2	41.3069	41.4233	50.7684	43.876	25.2035		CG9784	21.1011	18.4492	10.1536	9.6343	13.4701										group2_mettl3-14(M-,Z+)	6.93693		group2_mettl3-14(M-,Z+)	3.40244		group2_mettl3-14(M-,Z+)	5.63092			55.5	-0.1323	0.5618
															Ggt-1	206.57	178.016	136.285	10.8983	1.31292		CG9799	26.9001	24.9547	13.4727	19.9321	46.9368										group2_mettl3-14(M-,Z+)	7.81847		group2_mettl3-14(M-,Z+)	6.68269		group2_mettl3-14(M-,Z+)	6.2346			55.6	-0.13	0.5696
															CG15047	48.0087	28.9874	4.09913	0.22568	0.258113		CG9821	676.282	599.862	737.935	828.236	868.904										group2_mettl3-14(M-,Z+)	4.74095		group2_mettl3-14(M-,Z+)	5.60888		group2_mettl3-14(M-,Z+)	4.47621			55.7	-0.1305	0.5796
															CG6659	30.4016	28.6733	34.0093	36.7477	20.2218		CG9853	83.917	66.9091	75.6556	91.3653	70.47										group2_mettl3-14(M-,Z+)	5.71239		group2_mettl3-14(M-,Z+)	5.08622		group2_mettl3-14(M-,Z+)	1.39281			55.8	-0.1257	0.5883
															CG7101	41.8948	33.7614	29.0213	10.0858	7.96345		CG9890	26.3095	21.0452	24.4581	33.2035	16.365										group2_mettl3-14(M-,Z+)	5.99935		group2_mettl3-14(M-,Z+)	6.54303		group2_mettl3-14(M-,Z+)	5.07919			55.9	-0.123	0.5934
															Pvf1	39.5001	33.6651	29.9026	3.72803	1.63898		CG9911	98.271	70.6395	36.2219	14.7128	36.2763										group2_mettl3-14(M-,Z+)	6.87085		group2_mettl3-14(M-,Z+)	5.50204		group2_mettl3-14(M-,Z+)	6.35311			56	-0.1233	0.5951
															CG7280	21.4635	20.212	17.7996	7.37442	0.909118		CG9922	186.993	126.866	81.1057	58.2433	98.1865										group2_mettl3-14(M-,Z+)	6.15679		group2_mettl3-14(M-,Z+)	4.91682		group2_mettl3-14(M-,Z+)	4.7833			56.1	-0.126	0.5927
															CG7322	23.8291	15.2475	4.69536	1.66661	1.38826		CG9934	43.0263	48.3714	54.4708	39.8955	59.6787										group2_mettl3-14(M-,Z+)	5.8122		group2_mettl3-14(M-,Z+)	5.34356		group2_mettl3-14(M-,Z+)	5.9036			56.2	-0.1261	0.5917
															CG7326	68.2708	58.1467	48.7003	18.4905	18.3752		CG9977	53.1665	49.5594	47.0277	34.6187	74.0104										group2_mettl3-14(M-,Z+)	5.09994		group2_mettl3-14(M-,Z+)	8.31584		group2_mettl3-14(M-,Z+)	6.46369			56.3	-0.1244	0.5916
															CG7332	73.0713	63.5449	76.8064	60.2403	22.0801		CHES-1-like	18.5981	20.2833	13.034	6.37912	21.1959										group2_mettl3-14(M-,Z+)	5.89081		group2_mettl3-14(M-,Z+)	6.7645		group2_mettl3-14(M-,Z+)	4.0038			56.4	-0.123	0.5864
															CG7453	76.774	67.9673	59.8411	22.2726	19.5513		chico	22.9623	25.6735	28.3824	26.0427	25.9515										group2_mettl3-14(M-,Z+)	6.43273		group2_mettl3-14(M-,Z+)	4.64039		group2_mettl3-14(M-,Z+)	6.76732			56.5	-0.1224	0.5892
															CG8010	32.2522	26.7134	29.7476	37.9859	19.6965		chif	64.833	73.0878	90.0872	88.6805	87.4673										group2_mettl3-14(M-,Z+)	6.58764		group2_mettl3-14(M-,Z+)	5.68329		group2_mettl3-14(M-,Z+)	6.71339			56.6	-0.1189	0.5911
															Tao	257.101	271.776	308.428	197.934	115.503		chm	34.6828	35.5961	37.8686	20.2543	38.6202										group2_mettl3-14(M-,Z+)	6.44609		group2_mettl3-14(M-,Z+)	4.31586		group2_mettl3-14(M-,Z+)	6.63949			56.7	-0.1171	0.5916
															Shawn	24.0341	17.4775	11.5925	6.77852	7.53193		chn	65.3922	66.5557	61.9254	63.5216	152.736										group2_mettl3-14(M-,Z+)	6.10255		group2_mettl3-14(M-,Z+)	6.28357		group2_mettl3-14(M-,Z+)	5.62262			56.8	-0.1215	0.5936
															MKP-4	34.6398	33.168	36.5175	32.21	13.3197		CHOp24	72.3811	55.8981	64.2265	95.8402	105.056										group2_mettl3-14(M-,Z+)	5.41376		group2_mettl3-14(M-,Z+)	9.15033		group2_mettl3-14(M-,Z+)	5.49263			56.9	-0.1204	0.5902
															CG12237	77.4042	56.3893	57.2457	44.1372	19.4464		Chrac-14	236.668	180.636	203.978	370.123	116.952										group2_mettl3-14(M-,Z+)	5.61097		group2_mettl3-14(M-,Z+)	4.96936		group2_mettl3-14(M-,Z+)	7.17277			57	-0.1252	0.5921
															Sec61gamma	205.943	176.123	161.256	100.646	151.317		Chrac-16	186.601	115.453	125.951	118.469	257.191										group2_mettl3-14(M-,Z+)	5.04409		group2_mettl3-14(M-,Z+)	4.63112		group2_mettl3-14(M-,Z+)	4.79211			57.1	-0.1224	0.5946
															Ranbp21	48.0228	53.6601	57.6332	21.1754	15.8651		chrb	85.0939	85.8189	97.9837	53.7912	169.803										group2_mettl3-14(M-,Z+)	6.41555		group2_mettl3-14(M-,Z+)	7.31634		group2_mettl3-14(M-,Z+)	5.49253			57.2	-0.119	0.5939
															Ubqn	146.969	147.36	166.914	174.611	131.778		CIA30	30.0821	17.9741	15.8066	13.1366	17.4216										group2_mettl3-14(M-,Z+)	5.29053		group2_mettl3-14(M-,Z+)	5.9195		group2_mettl3-14(M-,Z+)	5.69552			57.3	-0.1117	0.6033
															CG14229	71.9927	56.3441	59.8268	53.4925	23.4181		Ciao1	39.0824	28.7641	36.235	54.0279	30.5688										group2_mettl3-14(M-,Z+)	9.48516		group2_mettl3-14(M-,Z+)	5.71578		group2_mettl3-14(M-,Z+)	5.51155			57.4	-0.1095	0.6083
															CG14230	51.5778	46.2154	48.9927	32.9677	22.8339		CIAPIN1	28.7735	23.3886	25.397	36.389	28.6156										group2_mettl3-14(M-,Z+)	4.95576		group2_mettl3-14(M-,Z+)	5.5203		group2_mettl3-14(M-,Z+)	7.18128			57.5	-0.1068	0.6139
															Alr	61.0053	43.348	37.3156	11.8012	12.7011		cic	57.4316	64.7069	74.5285	55.5492	61.5505										group2_mettl3-14(M-,Z+)	6.63606		group2_mettl3-14(M-,Z+)	3.73004		group2_mettl3-14(M-,Z+)	0.673661			57.6	-0.1057	0.6107
															Pmp70	52.8464	51.0255	51.5647	32.185	39.6512		cid	83.0333	51.1689	17.7019	16.4544	33.7015										group2_mettl3-14(M-,Z+)	5.70215		group2_mettl3-14(M-,Z+)	6.47651		group2_mettl3-14(M-,Z+)	6.31165			57.7	-0.1003	0.614
															Rab35	115.223	105.754	127.48	146.377	51.8218		cindr	39.3139	37.7559	32.6492	26.1497	62.6267										group2_mettl3-14(M-,Z+)	5.59763		group2_mettl3-14(M-,Z+)	5.55966		group2_mettl3-14(M-,Z+)	5.81518			57.8	-0.0987	0.6136
															Phf7	66.8311	58.946	33.7673	14.9959	21.9812		Cip4	41.1046	43.5656	50.9824	55.8643	61.6428										group2_mettl3-14(M-,Z+)	6.43432		group2_mettl3-14(M-,Z+)	3.91885		group2_mettl3-14(M-,Z+)	5.5984			57.9	-0.1022	0.6143
															CG9581	34.6167	28.2042	31.9071	41.5025	13.5617		CkIIalpha-i1	16.9876	13.714	10.3181	9.84956	13.1519										group2_mettl3-14(M-,Z+)	7.49747		group2_mettl3-14(M-,Z+)	5.43701		group2_mettl3-14(M-,Z+)	5.5705			58	-0.1071	0.6113
															CG9578	61.2484	43.7444	26.9388	6.79941	2.13241		CkIIbeta	267.06	236.457	146.681	102.38	223.23										group2_mettl3-14(M-,Z+)	6.28829		group2_mettl3-14(M-,Z+)	4.67606		group2_mettl3-14(M-,Z+)	5.72373			58.1	-0.1049	0.6118
															CG17068	30.4214	27.8176	31.0489	21.5449	16.8241		Cks30A	162.442	147.194	103.691	94.4096	185.319										group2_mettl3-14(M-,Z+)	6.50551		group2_mettl3-14(M-,Z+)	7.27851		group2_mettl3-14(M-,Z+)	6.1115			58.2	-0.0965	0.6148
															CG11710	24.4778	19.3094	9.80334	4.1153	9.02552		Clamp	129.419	139.74	170.129	160.803	158.263										group2_mettl3-14(M-,Z+)	6.28779		group2_mettl3-14(M-,Z+)	5.69501		group2_mettl3-14(M-,Z+)	4.67323			58.3	-0.0866	0.6263
															GstT3	52.6072	32.4863	36.3101	35.8543	2.38457		Clic	84.8743	82.0618	90.0474	102.347	115.326										group2_mettl3-14(M-,Z+)	6.41094		group2_mettl3-14(M-,Z+)	5.83231		group2_mettl3-14(M-,Z+)	4.56319			58.4	-0.0824	0.6291
															CG1812	39.0741	40.8889	33.3136	5.37807	9.96231		CLIP-190	24.757	26.4971	27.4795	13.393	34.9685										group2_mettl3-14(M-,Z+)	5.62083		group2_mettl3-14(M-,Z+)	5.29147		group2_mettl3-14(M-,Z+)	2.21437			58.5	-0.0717	0.6368
															Cyp6v1	90.8891	72.9957	81.143	42.3146	1.81285		CLS	35.9517	25.8764	14.9892	10.2877	26.8931										group2_mettl3-14(M-,Z+)	6.03603		group2_mettl3-14(M-,Z+)	7.76517		group2_mettl3-14(M-,Z+)	1.88609			58.6	-0.0654	0.6381
															CG1532	111.919	88.3068	68.0423	22.3434	14.4943		clu	29.4255	34.0491	29.8012	20.3797	44.8982										group2_mettl3-14(M-,Z+)	6.27183		group2_mettl3-14(M-,Z+)	4.75454		group2_mettl3-14(M-,Z+)	5.22431			58.7	-0.0642	0.6418
															CG1529	29.6951	28.7838	22.171	12.0281	25.0554		cmb	16.4027	18.0418	22.1088	22.9919	16.8175										group2_mettl3-14(M-,Z+)	5.29016		group2_mettl3-14(M-,Z+)	7.53759		group2_mettl3-14(M-,Z+)	5.33134			58.8	-0.0617	0.6494
															Cbs	90.2003	69.6271	84.3307	120.36	17.3564		cmet	29.3375	36.0012	32.5213	16.305	40.1432										group2_mettl3-14(M-,Z+)	6.42936		group2_mettl3-14(M-,Z+)	6.71338		group2_mettl3-14(M-,Z+)	6.90884			58.9	-0.0617	0.6494
															CG1518	118.638	117.072	146.659	205.181	69.0358		Cnb	20.1334	13.6774	5.7029	13.42	42.2754										group2_mettl3-14(M-,Z+)	7.83224		group2_mettl3-14(M-,Z+)	4.44894		group2_mettl3-14(M-,Z+)	6.02924			59	-0.0642	0.6418
															bves	28.3808	29.1549	22.9214	6.76823	14.9624		cnk	31.5801	37.9352	43.4101	44.7002	41.9618										group2_mettl3-14(M-,Z+)	5.96154		group2_mettl3-14(M-,Z+)	5.98042		group2_mettl3-14(M-,Z+)	4.95429			59.1	-0.0654	0.6397
															CG14621	70.5159	69.3428	72.351	35.9192	30.3038		cnn	55.3427	61.9924	77.8972	89.5177	96.8026										group2_mettl3-14(M-,Z+)	6.71515		group2_mettl3-14(M-,Z+)	4.52731		group2_mettl3-14(M-,Z+)	7.98615			59.2	-0.0717	0.6397
															CG14615	21.2477	17.7975	15.7945	10.6446	7.08323		cno	53.3589	65.2873	82.2988	82.4449	77.2963										group2_mettl3-14(M-,Z+)	5.66373		group2_mettl3-14(M-,Z+)	5.8122		group2_mettl3-14(M-,Z+)	4.40096			59.3	-0.0786	0.6381
															CG14613	66.7175	54.0157	42.8706	9.16914	2.48399		Cnot4	97.9695	116.275	127.698	124.809	109.414										group2_mettl3-14(M-,Z+)	7.17654		group2_mettl3-14(M-,Z+)	4.85498		group2_mettl3-14(M-,Z+)	7.21935			59.4	-0.0786	0.6368
															CG14618	32.7738	24.2688	15.3135	4.05081	8.69812		Cnx99A	117.534	109.58	95.057	70.9089	200.472										group2_mettl3-14(M-,Z+)	6.72912		group2_mettl3-14(M-,Z+)	7.61741		group2_mettl3-14(M-,Z+)	5.94563			59.5	-0.0896	0.6288
															CG12576	87.9345	75.6757	61.0755	18.2219	29.2868		Cog7	15.1105	13.2331	4.67428	6.96351	19.4268										group2_mettl3-14(M-,Z+)	6.21915		group2_mettl3-14(M-,Z+)	4.7519		group2_mettl3-14(M-,Z+)	4.91024			59.6	-0.0934	0.6262
															galectin	69.3499	62.0944	62.3048	8.51389	1.36812		cold	95.5399	84.9185	93.2095	79.7286	103.005										group2_mettl3-14(M-,Z+)	5.47479		group2_mettl3-14(M-,Z+)	7.01817		group2_mettl3-14(M-,Z+)	6.82059			59.7	-0.0953	0.6238
															CG3709	27.1755	26.3131	12.1099	3.7964	9.02899		colt	87.0333	62.5714	74.5385	107.561	51.9143										group2_mettl3-14(M-,Z+)	5.38103		group2_mettl3-14(M-,Z+)	7.40301		group2_mettl3-14(M-,Z+)	5.89915			59.8	-0.0978	0.6231
															mRpL10	102.237	74.6879	74.9753	43.03	12.9511		CoRest	131.513	129.782	136.39	154.85	155.107										group2_mettl3-14(M-,Z+)	7.07583		group2_mettl3-14(M-,Z+)	7.7692		group2_mettl3-14(M-,Z+)	7.85032			59.9	-0.1123	0.6109
															Tbc1d15-17	43.4027	44.5402	49.0211	30.4907	8.92346		corto	84.871	76.1629	100.499	142.078	152.453										group2_mettl3-14(M-,Z+)	6.80151		group2_mettl3-14(M-,Z+)	8.23486		group2_mettl3-14(M-,Z+)	3.97818			60	-0.113	0.6086
															CG11601	31.4787	29.1465	33.4116	41.406	10.7456		COX4	387.3	263.047	286.867	433.629	291.362										group2_mettl3-14(M-,Z+)	6.1024		group2_mettl3-14(M-,Z+)	4.87029		group2_mettl3-14(M-,Z+)	3.24455			60.1	-0.113	0.6086
															CG11562	65.4834	47.9804	43.1545	44.1202	13.3327		COX5A	502.482	349.365	369.333	593.424	446.324										group2_mettl3-14(M-,Z+)	5.185		group2_mettl3-14(M-,Z+)	6.07996		group2_mettl3-14(M-,Z+)	5.37299			60.2	-0.113	0.6086
															Tspo	106	62.6144	25.5633	3.05988	1.41244		COX5B	363.276	257.479	298.255	521.926	323.314										group2_mettl3-14(M-,Z+)	5.77804		group2_mettl3-14(M-,Z+)	6.05912		group2_mettl3-14(M-,Z+)	5.64751			60.3	-0.113	0.6086
															Ipk2	76.5866	57.5102	22.7619	6.83278	7.88491		COX6B	509.361	376.519	416.903	648.877	435.541										group2_mettl3-14(M-,Z+)	4.79629		group2_mettl3-14(M-,Z+)	6.38797		group2_mettl3-14(M-,Z+)	5.38283			60.4	-0.113	0.6086
															CG3876	28.1556	24.7074	28.4709	18.698	3.01036		COX7A	488.221	322.269	234.237	211.328	301.262										group2_mettl3-14(M-,Z+)	5.23842		group2_mettl3-14(M-,Z+)	6.26996		group2_mettl3-14(M-,Z+)	5.77706			60.5	-0.113	0.6086
															CG4552	27.6622	23.8865	19.2284	10.0892	15.5522		COX7C	697.142	483.494	564.233	961.971	626.332										group2_mettl3-14(M-,Z+)	5.69973		group2_mettl3-14(M-,Z+)	6.52001		group2_mettl3-14(M-,Z+)	1.00549			60.6	-0.113	0.6054
															Tfb4	61.5705	48.6202	49.262	64.7015	29.4236		COX8	582.521	427.216	496.74	882.999	702.628										group2_mettl3-14(M-,Z+)	5.27863		group2_mettl3-14(M-,Z+)	5.22102		group2_mettl3-14(M-,Z+)	4.53444			60.7	-0.1136	0.6047
															Tango14	81.0662	50.5277	28.2004	13.0265	15.5493		Cp1	512.275	366.957	234.924	160.987	279.723										group2_mettl3-14(M-,Z+)	5.54687		group2_mettl3-14(M-,Z+)	6.90015		group2_mettl3-14(M-,Z+)	3.38854			60.8	-0.1136	0.6021
															CG14341	57.1505	46.105	52.5292	79.7587	25.8081		Cp110	26.0824	23.7454	16.9231	14.8696	26.0312										group2_mettl3-14(M-,Z+)	5.30634		group2_mettl3-14(M-,Z+)	5.65918		group2_mettl3-14(M-,Z+)	3.84537			60.9	-0.1146	0.5912
															CG14352	36.3612	28.9786	30.9065	17.2773	3.08353		cpa	80.0173	71.784	74.5875	62.2264	105.812										group2_mettl3-14(M-,Z+)	6.20465		group2_mettl3-14(M-,Z+)	5.99134		group2_mettl3-14(M-,Z+)	5.4209			61	-0.1153	0.5879
															Rim2	20.6888	18.9626	16.0601	4.62691	11.6108		cpb	102.828	84.3398	76.9911	65.1637	98.238										group2_mettl3-14(M-,Z+)	6.74314		group2_mettl3-14(M-,Z+)	6.15993		group2_mettl3-14(M-,Z+)	5.81503			61.1	-0.1233	0.5856
															CG31937	58.61	41.1535	42.974	68.3216	12.5783		Cpsf100	30.6475	30.2622	35.9033	38.7997	38.3249										group2_mettl3-14(M-,Z+)	4.73149		group2_mettl3-14(M-,Z+)	5.95187		group2_mettl3-14(M-,Z+)	5.85675			61.2	-0.1413	0.5201
															CG15356	38.8719	38.9339	33.8536	8.11353	19.3622		Cpsf73	52.6378	45.7519	31.6854	20.038	44.3273										group2_mettl3-14(M-,Z+)	5.27454		group2_mettl3-14(M-,Z+)	5.5815		group2_mettl3-14(M-,Z+)	5.91897			61.3	-0.1418	0.4082
															CG15362	37.1786	28.4865	16.5887	2.27992	4.07776		CPT2	23.2696	21.3424	25.8666	32.9651	17.6683										group2_mettl3-14(M-,Z+)	6.20628		group2_mettl3-14(M-,Z+)	5.67945		group2_mettl3-14(M-,Z+)	4.85679			61.4	-0.1596	0.1767
															Npc2a	231.829	153.851	165.487	235.078	16.1814		CR32207	87.2225	50.0252	55.4678	81.0159	29.7626										group2_mettl3-14(M-,Z+)	6.73815		group2_mettl3-14(M-,Z+)	6.03027		group2_mettl3-14(M-,Z+)	6.23897			61.5	-0.1636	0.1559
															CG4238	29.5063	28.2453	21.046	3.29994	2.32929		CR42861	38.9993	30.6005	21.238	20.6307	20.1498										group2_mettl3-14(M-,Z+)	8.30164		group2_mettl3-14(M-,Z+)	6.20951		group2_mettl3-14(M-,Z+)	6.97726			61.6	-0.1761	0.1222
															AIF	83.7499	72.5025	40.8182	17.9693	30.1308		CR43460	10.158	7.39499	10.2756	9.95179	7.81308										group2_mettl3-14(M-,Z+)	5.43779		group2_mettl3-14(M-,Z+)	6.32075		group2_mettl3-14(M-,Z+)	4.98275			61.7	-0.2226	0.1154
															CG10874	23.2449	18.4882	20.2013	12.4997	16.1523		CR43628	26.6511	26.748	33.0258	43.079	34.487										group2_mettl3-14(M-,Z+)	5.73877		group2_mettl3-14(M-,Z+)	5.78117		group2_mettl3-14(M-,Z+)	5.98021			61.8	-0.2416	0.0756
															CG10880	65.2445	57.0952	75.6567	114.532	36.125		CR44045	29.6201	11.9512	17.4788	34.0469	12.2973										group2_mettl3-14(M-,Z+)	5.4797		group2_mettl3-14(M-,Z+)	5.52392		group2_mettl3-14(M-,Z+)	6.05499			61.9	-0.2698	0.0703
															papi	27.1962	25.2483	29.5138	22.0135	17.6795		CR44049	48.5287	63.2383	66.2493	32.9421	76.0498										group2_mettl3-14(M-,Z+)	5.10354		group2_mettl3-14(M-,Z+)	2.57365		group2_mettl3-14(M-,Z+)	9.22635			62	-0.2416	0.0703
															CG3609	50.2243	39.812	40.6812	58.8725	18.5298		CR44115	33.114	32.0299	36.8478	18.1468	55.2279										group2_mettl3-14(M-,Z+)	6.47427		group2_mettl3-14(M-,Z+)	4.75059		group2_mettl3-14(M-,Z+)	5.78288			62.1	-0.2226	0.0314
															Elba2	149.177	128.497	183.505	455.153	10.1862		CR44134	27.9499	19.7144	19.4616	21.2671	22.2452										group2_mettl3-14(M-,Z+)	4.97726		group2_mettl3-14(M-,Z+)	5.66423		group2_mettl3-14(M-,Z+)	5.21317			62.2	-0.1761	0.0015
															CG31689	64.5272	59.3508	40.0479	2.108	0.291764		CR44417	14.0524	13.2634	14.6305	10.2232	13.6798										group2_mettl3-14(M-,Z+)	5.88315		group2_mettl3-14(M-,Z+)	4.75214		group2_mettl3-14(M-,Z+)	5.25762			62.3	-0.1636	-0.0097
															Hrs	34.6033	32.3895	37.4529	33.9219	11.27		CR45053	49.8017	31.0199	27.6259	18.0371	24.5487										group2_mettl3-14(M-,Z+)	5.79202		group2_mettl3-14(M-,Z+)	3.8868		group2_mettl3-14(M-,Z+)	4.19331			62.4	-0.1636	-0.0097
															CG3077	29.1224	24.006	20.2922	6.69619	6.16995		CR45144	18.2467	20.5026	12.7213	8.59598	26.3859										group2_mettl3-14(M-,Z+)	5.55352		group2_mettl3-14(M-,Z+)	6.18248		group2_mettl3-14(M-,Z+)	7.19423			62.5	-0.1636	-0.0107
															CG2991	39.6825	42.0444	47.6188	33.1654	25.6174		CR45145	16.5101	15.4927	9.7021	7.86306	22.7122										group2_mettl3-14(M-,Z+)	4.90524		group2_mettl3-14(M-,Z+)	6.72496		group2_mettl3-14(M-,Z+)	1.63312			62.6	-0.1942	-0.0132
															CG8814	60.765	52.6783	34.2709	16.9321	19.1372		CR45151	19.8234	18.9255	14.8416	11.4545	17.426										group2_mettl3-14(M-,Z+)	6.27737		group2_mettl3-14(M-,Z+)	8.11303		group2_mettl3-14(M-,Z+)	5.91335			62.7	-0.1487	-0.0387
															CG9641	138.645	118.674	73.522	9.54931	13.4701		CR45214	23.1769	19.9008	11.8341	13.054	31.0946										group2_mettl3-14(M-,Z+)	4.61992		group2_mettl3-14(M-,Z+)	7.33469		group2_mettl3-14(M-,Z+)	7.36233			62.8	-0.1646	-0.0424
															alpha4GT1	48.3434	44.235	49.4089	32.6225	18.0305		CR45275	41.102	27.7205	33.1807	54.7222	38.8115										group2_mettl3-14(M-,Z+)	5.85587		group2_mettl3-14(M-,Z+)	4.51231		group2_mettl3-14(M-,Z+)	5.87149			62.9	-0.2454	-0.1039
															GABPI	33.0667	27.4252	31.8498	23.8005	13.2247		CR45366	10.6397	12.0583	8.67108	7.01085	17.932										group2_mettl3-14(M-,Z+)	5.09438		group2_mettl3-14(M-,Z+)	5.23826		group2_mettl3-14(M-,Z+)	6.04745			63	-0.2834	-0.1312
															CG17260	24.3631	18.7962	20.7403	11.1199	2.30943		CR45367	24.196	24.5991	17.7046	14.5608	28.0949										group2_mettl3-14(M-,Z+)	4.50048		group2_mettl3-14(M-,Z+)	4.21728		group2_mettl3-14(M-,Z+)	4.45027			63.1	-0.2789	-0.1487
															Snx1	43.9281	42.0419	20.857	1.15104	2.91572		CR45485	11.2984	9.48854	8.9729	9.8406	8.66173										group2_mettl3-14(M-,Z+)	5.32455		group2_mettl3-14(M-,Z+)	6.76113		group2_mettl3-14(M-,Z+)	5.65909			63.2	-0.2687	-0.1607
															CG12795	130.158	107.575	39.2667	11.5593	19.4315		CR46268	30.6571	24.324	26.114	35.4784	23.7266										group2_mettl3-14(M-,Z+)	6.13784		group2_mettl3-14(M-,Z+)	3.42769		group2_mettl3-14(M-,Z+)	4.47311			63.3	-0.2555	-0.1788
															CG17593	98.9782	86.2161	88.7093	52.4844	47.1668		CRAT	16.9539	15.7871	20.0124	28.1294	25.3893										group2_mettl3-14(M-,Z+)	6.8033		group2_mettl3-14(M-,Z+)	5.1703		group2_mettl3-14(M-,Z+)	4.85706			63.4	-0.2511	-0.1623
															CG3407	27.3595	24.592	26.6578	19.18	14.6159		CrebB	43.7545	40.428	28.3404	18.8306	41.982										group2_mettl3-14(M-,Z+)	5.08096		group2_mettl3-14(M-,Z+)	5.90056		group2_mettl3-14(M-,Z+)	3.78244			63.5	-0.2422	-0.1886
															Cep97	22.5294	21.7639	14.1493	3.82986	14.8562		CRIF	85.6785	70.9722	77.2823	109.742	62.0558										group2_mettl3-14(M-,Z+)	5.13639		group2_mettl3-14(M-,Z+)	6.63344		group2_mettl3-14(M-,Z+)	4.5649			63.6	-0.2436	-0.1803
															Vps53	21.6588	23.5428	25.0908	21.7495	21.4401		crim	88.0567	57.5597	25.6751	45.4297	114.334										group2_mettl3-14(M-,Z+)	7.53847		group2_mettl3-14(M-,Z+)	4.81041		group2_mettl3-14(M-,Z+)	4.48193			63.7	-0.2367	-0.1608
															CG15439	32.6956	31.1619	29.0655	22.4165	24.5274		Crk	138.927	135.243	158.395	180.446	151.3										group2_mettl3-14(M-,Z+)	5.86599		group2_mettl3-14(M-,Z+)	6.3017		group2_mettl3-14(M-,Z+)	5.08979			63.8	-0.2525	-0.192
															CG15435	31.3625	27.3652	16.7175	16.4888	12.5865		crol	55.9296	54.3663	39.1098	16.1448	81.1268										group2_mettl3-14(M-,Z+)	5.24705		group2_mettl3-14(M-,Z+)	4.65102		group2_mettl3-14(M-,Z+)	5.3811			63.9	-0.2617	-0.1945
															CG15436	31.3135	30.4369	32.7673	15.1492	8.04512		Csl4	56.0588	34.3972	42.4537	53.0943	43.5332										group2_mettl3-14(M-,Z+)	5.33937		group2_mettl3-14(M-,Z+)	6.66857		group2_mettl3-14(M-,Z+)	7.0677			64	-0.2687	-0.1976
															Fnta	47.5858	38.705	37.2152	40.229	28.6159		Csp	171.262	166.402	207.113	259.005	184.039										group2_mettl3-14(M-,Z+)	6.5082		group2_mettl3-14(M-,Z+)	6.8175		group2_mettl3-14(M-,Z+)	5.05742			64.1	-0.2684	-0.1946
															mxt	35.1487	31.8229	13.6073	2.88442	5.42156		CstF-64	44.939	29.4769	34.6189	62.7105	39.0257										group2_mettl3-14(M-,Z+)	5.60141		group2_mettl3-14(M-,Z+)	7.17127		group2_mettl3-14(M-,Z+)	5.94703			64.2	-0.281	-0.213
															Mon1	35.5542	30.9955	38.9193	35.6447	19.5896		csul	67.5218	63.54	72.4678	93.3578	51.399										group2_mettl3-14(M-,Z+)	5.44988		group2_mettl3-14(M-,Z+)	5.06421		group2_mettl3-14(M-,Z+)	4.67765			64.3	-0.2981	-0.2289
															CG3008	33.4944	31.156	37.1976	36.8	16.9001		CTCF	54.2087	55.1818	49.26	21.4199	69.2562										group2_mettl3-14(M-,Z+)	6.97729		group2_mettl3-14(M-,Z+)	1.47518		group2_mettl3-14(M-,Z+)	1.73998			64.4	-0.3075	-0.2353
															mRpL24	69.5828	61.3348	65.8267	68.3979	43.8286		Ctr1A	32.0205	27.8393	8.69888	6.99503	15.9767										group2_mettl3-14(M-,Z+)	5.802		group2_mettl3-14(M-,Z+)	5.86896		group2_mettl3-14(M-,Z+)	5.27522			64.5	-0.3043	-0.2469
															Marcal1	25.5706	25.4373	24.3496	10.7458	20.1761		ctrip	86.0513	97.9817	97.3262	64.0449	171.584										group2_mettl3-14(M-,Z+)	4.83339		group2_mettl3-14(M-,Z+)	6.63998		group2_mettl3-14(M-,Z+)	6.01699			64.6	-0.3097	-0.2573
															CG14043	38.6069	33.1773	26.8781	9.39638	9.96681		CtsB1	146.081	117.807	135.413	171.815	320.783										group2_mettl3-14(M-,Z+)	5.99403		group2_mettl3-14(M-,Z+)	6.30229		group2_mettl3-14(M-,Z+)	5.25753			64.7	-0.3193	-0.2779
															mRpL28	83.0233	66.7853	71.008	87.7259	30.444		Cul2	78.8813	81.6957	92.8188	56.4851	86.0154										group2_mettl3-14(M-,Z+)	5.97736		group2_mettl3-14(M-,Z+)	4.83641		group2_mettl3-14(M-,Z+)	4.14871			64.8	-0.3387	-0.3019
															CG8891	87.6405	56.3548	69.2801	97.8037	12.5437		Cul3	62.5458	70.7483	79.9457	93.4017	106.011										group2_mettl3-14(M-,Z+)	6.34507		group2_mettl3-14(M-,Z+)	4.746		group2_mettl3-14(M-,Z+)	5.42169			64.9	-0.3494	-0.3114
															CG14036	444.637	271.712	100.614	41.7995	3.70645		Cul4	46.7777	47.4384	52.3502	48.1316	60.2481										group2_mettl3-14(M-,Z+)	4.74793		group2_mettl3-14(M-,Z+)	6.91945		group2_mettl3-14(M-,Z+)	6.63564			65	-0.3554	-0.3167
															pgant5	39.6844	42.4128	35.4525	14.1465	35.6259		cutlet	21.9639	19.5412	7.26477	5.71772	18.771										group2_mettl3-14(M-,Z+)	6.19275		group2_mettl3-14(M-,Z+)	3.76528		group2_mettl3-14(M-,Z+)	5.05774			65.1	-0.3668	-0.329
															CG5828	58.5885	45.2263	42.1195	21.9739	26.3472		Cwc25	74.477	56.0534	72.0516	118.262	47.9548										group2_mettl3-14(M-,Z+)	5.57493		group2_mettl3-14(M-,Z+)	6.91169		group2_mettl3-14(M-,Z+)	4.26212			65.2	-0.365	-0.3313
															Bub1	36.1682	37.9594	40.8767	32.7701	22.3282		CycC	46.8579	41.2755	51.9159	75.4475	50.3402										group2_mettl3-14(M-,Z+)	8.66992		group2_mettl3-14(M-,Z+)	6.7941		group2_mettl3-14(M-,Z+)	4.48115			65.3	-0.3709	-0.3348
															CG7382	50.0711	40.5312	35.2288	25.245	23.4545		CycG	388.766	353.783	425.12	513.412	430.458										group2_mettl3-14(M-,Z+)	5.67012		group2_mettl3-14(M-,Z+)	6.97399		group2_mettl3-14(M-,Z+)	7.61912			65.4	-0.3778	-0.3337
															CG7277	34.419	25.8261	16.8984	6.89133	9.45616		CycT	78.2952	76.8509	59.6571	78.6697	71.9681										group2_mettl3-14(M-,Z+)	5.73256		group2_mettl3-14(M-,Z+)	6.42284		group2_mettl3-14(M-,Z+)	4.99081			65.5	-0.3814	-0.3367
															CG14005	57.3395	47.1088	53.4773	54.653	15.128		CycY	53.0379	51.6731	63.3828	88.4495	52.8748										group2_mettl3-14(M-,Z+)	5.34082		group2_mettl3-14(M-,Z+)	5.56484		group2_mettl3-14(M-,Z+)	6.20885			65.6	-0.3872	-0.3374
															ND-51	108.203	88.6413	71.0843	42.9243	70.7158		cyp33	38.5889	26.9934	24.355	49.2905	61.9809										group2_mettl3-14(M-,Z+)	5.06767		group2_mettl3-14(M-,Z+)	5.35838		group2_mettl3-14(M-,Z+)	2.32032			65.7	-0.3966	-0.3524
															CG13993	159.081	124.027	134.295	173.307	78.1948		Cypl	52.7902	38.037	46.9029	88.7991	50.5171										group2_mettl3-14(M-,Z+)	7.45746		group2_mettl3-14(M-,Z+)	6.21894		group2_mettl3-14(M-,Z+)	5.876			65.8	-0.3887	-0.3557
															Pez	34.8607	37.2103	44.4084	34.6089	21.0301		Cyt-b5	161.638	122.466	121.129	109.181	171.603										group2_mettl3-14(M-,Z+)	5.63188		group2_mettl3-14(M-,Z+)	5.88076		group2_mettl3-14(M-,Z+)	3.34406			65.9	-0.3939	-0.3589
															frj	43.2293	41.7913	37.3254	13.3926	14.4129		Cyt-c1	167.835	130.485	157.611	272.081	116.635										group2_mettl3-14(M-,Z+)	6.70987		group2_mettl3-14(M-,Z+)	6.00886		group2_mettl3-14(M-,Z+)	7.81966			66	-0.4062	-0.3674
															CG9536	51.6711	47.2857	39.2037	18.48	28.7405		D19A	27.0839	22.8537	7.03545	3.43385	15.0342										group2_mettl3-14(M-,Z+)	4.35878		group2_mettl3-14(M-,Z+)	5.18839		group2_mettl3-14(M-,Z+)	7.12253			66.1	-0.4118	-0.3685
															Daxx	50.4719	55.4438	56.7021	13.0217	29.4678		D19B	19.942	18.8601	23.8634	30.6913	31.6317										group2_mettl3-14(M-,Z+)	6.27613		group2_mettl3-14(M-,Z+)	7.15046		group2_mettl3-14(M-,Z+)	3.65975			66.2	-0.4174	-0.3733
															Nse1	55.5023	45.7782	41.8558	21.0396	31.4636		da	100.53	96.0366	84.7207	71.461	111.718										group2_mettl3-14(M-,Z+)	5.8742		group2_mettl3-14(M-,Z+)	3.16012		group2_mettl3-14(M-,Z+)	6.89352			66.3	-0.4213	-0.3765
															Fgop2	60.8184	48.839	57.4283	48.2032	25.6468		Dab	20.477	25.4977	30.906	27.5994	28.8743										group2_mettl3-14(M-,Z+)	5.32969		group2_mettl3-14(M-,Z+)	7.86066		group2_mettl3-14(M-,Z+)	6.02273			66.4	-0.4236	-0.3831
															MME1	24.6093	22.6458	20.9891	26.9072	14.6354		dap	134.19	133.47	93.231	52.1189	216.179										group2_mettl3-14(M-,Z+)	4.90799		group2_mettl3-14(M-,Z+)	2.70153		group2_mettl3-14(M-,Z+)	3.93387			66.5	-0.4267	-0.3865
															Rab30	28.0644	26.1981	28.4126	20.6077	11.8296		Dap160	27.8049	27.8315	16.3393	17.1009	21.2637										group2_mettl3-14(M-,Z+)	5.87164		group2_mettl3-14(M-,Z+)	5.13736		group2_mettl3-14(M-,Z+)	6.41947			66.6	-0.4307	-0.391
															Mnn1	36.2475	37.3456	41.109	11.5176	15.3498		dbe	65.0442	55.0751	64.3247	92.0137	71.5381										group2_mettl3-14(M-,Z+)	4.84908		group2_mettl3-14(M-,Z+)	6.2252		group2_mettl3-14(M-,Z+)	6.85139			66.7	-0.4327	-0.399
															CG4495	46.372	42.8271	50.673	51.2041	20.7019		Dbp73D	30.1798	30.2729	38.406	46.3597	33.5185										group2_mettl3-14(M-,Z+)	6.41892		group2_mettl3-14(M-,Z+)	4.43283		group2_mettl3-14(M-,Z+)	6.88191			66.8	-0.4366	-0.4065
															CG4497	69.1379	65.613	76.667	58.6968	28.0296		DCP1	39.0835	32.7701	38.6239	40.1177	36.2978										group2_mettl3-14(M-,Z+)	6.40374		group2_mettl3-14(M-,Z+)	6.06336		group2_mettl3-14(M-,Z+)	7.14909			66.9	-0.4374	-0.4106
															CG4502	71.0541	67.4112	77.7488	77.2466	12.6089		DCP2	79.7006	87.8478	94.1677	79.4257	103.432										group2_mettl3-14(M-,Z+)	5.31142		group2_mettl3-14(M-,Z+)	6.44231		group2_mettl3-14(M-,Z+)	6.43382			67	-0.4465	-0.421
															r2d2	62.389	55.4021	66.1783	75.1573	44.051		Dcr-1	19.1886	22.6681	17.8727	7.01796	24.4254										group2_mettl3-14(M-,Z+)	6.39376		group2_mettl3-14(M-,Z+)	4.69619		group2_mettl3-14(M-,Z+)	4.95765			67.1	-0.4542	-0.4314
															cdc14	22.8985	23.0107	9.02645	1.7173	9.00981		DCTN2-p50	56.8984	46.5296	54.1271	75.3688	45.5482										group2_mettl3-14(M-,Z+)	4.95294		group2_mettl3-14(M-,Z+)	6.55463		group2_mettl3-14(M-,Z+)	5.63127			67.2	-0.4505	-0.436
															pes	116.22	107.418	71.4055	14.2877	32.8069		DCTN3-p24	28.2575	18.5248	23.0617	35.8372	29.0344										group2_mettl3-14(M-,Z+)	0.113426		group2_mettl3-14(M-,Z+)	3.89171		group2_mettl3-14(M-,Z+)	1.54544			67.3	-0.4545	-0.4468
															CG8668	68.0002	64.9761	55.2296	17.3954	28.098		DCTN5-p25	32.6354	21.6849	30.2214	37.5974	25.5847										group2_mettl3-14(M-,Z+)	5.81947		group2_mettl3-14(M-,Z+)	5.09984		group2_mettl3-14(M-,Z+)	4.64007			67.4	-0.4573	-0.4521
															PAPLA1	27.3023	33.1243	40.8236	43.0196	19.0517		DCTN6-p27	52.1316	37.2933	46.8274	72.3811	57.6715										group2_mettl3-14(M-,Z+)	5.27288		group2_mettl3-14(M-,Z+)	6.47137		group2_mettl3-14(M-,Z+)	5.30232			67.5	-0.4609	-0.4566
															CG8498	216.621	164.935	97.8655	51.424	46.824		Ddx1	27.706	22.6391	15.3594	12.5679	22.2446										group2_mettl3-14(M-,Z+)	4.86746		group2_mettl3-14(M-,Z+)	5.57306		group2_mettl3-14(M-,Z+)	4.79208			67.6	-0.4697	-0.4665
															CG8475	37.4933	40.3417	35.4172	8.33467	1.21787		defl	15.3094	14.7112	11.1906	13.0449	13.9332										group2_mettl3-14(M-,Z+)	4.85888		group2_mettl3-14(M-,Z+)	5.7953		group2_mettl3-14(M-,Z+)	5.03618			67.7	-0.4794	-0.4795
															CG8460	71.3695	58.6398	71.1689	91.1072	16.536		deltaCOP	55.426	49.3726	36.4351	27.1608	93.4009										group2_mettl3-14(M-,Z+)	6.10103		group2_mettl3-14(M-,Z+)	5.86935		group2_mettl3-14(M-,Z+)	1.46619			67.8	-0.4789	-0.4859
															PGAP5	29.7554	30.096	25.0224	9.49365	10.251		Der-1	50.6146	34.2111	19.0754	22.2566	56.8033										group2_mettl3-14(M-,Z+)	6.27355		group2_mettl3-14(M-,Z+)	5.8787		group2_mettl3-14(M-,Z+)	7.26412			67.9	-0.4791	-0.4872
															Snx6	89.467	82.0753	88.4937	93.7189	27.7885		Det	80.9564	63.0165	78.0029	103.258	95.1923										group2_mettl3-14(M-,Z+)	5.69985		group2_mettl3-14(M-,Z+)	5.69831		group2_mettl3-14(M-,Z+)	6.14691			68	-0.4833	-0.4935
															CG7840	278.837	256.446	284.273	297.631	30.3614		dgt1	80.2293	68.6289	76.3218	80.1071	67.0548										group2_mettl3-14(M-,Z+)	5.06976		group2_mettl3-14(M-,Z+)	5.30807		group2_mettl3-14(M-,Z+)	4.60151			68.1	-0.4882	-0.4962
															CG7806	28.1888	30.7623	29.5174	10.9846	18.8199		dgt2	60.7404	47.5986	24.1968	21.0285	59.3774										group2_mettl3-14(M-,Z+)	8.51743		group2_mettl3-14(M-,Z+)	5.12966		group2_mettl3-14(M-,Z+)	5.77967			68.2	-0.4917	-0.5041
															CG7787	56.084	43.464	36.6541	22.7787	35.6015		dgt3	25.4397	21.5625	19.8162	17.3742	25.5937										group2_mettl3-14(M-,Z+)	7.4316		group2_mettl3-14(M-,Z+)	6.27468		group2_mettl3-14(M-,Z+)	6.92588			68.3	-0.4901	-0.509
															CG7627	138.405	145.47	81.6309	4.93211	10.9331		dia	27.7366	31.2526	28.4388	23.6425	33.2319										group2_mettl3-14(M-,Z+)	5.47517		group2_mettl3-14(M-,Z+)	4.81884		group2_mettl3-14(M-,Z+)	5.32531			68.4	-0.4906	-0.5157
															CG17292	47.0784	36.0207	24.9509	3.38083	1.1809		dikar	24.3121	24.2149	35.3623	31.3301	40.3377										group2_mettl3-14(M-,Z+)	6.29019		group2_mettl3-14(M-,Z+)	3.0858		group2_mettl3-14(M-,Z+)	4.58138			68.5	-0.495	-0.5197
															CG13392	61.0298	38.0133	32.6535	23.8914	16.9131		Dim1	77.5682	59.4396	68.3492	93.2198	96.5605										group2_mettl3-14(M-,Z+)	5.08823		group2_mettl3-14(M-,Z+)	6.38576		group2_mettl3-14(M-,Z+)	7.6597			68.6	-0.4967	-0.5266
															CG13398	27.838	27.6473	14.7999	4.88137	4.61647		DIP2	40.5265	47.3045	49.9554	38.0203	48.572										group2_mettl3-14(M-,Z+)	5.60081		group2_mettl3-14(M-,Z+)	4.54487		group2_mettl3-14(M-,Z+)	4.47895			68.7	-0.5015	-0.5323
															PIG-U	66.0824	59.3123	69.0433	57.8256	61.3427		Dis3	32.6333	32.5339	30.8739	43.7639	47.3281										group2_mettl3-14(M-,Z+)	4.82368		group2_mettl3-14(M-,Z+)	6.75208		group2_mettl3-14(M-,Z+)	6.13279			68.8	-0.4986	-0.5337
															CG9515	29.079	24.0494	23.9573	21.6655	14.5211		dj-1beta	110.222	72.2349	46.5318	44.7405	52.8404										group2_mettl3-14(M-,Z+)	5.95208		group2_mettl3-14(M-,Z+)	5.45437		group2_mettl3-14(M-,Z+)	4.53745			68.9	-0.497	-0.5352
															CG13101	36.2989	32.6135	29.0983	7.07875	3.88314		Dlip1	38.998	24.2587	15.1497	11.2677	14.5194										group2_mettl3-14(M-,Z+)	6.19059		group2_mettl3-14(M-,Z+)	7.34792		group2_mettl3-14(M-,Z+)	0.989311			69	-0.4987	-0.5392
															CG33298	39.3277	45.9702	47.162	25.8346	25.2501		dlp	37.1786	41.7831	47.7748	46.2111	90.7773										group2_mettl3-14(M-,Z+)	4.92674		group2_mettl3-14(M-,Z+)	4.76951		group2_mettl3-14(M-,Z+)	5.89161			69.1	-0.5032	-0.5421
															Oatp30B	32.9511	36.5189	46.1031	51.9231	25.9596		DMAP1	72.2164	67.6258	81.9694	112.321	75.5843										group2_mettl3-14(M-,Z+)	6.76855		group2_mettl3-14(M-,Z+)	5.9159		group2_mettl3-14(M-,Z+)	5.57058			69.2	-0.5069	-0.5455
															GlcAT-S	28.761	28.7766	25.1006	5.21252	5.42158		dmpd	64.3607	56.523	37.5505	55.1011	92.2589										group2_mettl3-14(M-,Z+)	5.25462		group2_mettl3-14(M-,Z+)	5.96023		group2_mettl3-14(M-,Z+)	5.33122			69.3	-0.5098	-0.5473
															IP3K1	36.3954	31.4018	22.094	8.1922	17.422		Dmtn	27.7217	28.7435	36.3986	39.6344	38.3155										group2_mettl3-14(M-,Z+)	5.28731		group2_mettl3-14(M-,Z+)	4.37083		group2_mettl3-14(M-,Z+)	7.44381			69.4	-0.5101	-0.5493
															mtDNA-helicase	35.0602	29.1305	16.1008	5.94296	13.341		DnaJ-1	183.994	174.816	167.775	64.2861	171.168										group2_mettl3-14(M-,Z+)	5.54009		group2_mettl3-14(M-,Z+)	5.17246		group2_mettl3-14(M-,Z+)	4.80699			69.5	-0.5106	-0.5459
															CG4594	35.9741	25.8869	14.6279	1.60123	0.731688		DNA-ligI	68.1179	63.7972	36.7829	21.228	43.7446										group2_mettl3-14(M-,Z+)	4.6758		group2_mettl3-14(M-,Z+)	3.64883		group2_mettl3-14(M-,Z+)	6.09607			69.6	-0.5107	-0.5491
															CG13126	20.7728	20.658	19.7425	11.6641	8.15251		DNApol-alpha180	53.0596	50.7939	33.0432	34.0442	55.4916										group2_mettl3-14(M-,Z+)	5.38872		group2_mettl3-14(M-,Z+)	7.11593		group2_mettl3-14(M-,Z+)	4.85495			69.7	-0.5108	-0.5515
															CG4709	25.5239	22.9344	27.7208	29.3575	18.5863		DNApol-alpha60	58.2621	45.6952	15.4218	24.0562	43.8129										group2_mettl3-14(M-,Z+)	5.51277		group2_mettl3-14(M-,Z+)	6.30096		group2_mettl3-14(M-,Z+)	4.91988			69.8	-0.5116	-0.5558
															CG4658	43.6921	38.653	32.1493	12.2148	26.4892		DNApol-alpha73	68.8	56.3879	22.5254	25.3935	33.5115										group2_mettl3-14(M-,Z+)	6.12344		group2_mettl3-14(M-,Z+)	3.30698		group2_mettl3-14(M-,Z+)	3.72793			69.9	-0.5164	-0.5584
															CG5850	32.4281	30.502	36.1035	18.638	13.9537		DNApol-epsilon255	19.8885	23.6266	14.1197	6.55224	21.9069										group2_mettl3-14(M-,Z+)	6.01826		group2_mettl3-14(M-,Z+)	6.53874		group2_mettl3-14(M-,Z+)	4.5163			70	-0.5145	-0.5592
															Ripalpha	119.684	101.182	115.746	87.961	33.2826		DNApol-epsilon58	40.3017	35.858	18.1582	12.2097	24.4734										group2_mettl3-14(M-,Z+)	5.40595		group2_mettl3-14(M-,Z+)	6.05122		group2_mettl3-14(M-,Z+)	7.78288			70.1	-0.5159	-0.5631
															CG5734	51.2267	41.9198	28.9583	14.8142	24.1935		DNApol-eta	33.6547	20.6889	4.72787	5.66403	17.4721										group2_mettl3-14(M-,Z+)	4.72025		group2_mettl3-14(M-,Z+)	4.73721		group2_mettl3-14(M-,Z+)	2.6277			70.2	-0.5251	-0.5762
															CG4901	46.5929	47.7941	30.2454	8.37649	16.7076		Doa	125.695	126.992	148.351	147.217	195.231										group2_mettl3-14(M-,Z+)	7.01753		group2_mettl3-14(M-,Z+)	5.51562		group2_mettl3-14(M-,Z+)	2.62819			70.3	-0.5235	-0.5841
															CG4908	22.7212	19.9921	17.0807	13.8916	12.2796		dock	35.5764	35.5109	43.7708	54.3317	45.99										group2_mettl3-14(M-,Z+)	4.70382		group2_mettl3-14(M-,Z+)	6.55967		group2_mettl3-14(M-,Z+)	5.51078			70.4	-0.5197	-0.585
															CG5708	90.9803	81.401	95.2658	80.7266	57.834		dod	75.4284	54.3379	60.9742	74.6837	68.9761										group2_mettl3-14(M-,Z+)	5.6284		group2_mettl3-14(M-,Z+)	4.73715		group2_mettl3-14(M-,Z+)	5.43277			70.5	-0.518	-0.5877
															CG5694	120.692	127.56	147.203	87.616	89.1976		dom	117.437	149.945	184.271	129.141	151.301										group2_mettl3-14(M-,Z+)	6.66713		group2_mettl3-14(M-,Z+)	4.01713		group2_mettl3-14(M-,Z+)	4.95618			70.6	-0.5211	-0.5943
															CG4953	36.3577	34.2373	31.8304	15.9976	12.6027		dor	15.0615	13.8906	17.9953	19.8939	27.4448										group2_mettl3-14(M-,Z+)	4.65079		group2_mettl3-14(M-,Z+)	0.936086		group2_mettl3-14(M-,Z+)	3.93609			70.7	-0.5244	-0.6028
															CG5604	76.3211	98.6693	112.774	67.4193	47.0979		Dp	134.127	118.571	108.4	135.839	259.537										group2_mettl3-14(M-,Z+)	5.12183		group2_mettl3-14(M-,Z+)	6.23787		group2_mettl3-14(M-,Z+)	4.14102			70.8	-0.5251	-0.6093
															CG4968	172.251	140.846	150.779	188.015	89.3205		dpa	134.123	127.79	81.557	75.5278	185.953										group2_mettl3-14(M-,Z+)	6.821		group2_mettl3-14(M-,Z+)	5.79418		group2_mettl3-14(M-,Z+)	3.97038			70.9	-0.5284	-0.613
															Usp14	190.961	164.59	158.794	96.1785	131.429		Dpck	30.6695	22.8619	28.7454	50.123	58.3878										group2_mettl3-14(M-,Z+)	4.96382		group2_mettl3-14(M-,Z+)	7.18068		group2_mettl3-14(M-,Z+)	5.17544			71	-0.5293	-0.6158
															CG4972	119.893	110.449	81.9475	35.1516	89.5939		Dpit47	54.8341	43.6255	45.3028	57.7716	53.942										group2_mettl3-14(M-,Z+)	6.89797		group2_mettl3-14(M-,Z+)	7.05099		group2_mettl3-14(M-,Z+)	5.07441			71.1	-0.533	-0.6151
															CG5037	59.7786	49.1194	54.2066	60.3427	28.5799		DppIII	144.73	109.388	32.1621	17.1503	46.1736										group2_mettl3-14(M-,Z+)	6.17479		group2_mettl3-14(M-,Z+)	4.08835		group2_mettl3-14(M-,Z+)	5.72946			71.2	-0.5286	-0.6112
															GATAd	62.7166	68.894	72.4976	30.0879	35.688		Dpy-30L1	96.5083	67.9265	91.9006	144.233	79.5907										group2_mettl3-14(M-,Z+)	5.04279		group2_mettl3-14(M-,Z+)	5.09557		group2_mettl3-14(M-,Z+)	4.83666			71.3	-0.5294	-0.6155
															Sps2	41.3022	36.9232	38.3317	53.7354	24.1341		Drak	41.62	42.3134	31.2171	32.1426	42.4558										group2_mettl3-14(M-,Z+)	6.87303		group2_mettl3-14(M-,Z+)	6.19724		group2_mettl3-14(M-,Z+)	6.22386			71.4	-0.5303	-0.6203
															CG5056	76.7047	61.1555	46.0031	20.8317	25.1556		dre4	96.0569	102.385	77.5269	38.4781	106.12										group2_mettl3-14(M-,Z+)	5.71397		group2_mettl3-14(M-,Z+)	5.43837		group2_mettl3-14(M-,Z+)	7.0078			71.5	-0.5298	-0.627
															CG5168	69.9279	61.8239	50.904	26.1284	24.536		Dredd	11.1546	8.86431	7.62299	7.62266	11.5134										group2_mettl3-14(M-,Z+)	6.34468		group2_mettl3-14(M-,Z+)	7.07749		group2_mettl3-14(M-,Z+)	6.09205			71.6	-0.5272	-0.6294
															Nse4	43.7689	43.5961	45.8608	47.763	27.2007		drongo	41.6005	40.4796	44.5897	67.6006	88.7318										group2_mettl3-14(M-,Z+)	5.75445		group2_mettl3-14(M-,Z+)	3.29205		group2_mettl3-14(M-,Z+)	5.01018			71.7	-0.5309	-0.6363
															CG7456	20.781	21.003	24.1358	26.1669	11.7608		drosha	26.9622	30.0787	36.3111	41.8307	27.5295										group2_mettl3-14(M-,Z+)	5.82663		group2_mettl3-14(M-,Z+)	5.48101		group2_mettl3-14(M-,Z+)	3.28689			71.8	-0.5305	-0.6428
															CG6144	20.4414	19.0477	22.0304	16.4224	4.42306		Drp1	65.7956	59.2217	32.3833	14.2552	55.4612										group2_mettl3-14(M-,Z+)	7.02117		group2_mettl3-14(M-,Z+)	7.4725		group2_mettl3-14(M-,Z+)	3.41965			71.9	-0.5287	-0.6487
															CG7384	50.2839	47.0243	49.6166	29.9426	2.61233		drpr	25.2701	26.007	21.5528	16.7133	50.7427										group2_mettl3-14(M-,Z+)	4.46078		group2_mettl3-14(M-,Z+)	6.89239		group2_mettl3-14(M-,Z+)	4.96594			72	-0.5293	-0.6516
															EMC3	126.88	98.2176	119.864	132.249	66.0724		dup	180.315	177.431	209.869	172.958	198.321										group2_mettl3-14(M-,Z+)	5.40789		group2_mettl3-14(M-,Z+)	7.55432		group2_mettl3-14(M-,Z+)	1.46738			72.1	-0.5295	-0.6534
															CG12299	46.0937	45.6872	57.9172	55.0462	28.1974		dUTPase	470.886	339.426	432.325	732.006	411.49										group2_mettl3-14(M-,Z+)	6.18799		group2_mettl3-14(M-,Z+)	7.88209		group2_mettl3-14(M-,Z+)	6.5298			72.2	-0.5324	-0.6604
															CG4705	22.4831	22.8995	17.14	7.45749	13.9891		dwg	26.1156	22.9464	23.1498	19.0842	24.5197										group2_mettl3-14(M-,Z+)	7.00743		group2_mettl3-14(M-,Z+)	7.51834		group2_mettl3-14(M-,Z+)	4.81976			72.3	-0.5342	-0.6612
															Reps	39.0292	40.9839	44.2552	24.8822	13.6184		Dyb	17.2887	16.571	15.535	13.1596	28.4026										group2_mettl3-14(M-,Z+)	5.07004		group2_mettl3-14(M-,Z+)	5.88573		group2_mettl3-14(M-,Z+)	4.95916			72.4	-0.5345	-0.6682
															CG6287	200.919	140.85	75.0546	9.56873	0.887347		E(bx)	120.647	146.606	139.487	101.975	167.231										group2_mettl3-14(M-,Z+)	4.87008		group2_mettl3-14(M-,Z+)	4.87157		group2_mettl3-14(M-,Z+)	6.78661			72.5	-0.5382	-0.6721
															Dlg5	23.5618	30.0248	34.1802	18.9819	16.1331		E(Pc)	49.0206	58.9798	71.1937	58.599	57.5639										group2_mettl3-14(M-,Z+)	5.3385		group2_mettl3-14(M-,Z+)	6.59923		group2_mettl3-14(M-,Z+)	5.25231			72.6	-0.5385	-0.6805
															CG14931	136.822	88.8557	15.379	3.6835	0.322565		e(y)1	49.8941	35.822	46.7196	80.7286	68.2453										group2_mettl3-14(M-,Z+)	6.02239		group2_mettl3-14(M-,Z+)	5.62917		group2_mettl3-14(M-,Z+)	5.18181			72.7	-0.5405	-0.6852
															Tom70	67.0159	62.0675	54.2073	21.9812	24.7955		e(y)2	67.1797	44.0278	67.8249	108.374	67.8648										group2_mettl3-14(M-,Z+)	6.40986		group2_mettl3-14(M-,Z+)	4.62794		group2_mettl3-14(M-,Z+)	7.13639			72.8	-0.5389	-0.6871
															CG6770	1910.35	1245.44	345.942	26.1114	14.9592		E(z)	36.4183	32.4483	13.0665	21.8915	36.5015										group2_mettl3-14(M-,Z+)	7.2832		group2_mettl3-14(M-,Z+)	3.21547		group2_mettl3-14(M-,Z+)	4.50466			72.9	-0.5392	-0.6899
															CG5446	84.2512	69.4716	77.4255	95.3212	40.5307		E2f1	92.4051	89.6574	94.6615	120.618	166.12										group2_mettl3-14(M-,Z+)	4.81099		group2_mettl3-14(M-,Z+)	4.39074		group2_mettl3-14(M-,Z+)	6.36844			73	-0.543	-0.6932
															CG5525	186.683	152.723	88.3481	44.9999	74.2072		E2f2	135.351	102.482	49.1706	54.9062	100.84										group2_mettl3-14(M-,Z+)	5.56866		group2_mettl3-14(M-,Z+)	6.72074		group2_mettl3-14(M-,Z+)	4.71548			73.1	-0.5396	-0.6946
															CG5780	20.972	18.9929	18.9874	15.6348	12.8756		Eaf6	53.2039	40.136	47.7684	63.5807	44.2662										group2_mettl3-14(M-,Z+)	5.99816		group2_mettl3-14(M-,Z+)	5.53595		group2_mettl3-14(M-,Z+)	6.2405			73.2	-0.5391	-0.698
															CG5776	31.5741	31.4036	14.3931	4.51568	9.71572		east	66.8324	77.252	96.1328	60.1016	73.864										group2_mettl3-14(M-,Z+)	4.64887		group2_mettl3-14(M-,Z+)	7.33977		group2_mettl3-14(M-,Z+)	4.71695			73.3	-0.5402	-0.6991
															CG6180	265.584	168.826	146.267	139.167	11.6261		ebd2	23.9581	20.7321	12.5337	11.6261	10.3824										group2_mettl3-14(M-,Z+)	5.3632		group2_mettl3-14(M-,Z+)	5.91531		group2_mettl3-14(M-,Z+)	5.3547			73.4	-0.5374	-0.6962
															MRP	61.7279	74.4413	86.4911	63.7685	36.9797		ebo	58.7665	64.8614	76.6578	86.6995	58.255										group2_mettl3-14(M-,Z+)	7.5112		group2_mettl3-14(M-,Z+)	3.26234		group2_mettl3-14(M-,Z+)	6.30678			73.5	-0.5345	-0.6981
															CG12404	60.6944	51.193	35.887	17.8047	34.0939		eca	51.0917	43.0462	54.5339	72.3416	64.2048										group2_mettl3-14(M-,Z+)	5.02701		group2_mettl3-14(M-,Z+)	3.96988		group2_mettl3-14(M-,Z+)	5.33309			73.6	-0.5357	-0.7012
															DnaJ-H	78.2238	60.0595	58.8498	15.7144	7.92305		ecd	26.4575	21.5703	20.9369	22.0205	24.6424										group2_mettl3-14(M-,Z+)	6.18905		group2_mettl3-14(M-,Z+)	5.35753		group2_mettl3-14(M-,Z+)	8.33762			73.7	-0.5339	-0.6991
															Sfmbt	81.101	88.0181	110.557	128.137	53.6095		EcR	39.6957	41.5594	51.0624	43.6	40.2591										group2_mettl3-14(M-,Z+)	6.13363		group2_mettl3-14(M-,Z+)	6.57816		group2_mettl3-14(M-,Z+)	4.67305			73.8	-0.5304	-0.6995
															CG5439	51.7141	46.3544	53.9792	62.8099	35.4757		Edem1	16.4565	17.1577	20.0257	24.1007	27.2506										group2_mettl3-14(M-,Z+)	5.1604		group2_mettl3-14(M-,Z+)	5.02861		group2_mettl3-14(M-,Z+)	7.48763			73.9	-0.5354	-0.7072
															CG5287	21.0355	19.4836	19.8457	15.0243	16.2278		Edem2	24.2693	26.9172	23.995	13.2982	29.9781										group2_mettl3-14(M-,Z+)	6.71504		group2_mettl3-14(M-,Z+)	5.57699		group2_mettl3-14(M-,Z+)	6.94343			74	-0.5368	-0.7116
															CG16972	24.9332	25.6229	20.2708	4.38617	10.7335		eEF1delta	453.833	372.224	467.611	699.322	263.857										group2_mettl3-14(M-,Z+)	6.00053		group2_mettl3-14(M-,Z+)	4.93196		group2_mettl3-14(M-,Z+)	5.86002			74.1	-0.5411	-0.7182
															Pect	95.5791	87.7795	102.193	54.6046	73.9964		Ef1beta	1424.33	940.483	1169.14	2123.85	1212.55										group2_mettl3-14(M-,Z+)	5.46147		group2_mettl3-14(M-,Z+)	4.83408		group2_mettl3-14(M-,Z+)	6.69254			74.2	-0.5408	-0.7205
															CG9426	45.5309	43.536	33.0892	6.06662	6.52573		Ef1gamma	1123.47	901.501	1080.8	1749.22	1153.02										group2_mettl3-14(M-,Z+)	4.60954		group2_mettl3-14(M-,Z+)	5.94486		group2_mettl3-14(M-,Z+)	5.66641			74.3	-0.5431	-0.7239
															CG5705	23.4117	20.1116	19.3069	12.6021	10.1889		Egm	16.9821	13.8278	10.9168	12.4178	17.2686										group2_mettl3-14(M-,Z+)	7.06864		group2_mettl3-14(M-,Z+)	5.90844		group2_mettl3-14(M-,Z+)	5.96778			74.4	-0.5438	-0.7242
															ND-B22	159.864	120.581	135.293	190.474	70.4765		eIF-1A	262.986	230.876	245.67	244.133	313.737										group2_mettl3-14(M-,Z+)	5.31326		group2_mettl3-14(M-,Z+)	6.92152		group2_mettl3-14(M-,Z+)	5.96947			74.5	-0.5461	-0.727
															CG6565	45.1001	40.85	35.8505	11.0148	16.4827		eIF-2alpha	168.918	125.656	109.159	102.591	156.7										group2_mettl3-14(M-,Z+)	5.23544		group2_mettl3-14(M-,Z+)	6.71067		group2_mettl3-14(M-,Z+)	6.65933			74.6	-0.5448	-0.7329
															CG17996	73.4034	42.7012	29.0462	26.1741	13.7822		eIF2B-alpha	44.2402	30.4187	31.8576	29.9129	30.9171										group2_mettl3-14(M-,Z+)	4.84437		group2_mettl3-14(M-,Z+)	5.51701		group2_mettl3-14(M-,Z+)	6.66282			74.7	-0.5401	-0.7293
															Prosbeta4	384.317	300.402	363.228	491.901	116.234		eIF2B-beta	43.0209	32.3337	28.5599	29.5438	42.699										group2_mettl3-14(M-,Z+)	6.23186		group2_mettl3-14(M-,Z+)	5.38772		group2_mettl3-14(M-,Z+)	6.4695			74.8	-0.5364	-0.7295
															CG12288	60.0895	53.12	56.5197	39.7123	45.3284		eIF2B-epsilon	26.4668	23.2858	21.6173	15.4649	27.0174										group2_mettl3-14(M-,Z+)	5.42013		group2_mettl3-14(M-,Z+)	5.44326		group2_mettl3-14(M-,Z+)	5.68463			74.9	-0.5358	-0.7298
															CG5131	30.9924	22.0077	23.2758	20.0061	8.97617		eIF-2beta	292.101	188.538	87.1161	112.389	209.898										group2_mettl3-14(M-,Z+)	6.24163		group2_mettl3-14(M-,Z+)	6.08329		group2_mettl3-14(M-,Z+)	6.55807			75	-0.5385	-0.7306
															CG6412	84.2668	68.8418	51.1325	24.3761	19.7346		eIF2B-gamma	35.9977	29.7219	22.5182	18.5704	29.4067										group2_mettl3-14(M-,Z+)	5.35019		group2_mettl3-14(M-,Z+)	5.30938		group2_mettl3-14(M-,Z+)	1.90498			75.1	-0.5384	-0.7315
															CG5674	23.4458	22.4508	27.2507	23.4145	17.362		eIF2D	33.6344	27.5909	31.6784	44.8587	29.7507										group2_mettl3-14(M-,Z+)	5.9591		group2_mettl3-14(M-,Z+)	7.52959		group2_mettl3-14(M-,Z+)	6.60353			75.2	-0.5385	-0.7348
															CG10413	48.0831	53.9814	61.1912	60.0187	10.7542		eIF-2gamma	161.458	129.36	72.9153	80.9459	185.063										group2_mettl3-14(M-,Z+)	7.48357		group2_mettl3-14(M-,Z+)	7.06458		group2_mettl3-14(M-,Z+)	6.55608			75.3	-0.5371	-0.7357
															CG10336	91.5426	68.0889	65.3468	39.5871	39.2189		eIF3ga	227.743	158.499	209.272	370.095	306.655										group2_mettl3-14(M-,Z+)	4.67853		group2_mettl3-14(M-,Z+)	6.33129		group2_mettl3-14(M-,Z+)	3.33544			75.4	-0.5369	-0.7442
															CG10383	23.5477	25.6606	26.2192	12.8228	4.73727		eIF-3p66	207.489	177.804	207.949	312.421	248.185										group2_mettl3-14(M-,Z+)	7.70576		group2_mettl3-14(M-,Z+)	5.33661		group2_mettl3-14(M-,Z+)	3.64828			75.5	-0.5412	-0.751
															CG10338	22.6445	23.9524	25.6098	16.8468	14.5937		eIF4G	147.017	175.641	177.238	144.062	223.883										group2_mettl3-14(M-,Z+)	6.60537		group2_mettl3-14(M-,Z+)	5.74359		group2_mettl3-14(M-,Z+)	6.44453			75.6	-0.5435	-0.7511
															CG10343	71.412	53.3809	70.141	82.7474	28.8539		eIF-5A	2065.49	1480.7	1929.41	3089.69	2660.6										group2_mettl3-14(M-,Z+)	6.50351		group2_mettl3-14(M-,Z+)	3.22031		group2_mettl3-14(M-,Z+)	4.97707			75.7	-0.5399	-0.7474
															Jwa	133.688	106.782	101.73	36.0896	40.4998		eIF6	99.1659	72.1246	43.6696	40.5579	79.5945										group2_mettl3-14(M-,Z+)	4.50958		group2_mettl3-14(M-,Z+)	5.78928		group2_mettl3-14(M-,Z+)	5.39791			75.8	-0.5395	-0.7479
															Grip71	79.2188	69.6209	55.4974	11.7615	18.7938		Eip63E	40.4503	40.294	48.7297	52.4112	52.8634										group2_mettl3-14(M-,Z+)	5.71371		group2_mettl3-14(M-,Z+)	5.05043		group2_mettl3-14(M-,Z+)	6.52197			75.9	-0.541	-0.7524
															CG17597	21.9106	18.756	18.1975	23.5512	13.2705		Eip71CD	42.124	27.7476	11.0256	30.8756	17.6321										group2_mettl3-14(M-,Z+)	5.96641		group2_mettl3-14(M-,Z+)	6.14846		group2_mettl3-14(M-,Z+)	1.10496			76	-0.536	-0.7536
															CG10600	63.84	63.7887	60.7467	34.3601	34.8844		EloC	173.974	119.664	146.992	225.325	151.918										group2_mettl3-14(M-,Z+)	6.12245		group2_mettl3-14(M-,Z+)	4.8991		group2_mettl3-14(M-,Z+)	6.9963			76.1	-0.5417	-0.7601
															CG10602	130.564	110.792	112.764	70.9984	15.627		Elp1	21.3693	23.1747	24.9345	21.5634	27.713										group2_mettl3-14(M-,Z+)	4.86291		group2_mettl3-14(M-,Z+)	6.07192		group2_mettl3-14(M-,Z+)	4.87531			76.2	-0.5407	-0.7608
															ssp3	23.7126	29.5586	36.1529	37.1667	12.6283		Elp3	42.7193	35.7176	24.4466	15.8761	26.0748										group2_mettl3-14(M-,Z+)	5.09635		group2_mettl3-14(M-,Z+)	8.26298		group2_mettl3-14(M-,Z+)	5.63059			76.3	-0.5372	-0.7553
															CG10428	35.645	34.4892	38.5039	39.6342	20.5994		emb	124.006	135.192	166.47	203.633	213.64										group2_mettl3-14(M-,Z+)	5.7532		group2_mettl3-14(M-,Z+)	5.39508		group2_mettl3-14(M-,Z+)	3.08947			76.4	-0.5425	-0.7561
															Swip-1	54.567	50.4905	34.9512	10.7698	33.8327		EndoA	33.673	33.7614	31.0781	22.0677	37.4719										group2_mettl3-14(M-,Z+)	5.70607		group2_mettl3-14(M-,Z+)	6.21575		group2_mettl3-14(M-,Z+)	5.09266			76.5	-0.5446	-0.7613
															CG15168	337.278	222.241	245.108	266.803	83.0852		EndoG	27.6283	23.0682	7.78747	9.43896	12.8387										group2_mettl3-14(M-,Z+)	5.71008		group2_mettl3-14(M-,Z+)	5.95455		group2_mettl3-14(M-,Z+)	4.39962			76.6	-0.5434	-0.7617
															CG10492	79.3238	86.3834	99.8552	76.1274	23.0931		EndoGI	42.1385	33.6698	14.7909	5.85574	14.1363										group2_mettl3-14(M-,Z+)	6.29111		group2_mettl3-14(M-,Z+)	6.6331		group2_mettl3-14(M-,Z+)	5.64014			76.7	-0.5445	-0.7619
															CG10702	25.4051	24.5655	29.4432	36.4453	6.62677		Ent1	12.0673	11.9209	6.98398	5.55238	12.551										group2_mettl3-14(M-,Z+)	6.60962		group2_mettl3-14(M-,Z+)	6.90725		group2_mettl3-14(M-,Z+)	5.66495			76.8	-0.5416	-0.7598
															CG17568	22.4968	22.0016	15.0097	5.46344	10.6044		Eph	87.6571	102.321	131.171	138.464	206.264										group2_mettl3-14(M-,Z+)	5.7899		group2_mettl3-14(M-,Z+)	6.60972		group2_mettl3-14(M-,Z+)	8.9448			76.9	-0.5366	-0.758
															CG10237	226.581	173.554	136.722	28.4881	3.11033		Eps-15	32.3824	36.0461	29.6574	15.0716	38.8916										group2_mettl3-14(M-,Z+)	6.45547		group2_mettl3-14(M-,Z+)	2.84305		group2_mettl3-14(M-,Z+)	6.89803			77	-0.535	-0.7632
															CG10194	20.6262	19.938	12.799	2.62095	6.06849		epsilonCOP	49.5853	34.9788	38.6683	51.5829	46.8183										group2_mettl3-14(M-,Z+)	5.45571		group2_mettl3-14(M-,Z+)	4.15976		group2_mettl3-14(M-,Z+)	5.23303			77.1	-0.5345	-0.7687
															CG10188	32.3587	33.6867	26.9755	17.5865	24.818		ERR	19.2869	17.5877	7.67181	7.80209	20.4109										group2_mettl3-14(M-,Z+)	4.62399		group2_mettl3-14(M-,Z+)	6.3171		group2_mettl3-14(M-,Z+)	7.01325			77.2	-0.5324	-0.7694
															CG10366	30.9228	24.1868	19.1905	8.31646	15.6007		Etl1	66.0232	62.1118	36.9311	19.3185	64.7701										group2_mettl3-14(M-,Z+)	5.18881		group2_mettl3-14(M-,Z+)	6.60273		group2_mettl3-14(M-,Z+)	5.25465			77.3	-0.5366	-0.7741
															CG10462	42.5469	45.2568	43.6416	17.1721	20.0996		ewg	20.7626	21.4854	19.0686	10.0316	27.2299										group2_mettl3-14(M-,Z+)	6.00845		group2_mettl3-14(M-,Z+)	5.11612		group2_mettl3-14(M-,Z+)	4.80442			77.4	-0.5339	-0.7747
															fbp	21.3368	19.8846	17.4067	11.4641	8.11955		Fak	29.4055	35.7796	35.1143	21.3365	35.5139										group2_mettl3-14(M-,Z+)	7.43251		group2_mettl3-14(M-,Z+)	5.31947		group2_mettl3-14(M-,Z+)	4.05669			77.5	-0.5368	-0.78
															mRpS18B	72.648	61.8749	61.8181	66.4678	33.7166		Fancd2	27.6175	29.8399	22.7628	12.7367	30.2916										group2_mettl3-14(M-,Z+)	4.59756		group2_mettl3-14(M-,Z+)	6.035		group2_mettl3-14(M-,Z+)	6.12322			77.6	-0.5387	-0.7818
															Arpc2	286.591	275.088	296.765	250.797	141.56		Fancm	16.2124	15.6507	4.89281	2.22469	11.2766										group2_mettl3-14(M-,Z+)	7.32871		group2_mettl3-14(M-,Z+)	5.82988		group2_mettl3-14(M-,Z+)	7.30295			77.7	-0.5396	-0.7807
															Cdc23	20.8877	17.9243	15.9922	11.8394	10.2217		fand	27.3453	27.9545	30.0387	45.841	47.4359										group2_mettl3-14(M-,Z+)	7.29263		group2_mettl3-14(M-,Z+)	5.77414		group2_mettl3-14(M-,Z+)	6.04405			77.8	-0.5341	-0.7792
															CG2608	52.8143	50.5418	55.5212	30.238	21.6069		Fbl6	33.2288	33.7458	27.2742	15.6978	52.7893										group2_mettl3-14(M-,Z+)	5.30509		group2_mettl3-14(M-,Z+)	6.3456		group2_mettl3-14(M-,Z+)	4.66306			77.9	-0.5335	-0.7762
															Cen	133.385	147.521	171.216	148.877	13.6235		Fbxl4	17.5285	16.0529	17.3149	11.3648	19.9727										group2_mettl3-14(M-,Z+)	6.03911		group2_mettl3-14(M-,Z+)	4.24199		group2_mettl3-14(M-,Z+)	5.23831			78	-0.5379	-0.7774
															Ns4	48.1967	42.4253	49.5201	37.0467	19.7001		FBXO11	48.5524	45.7216	22.276	13.6657	38.6284										group2_mettl3-14(M-,Z+)	6.32063		group2_mettl3-14(M-,Z+)	5.32458		group2_mettl3-14(M-,Z+)	5.44019			78.1	-0.5361	-0.7771
															Pomp	205.901	150.483	195.517	254.021	60.6747		Fcp1	34.013	32.4248	13.6358	9.59206	22.4087										group2_mettl3-14(M-,Z+)	6.35334		group2_mettl3-14(M-,Z+)	5.06553		group2_mettl3-14(M-,Z+)	4.41519			78.2	-0.5345	-0.7788
															CG9328	84.7382	75.0784	90.96	96.4064	63.2346		FeCH	56.2268	42.161	11.8826	13.1298	25.1166										group2_mettl3-14(M-,Z+)	7.60412		group2_mettl3-14(M-,Z+)	7.20692		group2_mettl3-14(M-,Z+)	5.73941			78.3	-0.535	-0.7807
															sky	79.4022	76.3467	63.3757	17.4988	33.7268		Fem-1	36.005	34.9984	22.7702	9.27491	31.6262										group2_mettl3-14(M-,Z+)	5.07786		group2_mettl3-14(M-,Z+)	7.00731		group2_mettl3-14(M-,Z+)	6.60783			78.4	-0.5366	-0.7875
															RPA2	238.833	197.408	159.719	102.331	151.273		Fen1	62.2943	45.306	18.2687	15.8388	62.6215										group2_mettl3-14(M-,Z+)	4.91881		group2_mettl3-14(M-,Z+)	4.80094		group2_mettl3-14(M-,Z+)	5.52148			78.5	-0.54	-0.7926
															CG9272	30.2369	30.2256	33.7938	18.6579	8.78745		feo	137.573	110.744	113.841	90.3647	114.425										group2_mettl3-14(M-,Z+)	4.79786		group2_mettl3-14(M-,Z+)	2.05588		group2_mettl3-14(M-,Z+)	6.41178			78.6	-0.5371	-0.7966
															CG9265	54.348	46.4491	24.6891	1.57493	2.0238		Fer1HCH	349.363	266.467	327.544	557.156	338.554										group2_mettl3-14(M-,Z+)	4.92509		group2_mettl3-14(M-,Z+)	6.42439		group2_mettl3-14(M-,Z+)	6.89879			78.7	-0.5392	-0.7946
															CG9248	40.7842	38.541	40.6925	43.3648	20.5863		Fim	67.5284	63.7012	54.6481	22.101	70.2499										group2_mettl3-14(M-,Z+)	6.09522		group2_mettl3-14(M-,Z+)	4.92903		group2_mettl3-14(M-,Z+)	5.07605			78.8	-0.5329	-0.7916
															Mcm10	81.4634	85.7945	103.399	95.3301	48.0915		Fit2	25.6161	25.9906	14.4729	9.56271	18.5469										group2_mettl3-14(M-,Z+)	7.19892		group2_mettl3-14(M-,Z+)	5.37652		group2_mettl3-14(M-,Z+)	4.15641			78.9	-0.5352	-0.7926
															CG8679	31.5481	30.4788	33.3543	22.4308	15.4737		FK506-bp1	467.877	406.126	493.043	723.897	468.669										group2_mettl3-14(M-,Z+)	4.30102		group2_mettl3-14(M-,Z+)	3.08442		group2_mettl3-14(M-,Z+)	5.47072			79	-0.5351	-0.7934
															CG8671	52.7318	57.0815	68.2757	49.7415	48.3421		fl(2)d	83.8861	85.7182	100.939	120.329	107.824										group2_mettl3-14(M-,Z+)	8.84405		group2_mettl3-14(M-,Z+)	4.88985		group2_mettl3-14(M-,Z+)	1.90685			79.1	-0.5362	-0.7986
															Tsp39D	26.4921	29.5656	28.9059	11.7311	21.7473		Flo1	22.354	15.9047	21.0083	35.548	25.5579										group2_mettl3-14(M-,Z+)	6.3257		group2_mettl3-14(M-,Z+)	5.98833		group2_mettl3-14(M-,Z+)	4.93113			79.2	-0.539	-0.7988
															CG1416	149.217	137.427	153.286	148.848	97.645		FoxK	53.0189	59.8724	71.4618	88.2676	71.2346										group2_mettl3-14(M-,Z+)	5.14932		group2_mettl3-14(M-,Z+)	6.00158		group2_mettl3-14(M-,Z+)	7.44914			79.3	-0.5422	-0.7993
															CG3651	51.1451	56.8017	54.2988	23.6106	27.1778		FRG1	40.2156	27.1967	28.201	44.4527	65.1028										group2_mettl3-14(M-,Z+)	4.9175		group2_mettl3-14(M-,Z+)	5.39698		group2_mettl3-14(M-,Z+)	4.06906			79.4	-0.5402	-0.8005
															Tif-IA	139.128	132.244	131.217	52.9136	113.97		Frl	35.7547	35.9514	33.4127	20.3128	41.0955										group2_mettl3-14(M-,Z+)	6.00671		group2_mettl3-14(M-,Z+)	6.21954		group2_mettl3-14(M-,Z+)	6.29432			79.5	-0.5401	-0.803
															CG14464	220.028	172.48	214.51	219.328	103.712		fs(1)K10	36.7439	36.3441	44.6382	59.0786	57.5085										group2_mettl3-14(M-,Z+)	8.62209		group2_mettl3-14(M-,Z+)	5.83993		group2_mettl3-14(M-,Z+)	5.74154			79.6	-0.5448	-0.8026
															CG3107	107.365	132.728	159.318	175.652	55.5594		fsd	18.0682	12.8533	6.51882	9.90578	14.0476										group2_mettl3-14(M-,Z+)	6.78398		group2_mettl3-14(M-,Z+)	6.29651		group2_mettl3-14(M-,Z+)	6.77008			79.7	-0.5443	-0.8048
															CG10395	81.1505	74.5264	84.455	78.4762	43.3606		FucT6	28.5926	25.0627	16.9751	14.9971	41.2105										group2_mettl3-14(M-,Z+)	5.64953		group2_mettl3-14(M-,Z+)	2.89173		group2_mettl3-14(M-,Z+)	6.54435			79.8	-0.5447	-0.8076
															CG11665	99.2483	101.843	101.573	57.1388	94.8514		Fur1	27.934	28.9668	35.3273	37.9955	27.9012										group2_mettl3-14(M-,Z+)	6.1693		group2_mettl3-14(M-,Z+)	5.93913		group2_mettl3-14(M-,Z+)	6.84016			79.9	-0.542	-0.81
															Pngl	55.8949	53.3409	64.4623	51.7353	21.1616		fus	35.6295	33.2007	31.843	17.6236	59.6555										group2_mettl3-14(M-,Z+)	6.48113		group2_mettl3-14(M-,Z+)	5.46919		group2_mettl3-14(M-,Z+)	7.13904			80	-0.5361	-0.808
															SCAP	22.6547	24.578	19.1788	5.2378	8.77035		fwd	55.7569	66.3595	77.9041	66.4708	69.4853										group2_mettl3-14(M-,Z+)	6.32799		group2_mettl3-14(M-,Z+)	8.7547		group2_mettl3-14(M-,Z+)	4.89165			80.1	-0.5318	-0.8081
															Tbce	32.8238	33.3078	37.0463	33.9345	25.0547		fy	19.4375	16.9883	14.5469	12.2342	14.3013										group2_mettl3-14(M-,Z+)	6.74621		group2_mettl3-14(M-,Z+)	6.8299		group2_mettl3-14(M-,Z+)	6.32056			80.2	-0.5282	-0.8071
															Pld	44.2682	42.7336	12.199	0.71348	0.851074		fz	55.2305	50.5061	67.7534	66.5375	59.9873										group2_mettl3-14(M-,Z+)	5.17495		group2_mettl3-14(M-,Z+)	5.00103		group2_mettl3-14(M-,Z+)	5.44864			80.3	-0.5277	-0.8129
															CG15908	34.8594	23.662	20.3768	22.3538	11.853		fz3	14.2619	12.19	5.21356	4.27048	20.984										group2_mettl3-14(M-,Z+)	5.6222		group2_mettl3-14(M-,Z+)	5.26042		group2_mettl3-14(M-,Z+)	5.88128			80.4	-0.529	-0.8147
															CG9422	59.1015	41.2037	42.3558	17.1456	28.6981		GAA1	44.2584	35.1937	14.4153	15.4172	43.6942										group2_mettl3-14(M-,Z+)	4.4415		group2_mettl3-14(M-,Z+)	5.04376		group2_mettl3-14(M-,Z+)	6.23724			80.5	-0.5335	-0.8212
															CG3420	125.197	107.327	101.602	173.2	49.3516		gammaCOP	49.0614	43.8869	37.6668	25.8443	61.9065										group2_mettl3-14(M-,Z+)	5.14962		group2_mettl3-14(M-,Z+)	6.61599		group2_mettl3-14(M-,Z+)	6.08012			80.6	-0.5337	-0.8229
															CG9436	58.4325	43.3267	43.4677	21.4744	4.99086		gammaSnap1	16.8046	13.2229	7.76875	11.843	34.8202										group2_mettl3-14(M-,Z+)	5.58771		group2_mettl3-14(M-,Z+)	7.04451		group2_mettl3-14(M-,Z+)	5.34931			80.7	-0.5396	-0.8277
															Cyp6u1	44.2705	35.6059	22.8808	8.8112	16.0182		garz	20.0254	22.9329	14.9072	9.48442	35.8196										group2_mettl3-14(M-,Z+)	6.30041		group2_mettl3-14(M-,Z+)	5.61994		group2_mettl3-14(M-,Z+)	6.47252			80.8	-0.5385	-0.829
															Tsp42Ef	55.4129	48.0422	12.5154	0.380357	0.922956		gb	26.5439	27.3249	28.3961	25.5136	34.62										group2_mettl3-14(M-,Z+)	5.22709		group2_mettl3-14(M-,Z+)	5.17072		group2_mettl3-14(M-,Z+)	5.35117			80.9	-0.5363	-0.8276
															Br140	43.9579	44.2814	50.5609	20.5491	20.4192		Gbeta13F	202.408	184.813	229.838	324.954	279.379										group2_mettl3-14(M-,Z+)	4.65311		group2_mettl3-14(M-,Z+)	6.52109		group2_mettl3-14(M-,Z+)	8.27576			81	-0.5383	-0.8297
															Eaf	47.9071	44.6842	51.425	48.8833	45.0449		GckIII	21.8077	18.4881	11.4015	21.9613	37.5397										group2_mettl3-14(M-,Z+)	4.64116		group2_mettl3-14(M-,Z+)	0.0454771		group2_mettl3-14(M-,Z+)	5.8904			81.1	-0.5362	-0.8346
															CG11141	33.4053	32.977	38.6999	30.5331	12.8701		Gcn5	42.3815	40.7806	51.5905	60.8282	56.5142										group2_mettl3-14(M-,Z+)	5.20425		group2_mettl3-14(M-,Z+)	5.19579		group2_mettl3-14(M-,Z+)	4.75372			81.2	-0.5338	-0.837
															CG1620	87.299	81.0947	43.9303	16.9347	27.5905		GCS1	22.9132	19.1657	10.4267	12.3688	39.5247										group2_mettl3-14(M-,Z+)	5.7485		group2_mettl3-14(M-,Z+)	5.06533		group2_mettl3-14(M-,Z+)	4.33443			81.3	-0.5334	-0.8377
															CG1603	30.9721	30.6916	30.268	26.6281	24.8589		GCS2beta	63.0205	53.3683	62.0854	60.3003	68.9085										group2_mettl3-14(M-,Z+)	6.06607		group2_mettl3-14(M-,Z+)	4.8627		group2_mettl3-14(M-,Z+)	5.01539			81.4	-0.5344	-0.8398
															CG17985	25.2194	22.0707	24.9207	28.2415	2.06669		gek	26.0685	29.073	28.259	21.4382	37.5752										group2_mettl3-14(M-,Z+)	6.38816		group2_mettl3-14(M-,Z+)	5.80106		group2_mettl3-14(M-,Z+)	4.46266			81.5	-0.5357	-0.8346
															DCTN4-p62	42.9335	34.1043	17.0125	6.38844	13.9566		gem	21.2727	22.6405	28.3114	33.0942	47.0923										group2_mettl3-14(M-,Z+)	7.15966		group2_mettl3-14(M-,Z+)	5.05558		group2_mettl3-14(M-,Z+)	5.05807			81.6	-0.5347	-0.8322
															LRR	27.0147	28.7131	31.8653	18.7249	20.7616		geminin	319.429	242.526	304.539	372.529	347.564										group2_mettl3-14(M-,Z+)	5.78512		group2_mettl3-14(M-,Z+)	6.24925		group2_mettl3-14(M-,Z+)	7.70841			81.7	-0.5342	-0.8395
															Nop17l	54.6229	54.5658	44.9954	16.0258	42.5552		Gen	14.2276	12.5049	15.6767	18.6545	17.1306										group2_mettl3-14(M-,Z+)	5.80011		group2_mettl3-14(M-,Z+)	6.00345		group2_mettl3-14(M-,Z+)	4.01075			81.8	-0.5369	-0.8433
															CG1882	43.3064	34.3189	32.6505	23.1639	14.2848		Gfat2	21.2427	17.4042	16.01	16.0101	25.9619										group2_mettl3-14(M-,Z+)	6.80179		group2_mettl3-14(M-,Z+)	6.17675		group2_mettl3-14(M-,Z+)	4.5641			81.9	-0.5365	-0.8437
															CG12822	22.7355	19.8775	16.4805	10.0813	16.2545		gfzf	46.1257	48.7959	59.2607	65.225	68.1776										group2_mettl3-14(M-,Z+)	6.11857		group2_mettl3-14(M-,Z+)	7.58583		group2_mettl3-14(M-,Z+)	6.47772			82	-0.5372	-0.8407
															CG12159	66.3339	42.7202	25.9888	10.8917	19.146		GILT2	77.4245	60.6753	67.1165	102.016	46.3845										group2_mettl3-14(M-,Z+)	5.13649		group2_mettl3-14(M-,Z+)	7.12195		group2_mettl3-14(M-,Z+)	6.00858			82.1	-0.542	-0.846
															Kdm4A	58.1905	53.7322	64.3185	92.179	23.4284		Gint3	46.9007	44.4008	53.9698	59.8375	65.3108										group2_mettl3-14(M-,Z+)	4.77283		group2_mettl3-14(M-,Z+)	5.43967		group2_mettl3-14(M-,Z+)	6.83874			82.2	-0.5393	-0.8455
															CG14764	111.923	108.043	126.877	91.1649	8.11214		gish	152.099	162.055	200.634	197.206	175.173										group2_mettl3-14(M-,Z+)	5.54207		group2_mettl3-14(M-,Z+)	6.09799		group2_mettl3-14(M-,Z+)	5.59073			82.3	-0.5401	-0.8502
															CG8726	48.9347	48.1151	53.245	25.962	6.71099		Git	41.1261	39.7164	48.3986	63.1382	62.9304										group2_mettl3-14(M-,Z+)	5.19503		group2_mettl3-14(M-,Z+)	6.73746		group2_mettl3-14(M-,Z+)	6.04177			82.4	-0.5391	-0.8539
															CG8712	47.1474	43.0795	28.5554	11.5056	26.2271		glu	72.4047	81.6823	102.947	105.483	82.639										group2_mettl3-14(M-,Z+)	4.94957		group2_mettl3-14(M-,Z+)	6.50368		group2_mettl3-14(M-,Z+)	5.76366			82.5	-0.5369	-0.8534
															CG11210	36.6886	39.7342	32.3891	8.81283	24.3576		GluProRS	56.5136	49.9433	24.7309	20.4623	56.5176										group2_mettl3-14(M-,Z+)	5.00449		group2_mettl3-14(M-,Z+)	6.37187		group2_mettl3-14(M-,Z+)	5.11612			82.6	-0.5381	-0.8524
															Socs44A	38.3015	30.8173	22.0697	11.7901	22.6527		Gmd	43.9874	38.7718	40.6739	35.1106	57.9027										group2_mettl3-14(M-,Z+)	5.80875		group2_mettl3-14(M-,Z+)	6.41507		group2_mettl3-14(M-,Z+)	5.98809			82.7	-0.5422	-0.8557
															Gasz	57.9656	52.8155	46.364	8.64726	1.80762		Golgin245	19.1461	20.7204	18.5852	10.6261	22.1257										group2_mettl3-14(M-,Z+)	5.72407		group2_mettl3-14(M-,Z+)	6.79555		group2_mettl3-14(M-,Z+)	5.03452			82.8	-0.5415	-0.8563
															CG8735	69.216	55.7396	57.3609	27.3858	13.0253		Golgin84	23.7213	22.8328	29.128	34.7719	24.8878										group2_mettl3-14(M-,Z+)	5.35603		group2_mettl3-14(M-,Z+)	7.13139		group2_mettl3-14(M-,Z+)	4.42048			82.9	-0.5406	-0.8571
															beta3GalTII	20.4159	16.26	14.6419	9.72073	10.4415		Gp93	156.887	135.617	165.874	230.874	318.793										group2_mettl3-14(M-,Z+)	4.24692		group2_mettl3-14(M-,Z+)	5.22903		group2_mettl3-14(M-,Z+)	6.82439			83	-0.5415	-0.8616
															CG14749	55.0923	52.1079	64.2581	73.4199	31.7016		Gpi1	16.7912	21.6923	25.6455	25.1442	17.5027										group2_mettl3-14(M-,Z+)	5.58764		group2_mettl3-14(M-,Z+)	7.39722		group2_mettl3-14(M-,Z+)	5.49865			83.1	-0.5398	-0.8588
															CG8635	96.3647	74.6639	59.0265	32.3556	46.1946		Gprk2	36.2271	38.8723	46.4379	36.621	39.7067										group2_mettl3-14(M-,Z+)	5.95575		group2_mettl3-14(M-,Z+)	6.64128		group2_mettl3-14(M-,Z+)	4.92729			83.2	-0.5416	-0.859
															Sec31	34.1256	34.8206	37.4269	25.6784	31.3562		Grasp65	53.6639	43.7039	50.1918	35.823	48.3672										group2_mettl3-14(M-,Z+)	7.33253		group2_mettl3-14(M-,Z+)	5.91622		group2_mettl3-14(M-,Z+)	3.49865			83.3	-0.5426	-0.8604
															CG8258	224.008	185.345	99.347	41.1461	80.3353		Grip163	16.1924	16.2041	17.1353	8.01629	15.6008										group2_mettl3-14(M-,Z+)	5.15811		group2_mettl3-14(M-,Z+)	6.74358		group2_mettl3-14(M-,Z+)	5.4202			83.4	-0.5423	-0.8617
															CG13741	140.169	123.608	50.1775	1.54614	0.723639		GstE13	69.7509	55.5107	62.5905	102.777	47.2185										group2_mettl3-14(M-,Z+)	5.71062		group2_mettl3-14(M-,Z+)	5.78906		group2_mettl3-14(M-,Z+)	6.10131			83.5	-0.5466	-0.8674
															Phax	59.7483	47.2585	42.2742	25.8979	24.1408		Gtp-bp	47.1051	36.047	15.2606	5.83815	28.0457										group2_mettl3-14(M-,Z+)	4.39231		group2_mettl3-14(M-,Z+)	5.88552		group2_mettl3-14(M-,Z+)	3.75478			83.6	-0.5456	-0.8673
															CG8026	107.412	78.887	41.1859	3.21196	5.97297		Gug	54.5061	52.1197	81.1147	82.7577	69.811										group2_mettl3-14(M-,Z+)	4.65278		group2_mettl3-14(M-,Z+)	6.02174		group2_mettl3-14(M-,Z+)	6.45186			83.7	-0.5458	-0.8683
															CG8027	24.8256	24.0552	23.9438	9.49504	7.43714		GXIVsPLA2	41.3242	36.6012	21.3452	19.3548	19.1821										group2_mettl3-14(M-,Z+)	5.13503		group2_mettl3-14(M-,Z+)	5.94716		group2_mettl3-14(M-,Z+)	4.68089			83.8	-0.5481	-0.8713
															Myd88	33.6821	27.5907	31.3075	16.3614	4.55659		Hakai	38.3822	30.3293	34.9033	46.7829	38.0785										group2_mettl3-14(M-,Z+)	6.91392		group2_mettl3-14(M-,Z+)	6.55126		group2_mettl3-14(M-,Z+)	3.11238			83.9	-0.5513	-0.8732
															prel	46.1445	43.3008	29.4021	9.41641	18.6131		hay	29.1478	26.575	29.2541	35.9848	25.5285										group2_mettl3-14(M-,Z+)	7.13299		group2_mettl3-14(M-,Z+)	6.47271		group2_mettl3-14(M-,Z+)	4.73681			84	-0.5495	-0.8726
															CG1665	37.6529	26.8042	12.304	3.6647	0.92471		hb	104.138	96.3483	88.701	118.038	74.5785										group2_mettl3-14(M-,Z+)	6.18376		group2_mettl3-14(M-,Z+)	5.93846		group2_mettl3-14(M-,Z+)	5.51955			84.1	-0.5527	-0.8741
															CG1667	89.7217	82.8634	96.7794	107.876	6.1071		HBS1	24.6895	21.529	25.1669	35.0422	30.6658										group2_mettl3-14(M-,Z+)	7.45127		group2_mettl3-14(M-,Z+)	5.7557		group2_mettl3-14(M-,Z+)	7.35382			84.2	-0.5534	-0.8745
															Ntmt	40.2517	30.1159	12.3294	3.80596	7.14626		Hem	29.9412	27.9927	14.2856	31.2848	66.5738										group2_mettl3-14(M-,Z+)	8.19245		group2_mettl3-14(M-,Z+)	2.88194		group2_mettl3-14(M-,Z+)	4.61724			84.3	-0.5556	-0.8751
															Sec24AB	54.8117	55.1564	52.0645	21.7216	38.7948		Herp	49.0411	43.5586	27.0155	14.8055	30.9765										group2_mettl3-14(M-,Z+)	7.44112		group2_mettl3-14(M-,Z+)	7.40317		group2_mettl3-14(M-,Z+)	4.83302			84.4	-0.5571	-0.8754
															Etf-QO	53.4137	46.6271	42.2262	21.8066	2.74035		hfw	20.84	20.9572	21.9093	19.5893	21.6513										group2_mettl3-14(M-,Z+)	8.54547		group2_mettl3-14(M-,Z+)	5.66288		group2_mettl3-14(M-,Z+)	5.53862			84.5	-0.559	-0.8731
															CG12128	56.8376	53.0398	59.2293	56.0515	40.4911		HipHop	165.316	118.85	61.1327	23.5298	79.0773										group2_mettl3-14(M-,Z+)	7.68546		group2_mettl3-14(M-,Z+)	5.29986		group2_mettl3-14(M-,Z+)	4.90436			84.6	-0.5552	-0.8707
															CG12129	86.6233	69.6657	85.6476	65.7913	11.6958		Hlc	110.227	100.286	119.538	173.027	99.4941										group2_mettl3-14(M-,Z+)	7.76113		group2_mettl3-14(M-,Z+)	6.67319		group2_mettl3-14(M-,Z+)	2.79899			84.7	-0.5533	-0.8666
															CG11825	93.0535	69.3289	71.2392	123.111	25.9301		Hmt-1	67.8939	62.2508	23.1133	11.7152	28.2405										group2_mettl3-14(M-,Z+)	6.89003		group2_mettl3-14(M-,Z+)	2.24103		group2_mettl3-14(M-,Z+)	2.42259			84.8	-0.5493	-0.8669
															Caf1-105	114.57	102.7	62.409	96.9363	44.7967		hng1	27.4036	22.4834	19.7829	23.0735	23.7391										group2_mettl3-14(M-,Z+)	5.594		group2_mettl3-14(M-,Z+)	5.6443		group2_mettl3-14(M-,Z+)	4.84485			84.9	-0.5524	-0.8658
															CG17765	103.006	91.424	108.987	150.836	61.1399		hoip	645.821	343.925	59.0822	117.461	362.373										group2_mettl3-14(M-,Z+)	6.30209		group2_mettl3-14(M-,Z+)	7.36122		group2_mettl3-14(M-,Z+)	4.87261			85	-0.5526	-0.8666
															CG7220	75.2576	67.2808	76.8888	63.2927	25.9993		holn1	51.4669	48.0542	59.3523	73.5988	48.6568										group2_mettl3-14(M-,Z+)	5.03878		group2_mettl3-14(M-,Z+)	7.21388		group2_mettl3-14(M-,Z+)	5.1313			85.1	-0.5568	-0.8691
															CG12935	32.0524	27.433	24.1064	16.4768	13.4547		hook	23.9261	25.3773	31.8356	31.6616	24.3007										group2_mettl3-14(M-,Z+)	6.64094		group2_mettl3-14(M-,Z+)	3.41311		group2_mettl3-14(M-,Z+)	6.45411			85.2	-0.5591	-0.8699
															CG12341	32.2998	28.9529	29.9622	26.6377	18.4215		HP1b	91.2404	76.0531	99.9898	154.671	79.1354										group2_mettl3-14(M-,Z+)	5.10182		group2_mettl3-14(M-,Z+)	5.93835		group2_mettl3-14(M-,Z+)	5.49513			85.3	-0.5599	-0.8714
															Lsm10	52.7798	30.7099	28.5058	23.3037	18.8822		HP1c	50.4546	34.775	44.0651	84.6568	73.5233										group2_mettl3-14(M-,Z+)	5.53921		group2_mettl3-14(M-,Z+)	5.5928		group2_mettl3-14(M-,Z+)	5.21009			85.4	-0.5577	-0.8707
															CG12942	42.8175	38.8843	24.1828	14.9754	16.9925		HP4	209.531	153.98	203.156	355.917	285.33										group2_mettl3-14(M-,Z+)	5.35921		group2_mettl3-14(M-,Z+)	5.66229		group2_mettl3-14(M-,Z+)	5.60827			85.5	-0.5612	-0.8731
															CG12391	105.185	93.374	97.6531	87.5081	80.9867		Hrb27C	547.964	536.74	670.769	836.153	835.392										group2_mettl3-14(M-,Z+)	6.78841		group2_mettl3-14(M-,Z+)	7.18355		group2_mettl3-14(M-,Z+)	6.84526			85.6	-0.5644	-0.8767
															CG7737	21.4578	21.5435	25.0888	33.4223	1.39388		Hrb87F	232.327	227.043	277.677	374.173	489.977										group2_mettl3-14(M-,Z+)	4.83134		group2_mettl3-14(M-,Z+)	5.16343		group2_mettl3-14(M-,Z+)	7.20715			85.7	-0.5616	-0.8823
															CG9062	69.6495	72.8409	84.7202	65.3974	18.4183		Hs2st	44.6429	39.3183	13.8994	14.8864	17.8888										group2_mettl3-14(M-,Z+)	6.51305		group2_mettl3-14(M-,Z+)	5.88969		group2_mettl3-14(M-,Z+)	7.7416			85.8	-0.5572	-0.8814
															CG13220	122.928	89.8466	100.817	117.434	50.7441		Hsc70-4	1663.08	1535.51	1770.92	2619.44	2167.79										group2_mettl3-14(M-,Z+)	5.15208		group2_mettl3-14(M-,Z+)	5.02467		group2_mettl3-14(M-,Z+)	1.64973			85.9	-0.5603	-0.8865
															CG12384	169.172	116.14	72.2846	18.1275	68.9453		Hsepi	16.5714	15.6078	7.90225	7.79739	11.4432										group2_mettl3-14(M-,Z+)	9.69465		group2_mettl3-14(M-,Z+)	6.54989		group2_mettl3-14(M-,Z+)	5.98081			86	-0.5675	-0.8912
															Sod3	377.958	297.858	227.866	83.2412	31.4653		Hsp22	43.4808	30.2155	35.2783	41.4709	102.909										group2_mettl3-14(M-,Z+)	5.5456		group2_mettl3-14(M-,Z+)	5.69254		group2_mettl3-14(M-,Z+)	6.54624			86.1	-0.5706	-0.8957
															CG7777	246.144	180.637	125.007	17.6655	0.73546		HSPC300	110.183	79.3646	60.7176	125.829	70.2816										group2_mettl3-14(M-,Z+)	7.14632		group2_mettl3-14(M-,Z+)	6.33373		group2_mettl3-14(M-,Z+)	4.59085			86.2	-0.5732	-0.8957
															CG9005	71.8644	75.5607	87.9333	55.1801	51.22		HtrA2	17.3808	19.2189	22.9942	27.0408	21.219										group2_mettl3-14(M-,Z+)	6.36627		group2_mettl3-14(M-,Z+)	6.28672		group2_mettl3-14(M-,Z+)	5.53299			86.3	-0.5767	-0.8987
															CG9003	41.5737	38.4512	28.6357	8.86054	13.8519		Hus1-like	13.7607	8.90404	10.3174	18.9531	26.2908										group2_mettl3-14(M-,Z+)	5.4995		group2_mettl3-14(M-,Z+)	4.8984		group2_mettl3-14(M-,Z+)	6.91447			86.4	-0.5785	-0.8974
															CG13192	48.5534	42.2217	43.0973	31.668	27.8362		hyd	60.7029	76.9534	97.5348	97.1625	89.3669										group2_mettl3-14(M-,Z+)	5.91857		group2_mettl3-14(M-,Z+)	8.24354		group2_mettl3-14(M-,Z+)	5.43452			86.5	-0.5792	-0.8957
															S2P	47.8495	44.0883	50.8663	44.2119	3.04479		Hydr1	30.6547	28.7836	33.6905	31.5427	31.5452										group2_mettl3-14(M-,Z+)	7.15569		group2_mettl3-14(M-,Z+)	6.83596		group2_mettl3-14(M-,Z+)	3.58547			86.6	-0.5783	-0.8957
															ERp60	492.393	394.242	482.712	622.522	159.666		hyx	54.1769	51.9156	60.8113	81.51	96.3513										group2_mettl3-14(M-,Z+)	6.01634		group2_mettl3-14(M-,Z+)	7.56425		group2_mettl3-14(M-,Z+)	6.86448			86.7	-0.5808	-0.8937
															rho-7	36.9697	31.3517	27.6863	18.7517	26.1943		Ibf1	48.7344	37.9583	52.0264	73.9676	111.87										group2_mettl3-14(M-,Z+)	6.9674		group2_mettl3-14(M-,Z+)	4.98013		group2_mettl3-14(M-,Z+)	7.93394			86.8	-0.5796	-0.8907
															CG8298	44.9754	41.2877	24.1722	4.48651	18.6993		Idgf6	220.496	194.361	231.597	353.155	147.383										group2_mettl3-14(M-,Z+)	7.10837		group2_mettl3-14(M-,Z+)	5.42339		group2_mettl3-14(M-,Z+)	6.08999			86.9	-0.5842	-0.8935
															CG8321	52.3354	38.1319	19.9114	4.17395	20.2264		ihog	27.8504	25.7835	21.2789	19.4777	55.7491										group2_mettl3-14(M-,Z+)	6.80311		group2_mettl3-14(M-,Z+)	6.20755		group2_mettl3-14(M-,Z+)	6.04751			87	-0.5853	-0.8933
															CG18343	126.687	95.7466	115.725	150.68	22.231		IKKepsilon	30.594	29.3735	29.5286	24.818	34.8625										group2_mettl3-14(M-,Z+)	5.68137		group2_mettl3-14(M-,Z+)	7.24143		group2_mettl3-14(M-,Z+)	7.66094			87.1	-0.586	-0.8951
															wash	40.9105	32.484	13.112	3.85206	4.84878		imd	17.5232	16.6612	7.3555	7.97078	15.7832										group2_mettl3-14(M-,Z+)	4.6395		group2_mettl3-14(M-,Z+)	5.71486		group2_mettl3-14(M-,Z+)	4.85309			87.2	-0.5871	-0.8908
															CG13163	26.744	25.3868	28.9907	29.0681	11.7262		Ime4	18.1271	15.3839	7.11141	20.986	28.7285										group2_mettl3-14(M-,Z+)	5.6037		group2_mettl3-14(M-,Z+)	4.99901		group2_mettl3-14(M-,Z+)	1.86389			87.3	-0.5859	-0.8874
															CG8841	47.8394	44.5919	49.1666	17.5207	4.6603		Iml1	13.1088	12.6718	11.2024	11.5324	20.7332										group2_mettl3-14(M-,Z+)	5.00005		group2_mettl3-14(M-,Z+)	7.03762		group2_mettl3-14(M-,Z+)	5.40608			87.4	-0.5802	-0.8867
															CG8490	62.6467	52.5048	55.4049	47.4405	16.6564		inc	41.2	43.3243	53.3944	62.1385	72.5933										group2_mettl3-14(M-,Z+)	5.36544		group2_mettl3-14(M-,Z+)	5.61827		group2_mettl3-14(M-,Z+)	6.87933			87.5	-0.5797	-0.8859
															Den1	34.9142	29.4894	24.6743	18.5101	20.7121		Incenp	115.524	103.933	130.865	174.476	176.012										group2_mettl3-14(M-,Z+)	8.12655		group2_mettl3-14(M-,Z+)	6.16594		group2_mettl3-14(M-,Z+)	4.75472			87.6	-0.5769	-0.8885
															CG8839	41.4942	34.5594	34.5474	15.0756	3.40299		Indy	95.7388	100.678	117.531	93.7334	141.268										group2_mettl3-14(M-,Z+)	4.0295		group2_mettl3-14(M-,Z+)	5.21068		group2_mettl3-14(M-,Z+)	2.78507			87.7	-0.5743	-0.8918
															CG8520	41.0973	35.799	42.2783	53.7386	26.0903		Ing3	19.064	15.4847	15.6482	19.9584	16.2374										group2_mettl3-14(M-,Z+)	6.21044		group2_mettl3-14(M-,Z+)	7.3239		group2_mettl3-14(M-,Z+)	5.98975			87.8	-0.572	-0.8877
															Nup54	74.57	68.8335	81.7381	80.9613	33.0678		Inos	54.7606	44.0033	21.8039	20.8915	53.5911										group2_mettl3-14(M-,Z+)	6.16324		group2_mettl3-14(M-,Z+)	8.35281		group2_mettl3-14(M-,Z+)	6.4359			87.9	-0.5683	-0.886
															DUBAI	34.6288	36.3785	37.8368	19.066	18.7583		IntS1	23.2271	22.5915	7.34767	12.2452	27.8382										group2_mettl3-14(M-,Z+)	5.81739		group2_mettl3-14(M-,Z+)	6.24801		group2_mettl3-14(M-,Z+)	3.8634			88	-0.5673	-0.8911
															dgt5	34.5477	33.116	31.8642	21.8573	25.5636		IntS14	27.0047	21.9072	25.6016	31.9943	21.343										group2_mettl3-14(M-,Z+)	4.94151		group2_mettl3-14(M-,Z+)	5.36349		group2_mettl3-14(M-,Z+)	6.22669			88.1	-0.5657	-0.8936
															Dh44-R2	30.3582	30.509	33.1577	18.8647	1.52761		IntS2	26.493	25.8326	21.0504	20.396	23.6997										group2_mettl3-14(M-,Z+)	4.71461		group2_mettl3-14(M-,Z+)	7.00275		group2_mettl3-14(M-,Z+)	6.34522			88.2	-0.563	-0.8913
															CG8569	29.514	26.6004	31.9497	38.8432	14.4178		IntS4	25.0029	23.9952	23.8226	15.4524	30.8815										group2_mettl3-14(M-,Z+)	6.62667		group2_mettl3-14(M-,Z+)	7.40193		group2_mettl3-14(M-,Z+)	6.55562			88.3	-0.5614	-0.89
															ClC-b	29.1018	31.7712	33.8375	21.3464	15.7343		IntS8	22.061	21.7901	15.4862	18.9698	29.3225										group2_mettl3-14(M-,Z+)	5.36169		group2_mettl3-14(M-,Z+)	6.47757		group2_mettl3-14(M-,Z+)	5.65324			88.4	-0.5603	-0.8903
															muskelin	164.843	158.779	149.626	36.5512	10.4613		IntS9	25.7768	22.8638	26.1472	36.447	19.6522										group2_mettl3-14(M-,Z+)	5.14573		group2_mettl3-14(M-,Z+)	7.67284		group2_mettl3-14(M-,Z+)	3.03022			88.5	-0.5615	-0.8894
															CG8778	72.3861	53.8536	39.1711	6.56254	0.813303		Ipk1	14.6214	12.1721	14.1547	13.5124	11.8873										group2_mettl3-14(M-,Z+)	5.73884		group2_mettl3-14(M-,Z+)	4.91706		group2_mettl3-14(M-,Z+)	6.64438			88.6	-0.56	-0.8876
															ZnT49B	40.5171	36.9123	43.3369	30.7234	1.9553		Irp-1A	18.7092	18.3588	21.2743	31.0846	20.5671										group2_mettl3-14(M-,Z+)	4.22346		group2_mettl3-14(M-,Z+)	6.09571		group2_mettl3-14(M-,Z+)	5.80829			88.7	-0.557	-0.8851
															Mos	81.0967	64.8315	24.9545	0.94981	0.532206		IscU	40.6226	29.7067	11.2337	24.4244	30.7249										group2_mettl3-14(M-,Z+)	6.0027		group2_mettl3-14(M-,Z+)	6.22918		group2_mettl3-14(M-,Z+)	5.76317			88.8	-0.5524	-0.8799
															CG17574	116.801	87.5821	93.7596	65.3385	37.8986		isoQC	28.505	26.3408	16.1836	9.55482	19.2676										group2_mettl3-14(M-,Z+)	6.67909		group2_mettl3-14(M-,Z+)	6.77766		group2_mettl3-14(M-,Z+)	5.02435			88.9	-0.5479	-0.8769
															CG13319	74.6766	52.9276	59.0988	67.88	5.97709		ix	77.4956	61.4213	72.2566	96.1139	50.8129										group2_mettl3-14(M-,Z+)	6.89573		group2_mettl3-14(M-,Z+)	7.40809		group2_mettl3-14(M-,Z+)	6.18463			89	-0.5491	-0.8789
															CG17019	39.719	39.1957	34.7342	8.68699	7.97523		jet	13.1238	10.244	7.96285	6.77021	9.65176										group2_mettl3-14(M-,Z+)	4.99088		group2_mettl3-14(M-,Z+)	4.67184		group2_mettl3-14(M-,Z+)	5.56124			89.1	-0.554	-0.8787
															FLASH	21.4089	23.0022	23.828	31.935	16.3989		JhI-1	13.2112	14.4775	9.73683	10.6654	13.9475										group2_mettl3-14(M-,Z+)	6.6504		group2_mettl3-14(M-,Z+)	4.90525		group2_mettl3-14(M-,Z+)	4.89937			89.2	-0.5532	-0.8784
															CG4627	28.1787	19.6296	11.2924	4.28368	6.37119		JIL-1	47.6884	53.3873	67.0294	55.6545	93.5545										group2_mettl3-14(M-,Z+)	6.34139		group2_mettl3-14(M-,Z+)	6.17665		group2_mettl3-14(M-,Z+)	7.12995			89.3	-0.5495	-0.8745
															Pex13	72.9106	58.6445	55.3855	23.2969	22.9747		jnj	38.642	33.4632	15.2424	11.2537	32.8181										group2_mettl3-14(M-,Z+)	6.64595		group2_mettl3-14(M-,Z+)	5.13021		group2_mettl3-14(M-,Z+)	5.05014			89.4	-0.5492	-0.8739
															bbc	81.6969	77.1512	85.3469	54.3804	48.0829		Jra	56.1256	38.942	9.20864	14.6173	18.9371										group2_mettl3-14(M-,Z+)	6.14197		group2_mettl3-14(M-,Z+)	4.56716		group2_mettl3-14(M-,Z+)	6.19153			89.5	-0.547	-0.8713
															CG6145	38.5552	35.7016	36.4398	30.3173	20.3406		jub	37.5194	32.5886	18.8423	15.8193	40.1458										group2_mettl3-14(M-,Z+)	4.66833		group2_mettl3-14(M-,Z+)	6.36761		group2_mettl3-14(M-,Z+)	4.27785			89.6	-0.5446	-0.8673
															CG6357	21.257	20.2273	22.5321	26.3385	1.28705		jumu	89.8706	91.4274	76.2932	100.019	149.765										group2_mettl3-14(M-,Z+)	5.90706		group2_mettl3-14(M-,Z+)	4.73489		group2_mettl3-14(M-,Z+)	6.28553			89.7	-0.5446	-0.8667
															CG6543	254.05	180.089	179.89	144.594	13.6914		Jupiter	523.819	421.045	515.733	815.402	724.002										group2_mettl3-14(M-,Z+)	6.34673		group2_mettl3-14(M-,Z+)	6.25283		group2_mettl3-14(M-,Z+)	4.5877			89.8	-0.5467	-0.8668
															CG13344	55.6105	47.3777	37.2566	14.9597	21.238		kappaB-Ras	18.0262	11.3486	11.8452	12.8979	15.9958										group2_mettl3-14(M-,Z+)	5.56258		group2_mettl3-14(M-,Z+)	5.68847		group2_mettl3-14(M-,Z+)	1.08708			89.9	-0.5469	-0.8667
															Rpn13	208.057	149.679	107.31	61.7862	75.3439		kat80	39.1255	35.0561	10.5208	6.90938	25.159										group2_mettl3-14(M-,Z+)	5.5658		group2_mettl3-14(M-,Z+)	1.77141		group2_mettl3-14(M-,Z+)	6.62294			90	-0.5401	-0.8653
															Ctf4	56.5179	53.0811	35.6218	12.312	21.2045		KdelR	127.672	104.298	116.047	121.772	162.979										group2_mettl3-14(M-,Z+)	6.27614		group2_mettl3-14(M-,Z+)	6.36942		group2_mettl3-14(M-,Z+)	3.77229			90.1	-0.5414	-0.8678
															CG8067	26.0599	20.6226	23.0225	20.2122	14.6698		Kdm2	18.6676	21.308	18.5129	13.3027	33.4268										group2_mettl3-14(M-,Z+)	6.14646		group2_mettl3-14(M-,Z+)	5.68843		group2_mettl3-14(M-,Z+)	3.67246			90.2	-0.5425	-0.8688
															Rcd1	79.1482	87.8912	98.147	88.7566	74.7403		Kdm4B	21.4407	25.037	31.5774	19.2811	23.5275										group2_mettl3-14(M-,Z+)	5.47409		group2_mettl3-14(M-,Z+)	2.66715		group2_mettl3-14(M-,Z+)	6.10503			90.3	-0.5428	-0.8678
															O-fut1	81.0151	70.9086	90.43	128.068	47.3787		kdn	99.8385	98.7973	107.316	126.357	228.443										group2_mettl3-14(M-,Z+)	5.75241		group2_mettl3-14(M-,Z+)	6.5982		group2_mettl3-14(M-,Z+)	5.6799			90.4	-0.5468	-0.8674
															CG8485	58.2027	58.3399	57.5484	36.4122	55.2291		Kebab	16.6364	15.7438	18.3241	21.4978	19.729										group2_mettl3-14(M-,Z+)	4.38587		group2_mettl3-14(M-,Z+)	1.78133		group2_mettl3-14(M-,Z+)	5.9324			90.5	-0.5437	-0.8697
															Usp20-33	45.8982	48.8173	35.2181	13.7193	23.9197		kermit	21.5031	18.4491	20.9432	20.8023	41.4785										group2_mettl3-14(M-,Z+)	4.30747		group2_mettl3-14(M-,Z+)	4.20959		group2_mettl3-14(M-,Z+)	3.90516			90.6	-0.5403	-0.8752
															SmydA-1	41.2443	31.7462	31.1595	23.8393	13.7783		key	64.0839	59.1316	76.3751	99.0077	60.0457										group2_mettl3-14(M-,Z+)	5.28573		group2_mettl3-14(M-,Z+)	5.29527		group2_mettl3-14(M-,Z+)	8.54223			90.7	-0.5384	-0.8767
															tej	57.4675	54.4152	66.4092	76.0658	14.9082		Khc-73	20.2511	23.9747	19.5475	34.118	28.0605										group2_mettl3-14(M-,Z+)	4.21735		group2_mettl3-14(M-,Z+)	6.42975		group2_mettl3-14(M-,Z+)	5.34227			90.8	-0.5402	-0.879
															CG8613	21.7211	21.6116	11.2602	3.96003	10.0075		kibra	23.3163	24.704	26.8033	19.7546	42.892										group2_mettl3-14(M-,Z+)	5.20468		group2_mettl3-14(M-,Z+)	5.97965		group2_mettl3-14(M-,Z+)	5.49523			90.9	-0.5448	-0.8781
															CG8617	41.715	37.1372	40.4794	47.0374	18.94		kin17	39.5979	28.5159	40.9952	63.9573	48.3366										group2_mettl3-14(M-,Z+)	6.80967		group2_mettl3-14(M-,Z+)	1.13086		group2_mettl3-14(M-,Z+)	7.42887			91	-0.5472	-0.88
															Sin1	37.5488	29.8006	22.1862	5.2831	7.31309		klar	29.2293	33.8069	37.5671	30.9238	63.0183										group2_mettl3-14(M-,Z+)	5.40135		group2_mettl3-14(M-,Z+)	2.59485		group2_mettl3-14(M-,Z+)	5.94826			91.1	-0.5462	-0.8769
															CG12868	20.9274	16.5607	12.4179	7.32261	1.02712		Klp3A	47.5753	47.7559	33.4839	21.575	73.5775										group2_mettl3-14(M-,Z+)	4.73776		group2_mettl3-14(M-,Z+)	6.63861		group2_mettl3-14(M-,Z+)	6.08789			91.2	-0.5439	-0.8773
															CG12863	27.4351	25.2204	22.7324	19.7927	13.0439		Klp61F	45.3812	49.1711	57.0585	64.7352	93.4325										group2_mettl3-14(M-,Z+)	5.67404		group2_mettl3-14(M-,Z+)	6.7369		group2_mettl3-14(M-,Z+)	2.84235			91.3	-0.5401	-0.8719
															CG10209	23.2072	19.8057	18.5109	13.5942	8.55703		Klp67A	51.0449	47.7038	52.1298	47.1616	65.362										group2_mettl3-14(M-,Z+)	6.59781		group2_mettl3-14(M-,Z+)	6.54285		group2_mettl3-14(M-,Z+)	6.96376			91.4	-0.5386	-0.8699
															Cyp6a19	291.363	237.166	43.1676	1.27571	0.319009		Klp98A	22.0163	22.6605	20.2845	9.01195	20.5986										group2_mettl3-14(M-,Z+)	6.27626		group2_mettl3-14(M-,Z+)	5.888		group2_mettl3-14(M-,Z+)	2.98221			91.5	-0.5367	-0.8687
															Lap1	41.8852	45.6843	50.9945	29.3961	25.905		Kmn1	50.9849	35.3476	40.7158	59.4297	68.223										group2_mettl3-14(M-,Z+)	5.88859		group2_mettl3-14(M-,Z+)	6.08542		group2_mettl3-14(M-,Z+)	6.12999			91.6	-0.5337	-0.865
															CG7639	28.1531	24.6359	23.2952	12.5974	18.2221		kra	726.207	714.473	825.682	1126.28	687.49										group2_mettl3-14(M-,Z+)	4.91909		group2_mettl3-14(M-,Z+)	8.61779		group2_mettl3-14(M-,Z+)	6.19105			91.7	-0.5313	-0.8626
															CG10265	49.8569	47.3863	44.3447	36.2091	35.122		Kr-h2	109.431	93.7938	54.154	30.2203	110.426										group2_mettl3-14(M-,Z+)	5.15605		group2_mettl3-14(M-,Z+)	4.80025		group2_mettl3-14(M-,Z+)	5.85376			91.8	-0.5308	-0.8579
															GPHR	33.0446	32.9987	37.5942	30.3864	17.2388		kri	97.9164	80.7587	91.0752	121.585	65.5817										group2_mettl3-14(M-,Z+)	6.94149		group2_mettl3-14(M-,Z+)	6.92008		group2_mettl3-14(M-,Z+)	5.51216			91.9	-0.5373	-0.8577
															CG11807	65.9822	62.2515	50.3698	10.9295	20.3569		KrT95D	22.7003	23.0924	20.7085	9.8943	22.2483										group2_mettl3-14(M-,Z+)	6.5911		group2_mettl3-14(M-,Z+)	8.00564		group2_mettl3-14(M-,Z+)	6.27108			92	-0.537	-0.8529
															CG8152	38.2029	35.3289	33.0707	12.422	11.9682		ksh	197.361	112.975	30.7806	32.6766	82.3157										group2_mettl3-14(M-,Z+)	5.11893		group2_mettl3-14(M-,Z+)	5.81133		group2_mettl3-14(M-,Z+)	6.04012			92.1	-0.5342	-0.8483
															CG8155	25.3281	28.7505	31.1524	25.4536	16.2851		ksr	26.9367	31.6953	35.4231	29.8159	28.9497										group2_mettl3-14(M-,Z+)	7.4208		group2_mettl3-14(M-,Z+)	3.67135		group2_mettl3-14(M-,Z+)	6.04101			92.2	-0.5292	-0.8415
															CG8180	219.495	176.369	76.7315	1.81653	0.325533		Ku80	19.9296	17.8889	6.20988	6.86823	12.461										group2_mettl3-14(M-,Z+)	5.52493		group2_mettl3-14(M-,Z+)	6.72294		group2_mettl3-14(M-,Z+)	4.8576			92.3	-0.5296	-0.8377
															GalNAc-T1	47.1598	47.4568	46.7057	27.306	23.901		l(1)G0004	46.1747	28.1366	29.5789	42.226	47.4233										group2_mettl3-14(M-,Z+)	6.50155		group2_mettl3-14(M-,Z+)	5.9231		group2_mettl3-14(M-,Z+)	6.1919			92.4	-0.5274	-0.8356
															tun	44.8028	41.2702	49.6667	55.4046	4.30958		l(1)G0020	21.9962	16.9151	6.65446	14.5338	50.7936										group2_mettl3-14(M-,Z+)	7.37037		group2_mettl3-14(M-,Z+)	7.14443		group2_mettl3-14(M-,Z+)	5.75332			92.5	-0.5236	-0.8362
															CG8389	41.1501	35.003	37.5641	30.2085	20.842		l(1)G0320	169.045	136.922	130.957	111.101	228.41										group2_mettl3-14(M-,Z+)	6.86343		group2_mettl3-14(M-,Z+)	7.0027		group2_mettl3-14(M-,Z+)	4.59741			92.6	-0.5201	-0.8338
															CG8399	44.2951	39.2483	24.6995	2.20322	0.616323		l(2)05714	66.9513	61.785	70.918	90.3434	77.6535										group2_mettl3-14(M-,Z+)	6.11469		group2_mettl3-14(M-,Z+)	1.16233		group2_mettl3-14(M-,Z+)	4.39318			92.7	-0.5173	-0.8278
															CG8405	29.9274	35.8544	42.3555	45.4938	20.5744		l(2)09851	74.5661	61.4902	69.3265	75.4634	67.5055										group2_mettl3-14(M-,Z+)	4.36599		group2_mettl3-14(M-,Z+)	6.8445		group2_mettl3-14(M-,Z+)	6.73728			92.8	-0.512	-0.8281
															CG8414	66.2892	64.818	50.7367	26.6947	29.983		l(2)35Be	35.7327	27.8813	34.9862	51.7756	23.2983										group2_mettl3-14(M-,Z+)	6.39475		group2_mettl3-14(M-,Z+)	6.45507		group2_mettl3-14(M-,Z+)	4.2462			92.9	-0.5065	-0.8232
															CG10731	21.46	18.3829	17.2931	7.71539	3.53994		l(2)37Cb	16.6588	15.9618	12.8565	13.4369	33.1967										group2_mettl3-14(M-,Z+)	6.05797		group2_mettl3-14(M-,Z+)	6.68667		group2_mettl3-14(M-,Z+)	4.27513			93	-0.5087	-0.8263
															mrj	99.9373	97.9123	120.669	153.002	29.444		l(2)37Cg	51.5415	43.6715	55.1569	84.8071	78.4537										group2_mettl3-14(M-,Z+)	5.23317		group2_mettl3-14(M-,Z+)	5.66067		group2_mettl3-14(M-,Z+)	6.00174			93.1	-0.5086	-0.8286
															krimp	86.5601	72.5252	58.1006	11.0434	0.976153		l(2)k01209	44.4634	42.7156	47.1019	47.6755	51.0893										group2_mettl3-14(M-,Z+)	7.27755		group2_mettl3-14(M-,Z+)	4.49831		group2_mettl3-14(M-,Z+)	7.33542			93.2	-0.5086	-0.8308
															CG4282	39.8348	38.0516	40.8542	36.4995	30.0403		l(2)k05819	37.4765	37.0204	11.4771	9.26203	26.745										group2_mettl3-14(M-,Z+)	5.87041		group2_mettl3-14(M-,Z+)	6.57071		group2_mettl3-14(M-,Z+)	6.22875			93.3	-0.5052	-0.8327
															CG4398	24.8783	21.2251	19.4365	13.559	1.56612		l(2)k09022	27.3537	31.2173	39.4518	42.0686	46.8385										group2_mettl3-14(M-,Z+)	5.27402		group2_mettl3-14(M-,Z+)	6.61448		group2_mettl3-14(M-,Z+)	1.95842			93.4	-0.5064	-0.8358
															CG8311	54.1207	45.2027	42.7646	23.4821	1.20404		l(2)k12914	163.181	111.856	153.76	264.439	189.175										group2_mettl3-14(M-,Z+)	7.43825		group2_mettl3-14(M-,Z+)	6.16988		group2_mettl3-14(M-,Z+)	5.75505			93.5	-0.5139	-0.838
															CG8963	144.547	138.722	154.662	150.68	84.3014		l(2)k14505	56.0043	45.5437	50.5089	68.5566	43.9686										group2_mettl3-14(M-,Z+)	5.22025		group2_mettl3-14(M-,Z+)	2.86607		group2_mettl3-14(M-,Z+)	10.5263			93.6	-0.5141	-0.8417
															CG9646	30.9688	28.7118	33.5524	33.9361	8.80253		l(2)k14710	25.2746	21.8919	14.1181	9.60115	16.5235										group2_mettl3-14(M-,Z+)	5.90078		group2_mettl3-14(M-,Z+)	6.20851		group2_mettl3-14(M-,Z+)	4.82134			93.7	-0.5187	-0.8448
															CG6967	75.0652	82.7596	59.6303	2.26099	0.646661		l(2)not	20.3918	14.3694	8.30338	4.71327	7.83014										group2_mettl3-14(M-,Z+)	5.25147		group2_mettl3-14(M-,Z+)	0.912473		group2_mettl3-14(M-,Z+)	7.24404			93.8	-0.524	-0.8476
															CG6984	28.1597	21.87	11.7251	4.39342	2.66971		l(3)01239	239.49	171.368	188.531	269.083	114.223										group2_mettl3-14(M-,Z+)	8.34333		group2_mettl3-14(M-,Z+)	5.60784		group2_mettl3-14(M-,Z+)	5.43722			93.9	-0.5254	-0.8489
															CG10953	40.184	85.9389	43.2348	0.067175	0.0330649		l(3)03670	113.303	87.4741	99.3694	160.249	83.7774										group2_mettl3-14(M-,Z+)	5.5835		group2_mettl3-14(M-,Z+)	6.06418		group2_mettl3-14(M-,Z+)	5.76265			94	-0.5321	-0.8528
															Mtap	72.0902	63.6415	78.5191	114.461	18.1217		l(3)04053	45.1394	33.2239	14.05	9.24198	19.1306										group2_mettl3-14(M-,Z+)	8.05881		group2_mettl3-14(M-,Z+)	6.18563		group2_mettl3-14(M-,Z+)	5.51087			94.1	-0.5351	-0.8544
															MESR4	53.6416	67.2312	69.7028	47.4541	45.1634		l(3)87Df	36.66	24.6158	11.5417	12.4742	11.5881										group2_mettl3-14(M-,Z+)	6.48059		group2_mettl3-14(M-,Z+)	5.45908		group2_mettl3-14(M-,Z+)	6.5177			94.2	-0.5369	-0.8535
															Dcr-2	29.5619	34.6289	38.1156	21.3271	23.0917		l(3)j2D3	52.8206	47.1568	56.5989	56.9417	56.8213										group2_mettl3-14(M-,Z+)	6.13543		group2_mettl3-14(M-,Z+)	4.58189		group2_mettl3-14(M-,Z+)	2.96374			94.3	-0.5381	-0.8515
															RhoGAP54D	49.6236	48.9462	49.4799	32.2358	46.9016		l(3)L1231	73.4834	75.3723	88.6644	103.201	73.9899										group2_mettl3-14(M-,Z+)	6.87873		group2_mettl3-14(M-,Z+)	7.30507		group2_mettl3-14(M-,Z+)	6.72354			94.4	-0.5381	-0.8493
															Oxp	36.8264	27.5713	26.9705	27.9011	7.71399		l(3)neo43	75.3758	50.5162	39.7893	49.6636	35.6309										group2_mettl3-14(M-,Z+)	5.82085		group2_mettl3-14(M-,Z+)	7.84901		group2_mettl3-14(M-,Z+)	5.10027			94.5	-0.5369	-0.8448
															HPS4	22.0505	24.0233	21.9184	7.0963	7.02743		La	172.607	133.227	40.8794	41.3211	139.842										group2_mettl3-14(M-,Z+)	6.33422		group2_mettl3-14(M-,Z+)	7.31061		group2_mettl3-14(M-,Z+)	4.17914			94.6	-0.538	-0.8448
															CG6406	49.8583	48.0077	42.358	14.4174	18.3176		Lar	13.5002	14.7841	19.3909	17.1663	17.7324										group2_mettl3-14(M-,Z+)	5.40865		group2_mettl3-14(M-,Z+)	2.13858		group2_mettl3-14(M-,Z+)	6.03102			94.7	-0.5408	-0.8467
															Vps54L	40.5409	42.7111	43.7904	18.6486	21.6927		larp	74.4274	77.4073	75.5708	56.8723	105.877										group2_mettl3-14(M-,Z+)	5.47256		group2_mettl3-14(M-,Z+)	8.17823		group2_mettl3-14(M-,Z+)	4.96655			94.8	-0.5435	-0.8482
															CG5757	150.923	121.036	78.1067	47.7082	59.8419		lawc	37.0634	33.0586	20.2305	21.7087	28.8395										group2_mettl3-14(M-,Z+)	4.70477		group2_mettl3-14(M-,Z+)	5.62312		group2_mettl3-14(M-,Z+)	5.06532			94.9	-0.5437	-0.8492
															CG5098	41.7149	43.1889	43.4344	20.9223	21.4711		LBR	107.72	111.565	143.644	182.459	240.795										group2_mettl3-14(M-,Z+)	7.71211		group2_mettl3-14(M-,Z+)	6.37251		group2_mettl3-14(M-,Z+)	8.37326			95	-0.5456	-0.8478
															CG5726	60.6148	63.708	64.8758	23.2866	10.2488		ldlCp	36.2294	31.0779	17.7486	10.8171	26.1927										group2_mettl3-14(M-,Z+)	5.12285		group2_mettl3-14(M-,Z+)	7.43341		group2_mettl3-14(M-,Z+)	6.39303			95.1	-0.5475	-0.8489
															nopo	59.1529	49.7705	25.9392	8.0303	21.5275		lds	88.4839	85.723	41.8542	22.2104	61.1395										group2_mettl3-14(M-,Z+)	7.04536		group2_mettl3-14(M-,Z+)	7.50286		group2_mettl3-14(M-,Z+)	6.36369			95.2	-0.5455	-0.8487
															GstE1	66.4336	62.5067	63.5834	99.8502	8.07823		Letm1	43.3365	42.1917	29.6618	46.5475	37.3851										group2_mettl3-14(M-,Z+)	5.93996		group2_mettl3-14(M-,Z+)	3.39265		group2_mettl3-14(M-,Z+)	2.50168			95.3	-0.5518	-0.8557
															CG5174	136.631	117.246	139.29	182.293	32.4167		levy	696.728	438.007	377.508	521.005	447.601										group2_mettl3-14(M-,Z+)	5.26109		group2_mettl3-14(M-,Z+)	6.38322		group2_mettl3-14(M-,Z+)	6.06562			95.4	-0.5565	-0.8587
															GstE11	59.4898	40.3631	30.5499	31.641	4.50005		lgs	48.542	53.8784	68.3193	63.6343	59.2631										group2_mettl3-14(M-,Z+)	4.39895		group2_mettl3-14(M-,Z+)	6.24472		group2_mettl3-14(M-,Z+)	5.38275			95.5	-0.5575	-0.864
															CG5323	89.0446	74.4655	77.5259	65.7493	40.6244		Lhr	16.0466	13.0068	16.1311	15.9415	19.5424										group2_mettl3-14(M-,Z+)	6.75363		group2_mettl3-14(M-,Z+)	7.11349		group2_mettl3-14(M-,Z+)	6.26305			95.6	-0.5594	-0.87
															CG5335	26.7019	21.6785	14.7659	4.14577	1.3473		lin-52	84.5272	73.308	56.4877	38.7771	56.4101										group2_mettl3-14(M-,Z+)	5.3243		group2_mettl3-14(M-,Z+)	7.89471		group2_mettl3-14(M-,Z+)	6.02643			95.7	-0.5596	-0.8706
															SP2637	37.8104	29.1779	32.8512	20.8945	12.0947		Lint-1	35.8358	29.3642	13.1548	13.1624	24.0179										group2_mettl3-14(M-,Z+)	5.74843		group2_mettl3-14(M-,Z+)	5.07116		group2_mettl3-14(M-,Z+)	5.16749			95.8	-0.5595	-0.8665
															Mctp	34.0872	33.2252	25.8634	2.1495	0.151859		Lk6	237.779	238.78	286.393	335.231	241.504										group2_mettl3-14(M-,Z+)	5.77935		group2_mettl3-14(M-,Z+)	5.63278		group2_mettl3-14(M-,Z+)	6.6985			95.9	-0.5583	-0.8633
															CG15093	59.3922	41.5109	10.3961	0.766059	0.122101		loj	56.2499	47.7069	56.997	73.593	69.5657										group2_mettl3-14(M-,Z+)	5.0214		group2_mettl3-14(M-,Z+)	7.94427		group2_mettl3-14(M-,Z+)	0.810584			96	-0.5523	-0.862
															CG15098	325.539	304.254	321.589	400.531	16.4314		Lon	35.0276	39.5	49.5817	51.7628	36.8634										group2_mettl3-14(M-,Z+)	6.84287		group2_mettl3-14(M-,Z+)	5.85392		group2_mettl3-14(M-,Z+)	6.40459			96.1	-0.5559	-0.8629
															CG15083	130.908	112.565	127.188	122.388	12.0703		loqs	19.9246	18.3964	22.2088	28.4479	19.4895										group2_mettl3-14(M-,Z+)	4.11663		group2_mettl3-14(M-,Z+)	5.30594		group2_mettl3-14(M-,Z+)	5.60035			96.2	-0.5554	-0.8677
															MetRS	44.4559	42.8453	22.137	3.42863	12.4375		Lpt	15.7032	16.7484	15.8443	16.5593	26.4655										group2_mettl3-14(M-,Z+)	4.64502		group2_mettl3-14(M-,Z+)	5.59215		group2_mettl3-14(M-,Z+)	5.96306			96.3	-0.5534	-0.8704
															Jheh2	76.3019	66.0349	33.9616	2.69884	1.32343		lqf	50.3426	50.0107	49.6532	38.8805	68.434										group2_mettl3-14(M-,Z+)	5.04428		group2_mettl3-14(M-,Z+)	6.46489		group2_mettl3-14(M-,Z+)	6.08838			96.4	-0.5554	-0.8756
															CG15118	37.9328	35.3254	29.6475	15.0323	26.0848		Lrch	31.7917	31.5524	25.0511	34.6788	64.539										group2_mettl3-14(M-,Z+)	8.87467		group2_mettl3-14(M-,Z+)	4.84158		group2_mettl3-14(M-,Z+)	7.13403			96.5	-0.5533	-0.8776
															CG11906	31.0428	29.0534	33.3002	28.5266	22.322		Lrr47	21.042	18.1872	10.796	6.74252	10.3419										group2_mettl3-14(M-,Z+)	5.72914		group2_mettl3-14(M-,Z+)	2.97418		group2_mettl3-14(M-,Z+)	3.12881			96.6	-0.5558	-0.878
															CG7461	76.4891	72.8184	66.2849	55.5362	55.8918		LSm1	69.7345	50.0177	15.0109	13.7518	34.8422										group2_mettl3-14(M-,Z+)	7.2754		group2_mettl3-14(M-,Z+)	6.66495		group2_mettl3-14(M-,Z+)	3.25967			96.7	-0.5583	-0.8761
															EndoB	39.6638	36.6269	37.4176	28.4579	8.49484		LSm3	127.113	88.7107	120.022	194.468	157.534										group2_mettl3-14(M-,Z+)	5.26092		group2_mettl3-14(M-,Z+)	7.38697		group2_mettl3-14(M-,Z+)	4.67817			96.8	-0.5652	-0.8796
															TBCB	68.6158	60.9875	61.925	65.3912	3.58016		LSm7	90.6895	50.9346	31.7101	30.6991	76.0188										group2_mettl3-14(M-,Z+)	8.1873		group2_mettl3-14(M-,Z+)	4.90445		group2_mettl3-14(M-,Z+)	6.66752			96.9	-0.5649	-0.8798
															CG11007	47.6557	39.1201	25.7872	10.5761	24.3563		lsn	27.0001	23.5184	21.6599	27.3847	39.3278										group2_mettl3-14(M-,Z+)	4.76446		group2_mettl3-14(M-,Z+)	5.64277		group2_mettl3-14(M-,Z+)	5.37014			97	-0.5639	-0.8766
															Hsl	66.5587	66.7039	76.5031	36.3783	3.23112		Ltn1	28.8851	33.0509	24.876	18.7183	47.172										group2_mettl3-14(M-,Z+)	6.79233		group2_mettl3-14(M-,Z+)	6.87685		group2_mettl3-14(M-,Z+)	5.68523			97.1	-0.5618	-0.8766
															CG10444	42.3692	42.4142	44.8167	22.8866	7.98217		lva	17.8364	21.3223	19.4111	9.7466	30.2537										group2_mettl3-14(M-,Z+)	5.67319		group2_mettl3-14(M-,Z+)	5.48525		group2_mettl3-14(M-,Z+)	5.21143			97.2	-0.563	-0.8822
															CG16868	31.3906	33.5698	35.8978	15.5434	22.2012		lwr	304.09	231.534	296.266	491.1	381.061										group2_mettl3-14(M-,Z+)	6.73281		group2_mettl3-14(M-,Z+)	4.39969		group2_mettl3-14(M-,Z+)	5.86708			97.3	-0.5616	-0.8819
															Mgat1	40.6528	37.0738	36.9836	17.638	34.1059		MAGE	72.5843	57.646	73.1446	116.484	36.7955										group2_mettl3-14(M-,Z+)	4.80089		group2_mettl3-14(M-,Z+)	6.21607		group2_mettl3-14(M-,Z+)	6.71809			97.4	-0.562	-0.8842
															CG9945	42.8114	41.8497	32.5682	12.4642	34.1107		Magi	21.3287	21.4089	27.5853	29.9444	36.029										group2_mettl3-14(M-,Z+)	6.39788		group2_mettl3-14(M-,Z+)	6.27238		group2_mettl3-14(M-,Z+)	7.18438			97.5	-0.5624	-0.8867
															CG11110	53.2598	35.8083	30.3747	10.1118	4.92404		MagR	34.8412	22.1218	7.44912	13.1903	26.2831										group2_mettl3-14(M-,Z+)	4.46566		group2_mettl3-14(M-,Z+)	7.60924		group2_mettl3-14(M-,Z+)	4.50832			97.6	-0.5676	-0.8895
															galla-1	36.6625	31.2517	31.7888	11.8922	13.6896		Manf	124.245	89.2418	91.8066	108.828	175.759										group2_mettl3-14(M-,Z+)	5.67541		group2_mettl3-14(M-,Z+)	6.79577		group2_mettl3-14(M-,Z+)	4.77602			97.7	-0.5715	-0.8916
															mRpL54	79.5427	58.4936	56.359	51.9946	24.6064		Mapmodulin	383.269	391.697	458.511	636.118	940.282										group2_mettl3-14(M-,Z+)	5.39324		group2_mettl3-14(M-,Z+)	6.9879		group2_mettl3-14(M-,Z+)	5.60942			97.8	-0.5725	-0.8899
															CG10527	49.5053	29.6366	12.376	1.14612	0.10283		mars	86.7642	84.191	95.1456	66.6966	89.0359										group2_mettl3-14(M-,Z+)	6.5491		group2_mettl3-14(M-,Z+)	5.89977		group2_mettl3-14(M-,Z+)	5.19797			97.9	-0.5701	-0.8878
															CG10795	66.5264	44.5318	30.7389	11.5093	17.404		mask	48.7479	52.5706	81.5982	71.0211	89.805										group2_mettl3-14(M-,Z+)	6.27875		group2_mettl3-14(M-,Z+)	5.83362		group2_mettl3-14(M-,Z+)	6.91036			98	-0.5687	-0.8901
															Acox57D-p	45.2835	42.4604	35.6685	6.24515	4.91471		Mat89Ba	39.9578	41.7461	52.9025	67.4703	49.1886										group2_mettl3-14(M-,Z+)	6.58128		group2_mettl3-14(M-,Z+)	7.13831		group2_mettl3-14(M-,Z+)	2.61054			98.1	-0.5663	-0.8939
															Acox57D-d	29.0201	24.5447	17.3721	3.74176	0.482792		MBD-like	56.6692	49.073	61.7702	86.4944	76.0117										group2_mettl3-14(M-,Z+)	6.2539		group2_mettl3-14(M-,Z+)	6.1178		group2_mettl3-14(M-,Z+)	0.953825			98.2	-0.5655	-0.8962
															CG10494	20.9307	21.9823	17.7118	6.80917	8.21814		MBD-R2	41.0301	38.6686	20.1955	25.0156	54.289										group2_mettl3-14(M-,Z+)	5.13041		group2_mettl3-14(M-,Z+)	5.81823		group2_mettl3-14(M-,Z+)	7.09081			98.3	-0.5708	-0.9022
															mahj	43.832	46.445	37.4135	16.622	32.5831		mbf1	187.856	139.459	60.7627	39.0537	87.7045										group2_mettl3-14(M-,Z+)	6.45466		group2_mettl3-14(M-,Z+)	5.2342		group2_mettl3-14(M-,Z+)	5.59657			98.4	-0.574	-0.9095
															CG10321	44.1496	45.5828	39.312	25.4071	41.8824		Mbs	38.4479	41.7477	41.3556	18.3588	44.6809										group2_mettl3-14(M-,Z+)	5.45335		group2_mettl3-14(M-,Z+)	6.36743		group2_mettl3-14(M-,Z+)	5.32195			98.5	-0.5714	-0.9084
															CG11474	47.0306	38.577	38.8829	11.7087	2.4858		Mcm2	123.92	118.44	98.3976	67.931	143.861										group2_mettl3-14(M-,Z+)	5.57427		group2_mettl3-14(M-,Z+)	6.20768		group2_mettl3-14(M-,Z+)	4.618			98.6	-0.5748	-0.9084
															CG2921	40.6978	35.9771	38.0423	24.333	12.1364		Mcm3	95.4776	78.1165	49.804	58.6142	116.374										group2_mettl3-14(M-,Z+)	7.05625		group2_mettl3-14(M-,Z+)	4.28043		group2_mettl3-14(M-,Z+)	5.85739			98.7	-0.5784	-0.9124
															Synj	23.3719	21.4843	11.9715	1.67906	1.68402		Mcm5	154.56	137.881	104.81	77.7786	157.123										group2_mettl3-14(M-,Z+)	6.19363		group2_mettl3-14(M-,Z+)	7.04655		group2_mettl3-14(M-,Z+)	4.71889			98.8	-0.5797	-0.915
															CG6613	22.8589	20.5027	9.97654	2.09615	5.69355		Mcm6	111.279	106.686	106.927	102.243	177.495										group2_mettl3-14(M-,Z+)	1.00135		group2_mettl3-14(M-,Z+)	6.2068		group2_mettl3-14(M-,Z+)	4.43747			98.9	-0.582	-0.9182
															CG3045	26.5618	23.8726	28.4081	25.4913	3.35083		Mcr	53.0574	57.9019	50.3025	29.4946	140.488										group2_mettl3-14(M-,Z+)	6.50191		group2_mettl3-14(M-,Z+)	7.44045		group2_mettl3-14(M-,Z+)	5.92838			99	-0.588	-0.9266
															Vps35	56.8025	54.8338	69.1075	73.8607	42.4047		MCTS1	121.206	90.0191	100.8	149.293	96.3132										group2_mettl3-14(M-,Z+)	8.43277		group2_mettl3-14(M-,Z+)	6.41041		group2_mettl3-14(M-,Z+)	4.88826			99.1	-0.5834	-0.9277
															rad50	35.0336	35.6621	24.4936	10.9403	18.7939		mdy	14.0503	15.7243	17.3927	7.75596	17.1006										group2_mettl3-14(M-,Z+)	5.91239		group2_mettl3-14(M-,Z+)	4.93093		group2_mettl3-14(M-,Z+)	5.86705			99.2	-0.5893	-0.9339
															CG10344	39.7266	30.6813	11.1935	1.11229	0.162417		Med	31.6615	30.0817	37.3186	34.675	43.1445										group2_mettl3-14(M-,Z+)	6.72995		group2_mettl3-14(M-,Z+)	5.59078		group2_mettl3-14(M-,Z+)	5.44388			99.3	-0.588	-0.9311
															CG4610	25.3368	19.9345	10.5991	4.46785	8.2372		MED10	94.1493	72.4488	87.2959	134.053	68.8239										group2_mettl3-14(M-,Z+)	5.42099		group2_mettl3-14(M-,Z+)	5.10122		group2_mettl3-14(M-,Z+)	2.93757			99.4	-0.592	-0.9374
															CG2852	935.051	673.392	590.424	377.063	537.752		MED14	32.4141	36.5966	34.9426	24.2245	39.5774										group2_mettl3-14(M-,Z+)	6.84027		group2_mettl3-14(M-,Z+)	6.90254		group2_mettl3-14(M-,Z+)	5.23641			99.5	-0.5945	-0.9394
															RYBP	70.8955	55.8877	53.1026	21.0606	42.5634		MED16	18.2127	15.2452	17.0736	28.8773	27.3803										group2_mettl3-14(M-,Z+)	5.02364		group2_mettl3-14(M-,Z+)	6.85172		group2_mettl3-14(M-,Z+)	5.11929			99.6	-0.5933	-0.939
															EMC8-9	99.8879	79.8542	79.0392	78.669	56.4664		MED17	27.9816	23.2382	10.8851	22.9217	34.4286										group2_mettl3-14(M-,Z+)	7.15353		group2_mettl3-14(M-,Z+)	6.57512		group2_mettl3-14(M-,Z+)	1.70295			99.7	-0.5937	-0.9397
															asrij	54.2174	36.9217	30.3041	24.0063	22.3389		MED18	54.5911	38.1841	37.6566	35.7864	68.3418										group2_mettl3-14(M-,Z+)	5.60226		group2_mettl3-14(M-,Z+)	5.12886		group2_mettl3-14(M-,Z+)	3.49039			99.8	-0.5891	-0.9385
															CG3800	850.412	699.536	731.673	602.829	656.543		MED19	106.897	89.0528	65.2825	41.0925	87.306										group2_mettl3-14(M-,Z+)	6.41841		group2_mettl3-14(M-,Z+)	5.80882		group2_mettl3-14(M-,Z+)	7.209			99.9	-0.5875	-0.9348
															CG9849	49.1843	41.1437	45.633	46.3144	26.5761		MED20	31.1758	26.7249	21.897	14.3672	28.9992										group2_mettl3-14(M-,Z+)	6.45203		group2_mettl3-14(M-,Z+)	6.60903		group2_mettl3-14(M-,Z+)	6.78722			100	-0.5867	-0.94
															CG3831	63.0757	52.5128	42.5876	8.57288	5.34283		MED24	23.2381	25.4459	28.7335	36.1085	29.2238										group2_mettl3-14(M-,Z+)	5.76979		group2_mettl3-14(M-,Z+)	7.39952		group2_mettl3-14(M-,Z+)	5.9629			100.1	-0.585	-0.9419
															CG9896	37.5212	34.8048	18.7445	0.525128	0.0620876		MED25	12.8585	12.2104	8.56309	12.6457	24.5112										group2_mettl3-14(M-,Z+)	7.2563		group2_mettl3-14(M-,Z+)	5.83945		group2_mettl3-14(M-,Z+)	2.9372			100.2	-0.5847	-0.9425
															Ice1	36.087	35.6267	21.8662	11.2218	10.4771		MED28	68.1263	43.1267	44.7243	48.1741	53.1389										group2_mettl3-14(M-,Z+)	4.78271		group2_mettl3-14(M-,Z+)	5.85826		group2_mettl3-14(M-,Z+)	5.00229			100.3	-0.5846	-0.9453
															eIF2B-delta	43.4238	35.0646	20.566	10.3631	19.1046		MED30	28.3903	19.6393	10.2829	19.5536	26.3748																				100.4	-0.5845	-0.9489
															sigmar	73.3428	71.9363	77.5504	33.71	25.3618		MED6	44.2295	37.358	44.5822	52.4015	42.8415																				100.5	-0.5903	-0.9547
															Sesn	49.3718	47.1298	38.2813	5.90015	27.9819		MED7	56.9241	46.9463	56.2359	77.6456	62.0903																				100.6	-0.5946	-0.9604
															Pym	95.8789	67.9807	46.3964	14.5599	21.7665		MED8	51.8952	38.5426	37.0721	42.2367	41.4633																				100.7	-0.5958	-0.967
															CG5569	72.5836	55.7469	38.0735	14.5902	7.36707		MED9	69.5732	45.2192	53.848	90.9647	61.9152																				100.8	-0.5931	-0.9686
															CG17658	20.0797	18.9252	5.98344	1.13333	0.392146		Mef2	24.048	23.6839	23.7462	12.2493	56.6994																				100.9	-0.5952	-0.9717
															CG5339	64.9577	48.4438	44.447	19.7726	15.5402		meigo	69.5993	56.3385	71.3279	103.004	45.0154																				101	-0.5977	-0.9767
															CG2970	64.8627	53.2468	52.3622	53.4494	35.5694		mei-S332	36.0983	33.4558	39.3786	42.5856	44.2561																				101.1	-0.5992	-0.981
															CG16787	27.8552	20.2907	18.2613	12.3441	5.87926		Meltrin	20.8434	23.0751	11.8922	18.802	23.226																				101.2	-0.5957	-0.9795
															CG3065	58.7757	50.5467	46.6278	20.0498	49.1803		Membrin	37.8291	26.86	20.0512	18.4531	27.4957																				101.3	-0.5936	-0.9781
															Gadd34	102.099	93.141	104.206	95.1162	62.8147		Mes2	75.5321	67.0931	55.3492	40.6888	117.923																				101.4	-0.5944	-0.9759
															CG3860	35.5049	35.5705	33.8298	9.97196	0.764075		Mes4	93.2602	67.226	43.5201	47.5317	54.3645																				101.5	-0.5902	-0.9771
															MAN1	122.902	106.526	119.545	89.164	41.5503		metl	39.6617	28.7275	37.4192	62.403	40.258																				101.6	-0.5874	-0.9772
															CG4049	27.6322	32.5266	34.7757	17.6432	24.574		Mfe2	16.2338	14.0354	15.8654	18.9402	35.8073																				101.7	-0.5864	-0.9745
															cN-IIIB	21.9729	21.6365	24.6721	36.3384	6.07385		MFS15	18.3223	18.4487	12.6162	18.1157	30.82																				101.8	-0.5846	-0.9749
															CG3356	40.1884	39.3548	25.2339	8.22953	31.4012		mgr	220.936	147.784	62.469	37.8101	70.9068																				101.9	-0.5861	-0.981
															CG3376	38.1013	34.1029	39.9227	43.3426	3.11264		mh	29.5138	23.5275	7.90378	5.84581	14.1471																				102	-0.5882	-0.988
															CG3394	37.6148	30.5328	10.2911	0.645641	0.603101		mib1	22.4052	22.3798	11.2585	20.0093	35.9162																				102.1	-0.5928	-0.9894
															CG4612	91.5656	81.609	75.9732	29.6934	26.7905		Mical	22.3579	21.4317	19.8059	9.12966	22.3171																				102.2	-0.5952	-0.9928
															CG11414	56.3025	49.3482	36.6398	21.3379	29.889		mip120	55.4611	54.5942	42.7182	31.483	46.0017																				102.3	-0.5961	-0.9888
															uri	52.276	49.2903	59.0746	44.7791	10.3911		mip40	55.2286	47.5118	56.3856	91.9317	70.9714																				102.4	-0.5964	-0.9846
															CG3548	35.3483	33.478	20.3259	2.04249	5.29448		Miro	39.3652	40.3839	49.4909	58.6256	36.5047																				102.5	-0.5979	-0.9843
															CG4707	23.0187	22.1355	22.9398	15.4647	20.9962		Mis12	39.4195	30.1696	5.19917	14.4776	29.5451																				102.6	-0.5973	-0.9869
															Adck	31.355	25.8347	17.3416	4.50974	7.79349		Mitofilin	45.8522	44.1372	45.1862	45.7958	60.7153																				102.7	-0.597	-0.9865
															ND-19	152.76	94.192	82.262	101.002	67.808		mkg-p	38.3778	36.7553	25.6584	18.9677	44.3005																				102.8	-0.5976	-0.9847
															CG3894	41.2322	32.6778	24.4113	13.9049	21.6175		Mkk4	70.3674	65.5177	60.8124	47.8051	69.5172																				102.9	-0.5925	-0.9833
															CG2811	61.6883	50.2164	55.8284	68.6174	18.374		Mlf	145.159	134.469	164.706	225.679	143.515																				103	-0.5927	-0.9827
															Tina-1	182.876	137.443	106.715	24.6258	16.7475		Mlh1	24.3175	20.0992	10.6833	10.288	30.43																				103.1	-0.5886	-0.9847
															CG3770	20.4491	13.4283	16.1731	23.5746	7.90787		Mms19	25.9223	26.2701	30.3324	31.8055	39.466																				103.2	-0.5905	-0.9875
															CG2765	65.4783	63.4987	61.1353	23.3872	24.8839		mms4	32.1538	23.046	10.6905	14.2468	24.437																				103.3	-0.5902	-0.989
															rno	29.3087	35.2722	32.7836	13.4814	25.4243		Mo25	53.1888	46.0461	54.4858	77.6909	49.1513																				103.4	-0.5941	-0.9883
															CG16940	66.376	70.8726	73.0865	45.4454	47.4414		Mob2	59.8144	51.1371	25.0476	13.2416	40.2647																				103.5	-0.597	-0.9914
															mRpL17	79.3503	60.2579	45.8126	35.8095	34.4658		Mob4	128.915	102.405	72.6007	84.0937	176.758																				103.6	-0.5976	-0.9923
															CG17129	31.492	36.665	41.1067	40.4613	14.091		mon2	19.3548	21.8346	20.864	13.8077	26.3342																				103.7	-0.5957	-0.9928
															hng3	20.5485	12.9507	13.5791	13.597	3.70779		morgue	32.722	23.9627	8.15346	9.84604	28.5391																				103.8	-0.5898	-0.9931
															CG13887	180.191	152.194	159.307	137.485	65.0561		Mpcp	365.397	309.034	332.542	457.974	340.266																				103.9	-0.5877	-0.9945
															CG13890	72.755	58.4011	44.6266	10.6938	10.4747		Mpp6	51.1681	38.6211	40.2849	47.2747	33.8804																				104	-0.5929	-1.0009
															CG13907	54.4385	55.2083	45.6049	11.6155	33.3337		MRE16	12155.5	8107.75	11313.5	14228.5	21264.5																				104.1	-0.5877	-0.9968
															CG9149	49.2401	39.0736	15.5326	2.5744	12.4169		MrgBP	81.1455	52.6473	62.4108	89.6274	62.208																				104.2	-0.5848	-0.9917
															CG9186	86.3542	69.1353	51.8894	20.395	13.9827		mri	65.0962	53.4735	57.4252	75.1813	60.544																				104.3	-0.578	-0.9856
															Sherpa	43.2344	44.5658	55.1625	46.6243	25.3205		mrn	22.4091	18.4928	11.2675	8.87037	19.2143																				104.4	-0.5751	-0.9845
															msd1	145.147	93.5614	117.455	116.43	57.9813		mRpL11	62.4959	47.2146	52.3912	85.0169	38.8666																				104.5	-0.5744	-0.9877
															CG2211	27.1201	22.5601	23.0878	25.4808	15.6851		mRpL13	117.861	78.2179	84.6842	128.543	61.5175																				104.6	-0.578	-0.9918
															CG2199	106.954	103.562	116.137	88.7685	92.8415		mRpL14	51.1311	37.0372	38.7239	59.3845	35.7938																				104.7	-0.5794	-0.9922
															Pex10	29.1527	23.8846	17.6953	13.3255	13.4857		mRpL16	66.3039	43.2752	51.9145	68.3836	45.3803																				104.8	-0.5761	-0.991
															CG13917	28.5681	31.104	24.0191	12.588	22.7921		mRpL18	57.8407	41.8157	39.1995	46.7275	40.5131																				104.9	-0.5741	-0.9938
															CG12104	55.6069	50.1701	53.6906	47.7551	34.1219		mRpL19	51.4775	39.9472	43.3926	50.6963	36.0067																				105	-0.5732	-0.991
															Vta1	64.4084	51.9422	54.7772	35.0703	35.4472		mRpL2	37.5339	27.9862	25.8441	33.9245	43.1129																				105.1	-0.5678	-0.9863
															Gk2	64.093	61.2857	52.4625	3.31513	6.04635		mRpL22	81.512	50.8238	22.0804	40.5887	63.9536																				105.2	-0.5679	-0.9832
															CG8001	32.1857	27.2226	14.8282	1.73198	2.69284		mRpL23	85.312	67.6386	67.6479	57.1072	79.5572																				105.3	-0.5648	-0.9831
															CG13933	20.8148	19.8538	13.534	5.91781	11.972		mRpL27	76.5156	53.6024	50.7917	83.3776	68.7188																				105.4	-0.5662	-0.9847
															CG12024	64.6983	56.2896	40.2479	3.3415	13.1686		mRpL30	165.166	102.713	97.9575	74.8696	103.902																				105.5	-0.5667	-0.981
															CG12025	73.6887	69.7849	76.2157	66.878	68.0356		mRpL32	60.5604	43.1912	43.201	68.3436	33.5585																				105.6	-0.5673	-0.982
															CG15820	42.0186	30.1027	12.1824	0.588959	0.126363		mRpL33	132.932	82.8759	118.75	184.127	71.9607																				105.7	-0.5635	-0.983
															CG1275	61.3585	52.5862	62.5912	79.3198	4.44369		mRpL34	65.371	24.6047	48.4598	79.7869	28.2991																				105.8	-0.5618	-0.9834
															CG15877	42.296	37.317	34.4392	24.6112	28.3294		mRpL35	85.3868	58.7465	58.9648	82.7355	39.9467																				105.9	-0.5641	-0.9843
															CG1146	22.6261	17.8968	16.1855	8.79986	2.5149		mRpL36	46.9279	35.1984	43.9421	52.6626	64.1089																				106	-0.5599	-0.9839
															CG11537	42.9581	38.4363	37.6676	18.7751	31.8017		mRpL37	48.2419	40.6749	17.6864	22.1967	44.2867																				106.1	-0.5566	-0.9787
															Usp5	73.1033	61.9552	44.6165	19.7068	54.4952		mRpL38	50.9419	37.0826	10.8674	15.5934	40.1278																				106.2	-0.5526	-0.9731
															CG15812	55.6959	51.2215	56.1467	54.4241	49.4061		mRpL39	76.4088	55.5019	59.2019	71.3368	41.3213																				106.3	-0.5529	-0.9726
															None	56.6255	62.2945	66.6179	25.1061	40.2619		mRpL41	54.0497	33.6736	34.7176	38.616	27.4129																				106.4	-0.5494	-0.9711
															CG14965	34.076	37.8139	44.7974	48.6599	23.8077		mRpL42	208.289	121.193	111.037	207.745	93.7576																				106.5	-0.5495	-0.9694
															gry	32.0448	34.0617	36.3278	23.2615	30.4904		mRpL43	39.7019	22.8195	7.60773	14.2174	32.7803																				106.6	-0.5444	-0.9676
															CG14967	22.7824	26.7882	32.5634	34.778	11.4111		mRpL44	55.3611	42.1945	40.3404	50.7987	51.439																				106.7	-0.5403	-0.9673
															CG12034	68.3056	61.8456	82.5346	108.911	13.3537		mRpL46	64.1431	44.1645	19.0139	18.9892	27.5661																				106.8	-0.5386	-0.9629
															CG17746	124.412	102.143	112.636	86.307	22.3759		mRpL47	64.433	45.5567	14.2087	23.0936	26.5621																				106.9	-0.5403	-0.9637
															ZnT63C	61.8595	57.8614	60.1465	42.4468	57.735		mRpL48	63.5882	40.6784	34.9395	31.6699	30.8985																				107	-0.5393	-0.963
															PIG-C	30.2936	23.0252	11.8771	12.3913	8.23794		mRpL49	67.0972	45.0377	42.2983	58.1622	38.8011																				107.1	-0.5359	-0.961
															Strip	38.4486	38.3344	41.9455	32.99	34.4426		mRpL51	60.722	45.5232	50.4624	92.4098	74.2373																				107.2	-0.5346	-0.9602
															PHGPx	270.271	158.238	159.663	152.374	8.03983		mRpL52	109.933	76.5377	82.7818	103.052	54.8182																				107.3	-0.5382	-0.9614
															CG14969	42.1883	36.842	39.8583	20.3044	16.9927		mRpL53	126.859	95.3689	74.7942	48.7198	77.355																				107.4	-0.5387	-0.9619
															CG12012	52.1403	40.3752	36.8596	16.0845	14.0763		mRpL55	172.916	113.501	100.83	105.802	85.68																				107.5	-0.5379	-0.962
															CG14971	34.9592	34.8699	29.0343	5.36921	6.8575		mRpL9	84.0276	64.0977	53.7653	46.1196	59.1169																				107.6	-0.5404	-0.9631
															ntc	26.1407	26.3603	24.8915	20.8251	5.26687		mRpS10	145.149	102.02	105.885	144.596	91.4324																				107.7	-0.5428	-0.9588
															IntS10	24.7273	24.4729	25.6022	18.2351	7.84065		mRpS11	80.4563	69.5629	77.3956	104.143	67.189																				107.8	-0.5431	-0.9605
															Sc2	139.231	114.139	106.898	109.846	33.2199		mRpS14	143.847	85.6052	72.2244	78.4995	90.0257																				107.9	-0.544	-0.9639
															mge	210.893	155.115	118.819	32.0052	90.2442		mRpS16	131.423	79.2801	88.3072	121.387	95.2134																				108	-0.5449	-0.9663
															CG10866	48.7167	42.5568	28.4898	3.95218	4.40567		mRpS17	75.2205	53.6087	60.1662	78.0108	50.2776																				108.1	-0.5442	-0.9633
															Mul1	30.6386	23.6231	20.2968	19.2349	14.7866		mRpS18C	61.2682	44.6515	36.3763	64.4899	48.036																				108.2	-0.5494	-0.967
															CG11593	52.5386	48.4542	34.4134	20.6151	37.6823		mRpS2	51.4789	37.8244	19.0328	20.3715	31.9122																				108.3	-0.5472	-0.9619
															Fit1	48.0946	49.9231	59.7733	60.0943	35.3643		mRpS22	51.6195	39.7491	44.5786	60.9421	55.0944																				108.4	-0.5463	-0.9625
															Chd64	76.7951	68.2323	78.5393	76.0735	5.97537		mRpS24	68.9941	50.8219	53.9154	80.7952	46.5037																				108.5	-0.5436	-0.9651
															CG14997	21.2257	18.0861	19.4506	27.0653	1.38085		mRpS25	79.1638	45.2654	15.1517	23.1747	56.3777																				108.6	-0.5376	-0.966
															CG15011	23.359	20.8475	12.4945	2.98665	9.09728		mRpS26	80.3339	56.4163	41.5796	39.9491	45.3717																				108.7	-0.54	-0.9663
															CG1309	50.8135	42.7477	38.4108	18.2558	26.1697		mRpS28	47.5092	39.2633	40.1227	45.5172	43.7622																				108.8	-0.5413	-0.9668
															Fdx2	107.727	86.1289	51.9898	22.1544	26.5919		mRpS29	53.888	45.9011	29.5698	18.354	27.0045																				108.9	-0.5387	-0.9653
															CG11342	26.5879	22.571	16.4886	11.2843	9.97861		mRpS31	36.4222	30.2911	25.0428	27.9442	35.0515																				109	-0.5439	-0.9644
															Syx17	28.83	24.9885	17.089	6.95811	11.12		mRpS33	90.6568	59.4854	77.0868	111.721	74.4297																				109.1	-0.5442	-0.9639
															CG11357	62.9123	57.246	70.2882	69.6108	48.8098		mRpS34	60.5985	35.6956	21.1209	20.5848	31.4846																				109.2	-0.5485	-0.9656
															CG10671	36.3472	31.4737	27.1908	13.5621	10.0613		mRpS35	61.748	43.581	25.5417	22.0446	34.306																				109.3	-0.546	-0.9639
															CG10672	34.2517	22.7683	13.7316	4.97581	1.23474		mRpS6	78.1624	48.7714	53.9565	107.919	37.5735																				109.4	-0.5424	-0.96
															CHMP2B	37.0939	29.52	30.3853	20.7083	12.0131		mRpS7	183.813	152.262	171.168	232.337	122.087																				109.5	-0.5379	-0.9601
															Uev1A	423.194	360.273	443.728	528.83	138.08		mRpS9	69.998	59.058	70.5312	106.085	48.7574																				109.6	-0.534	-0.958
															CG10635	279.641	190.455	159.611	111.406	88.1719		mrt	22.0862	22.3675	21.8754	11.59	21.3908																				109.7	-0.5328	-0.9559
															l(3)psg2	40.4565	45.0442	59.1022	51.4498	26.6835		msd5	37.2376	30.4632	32.5733	52.9181	34.3575																				109.8	-0.5345	-0.9542
															Sse	30.1629	31.5844	30.6495	14.9517	22.529		msi	66.8085	57.964	59.4138	85.8966	111.59																				109.9	-0.5399	-0.958
															CG10576	372.652	322.512	173.778	81.8012	139.378		msps	79.7844	94.1608	59.9239	27.2308	98.3757																				110	-0.5428	-0.9642
															Ppat-Dpck	38.9173	30.7519	15.6427	8.53369	10.5558		MTA1-like	78.0436	80.4355	99.3682	109.388	130.95																				110.1	-0.5434	-0.9644
															mad2	162.931	138.642	147.732	151.671	70.2758		mthl1	25.523	24.2202	20.1377	24.812	28.9335																				110.2	-0.5491	-0.9737
															CG5568	78.8674	74.0517	79.8547	40.2949	2.99452		mthl5	13.5916	13.3064	7.15033	6.62108	26.6324																				110.3	-0.554	-0.9791
															CG18586	32.6532	32.4143	28.1736	8.81196	1.30279		mtm	29.1845	23.7833	8.71447	10.9372	54.3636																				110.4	-0.5604	-0.9873
															CG10274	24.3375	23.4087	14.7021	6.99362	16.8595		Mtp	25.1487	26.2796	24.5956	14.1517	49.957																				110.5	-0.5633	-0.9892
															velo	74.8006	71.049	79.0382	74.9734	71.1477		Mtr3	29.1852	24.3549	29.4732	48.9461	46.5609																				110.6	-0.5619	-0.9855
															CG9948	35.0706	26.9388	32.8916	32.7149	18.3836		mTTF	22.7129	17.2538	21.3542	33.1764	18.7722																				110.7	-0.5616	-0.9879
															CG10075	50.2734	35.4974	37.1104	22.5366	19.1464		mtTFB2	26.3967	21.1117	24.1957	41.9504	14.1591																				110.8	-0.5569	-0.9885
															CG9953	139.289	116.176	135.407	163.412	60.3961		Mulk	24.7787	19.2991	11.558	10.2316	12.9035																				110.9	-0.5579	-0.9871
															MED4	35.935	25.1104	31.043	40.3645	17.01		Mvl	57.4484	53.0479	34.9486	15.3059	47.4932																				111	-0.5577	-0.9884
															CG8607	25.651	18.117	19.3295	9.87916	2.24509		Myb	75.8603	78.2058	95.1941	109.556	135.59																				111.1	-0.559	-0.9904
															eco	70.0098	68.8695	52.1075	20.8777	38.8245		Myc	121.486	126.797	146.026	102.936	201.501																				111.2	-0.5596	-0.9922
															pst	47.3537	51.3682	56.4463	43.9844	5.95321		mys	44.5068	47.1197	55.8836	71.4854	72.6347																				111.3	-0.5619	-0.9976
															CG7492	56.6719	56.5394	51.8675	13.7756	28.4307		Mys45A	50.0443	43.7417	50.4483	65.4064	80.8231																				111.4	-0.5637	-0.999
															CG12262	237.582	178.673	150.641	113.473	26.0535		NAA15-16	99.2898	88.7479	36.3731	22.9822	55.8648																				111.5	-0.5668	-1.0034
															CG7457	26.7268	27.9039	14.2038	7.72923	13.0685		NAA20	119.511	99.3973	128.044	191.378	77.1232																				111.6	-0.5701	-1.0056
															CG8111	32.6621	24.7646	20.2127	6.92298	5.66996		Nacalpha	1292.04	763.224	181.101	166.124	528.359																				111.7	-0.5688	-1.0067
															CG7550	24.6553	16.4635	6.34399	3.91343	3.2559		Nak	39.2218	41.215	28.9411	23.9535	29.3166																				111.8	-0.5719	-1.0079
															CG7504	41.211	43.6956	40.5167	14.4312	20.1644		NAT1	201.952	180.905	74.3361	95.426	156.679																				111.9	-0.5742	-1.0073
															CG7979	29.6879	27.5992	29.8926	20.7776	5.4884		Nbr	70.7212	63.2581	27.0672	10.4003	36.2468																				112	-0.5744	-1.0102
															Arl5	100.874	88.265	100.619	89.6566	40.1807		nbs	39.0306	38.1097	21.378	13.8221	23.305																				112.1	-0.5729	-1.0113
															GAPcenA	23.2335	24.6077	17.2462	12.1335	15.6773		NC2alpha	97.5593	70.5396	33.0481	29.0944	46.6612																				112.2	-0.5779	-1.0155
															CG6745	28.5579	26.9727	17.0346	5.77147	9.99878		ncd	85.8321	78.5954	96.4134	108.467	123.345																				112.3	-0.5817	-1.0244
															CG6683	31.8581	25.8	32.2195	32.1067	14.4938		Ncoa6	37.3169	41.057	52.007	33.2953	43.8689																				112.4	-0.5787	-1.0235
															GstO2	184.702	132.577	159.821	277.119	60.7047		nct	84.4541	81.8703	101.291	141.493	77.5442																				112.5	-0.581	-1.0267
															GstO1	74.7859	62.7152	43.6982	20.9005	2.18124		ND-13A	140.169	103.499	113.529	193.127	96.0865																				112.6	-0.5817	-1.0345
															CG6638	50.8754	33.0613	9.3793	1.58599	2.54132		ND-13B	72.9936	46.9035	34.8773	39.6766	58.4329																				112.7	-0.579	-1.0345
															GAPsec	40.4648	34.4804	42.3116	46.8897	21.4293		ND-15	168.667	140.414	164.721	258.645	177.669																				112.8	-0.5809	-1.0359
															Cdc6	81.4411	74.2513	93.6598	133.136	52.9539		ND-18	103.593	63.894	57.3185	72.303	50.8313																				112.9	-0.5826	-1.0398
															Tsp66E	126.17	118.282	113.048	20.8068	3.17399		ND-20	108.219	78.5257	92.7492	137.806	81.1991																				113	-0.5804	-1.0429
															CG5026	60.2667	60.335	68.4462	62.1023	2.99211		ND-23	128.457	90.5174	89.7773	120.749	80.5202																				113.1	-0.581	-1.0451
															CG5068	44.2265	36.5929	33.7111	22.3381	27.8917		ND-24	74.499	59.8093	48.5172	47.6664	65.8071																				113.2	-0.5818	-1.0476
															CG5087	25.2841	27.2896	26.6464	11.804	13.5842		ND-30	117.793	76.1198	87.1473	124.008	81.6615																				113.3	-0.5816	-1.0507
															CG5194	104.296	75.276	21.9934	2.09258	0.913318		ND-39	103.621	81.5025	89.0065	121.623	63.3782																				113.4	-0.5749	-1.0507
															CG4911	128.793	131.874	151.093	149.746	19.0294		ND-42	103.737	84.4799	107.998	167.554	73.0269																				113.5	-0.5745	-1.0551
															Dhpr	47.106	33.1379	22.3035	8.18426	18.2254		ND-49	80.9318	77.5679	89.3176	121.578	102.144																				113.6	-0.5695	-1.0569
															Use1	50.1156	44.6779	36.8141	20.6895	18.9324		ND-75	66.0373	60.9259	70.0334	71.4405	59.8057																				113.7	-0.5661	-1.0583
															CG4476	92.3807	81.103	24.3674	0.486386	0.150657		ND-ASHI	116.079	80.5993	97.0545	167.841	108.375																				113.8	-0.5609	-1.0596
															UGP	105.081	95.1273	79.6355	12.6326	8.64437		ND-B12	321.711	209.392	232.736	428.734	305.132																				113.9	-0.5608	-1.0624
															CG4447	31.5347	24.7082	24.3899	29.1416	5.13436		ND-B14	116.174	78.0588	86.6816	143.345	56.8733																				114	-0.5607	-1.0628
															CG4080	43.3042	42.0965	45.8181	34.1523	24.2687		ND-B14.5A	154.288	76.6264	58.7117	71.7044	58.5995																				114.1	-0.5592	-1.0647
															CG3967	35.2619	32.6659	26.2834	10.2572	5.36686		ND-B14.5B	171.855	115.74	146.844	229.93	120.859																				114.2	-0.5552	-1.067
															Nf-YA	39.5658	37.1293	43.4683	41.6754	35.2872		ND-B14.7	113.483	77.3678	93.0856	140.841	89.4563																				114.3	-0.5517	-1.0707
															CG3529	23.1806	21.1749	10.4579	3.24073	6.73601		ND-B15	197.883	129.466	151.183	243.769	122.466																				114.4	-0.5546	-1.0747
															phol	86.2794	88.007	74.2704	21.3103	33.3446		ND-B16.6	216.421	151.271	146.598	207.454	118.433																				114.5	-0.5538	-1.0799
															CG3437	50.6746	43.9581	36.6628	24.8549	22.0136		ND-B17	124.111	86.8721	100.777	132.245	101.538																				114.6	-0.556	-1.0823
															CG3552	28.8839	25.3245	24.7533	13.6722	17.1961		ND-B17.2	182.76	118.579	102.601	150.122	173.81																				114.7	-0.5591	-1.0874
															Jarid2	69.5656	74.8695	86.6968	56.625	39.5719		ND-B18	130.464	86.7492	99.0474	185.776	99.8257																				114.8	-0.5574	-1.0876
															CG3408	43.8555	43.1336	40.5539	6.27699	4.17561		Ndc1	69.1378	64.1868	62.5557	48.6441	78.3925																				114.9	-0.5564	-1.0905
															CG8336	52.1922	46.4546	50.108	51.1921	27.4944		Ndc80	34.8588	30.5503	15.9545	18.3213	49.3006																				115	-0.5582	-1.0948
															CG16717	35.9591	31.1575	14.1104	7.04308	10.4426		Ndfip	50.2492	44.9335	25.8711	50.3458	74.9648																				115.1	-0.5541	-1.0962
															CG6767	137.08	138.669	162.115	214.196	15.3977		ND-MLRQ	664.853	406.948	647.814	1013.23	759.793																				115.2	-0.555	-1.1022
															CG16711	21.9422	22.0507	17.2338	1.4343	1.8812		ND-MNLL	375.03	244.711	243.984	327.331	156.165																				115.3	-0.5529	-1.1096
															Naa60	47.4912	47.1671	51.2383	39.6983	15.2342		ND-MWFE	101.199	69.545	79.0543	168.884	77.3632																				115.4	-0.5545	-1.1155
															CG8177	75.9583	79.7778	95.141	44.1771	5.40885		ND-PDSW	257.2	162.913	168.238	308.979	143.757																				115.5	-0.5561	-1.122
															iPLA2-VIA	55.7345	56.6753	37.5312	9.66312	33.6417		ND-SGDH	254.272	187.651	218.521	325.534	213.853																				115.6	-0.5559	-1.1236
															CG6707	113.637	108.037	106.616	73.3798	99.1141		neb	20.534	21.1353	20.6071	25.5641	34.8901																				115.7	-0.556	-1.1292
															nudE	121.656	108.468	124.942	95.4083	83.9899		Neb-cGP	509.86	342.579	417.302	662.75	434.822																				115.8	-0.5559	-1.1386
															CG11811	118.407	107.772	117.464	61.3744	42.2259		Nedd8	156.617	121.199	150.73	233.641	83.2554																				115.9	-0.5528	-1.1421
															galla-2	97.3011	67.4431	61.1918	44.2369	45.8803		nej	47.259	45.3405	90.689	78.1302	67.0627																				116	-0.5495	-1.1444
															Aps	277.714	278.282	347.928	508.732	101.109		Nelf-A	44.1829	47.7634	35.2216	26.8608	46.7119																				116.1	-0.5472	-1.1475
															CG6321	25.2635	24.0664	29.0597	29.0146	3.52739		NELF-B	37.112	33.9551	37.9104	45.5877	57.4646																				116.2	-0.546	-1.1553
															CG6272	28.7523	28.2158	30.0522	14.9332	27.1232		nesd	20.3994	15.0278	8.61573	27.6952	50.466																				116.3	-0.5477	-1.157
															CG7638	80.2773	72.5457	78.3851	72.4769	52.792		NFAT	24.685	27.1062	35.4743	41.0987	48.5561																				116.4	-0.5483	-1.167
															GlcAT-P	48.9952	43.0133	35.9462	6.04323	7.43711		Nf-YB	38.5321	28.9902	34.8692	54.1337	48.7992																				116.5	-0.5448	-1.1678
															CG6175	29.529	30.5583	29.6092	11.6339	1.5828		NHP2	187.159	112.961	125.991	278.823	312.291																				116.6	-0.5428	-1.172
															CG7394	62.2113	43.4358	44.7485	41.0082	34.1213		NiPp1	45.2757	40.0285	21.38	20.3074	41.2741																				116.7	-0.5443	-1.179
															CG6091	44.8062	42.5096	36.8635	23.6731	29.6896		Nipped-B	89.8879	106.166	116.48	129.303	102.069																				116.8	-0.5445	-1.1831
															RIOK1	47.6388	41.3633	47.087	34.1197	16.0172		NitFhit	39.9361	34.1777	40.724	56.2209	29.5338																				116.9	-0.544	-1.1861
															CG11652	51.4203	44.3037	54.0399	54.3435	23.049		nito	90.9361	94.912	111.986	87.4893	106.089																				117	-0.5427	-1.1955
															Bmcp	46.444	41.5264	38.4565	9.87051	9.70657		NKAIN	69.1526	64.4615	37.0894	38.3277	116.23																				117.1	-0.5446	-1.1979
															CG5946	60.1855	50.3245	57.8886	39.5812	14.5993		Nlp	780.294	614.218	688.77	1050.93	620.306																				117.2	-0.5406	-1.2013
															viaf	121.85	99.8063	105.528	74.8484	53.3054		Nmd3	36.8411	30.4624	17.4518	22.5167	58.9516																				117.3	-0.5417	-1.2061
															Pop2	142.153	118.491	123.064	86.911	84.3087		Nmda1	74.5237	68.9746	80.4433	95.8906	101.05																				117.4	-0.5401	-1.2089
															CG6928	27.4701	25.1025	10.0708	3.05395	4.91844		nmdyn-D7	39.7296	34.1386	17.764	10.9911	30.9049																				117.5	-0.5387	-1.2109
															CG11560	36.7559	29.1375	32.0997	27.5729	25.442		nocte	49.9306	44.0674	71.1419	47.6563	69.2043																				117.6	-0.5358	-1.2122
															CG5645	29.3684	31.089	30.064	19.5082	21.0557		Non3	84.8247	65.9024	82.2535	142.192	112.739																				117.7	-0.5318	-1.2183
															Atg12	42.2774	39.49	24.6567	4.88921	20.6185		nop5	265.084	197.843	197.777	281.446	335.691																				117.8	-0.5365	-1.2238
															RhoGAP68F	61.8737	58.6002	42.9611	4.86334	5.31921		Nop56	180.914	154.405	179.928	292.91	284.898																				117.9	-0.5386	-1.2306
															CG4300	189.638	176.077	212.679	269.429	44.3153		Nop60B	480.097	390.154	354.14	292.652	314.079																				118	-0.5384	-1.2373
															CG10616	46.0337	37.8371	31.366	14.2104	27.5718		Not1	98.0882	109.849	148.906	149.2	143.373																				118.1	-0.5367	-1.2358
															CG10638	66.7525	55.8185	45.4084	15.5671	14.8407		Not10	28.8621	22.3664	18.4148	14.7302	23.1038																				118.2	-0.5416	-1.2441
															CG10646	20.5985	15.285	16.2045	12.7046	9.58461		Not11	42.0341	30.0254	10.5251	13.5936	32.8066																				118.3	-0.5419	-1.245
															CG10688	26.6383	18.2867	8.48202	2.40357	5.68233		Not3	83.0414	92.5311	92.2146	77.3219	175.922																				118.4	-0.5418	-1.2452
															CG4069	43.7559	38.4321	45.3783	53.2158	29.5227		NP15.6	164.561	107.702	128.166	220.261	163.043																				118.5	-0.546	-1.2537
															sowah	24.0631	21.0617	24.7959	20.9986	21.1468		Nph	612.284	459.866	418.536	403.865	459.318																				118.6	-0.5474	-1.2573
															Hip1	24.6949	28.546	34.9329	39.565	14.9613		Ns2	49.4135	43.2631	54.4621	77.4779	102.698																				118.7	-0.5482	-1.2569
															CG10960	138.21	114.129	48.8918	6.30547	30.1522		Ns3	53.5285	40.1362	16.0882	18.6965	35.3465																				118.8	-0.5548	-1.2664
															CG11263	24.0208	20.4279	23.8393	26.5644	1.4838		NSD	97.9205	102.425	52.0038	30.4131	69.8365																				118.9	-0.5531	-1.2693
															CG14117	38.0537	30.1099	32.156	16.1226	11.546		Nsf2	23.8528	24.1459	20.883	21.755	30.4145																				119	-0.5536	-1.2724
															MICAL-like	49.9839	55.8731	55.9365	19.4907	6.91315		nsl1	50.0315	53.9649	56.3221	36.8126	64.2864																				119.1	-0.5553	-1.2757
															CG11267	932.229	664.817	443.405	151.643	193.177		Nsun5	35.7327	29.9969	32.0751	50.8324	64.3717																				119.2	-0.5514	-1.2813
															mRpL20	97.665	59.2131	53.5494	36.2136	22.9679		Ntf-2	346.296	319.227	365.617	584.275	393.919																				119.3	-0.5526	-1.2878
															ste14	21.1624	19.5942	13.7198	0.741275	0.130707		nuf	74.9517	73.9445	85.4044	64.6069	81.5821																				119.4	-0.553	-1.294
															Syx13	75.3997	63.0729	63.2437	36.0306	13.9889		numb	60.9554	58.4607	64.9947	52.106	75.7147																				119.5	-0.5569	-1.3023
															CG10171	23.7194	20.3519	25.5219	19.8276	15.0444		Nup107	45.1062	42.78	43.2926	39.2148	68.0558																				119.6	-0.5614	-1.3083
															CG10222	31.1114	27.2411	26.8884	17.6327	11.088		Nup133	35.3283	34.806	42.5627	40.1813	45.5605																				119.7	-0.564	-1.3133
															Abp1	65.6951	65.5477	73.2997	82.0625	19.2314		Nup154	76.8724	81.9878	91.5145	70.3421	101.002																				119.8	-0.5616	-1.3159
															Spt20	24.8954	26.8147	33.8914	24.4991	19.2475		Nup205	35.8945	38.1254	48.5234	50.0981	53.4242																				119.9	-0.567	-1.3219
															CG8833	20.0331	21.5482	18.4135	14.088	14.5557		Nup214	52.4447	60.1419	72.6361	68.129	77.8874																				120	-0.5665	-1.3252
															ssp2	80.9087	80.3994	81.0445	51.5455	65.4105		Nup358	115.468	139.554	172.115	192.853	114.164																				120.1	-0.5698	-1.3345
															CG17361	53.4815	40.7244	47.4374	31.7168	16.8233		Nup37	56.471	33.3418	25.6308	27.8809	27.4065																				120.2	-0.576	-1.3495
															CG17359	34.122	28.5548	30.2958	21.4274	10.9468		Nup43	57.2386	40.4256	15.8762	17.6841	31.8925																				120.3	-0.5773	-1.3617
															Nprl3	35.1142	32.9739	19.1981	4.78016	5.36347		Nup44A	81.259	54.9686	51.2157	54.5667	57.8866																				120.4	-0.5827	-1.3612
															upSET	41.4953	49.3899	64.8549	45.1679	46.0135		Nup50	138.913	119.728	143.547	200.315	112.223																				120.5	-0.5858	-1.3613
															CG6650	28.6575	28.9982	33.3361	33.4634	9.94061		Nup75	49.3132	41.6594	27.7963	31.8066	60.8505																				120.6	-0.577	-1.3483
															CG6833	42.1061	33.0285	28.9994	19.2674	28.166		Nurf-38	256.049	204.335	116.176	73.5496	112.473																				120.7	-0.5864	-1.3576
															CG13484	51.2113	43.6491	45.3176	54.445	30.5602		Nxt1	202.006	146.766	199.088	338.108	193.439																				120.8	-0.585	-1.3672
															Gbs-70E	164.624	152.241	185.606	191.719	97.7568		Oda	445.802	371.277	448.83	680.69	584.08																				120.9	-0.5876	-1.3704
															CG9384	33.2466	36.7139	36.3663	9.5689	16.3336		O-fut2	30.8328	18.9789	12.6261	9.32958	20.8196																				121	-0.5857	-1.3694
															mop	33.3242	38.16	42.4196	32.4853	9.34259		Oga	25.5716	23.0124	11.1873	11.5782	29.2249																				121.1	-0.5837	-1.3677
															CG12316	57.6133	54.7349	36.4353	15.6748	29.9499		okr	22.0983	20.581	22.2425	24.7904	24.2836																				121.2	-0.5876	-1.3753
															Pex3	67.9707	65.9803	78.2309	92.2964	44.6483		omd	36.6513	30.4278	22.1653	20.2182	24.7692																				121.3	-0.5888	-1.3814
															Msh6	74.5219	76.9114	47.8627	11.9432	39.6519		Opbp	27.8708	23.4002	12.4838	7.03792	22.4557																				121.4	-0.592	-1.3889
															CG6878	106.761	87.9379	79.5943	45.182	28.3663		or	45.3507	38.6191	46.9233	64.0422	36.0059																				121.5	-0.5923	-1.389
															CG7841	29.5097	28.2292	12.9646	5.80002	12.6219		Orc2	55.3577	51.0632	18.2568	12.6354	33.8154																				121.6	-0.5975	-1.3963
															SCCRO	76.9392	63.7932	74.9476	77.4959	51.0675		Orc4	58.5038	48.5023	21.6149	14.3735	52.9687																				121.7	-0.5978	-1.4019
															AIMP2	101.296	79.6591	84.6194	90.5342	50.2131		Orc5	51.605	46.1582	34.307	32.4126	41.9093																				121.8	-0.6017	-1.4013
															CG7650	59.1073	50.2183	56.0684	23.251	39.2946		Orc6	55.4328	50.7886	36.2004	30.4309	31.283																				121.9	-0.6003	-1.4036
															CG12713	37.1337	36.7413	47.3347	48.957	9.08536		osa	57.8998	54.2987	88.0649	80.6791	79.0667																				122	-0.5997	-1.4126
															ClC-c	50.083	55.6793	66.4495	54.8055	38.1894		Ostgamma	75.2536	61.0076	60.2493	75.6705	138.604																				122.1	-0.6064	-1.4178
															elg1	77.0331	83.248	79.5458	33.0065	34.5384		ox	86.1282	60.8525	87.307	117.813	62.7492																				122.2	-0.6061	-1.414
															CG5151	29.7239	25.8289	22.3395	2.42633	3.37146		oys	84.4058	85.7072	45.2151	64.3429	80.1994																				122.3	-0.6006	-1.4115
															CG5027	38.4362	35.1097	43.064	54.8524	14.5573		p	30.5172	27.0305	11.5485	9.77485	19.0403																				122.4	-0.596	-1.4098
															CG4842	47.8335	27.2473	4.3431	0.538801	0.0645534		p120ctn	149.285	172.942	213.438	226.268	160.918																				122.5	-0.5945	-1.4093
															roq	60.3274	65.45	73.5816	50.7972	43.9802		p24-1	78.1263	56.8169	50.0573	27.4416	70.9746																				122.6	-0.5975	-1.4079
															CG4753	48.0309	43.7952	22.0336	6.84307	12.2738		P32	191.747	112.897	19.6935	27.1828	76.1043																				122.7	-0.5998	-1.4102
															RAF2	35.905	40.7618	47.5513	41.1957	27.5145		p47	97.416	76.122	47.0852	22.3947	52.187																				122.8	-0.6024	-1.4168
															CG9705	246.318	221.486	267.954	335.316	100.508		Pa1	51.1764	42.796	36.2527	16.8114	44.4398																				122.9	-0.6033	-1.4145
															CG9706	23.9794	23.1128	16.0341	4.45064	8.33639		pad	28.5661	27.6225	8.37851	7.6729	12.3293																				123	-0.6015	-1.4138
															CG9715	39.0595	41.7151	39.2419	27.6448	37.4588		Pak3	55.4203	62.0751	68.7043	82.5094	76.6946																				123.1	-0.599	-1.4104
															CG9951	39.924	34.0907	34.5205	21.769	17.0779		pall	51.5472	47.7205	56.1602	58.1507	52.859																				123.2	-0.6002	-1.4128
															CG6664	57.2349	50.8816	42.8786	13.0976	16.1123		Panx	36.5758	31.3867	39.7033	54.1444	28.581																				123.3	-0.5987	-1.4183
															CG7730	72.8189	71.9226	70.8314	19.4435	1.64737		Papss	20.3082	17.7661	9.3032	9.33627	22.0408																				123.4	-0.596	-1.4196
															beg	36.4807	24.9343	22.5328	18.0035	17.3992		pasi1	92.7105	75.4477	85.8383	105.49	110.895																				123.5	-0.593	-1.4198
															Papst2	30.8286	30.6243	33.8739	30.22	8.39147		pasi2	58.2265	54.7412	56.6496	51.0251	91.5676																				123.6	-0.5874	-1.4129
															rogdi	79.2017	73.9496	86.122	101.48	56.0405		path	263.939	235.775	91.583	69.0297	160.251																				123.7	-0.5855	-1.4171
															CG6512	47.9144	46.4926	49.8659	39.1128	32.5492		Patj	30.9345	28.8601	31.9184	29.1549	39.7472																				123.8	-0.5799	-1.4169
															CG6479	111.479	105.001	116.446	83.6299	70.4705		Patronin	23.0909	28.6381	33.8737	28.5883	32.4226																				123.9	-0.5822	-1.4188
															U4-U6-60K	49.2545	43.4884	41.5272	27.3465	31.5283		pav	78.0108	76.4873	91.2412	82.5536	134.242																				124	-0.5827	-1.4192
															Edc3	67.4504	74.2849	86.0012	75.2348	23.552		Pbgs	22.4755	19.5097	8.87091	9.75245	28.5984																				124.1	-0.5765	-1.4198
															CG7510	31.7241	32.4734	34.2755	12.3984	10.5771		Pbp49	81.4425	73.9703	87.419	96.7101	68.0655																				124.2	-0.5777	-1.4196
															Crtc	29.8966	29.6737	36.4854	25.3775	15.9728		Pc	55.6685	48.3145	30.3115	27.3372	41.5078																				124.3	-0.5795	-1.4205
															CG7430	102.608	85.2032	86.2759	64.1316	35.5312		Pcf11	45.1376	46.5681	50.2919	72.3384	78.575																				124.4	-0.579	-1.4217
															TrpRS-m	32.8603	30.0392	14.8149	3.30074	6.27802		pck	58.5234	49.1847	59.8402	87.5228	121.466																				124.5	-0.5775	-1.4195
															CG5535	42.693	45.1555	46.0062	33.1222	7.66005		PCNA	486.602	362.94	292.581	475.129	518.26																				124.6	-0.572	-1.4216
															Tsp74F	73.4627	71.0507	35.138	0.934101	0.21143		pcs	113.75	93.9847	83.5195	79.0024	75.0481																				124.7	-0.5692	-1.4211
															Prestin	46.0837	50.8609	43.4911	3.81734	0.251306		pcx	14.3762	17.6449	21.0629	14.7529	24.5395																				124.8	-0.5729	-1.4216
															CG13698	30.3478	26.5811	25.0605	1.21314	1.80916		PDCD-5	201.233	137.221	158.59	195.25	103.498																				124.9	-0.5726	-1.4265
															CG13380	40.0626	23.5673	13.2433	2.37625	0.123478		Pdi	350.673	294.418	363.846	569.255	477.997																				125	-0.5736	-1.431
															MYPT-75D	35.4463	39.0362	47.0834	40.7307	23.3483		Pdp	48.1382	30.1712	8.65599	11.3179	27.1865																				125.1	-0.5732	-1.43
															Chmp1	52.0865	43.0148	28.0532	11.9974	25.5658		PDZ-GEF	38.4198	44.0254	49.8633	30.3777	59.0409																				125.2	-0.5674	-1.4293
															Nufip	32.1462	26.3037	30.8571	29.0867	15.2734		Pex11	71.9669	51.3793	14.0852	14.1685	42.4546																				125.3	-0.5687	-1.4274
															CG14073	31.9198	35.2814	38.4102	19.1966	26.2263		Pex12	14.3361	10.6729	2.80134	3.50288	4.68712																				125.4	-0.5764	-1.4318
															CG14074	22.3401	20.3382	15.6478	10.6093	15.5815		Pex14	62.8328	54.7215	59.9288	77.6562	62.0619																				125.5	-0.5815	-1.4348
															CG6852	70.7241	56.7146	50.5998	20.7516	30.963		Pex19	48.7722	38.9692	44.0193	48.6962	44.717																				125.6	-0.5931	-1.4353
															CG3902	69.4558	54.6851	12.9363	1.44248	2.69153		pgant6	31.8415	31.6239	27.6727	17.2122	54.233																				125.7	-0.6074	-1.4479
															arx	36.7442	28.8137	29.6638	34.3792	19.5933		PGAP3	32.3461	27.0133	15.1156	13.0928	17.6159																				125.8	-0.6056	-1.4403
															CG18135	27.5745	32.7328	33.3664	14.9569	4.74922		PheRS-m	23.0838	18.7933	11.8412	12.2634	22.7561																				125.9	-0.608	-1.434
															CG3808	26.4203	26.6846	15.8368	5.64192	15.2722		Phm	38.4448	31.2449	26.9324	15.7564	32.2771																				126	-0.61	-1.4314
															CG3797	57.3616	57.9749	66.7421	46.9218	41.5413		phr	41.1676	31.745	12.9819	14.0007	43.9622																				126.1	-0.6135	-1.4297
															CG6812	36.9234	28.8864	17.4003	2.01807	1.94778		PI31	93.5986	71.7973	67.5921	69.8231	69.3782																				126.2	-0.6092	-1.4334
															Mkp3	52.0038	46.2924	38.8679	42.5371	24.9641		Pi3K92E	34.7113	38.6726	35.1456	19.197	58.5462																				126.3	-0.6137	-1.4373
															MESR6	36.5776	32.4591	39.9029	42.7683	7.86162		PIG-S	24.0157	20.1239	21.4424	14.4006	22.3738																				126.4	-0.617	-1.4324
															CG11577	49.8698	39.6696	53.0633	80.0719	21.3361		pita	78.1335	70.238	83.3179	79.4195	77.6663																				126.5	-0.6193	-1.4297
															CG10424	46.9781	33.446	43.288	56.2705	8.60564		pix	168.311	161.912	194.114	263.131	241.389																				126.6	-0.6164	-1.4271
															Gem2	73.0444	59.7608	73.7557	78.3207	38.3752		PlexA	103.667	127.623	152.994	166.094	167.352																				126.7	-0.6181	-1.4241
															mRpL21	68.7468	52.9201	37.6478	22.5628	25.6968		Pli	72.2411	65.8162	68.4495	67.8833	137.405																				126.8	-0.617	-1.4238
															CG9231	146.934	104.434	104.149	54.7674	9.91646		pncr009:3L	24.7014	10.0186	6.54153	5.13106	8.66209																				126.9	-0.6202	-1.428
															CG14100	34.0687	30.6624	34.7689	25.6903	8.54603		pns	34.0103	33.1376	13.1999	15.94	19.155																				127	-0.6232	-1.4283
															CG9376	53.0459	45.0926	38.7637	26.2555	17.3152		PNUTS	50.7577	51.8041	23.4548	43.1559	83.6375																				127.1	-0.625	-1.4261
															CG8765	27.2313	27.005	26.5587	16.0058	9.20162		Pof	41.6968	35.4702	21.1435	21.0191	19.7993																				127.2	-0.628	-1.4251
															CG14103	65.9603	65.4281	75.1628	64.5122	16.0005		Pol32	51.2565	40.4675	22.3775	13.7086	22.1932																				127.3	-0.6294	-1.4219
															CG15881	71.2324	55.8041	50.5196	33.0245	23.0648		POLDIP2	42.5075	33.2253	37.2945	42.947	38.6016																				127.4	-0.6268	-1.4175
															Fibp	46.0918	38.8788	14.9344	3.63097	12.8456		polo	313.955	320.039	369.204	453.809	370.525																				127.5	-0.6249	-1.423
															Usp32	25.0241	28.4938	23.8129	7.35726	11.2462		poly	52.9984	44.5148	40.887	47.7249	55.3722																				127.6	-0.6257	-1.4259
															RhoGDI	151.021	141.671	175.349	234.946	84.4472		Pp2C1	48.6704	54.1098	67.5792	45.7067	60.7225																				127.7	-0.6242	-1.422
															Gabat	143.231	143.23	139.61	150.839	15.832		ppan	49.2648	42.7856	53.363	79.6944	58.9338																				127.8	-0.6236	-1.4195
															CG7668	82.156	80.5653	92.645	103.657	53.4584		Ppcdc	57.7749	46.9062	54.8352	76.5389	34.9578																				127.9	-0.6268	-1.4175
															CG6951	27.3206	25.1908	26.8265	37.8385	12.7117		ppl	59.4111	47.1568	29.4849	24.4259	81.3405																				128	-0.6259	-1.4191
															eRF1	197.871	178.806	217.366	248.22	129.891		Ppt2	32.6236	26.8767	31.9031	49.3995	41.6129																				128.1	-0.6297	-1.4168
															RhoBTB	86.6698	85.4397	102.907	99.9231	20.617		PRAS40	68.4097	60.0519	30.3786	27.7724	56.2766																				128.2	-0.6274	-1.4182
															mRpL15	84.682	63.9409	55.022	68.0662	42.2301		Prat	66.2423	51.3825	22.5883	20.3396	75.0945																				128.3	-0.6274	-1.4249
															CG5872	48.4861	47.6941	35.3171	13.147	26.6927		PRL-1	139.311	154.708	185.54	168.058	136.945																				128.4	-0.6279	-1.4251
															CG5199	89.9098	71.7149	59.4415	21.4413	34.7392		prod	64.9706	55.5284	71.6795	108.069	104.792																				128.5	-0.6265	-1.4261
															CG5969	85.9999	68.554	67.1584	59.5243	49.0402		Prp18	30.4019	24.7502	30.1272	42.7291	29.8763																				128.6	-0.6258	-1.4299
															CG4825	93.1807	82.2539	94.9565	123.916	61.1391		Prp3	48.665	42.2476	51.8799	75.0308	54.457																				128.7	-0.6238	-1.4304
															CG4042	44.3801	33.5615	34.2606	11.2877	21.9717		Prp31	27.1081	24.339	31.5689	45.5063	42.0726																				128.8	-0.6283	-1.4362
															Pex16	39.2466	33.6879	42.0662	40.8713	19.1492		Prp38	42.5372	32.792	40.8703	71.7328	54.6818																				128.9	-0.6306	-1.4406
															CG11399	86.6152	85.494	84.2319	24.5519	24.4656		Prpk	17.2079	11.3494	14.291	14.7382	12.5466																				129	-0.6329	-1.4483
															tzn	191.29	137.71	145.111	124.698	21.2341		PR-Set7	88.9254	88.328	94.2957	63.1705	123.204																				129.1	-0.6334	-1.4483
															HIPP1	93.7145	95.7908	95.468	39.1551	83.6958		prtp	96.9275	83.7083	90.7107	95.8094	126.902																				129.2	-0.6363	-1.4445
															CG3618	22.4808	22.5693	25.6061	33.1978	1.95312		Prx6005	34.0491	22.7593	27.2775	43.708	24.6959																				129.3	-0.6315	-1.4454
															CG10584	35.9377	34.0175	29.8194	21.8443	10.1474		Psf1	43.7992	34.8958	33.3337	34.0492	34.6739																				129.4	-0.6295	-1.4426
															CG9391	71.6864	54.9006	36.5604	8.02006	1.87127		Psf2	31.1845	22.391	23.8736	24.6945	22.2459																				129.5	-0.6273	-1.4474
															CG11309	21.7098	17.7483	11.9816	3.44116	3.35597		Psf3	38.6607	32.7099	24.9603	20.7989	31.8813																				129.6	-0.6251	-1.4452
															CG7632	45.1596	40.4019	41.0551	20.958	18.1262		Ptip	30.5835	34.0897	33.9568	21.6085	34.193																				129.7	-0.6224	-1.4487
															CG7324	48.6843	53.8386	64.0256	44.0254	34.2649		Ptp4E	23.6637	26.8311	28.3047	23.6975	33.563																				129.8	-0.6256	-1.4494
															Syx6	56.3314	52.8339	50.6395	21.5643	20.3062		Ptp99A	15.9412	15.0611	14.7622	8.42137	30.6988																				129.9	-0.6259	-1.4481
															Cdk12	62.8603	64.9797	81.6475	82.2523	46.3731		Ptpmeg	57.1809	57.1568	74.8303	95.8551	69.9772																				130	-0.6352	-1.4512
															Wnk	31.598	34.397	17.6153	8.16709	22.3449		PTPMT1	29.507	22.6569	14.448	15.5515	29.222
															CG11307	72.7426	65.3064	80.7009	112.695	11.3285		puf	17.3608	19.9829	24.6579	18.6875	20.2904
															MED1	52.5976	54.7777	60.0398	36.5225	43.8023		QIL1	112.296	92.2615	118.09	175.377	84.4451
															ORMDL	57.2669	42.9827	29.1389	9.60371	13.3735		Qtzl	29.2488	23.0219	22.6269	20.4963	21.5358
															CG11248	20.9382	22.5983	26.8805	17.2356	10.2143		Rab1	141.607	119.729	135.8	153.606	199.064
															CG7407	39.6982	27.9172	29.5344	26.3211	12.4442		Rab14	94.9093	76.932	93.9501	105.774	68.2016
															P5CDh1	53.3448	51.6256	34.6154	10.1252	2.45299		Rab18	38.4594	25.7626	14.337	6.74935	24.1969
															CG7458	49.8225	47.2032	42.5537	12.1212	11.3582		Rab19	33.4957	29.8154	16.1618	10.5217	22.6455
															CG7133	48.6267	44.4557	52.7875	75.9403	20.25		Rab27	14.2856	8.24233	8.20889	6.13633	7.283
															CG11523	79.1803	59.9656	70.0797	92.3794	21.4279		Rab39	45.5302	37.756	28.5943	38.0185	50.7616
															CG14450	29.3214	27.8308	27.6563	21.6906	18.0577		Rab6	64.2918	52.1994	40.0043	33.4968	83.1779
															CG11367	36.9139	33.9472	36.185	24.8299	10.94		Rab7	94.9258	85.7015	73.4659	63.4345	133.837
															CG7369	30.0718	32.424	27.7811	12.6742	16.5967		Rac1	130.736	114.902	141.983	197.856	125.141
															Ssl1	54.7069	43.2947	49.2428	51.8479	28.4818		Rac2	34.7841	28.5876	36.0582	54.069	49.0444
															slif	135.12	119.364	56.0827	1.55998	0.611912		Rack1	1640.73	1268.53	1468.73	2443.87	1983.16
															beta-Man	27.4167	27.3728	27.576	17.7517	18.2525		Rad1	23.9507	20.0339	8.29572	7.38456	12.8914
															aux	55.2203	57.139	70.8024	75.4027	41.0472		Rad60	67.1641	61.7885	28.8587	27.3285	48.5242
															Vps24	63.9587	46.8865	48.0927	23.8508	28.2437		Rae1	101.739	79.5431	83.8198	124.904	82.5365
															CG9795	51.1271	52.4429	61.1981	45.1707	24.8588		RagC-D	60.3275	45.6359	19.0348	16.3953	33.5097
															Skp2	101.629	90.7001	112.728	145.1	56.0207		Ran	898.971	744.165	938.784	1335.87	959.56
															CG11739	60.5145	46.9787	41.068	14.3253	3.79446		RanBPM	65.0645	63.1703	56.2679	43.8035	95.6538
															CG9855	69.5849	59.8432	43.9215	12.468	50.6086		rap	76.4476	69.4717	67.4681	41.832	104.246
															CG14647	74.8819	61.4008	46.1267	26.1469	32.981		Rap2l	156.069	114.672	129.452	129.131	114.219
															srl	148.871	151.577	81.0003	12.4176	50.3505		RasGAP1	42.3103	45.6553	53.387	39.7821	51.8691
															CG1074	57.8247	54.3177	55.6702	39.9173	38.6439		rasp	37.0109	29.9055	10.0915	11.7683	27.4145
															MED31	97.5585	85.2936	97.7607	97.4982	77.4302		Ravus	23.2113	15.6615	4.76338	8.56715	11.5488
															CG2604	77.42	60.8861	62.467	46.213	6.50003		raw	24.5454	20.7865	15.6005	6.54974	29.3283
															CG12173	65.4837	40.455	20.9835	7.74917	13.8064		Rb97D	45.3098	43.9997	42.2346	28.8916	44.7676
															CG11999	94.3042	57.1228	71.5694	63.1561	52.9162		Rbcn-3B	14.6759	15.8211	10.2074	8.48866	14.2869
															Cerk	40.5464	38.9909	23.5612	2.78355	5.13952		Rbm13	88.6398	70.9045	79.8618	95.2964	71.8473
															CG14667	36.2022	30.7581	24.832	15.2336	20.0729		Rbpn-5	34.746	28.9732	12.8882	4.63067	15.1297
															PEK	73.9461	81.0691	92.4335	62.8181	22.2315		Rca1	104.425	81.4157	61.0656	29.998	99.5944
															Snm1	36.4316	39.2966	35.0688	10.0551	9.37841		Rcd-1	120.55	102.165	114.898	129.757	151.557
															Pi4KIIalpha	42.8745	44.4695	46.3853	29.6622	15.2406		Rcd4	81.8942	53.8695	63.0431	91.5796	38.4831
															CG12746	30.8113	25.8682	24.9825	19.9668	6.23948		Reep1	54.9218	48.9079	58.5394	85.352	104.677
															CG2911	31.2537	21.957	21.5872	28.8257	7.82287		REG	185.951	162.288	196.952	215.108	225.67
															CG12171	80.5451	60.1167	55.0361	40.6617	8.09647		REPTOR	32.5347	32.9503	24.8258	11.1729	39.8743
															elm	73.6581	57.0949	58.3968	46.0595	33.7423		retm	30.0226	29.4479	23.3425	15.0005	41.3914
															Rab23	98.2173	84.4413	65.7329	14.518	28.1852		Rev1	18.6584	19.5267	10.0055	6.54601	17.4753
															CG1239	88.9062	61.6095	19.6684	15.8085	10.92		RfC3	76.0898	51.8205	24.3411	25.6191	54.3607
															CG2100	49.3639	40.994	47.4804	65.2751	17.2436		RfC4	125.954	103.855	51.7953	24.3501	61.2425
															CG1236	85.789	63.7125	66.1612	68.4736	52.2622		RFeSP	207.523	139.412	142.675	226.744	130.382
															Sym	38.4105	39.7975	27.5367	17.2523	32.4671		Rga	58.7358	56.9968	68.1273	82.7941	78.9692
															jagn	86.2584	82.0448	91.2231	99.4234	47.6794		Rgl	26.7784	32.2843	35.3416	44.1632	35.2701
															CG2051	119.645	103.573	113.575	62.2833	58.1026		RhoGAP15B	16.6669	18.8569	18.8922	11.734	17.8675
															CG1218	61.2913	56.6272	64.6826	84.7401	31.2068		RhoGAP19D	27.0117	28.1967	39.356	36.8361	30.356
															CG10979	57.5273	56.1742	33.9586	6.50524	5.04649		RhoGAP71E	68.47	63.233	82.5598	114.377	67.1414
															CG2023	28.819	19.5757	19.9288	9.27061	12.7449		RhoGAP93B	24.2116	27.3997	34.3279	36.3147	23.2602
															dgrn	88.9313	75.306	63.4993	24.3257	34.4779		RhoGEF2	31.2966	29.1122	18.751	13.5684	36.5095
															godzilla	40.7421	40.7582	41.9655	35.002	31.693		Rich	21.5442	21.855	21.681	18.9348	26.4174
															CG1105	27.8081	24.6316	28.6731	20.9125	12.1348		rictor	28.9688	30.6826	21.4372	11.1833	32.6971
															Tailor	82.6915	75.5938	91.9608	120.23	23.5599		Rint1	14.3466	11.2953	3.22955	4.08061	17.031
															CG10098	55.7787	42.5951	39.6863	18.83	11.0929		RIOK2	16.5869	15.0297	9.49992	10.1491	22.0415
															CG10055	62.6216	58.3579	53.7348	17.9219	14.4328		Rm62	411.513	393.117	481.447	649.141	680.225
															CG1227	45.3139	40.9108	48.7682	55.465	17.6305		RNASEK	273.021	183.703	198.484	229.628	187.906
															Sp7	24.517	21.9243	24.2403	16.3361	0.407744		RNaseX25	57.5871	59.3816	68.1712	86.698	69.8613
															CD98hc	268.42	234.094	166.53	81.1185	114.14		rngo	77.2433	72.7571	69.6558	44.9677	79.8665
															CG14463	53.7768	41.0469	41.3827	34.8246	12.426		rnh1	41.1343	34.8017	41.3427	52.4465	36.3012
															CG2698	40.0731	43.1695	49.0759	55.0271	28.2857		RnrS	595.45	475.093	182.368	286.739	558.517
															CG2767	48.2956	41.6134	47.2597	60.7665	25.6832		robl	122.569	78.7073	84.1599	140.514	113.807
															CG10435	44.2963	40.7526	44.9191	33.5348	23.3158		Roc1a	312.385	226.638	266.509	450.853	354.831
															Pbp95	24.6012	24.384	27.4412	20.1257	7.95706		Roc2	72.9176	52.9685	71.3846	122.725	68.5676
															CG2747	23.9911	29.074	31.7016	16.8919	19.5571		rod	25.9975	29.7374	21.723	11.3161	42.7639
															CG7878	59.6577	54.7539	34.1761	14.5318	37.0589		roh	323.648	227.593	278.39	396.599	189.637
															DNApol-iota	31.0152	31.3092	32.9438	26.0309	17.7089		Rok	30.9951	34.0908	39.242	34.5249	37.9344
															Ada2b	139.334	121.783	129.339	69.3163	49.8641		RPA3	187.011	128.272	126.491	119.06	176.25
															CG9636	66.481	68.2845	55.1878	23.1957	31.1777		RpA-70	185.417	184.279	126.64	56.8076	188.397
															mRpL1	93.7549	75.3996	86.6906	95.0645	46.5616		Rpb11	134.568	102.075	134.869	224.945	160.22
															Coq2	37.1437	27.0216	7.76034	1.11198	2.11898		Rpb12	420.632	244.104	247.295	465.33	271.644
															CG9601	31.1505	30.0792	27.6408	27.4389	25.3232		Rpb4	62.689	46.0242	55.9884	88.8639	50.1454
															CG9684	79.619	82.8182	79.619	18.6408	17.6374		Rpb7	93.1197	74.113	81.7376	119.153	67.3211
															CG11737	43.2766	40.9458	44.2535	13.7928	8.7127		Rpb8	114.9	78.663	67.3513	100.685	131.292
															CG11753	43.5309	34.2522	35.5493	20.2163	13.0468		RpI1	31.2016	32.7737	22.4855	17.4288	53.5286
															CG8032	36.9764	33.3548	25.7346	5.2478	4.82091		RpI12	48.9795	34.3065	29.7619	21.4138	31.4295
															CG8036	318.968	254.274	189.75	88.0789	81.2637		RpI135	14.5009	16.4246	16.7693	15.3355	34.5894
															CG9773	59.0436	46.338	48.0059	43.2674	30.1071		RpII15	100.171	74.6292	93.7627	161.548	91.6486
															CG8043	36.7051	30.8414	25.5793	10.9185	16.1492		RpII215	69.7321	76.8749	100.526	107.118	120.781
															CG11755	30.698	24.4171	28.0138	22.2178	22.3668		RpII33	65.494	47.4715	60.0062	107.54	71.3553
															CG8112	40.6463	29.3346	9.57264	5.507	2.65607		RpL10Ab	1416.06	1066.03	1261.42	2250.94	1910.91
															Cks85A	49.7265	34.897	31.0449	19.3144	16.4747		RpL11	1563.19	1080.25	1360.28	2474.25	2094.83
															CG8116	197.024	195.131	227.731	190.997	29.9847		RpL12	2122.26	1428.22	1695.96	3016.36	2320.91
															ranshi	21.0438	19.9019	19.9836	13.1084	0.82151		RpL13A	2760.73	1780.68	2214.99	3889.21	2981.63
															CG8223	26.4368	26.8724	32.8954	39.5397	14.6841		RpL17	1892.28	1258.66	1606.57	2847.25	2110.53
															Tcp-1eta	233.01	201.903	136.709	44.2912	83.3439		RpL18	2511.33	1473.16	1939.19	3686.59	2760.87
															hng2	31.6926	27.7754	30.8304	24.6708	23.617		RpL18A	3249.4	2261.47	2436.65	4430.4	3476.23
															CG8379	41.6011	46.8564	57.688	66.6354	19.9588		RpL19	2796.79	2203.01	2640.74	4147.1	3748.14
															skap	138.664	116.584	118.714	79.5668	3.88608		RpL22	1288.42	857.037	1094.89	1808.11	1494.98
															CAHbeta	22.9933	16.867	9.57011	1.5442	0.539659		RpL24	1054.41	716.037	823.84	1471.12	1138.13
															RagA-B	41.7855	38.7643	36.4153	17.1241	27.1747		RpL24-like	361.99	256.015	317.979	549.717	438.517
															CG11980	148.64	125.435	152.041	172.732	71.2306		RpL26	1507.19	967.802	1206.18	2164.68	1838
															CG11982	60.0912	55.1186	67.7576	78.9584	25.7257		RpL31	4599.02	3054.46	3456.56	6520.37	5196.26
															CG11984	110.772	105.396	116.713	63.0273	7.44592		RpL34a	713.889	434.051	487.814	814.676	526.417
															CG8420	37.549	31.5745	39.935	30.7371	7.29495		RpL34b	1807.83	1159.4	1502.85	2835.12	2225.79
															CG16734	22.7918	22.7084	20.6465	20.4173	11.0236		RpL36A	2488.47	1841.31	2067.24	3258.79	2902.39
															VhaM8.9	143.611	118.588	111.64	85.0985	58.9257		RpL37A	2977.89	2240.25	2792.92	4846.01	3906.53
															CG8866	26.7284	24.9203	20.1849	14.7275	18.1774		RpL38	2106.23	1386.84	1651.24	2527.57	2246.12
															CG8132	26.0798	22.0919	19.9291	20.8272	15.4172		RpL4	1907.91	1335.41	1666.98	2814.78	1970.8
															GstZ1	31.9752	31.1074	31.6899	46.8861	7.66096		RpL40	3186.55	2243.36	2467.36	4286.74	3595.14
															CG8176	56.1813	58.5244	68.7072	46.6701	44.8008		RpL5	2063.12	1806.44	2188.76	3280.7	2980.77
															CG8199	31.2175	26.2032	21.9415	11.535	8.33601		RpL6	1933.31	1403.64	1697.54	3018.1	2447.19
															CG9393	80.7544	69.0128	84.3508	68.7755	20.1748		RpL7A	2054.99	1499.6	1794.86	3170.29	2557.14
															CG9399	70.4718	50.0657	59.8659	60.0127	14.958		RpL8	1888.52	1339.57	1674.4	2891.06	2279.11
															CG8273	47.8138	40.1247	40.7448	10.2272	14.5365		RpL9	1994.27	1456.9	1826.15	3056.7	2521.32
															P58IPK	53.7314	47.7587	36.9705	16.5757	43.4414		RpLP0	1087.5	731.648	713.958	1147.96	914.101
															CG8319	66.9116	51.6397	40.9676	6.94631	9.07117		RpLP0-like	97.685	75.1721	81.1623	159.567	148.581
															trbd	22.1293	22.9323	21.1415	7.38968	8.28515		RpLP1	2902.82	1795.34	2117.5	4283.78	3148.84
															Pnn	72.9917	67.0046	79.5085	57.6257	57.2358		RpLP2	3490.23	2090.18	2605.12	4932.33	3748.57
															CG8481	46.041	36.0571	27.7906	7.4123	12.1343		Rpn1	154.759	133.646	78.2129	54.3625	140.288
															CG9471	96.2428	68.9899	82.9417	120.156	18.7565		Rpn10	220.635	150.538	87.1918	60.5086	110.198
															CG12945	85.97	82.2838	62.0284	4.99154	15.8254		Rpn11	225.355	170.289	70.5927	51.2026	104.797
															CG8507	197.297	184.825	194.253	112.008	8.54571		Rpn3	170.394	131.197	97.1192	61.5431	115.971
															CG8516	46.0635	48.1157	46.363	18.2871	22.1512		Rpn7	174.039	132.428	56.7681	50.0399	107.502
															Art4	110.894	105.671	94.6465	49.6757	65.6994		Rpn9	213.606	169.863	126.517	78.2442	137.064
															CG5359	35.7163	30.2794	33.6791	34.8853	17.8001		Rpp20	84.3636	66.7075	57.0564	34.8009	65.1301
															CG11722	43.0347	24.7549	23.66	15.7164	7.50361		Rpp30	13.4633	8.78253	9.19938	18.0216	31.9742
															CG12811	46.574	35.1572	10.1078	2.39894	3.71818		RpS12	2252.98	1391.82	1763.29	3092.45	2316.89
															CG3925	28.3296	25.815	31.64	38.6142	19.3673		RpS14a	1210.81	776.213	970.115	1908.9	1377.4
															Fancl	24.4107	23.5897	16.1405	8.43899	10.8746		RpS14b	873.087	512.103	650.629	1230.44	972.952
															CG6293	89.5883	77.7587	50.354	2.53673	2.14212		RpS19a	2898.74	1702.02	2078.46	4255.74	3068.27
															CG12818	38.5246	33.2835	35.1368	27.6497	23.5265		RpS2	2880.28	1878.06	2196.22	3833.77	3021.95
															sle	106.208	111.979	73.3712	20.9787	80.2939		RpS25	3042.26	2159.25	2597.53	4642.33	3493.3
															CG6325	35.7207	38.325	34.4627	16.7147	13.4211		RpS27	1515.54	1077.68	1447.13	2175	1993.58
															Art1	196.865	177.515	195.047	159.469	74.0117		RpS28b	2818.43	1755.93	2195.74	4122.94	3313.46
															CG4089	22.3184	21.2109	25.4237	20.9134	9.18349		RpS3	1777.03	1235.75	1494.83	2484.65	2060.96
															CG4511	196.672	173.307	170.265	59.06	56.4483		RpS4	2514.25	1838.28	2229.57	3715	3134.67
															CG4570	215.723	182.857	201.707	211.453	71.9726		RpS5b	1212.79	804.143	949.168	1577.28	913.89
															Tsp86D	48.0194	43.6891	48.1728	38.614	35.8492		RpS6	2203.95	1516.4	1874.88	3263.94	2842.27
															Tpc1	28.8583	25.9283	14.375	4.96424	12.9776		RpS7	2964.18	1967.11	2338.05	4241.17	3372.96
															CG6621	30.9803	27.7202	34.304	31.3403	18.0713		RpS8	2364.62	1630.16	1979.07	3437.18	2794.92
															ZnT86D	56.6417	46.3805	44.2294	17.324	26.2888		Rpt2	257.198	189.517	142.603	100.793	144.64
															GCC88	29.8756	26.2414	33.9567	42.6645	19.7447		Rpt3	177.507	132.445	107.384	67.089	111.048
															Arfip	45.0427	39.6674	32.8417	11.5865	14.4866		Rpt4	171.15	130.989	153.54	230.812	87.5011
															CG17734	211.313	167.138	97.0167	9.2988	4.87291		Rpt5	169.141	141.292	86.2072	51.1357	104.667
															CG5214	113.949	96.2412	95.6976	86.471	10.7834		Rrp4	41.004	27.3933	16.7377	31.589	67.7053
															mRpL40	53.7068	42.5621	35.3907	29.9756	26.7617		Rrp40	28.1581	21.5266	16.6373	23.7212	47.9735
															Ranbp9	83.6258	84.2999	100.994	96.8542	52.1192		Rrp42	17.6439	13.1677	13.4724	26.1042	31.8453
															CG18643	21.3203	16.763	18.1491	23.6762	7.93057		Rrp45	40.6461	34.7492	22.4335	17.1728	31.8713
															CG5276	22.9315	20.1591	22.2541	23.5397	16.0569		Rrp6	45.9998	46.0602	54.8814	68.692	44.9381
															sea	60.6098	55.4149	52.0102	47.0116	7.74628		Rtc1	45.7953	38.7582	39.3897	58.8318	41.9618
															fabp	1276.89	848.918	328.141	135.539	49.1215		Rtca	11.755	7.29111	4.50498	5.28391	16.9149
															wkd	36.6675	29.1308	10.294	0.896737	3.65174		RtcB	46.1565	33.3215	15.7887	8.50512	22.677
															CG14710	42.6651	37.6471	43.4392	41.2506	23.0465		Rtf1	71.2118	76.5903	87.4072	52.3104	76.7424
															CG14712	59.8216	60.5514	54.3697	22.1776	28.0427		RtGEF	32.8719	33.3576	39.0767	51.9602	39.7291
															CG14715	214.449	144.397	173.195	279.318	70.0993		rudhira	31.704	29.403	38.5335	34.0721	45.4864
															Ho	47.8962	40.8951	44.8292	31.7292	18.2589		rux	23.1463	18.236	11.9103	9.60899	34.6725
															CG14721	35.2878	23.1935	9.72998	1.95933	4.49758		S	41.8067	41.6929	47.4787	40.5609	94.3184
															CG6923	33.0567	31.3814	25.661	3.72246	5.19352		S1P	15.0515	15.1289	8.0683	9.26265	11.65
															CG6950	58.0032	44.8212	18.753	6.38041	7.72402		S6k	61.738	57.4057	57.8155	58.0622	106.399
															DCAF12	39.5197	34.3507	30.7998	19.6461	20.6477		S6kII	19.7132	21.2545	21.1105	12.3328	22.0936
															CG4860	31.35	20.8959	17.5306	17.8714	1.9793		SA	38.3796	34.5682	11.5033	23.2294	61.4307
															CG10038	67.249	52.4189	62.8221	92.8026	20.4218		Saf6	15.9376	14.4438	18.4381	25.5865	16.7235
															CG5844	57.984	47.7306	30.6618	5.62441	8.55428		Saf-B	59.3707	60.4939	72.4928	98.3104	88.7299
															CG18549	52.9951	50.2804	34.3727	15.6256	32.2743		Sap130	32.0985	34.4494	40.3725	33.9632	64.4818
															CG5608	24.4049	26.2272	30.485	32.3892	2.16494		Sap30	92.8291	82.5777	94.6414	135.613	99.4293
															CG12279	36.5601	24.587	18.0879	9.03768	3.86438		Sar1	117.596	108.487	94.0505	72.6275	155.033
															CG7091	61.2194	44.3783	16.4855	1.28494	0.0967352		Sas-4	40.2939	36.6573	16.1841	13.1698	43.338
															Paip2	178.401	160.746	192.076	150.684	49.6635		Sas-6	29.1949	24.5218	14.4408	10.4116	23.7
															CG7488	34.8446	29.5491	25.5354	16.2815	22.8465		sau	49.6165	47.6759	55.7027	73.2235	48.6327
															CG7966	27.4457	18.8817	11.1981	0.56556	1.07402		sax	64.4883	67.2813	75.8833	63.9891	79.6825
															Droj2	684.707	597.757	605.202	350.711	291.805		sba	10.351	11.1103	5.49924	4.16741	13.5022
															GILT1	391.665	313.061	335.442	249.42	20.4039		sbb	51.2549	51.5526	77.5528	72.141	62.1349
															Lkb1	38.6048	34.525	28.3262	16.3209	17.3022		Sbf	12.1734	13.8482	8.09885	6.70811	16.5922
															CG9926	32.6101	23.2382	2.83512	0.199185	0.0316067		sbr	59.0899	59.2495	61.1737	49.3531	62.4799
															CG9925	77.9622	76.7132	75.6258	31.6732	2.88627		SCCRO3	51.3868	48.3762	33.0991	21.9812	45.8477
															foxo	35.4244	35.1064	33.6242	7.23112	3.8374		Sce	46.3707	34.3997	43.1101	65.5952	50.6504
															twf	56.0455	43.8852	26.3373	9.31819	19.3635		ScpX	31.0805	23.4454	8.57989	7.5794	14.495
															CG12207	82.8244	75.2174	79.4862	32.5891	41.8765		scra	79.7851	83.8328	95.8329	99.4263	155.375
															Afti	34.1384	36.0299	33.8804	11.0941	17.3525		scramb2	72.8523	63.4398	46.0965	41.8111	80.6661
															CG7987	50.46	53.008	34.3979	13.269	19.9809		SdhC	69.6621	56.0947	39.5576	65.6439	70.5496
															Hexim	75.7468	60.1024	65.9999	53.482	10.3432		Sec13	118.97	92.1607	75.5379	54.9416	101.47
															BigH1	450.715	335.471	319.266	75.6897	5.20778		Sec23	69.6468	59.5139	61.3744	63.5107	77.7838
															CG7530	102.319	84.295	97.6128	70.3012	4.44191		Sec24CD	35.2572	38.0734	38.2253	21.3085	50.1573
															CG6966	85.6557	76.7619	81.9464	23.2432	18.5192		Sec3	20.547	21.0906	22.497	12.1782	20.4759
															CG4210	34.1849	24.9721	22.5237	19.4615	2.90802		Sec6	18.7891	18.0462	12.1796	8.38035	22.6847
															CG4338	59.2608	41.6016	40.5246	29.298	27.906		Sec61beta	219.011	178.522	123.64	183.767	410.298
															CG6276	45.1297	35.5467	27.3557	3.46191	1.40709		Sec63	78.861	73.7014	80.9106	51.3977	92.1485
															CG6236	44.1719	40.0165	39.5932	14.9818	24.6043		Sec71	14.9124	16.0233	9.90394	9.51717	21.2584
															Atg4b	36.5792	36.1116	34.3365	9.25504	17.7396		sel	84.0095	59.0792	45.7268	29.5863	42.2983
															CG9590	26.2336	22.6674	21.1809	15.2574	14.5624		SelG	15.2187	11.9592	12.1967	16.2565	36.2481
[truncated: 789 more rows]
[truncated: 13 more columns]

## Sheet: Figure 2
Figure 2a						Figure 2c										Figure 2d											Figure 2h										Figure 2i										Figure 2j
[truncated: 1,742 more rows]
[truncated: 2 more columns]

[truncated: 12 more sheets: Figure 3, Figure 4, Figure 5, Supplemental Fig 1, Supplemental Fig 2, Supplemental Fig 3, Supplemental Fig 4, Supplemental Fig 7, Supplemental Fig 9, Supplemental Fig 10, Supplemental Fig 11, Supplemental Fig 12]
